# Supplementary material for: Syntheses, crystal structures, and comparisons of rare-earth oxyapatites Ca2 RE 8(SiO4)6O2 (RE = La, Nd, Sm, Eu, or Yb) and NaLa9(SiO4)6O2
Source: Acta Crystallogr E Crystallogr Commun. 2019 Jun 21;75(Pt 7):1020–5. doi: 10.1107/S2056989019008442 (PMC6659328; doi:10.1107/S2056989019008442)
Supplement: Supplementary file 1 [file e-75-01020-sup1.cif]

##############################################################################
#                                                                            #
# This CIF contains the data in a paper accepted for publication in          #
# Acta Crystallographica Section E. It conforms to the requirements of       #
# Notes for Authors for Acta Crystallographica Section E, and has been       #
# peer reviewed under the auspices of the IUCr Commission on Journals.       #
#                                                                            #
# Full details of the Crystallographic Information File format               #
# are given in the paper "The Crystallographic Information File (CIF):       #
# a New Standard Archive File for Crystallography" by S. R. Hall, F. H.      #
# Allen and I. D. Brown [Acta Cryst. (1991), A47, 655-685].                  #
#                                                                            #
# The current version of the core CIF dictionary is obtainable from          #
# ftp://ftp.iucr.org/pub/cif_core.dic.                                       #
#                                                                            #
# Software is freely available for graphical display of the structure(s)     #
# in this CIF. For information consult the CIF software page                 #
# http://www.iucr.org/resources/cif/software.                                #
#                                                                            #
# This file may be used for bona fide research purposes within the           #
# scientific community so long as proper attribution is given to the journal # 
# article from which it was obtained.                                        #
#                                                                            #
##############################################################################
data_global
loop_
    _audit_conform_dict_name
    _audit_conform_dict_version
    cif_core.dic .
    cif_pd.dic .
_journal_data_validation_number     ?
_journal_date_recd_electronic     2019-05-15
_journal_date_accepted     2019-06-13
_journal_name_full     'Acta Crystallographica, Section E'
_journal_year     2019
_journal_volume     75
_journal_issue      7
_journal_page_first     1020
_journal_page_last     1025
_journal_paper_category     GI
_journal_paper_doi     10.1107/S2056989019008442
_journal_coeditor_code     VN2147
_publ_contact_author_name     'Jarrod V. Crum'
_publ_contact_author_address
;
Pacific Northwest National Laboratory, Richland, WA 99352, United States
;
_publ_contact_author_email     'jarrod.crum@pnnl.gov'
_publ_contact_author_fax     ?
_publ_contact_author_phone     ?
_publ_section_title
;
Syntheses, crystal structures, and comparisons of rare-earth oxyapatites
Ca~2~<i>RE</i>~8~(SiO~4~)~6~O~2~ (<i>RE</i> = La, Nd, Sm, Eu, or Yb) and
NaLa~9~(SiO~4~)~6~O~2~
;
_publ_section_title_footnote     .
loop_
    _publ_author_name
    _publ_author_footnote
    _publ_author_address
    'Crum, Jarrod V.' .
;
Pacific Northwest National Laboratory, Richland, WA 99352,
USA
;
    'Chong, Saehwa' .
;
Pacific Northwest National Laboratory, Richland, WA 99352,
USA
;
    'Peterson, Jacob A.' .
;
Pacific Northwest National Laboratory, Richland, WA 99352,
USA
;
    'Riley, Brian J.' .
;
Pacific Northwest National Laboratory, Richland, WA 99352,
USA
;
_publ_section_synopsis
;
X-ray powder diffraction was used to determine the structures of six different
rare-earth oxyapatites that were shown to be isostructural.
;
data_Ca-La
_database_code_depnum_ccdc_archive 'CCDC 1922998'
loop_
    _audit_conform_dict_name
    _audit_conform_dict_version
    cif_core.dic .
    cif_pd.dic .
_pd_block_diffractogram_id     ?
_chemical_name_systematic
;
Calcium lanthanum silicate oxyapatite
;
_chemical_name_common     'calcium lanthanum silicate oxyapatite'
_chemical_formula_moiety     'Ca2 La8 Si6 O26'
_chemical_formula_sum     'Ca2 La8 Si6 O26'
_chemical_formula_structural     ?
_chemical_formula_analytical     ?
_chemical_formula_iupac     'Ca2 La8 (Si O4)6 O2'
_chemical_formula_weight     1775.7
_chemical_melting_point     ?
_chemical_compound_source     ?
_space_group_crystal_system     hexagonal
_space_group_name_H-M_alt     P63/m
_space_group_name_Hall     '-P 6c'
loop_
    _space_group_symop_id
    _space_group_symop_operation_xyz
    1 x,y,z
    2 -y,x-y,z
    3 -x+y,-x,z
    4 -x,-y,z+1/2
    5 y,-x+y,z+1/2
    6 x-y,x,z+1/2
    7 -x,-y,-z
    8 y,-x+y,-z
    9 x-y,x,-z
    10 x,y,-z+1/2
    11 -y,x-y,-z+1/2
    12 -x+y,-x,-z+1/2
_cell_length_a     9.65568(7)
_cell_length_b     9.65568(7)
_cell_length_c     7.15323(6)
_cell_angle_alpha     90
_cell_angle_beta     90
_cell_angle_gamma     120
_cell_volume     577.563(9)
_cell_formula_units_Z     1
_cell_measurement_temperature     295
_cell_special_details     ?
_exptl_crystal_density_diffrn     5.1053
_pd_char_colour     white
_pd_char_particle_morphology     ?
_exptl_absorpt_coefficient_mu     ?
_exptl_absorpt_correction_type     ?
_exptl_absorpt_process_details     ?
_exptl_absorpt_correction_T_min     ?
_exptl_absorpt_correction_T_max     ?
_exptl_special_details     ?
_diffrn_ambient_temperature     295
_diffrn_source     'sealed X-ray tube'
_diffrn_radiation_type     'Cu K\a'
_diffrn_radiation_wavelength     1.54188
_diffrn_radiation_source     'sealed X-ray tube'
_diffrn_radiation_monochromator     ?
_diffrn_measurement_device_type     'Bruker D8 Advance'
_diffrn_detector     'Si strip'
_pd_instr_dist_src/spec     ?
_pd_instr_dist_spec/detc     ?
_pd_instr_location     ?
_pd_meas_2theta_fixed     ?
_pd_meas_2theta_range_min     5
_pd_meas_2theta_range_max     70.3
_pd_meas_2theta_range_inc     0.0092
_pd_meas_number_of_points     6994
_pd_meas_scan_method     step
_pd_meas_special_details     ?
_refine_special_details
;Beq were fixed as 1\%A squared during refinement as they result high standard
 uncertainties
;
_refine_ls_matrix_type     ?
_refine_ls_R_factor_all     ?
_refine_ls_goodness_of_fit_all     2.37
_refine_ls_restrained_S_all     ?
_refine_ls_number_parameters     24
_refine_ls_number_restraints     ?
_refine_ls_number_constraints     ?
_refine_ls_hydrogen_treatment     ?
_refine_ls_weighting_scheme     sigma
_refine_ls_weighting_details     ?
_refine_ls_shift/su_max     0.000
_refine_ls_shift/su_mean     ?
_refine_ls_extinction_method     ?
_refine_ls_extinction_coef     ?
loop_
    _atom_type_symbol
    _atom_type_scat_dispersion_real
    _atom_type_scat_dispersion_imag
    _atom_type_scat_source
    Ca 0.3641 1.2855 'International Tables Vol C tables 4.2.6.8 and 6.1.1.1'
    La -1.4094 9.0376 'International Tables Vol C tables 4.2.6.8 and 6.1.1.1'
    O 0.0492 0.0322 'International Tables Vol C tables 4.2.6.8 and 6.1.1.1'
    Si 0.2541 0.3302 'International Tables Vol C tables 4.2.6.8 and 6.1.1.1'
_computing_data_collection
;
<i>XRD Commander</i> (Kienle & Jacob, 2003)
;
_computing_cell_refinement
;
<i>TOPAS</i> (Bruker, 2009)
;
_computing_data_reduction     ?
_computing_structure_solution
;
<i>TOPAS</i> (Bruker, 2009)
;
_computing_structure_refinement
;
<i>TOPAS</i> (Bruker, 2009)
;
_computing_molecular_graphics
;
<i>VESTA</i> (Momma & Izumi, 2011)
;
_computing_publication_material
;
publCIF (Westrip, 2010)
;
_pd_calibration_special_details     ?
_pd_prep_cool_rate     ?
_pd_prep_pressure     ?
_pd_prep_temperature     ?
_pd_proc_2theta_range_min     10
_pd_proc_2theta_range_max     70
_pd_proc_2theta_range_inc     0.009295
_pd_proc_info_data_reduction     ?
_pd_proc_info_excluded_regions     ?
_pd_proc_ls_background_function     Chebychev
_pd_proc_ls_pref_orient_corr     ?
_pd_proc_ls_prof_R_factor     0.05
_pd_proc_ls_prof_wR_factor     0.07
_pd_proc_ls_prof_wR_expected     0.03
_pd_proc_ls_profile_function     pseudo-Voigt
_pd_proc_ls_special_details     ?
_pd_proc_wavelength     ?
_pd_spec_mount_mode     reflection
_pd_spec_mounting     'packed powder pellet'
_pd_spec_shape     flat_sheet
_pd_spec_size_axial     25
_pd_spec_size_equat     25
_pd_spec_size_thick     1
loop_
    _atom_site_type_symbol
    _atom_site_label
    _atom_site_fract_x
    _atom_site_fract_y
    _atom_site_fract_z
    _atom_site_U_iso_or_equiv
    _atom_site_adp_type
    _atom_site_calc_flag
    _atom_site_refinement_flags
    _atom_site_occupancy
    _atom_site_site_symmetry_multiplicity
    _atom_site_disorder_assembly
    _atom_site_disorder_group
    Ca Ca1 0.333333 0.666667 -0.0033(4) 0.0127 Uiso d . 0.448 4 . .
    La La1 0.333333 0.666667 -0.0033(4) 0.0127 Uiso d . 0.552 4 . .
    Ca Ca2 0.23167(12) -0.01384(16) 0.25 0.0127 Uiso d . 0.035 6 . .
    La La2 0.23167(12) -0.01384(16) 0.25 0.0127 Uiso d . 0.965 6 . .
    Si Si1 0.4033(6) 0.3747(7) 0.25 0.0127 Uiso d . 1 6 . .
    O O1 0.3275(10) 0.4848(10) 0.25 0.0127 Uiso d . 1 6 . .
    O O2 0.5952(12) 0.4633(10) 0.25 0.0127 Uiso d . 1 6 . .
    O O3 0.3415(6) 0.2571(6) 0.0722(7) 0.0127 Uiso d . 1 12 . .
    O O4 0 0 0.25 0.0127 Uiso d . 1 2 . .
loop_
    _atom_site_aniso_label
    _atom_site_aniso_U_11
    _atom_site_aniso_U_22
    _atom_site_aniso_U_33
    _atom_site_aniso_U_12
    _atom_site_aniso_U_13
    _atom_site_aniso_U_23
    _atom_site_aniso_type_symbol
    ? ? ? ? ? ? ? ?
_geom_special_details     ?
loop_
    _geom_bond_atom_site_label_1
    _geom_bond_atom_site_label_2
    _geom_bond_site_symmetry_1
    _geom_bond_site_symmetry_2
    _geom_bond_distance
    _geom_bond_publ_flag
    Ca1 Ca1 . 10_554 3.529(4) ?
    Ca1 Ca1 . 10_555 3.624(4) ?
    Ca1 La1 . . 0 ?
    Ca1 La1 . 10_554 3.529(4) ?
    Ca1 La1 . 10_555 3.624(4) ?
    Ca1 Ca2 . 1_565 4.098(2) ?
    Ca1 Ca2 . 2_555 4.0978(18) ?
    Ca1 Ca2 . 3_665 4.098(2) ?
    Ca1 Si1 . 4_664 3.280(6) ?
    Ca1 Si1 . 5_564 3.280(8) ?
    Ca1 Si1 . 6_554 3.280(5) ?
    La1 La1 . 10_554 3.529(4) ?
    La1 La1 . 10_555 3.624(4) ?
    La1 O1 . . 2.504(8) ?
    La1 O1 . 2_665 2.504(6) ?
    La1 O1 . 3_565 2.504(10) ?
    La1 O2 . 4_664 2.456(9) ?
    La1 O2 . 5_564 2.456(8) ?
    La1 O2 . 6_554 2.456(10) ?
    Ca2 Ca2 . 2_555 3.995(3) ?
    Ca2 Ca2 . 3_555 3.995(2) ?
    Ca2 La2 . . 0 ?
    Ca2 La2 . 2_555 3.995(3) ?
    Ca2 La2 . 3_555 3.995(2) ?
    Ca2 Si1 . . 3.256(6) ?
    Ca2 O4 . . 2.3067(14) ?
    La2 O2 . 2_655 2.552(9) ?
    La2 O3 . 5_555 2.450(6) ?
    La2 O3 . 8_555 2.450(6) ?
    La2 O4 . . 2.3067(14) ?
    Si1 O1 . . 1.563(14) ?
    Si1 O2 . . 1.606(12) ?
    Si1 O3 . . 1.608(6) ?
    Si1 O3 . 10_555 1.608(6) ?
loop_
    _geom_angle_atom_site_label_1
    _geom_angle_atom_site_label_2
    _geom_angle_atom_site_label_3
    _geom_angle_site_symmetry_1
    _geom_angle_site_symmetry_2
    _geom_angle_site_symmetry_3
    _geom_angle
    _geom_angle_publ_flag
    Ca1 Ca1 Ca1 10_554 . 10_555 180 ?
    Ca1 Ca1 La1 10_554 . . 0 ?
    Ca1 Ca1 La1 10_554 . 10_554 0 ?
    Ca1 Ca1 La1 10_554 . 10_555 180 ?
    Ca1 Ca1 Ca2 10_554 . 1_565 116.24(4) ?
    Ca1 Ca1 Ca2 10_554 . 2_555 116.24(4) ?
    Ca1 Ca1 Ca2 10_554 . 3_665 116.24(4) ?
    Ca1 Ca1 Si1 10_554 . 4_664 57.45(8) ?
    Ca1 Ca1 Si1 10_554 . 5_564 57.45(10) ?
    Ca1 Ca1 Si1 10_554 . 6_554 57.45(7) ?
    Ca1 Ca1 La1 10_555 . . 0 ?
    Ca1 Ca1 La1 10_555 . 10_554 180 ?
    Ca1 Ca1 La1 10_555 . 10_555 0 ?
    Ca1 Ca1 Ca2 10_555 . 1_565 63.76(4) ?
    Ca1 Ca1 Ca2 10_555 . 2_555 63.76(4) ?
    Ca1 Ca1 Ca2 10_555 . 3_665 63.76(4) ?
    Ca1 Ca1 Si1 10_555 . 4_664 122.55(8) ?
    Ca1 Ca1 Si1 10_555 . 5_564 122.55(10) ?
    Ca1 Ca1 Si1 10_555 . 6_554 122.55(7) ?
    La1 Ca1 La1 . . 10_554 0 ?
    La1 Ca1 La1 . . 10_555 0 ?
    La1 Ca1 Ca2 . . 1_565 0 ?
    La1 Ca1 Ca2 . . 2_555 0 ?
    La1 Ca1 Ca2 . . 3_665 0 ?
    La1 Ca1 Si1 . . 4_664 0 ?
    La1 Ca1 Si1 . . 5_564 0 ?
    La1 Ca1 Si1 . . 6_554 0 ?
    La1 Ca1 La1 10_554 . 10_555 180 ?
    La1 Ca1 Ca2 10_554 . 1_565 116.24(4) ?
    La1 Ca1 Ca2 10_554 . 2_555 116.24(4) ?
    La1 Ca1 Ca2 10_554 . 3_665 116.24(4) ?
    La1 Ca1 Si1 10_554 . 4_664 57.45(8) ?
    La1 Ca1 Si1 10_554 . 5_564 57.45(10) ?
    La1 Ca1 Si1 10_554 . 6_554 57.45(7) ?
    La1 Ca1 Ca2 10_555 . 1_565 63.76(4) ?
    La1 Ca1 Ca2 10_555 . 2_555 63.76(4) ?
    La1 Ca1 Ca2 10_555 . 3_665 63.76(4) ?
    La1 Ca1 Si1 10_555 . 4_664 122.55(8) ?
    La1 Ca1 Si1 10_555 . 5_564 122.55(10) ?
    La1 Ca1 Si1 10_555 . 6_554 122.55(7) ?
    Ca2 Ca1 Ca2 1_565 . 2_555 101.93(5) ?
    Ca2 Ca1 Ca2 1_565 . 3_665 101.93(5) ?
    Ca2 Ca1 Si1 1_565 . 4_664 145.27(10) ?
    Ca2 Ca1 Si1 1_565 . 5_564 61.97(11) ?
    Ca2 Ca1 Si1 1_565 . 6_554 111.22(16) ?
    Ca2 Ca1 Ca2 2_555 . 3_665 101.93(5) ?
    Ca2 Ca1 Si1 2_555 . 4_664 111.22(11) ?
    Ca2 Ca1 Si1 2_555 . 5_564 145.27(11) ?
    Ca2 Ca1 Si1 2_555 . 6_554 61.97(5) ?
    Ca2 Ca1 Si1 3_665 . 4_664 61.97(6) ?
    Ca2 Ca1 Si1 3_665 . 5_564 111.22(10) ?
    Ca2 Ca1 Si1 3_665 . 6_554 145.27(16) ?
    Si1 Ca1 Si1 4_664 . 5_564 93.77(17) ?
    Si1 Ca1 Si1 4_664 . 6_554 93.77(16) ?
    Si1 Ca1 Si1 5_564 . 6_554 93.77(14) ?
    Ca1 La1 Ca1 . . 10_554 0 ?
    Ca1 La1 Ca1 . . 10_555 0 ?
    Ca1 La1 La1 . . 10_554 0 ?
    Ca1 La1 La1 . . 10_555 0 ?
    Ca1 La1 O1 . . . 0 ?
    Ca1 La1 O1 . . 2_665 0 ?
    Ca1 La1 O1 . . 3_565 0 ?
    Ca1 La1 O2 . . 4_664 0 ?
    Ca1 La1 O2 . . 5_564 0 ?
    Ca1 La1 O2 . . 6_554 0 ?
    Ca1 La1 Ca1 10_554 . 10_555 180 ?
    Ca1 La1 La1 10_554 . 10_554 0 ?
    Ca1 La1 La1 10_554 . 10_555 180 ?
    Ca1 La1 O1 10_554 . . 136.35(18) ?
    Ca1 La1 O1 10_554 . 2_665 136.35(14) ?
    Ca1 La1 O1 10_554 . 3_565 136.3(2) ?
    Ca1 La1 O2 10_554 . 4_664 44.1(2) ?
    Ca1 La1 O2 10_554 . 5_564 44.1(2) ?
    Ca1 La1 O2 10_554 . 6_554 44.1(2) ?
    Ca1 La1 La1 10_555 . 10_554 180 ?
    Ca1 La1 La1 10_555 . 10_555 0 ?
    Ca1 La1 O1 10_555 . . 43.65(18) ?
    Ca1 La1 O1 10_555 . 2_665 43.65(14) ?
    Ca1 La1 O1 10_555 . 3_565 43.7(2) ?
    Ca1 La1 O2 10_555 . 4_664 135.9(2) ?
    Ca1 La1 O2 10_555 . 5_564 135.9(2) ?
    Ca1 La1 O2 10_555 . 6_554 135.9(2) ?
    La1 La1 La1 10_554 . 10_555 180 ?
    La1 La1 O1 10_554 . . 136.35(18) ?
    La1 La1 O1 10_554 . 2_665 136.35(14) ?
    La1 La1 O1 10_554 . 3_565 136.3(2) ?
    La1 La1 O2 10_554 . 4_664 44.1(2) ?
    La1 La1 O2 10_554 . 5_564 44.1(2) ?
    La1 La1 O2 10_554 . 6_554 44.1(2) ?
    La1 La1 O1 10_555 . . 43.65(18) ?
    La1 La1 O1 10_555 . 2_665 43.65(14) ?
    La1 La1 O1 10_555 . 3_565 43.7(2) ?
    La1 La1 O2 10_555 . 4_664 135.9(2) ?
    La1 La1 O2 10_555 . 5_564 135.9(2) ?
    La1 La1 O2 10_555 . 6_554 135.9(2) ?
    O1 La1 O1 . . 2_665 73.4(3) ?
    O1 La1 O1 . . 3_565 73.4(3) ?
    O1 La1 O2 . . 4_664 94.3(3) ?
    O1 La1 O2 . . 5_564 154.0(3) ?
    O1 La1 O2 . . 6_554 125.9(3) ?
    O1 La1 O1 2_665 . 3_565 73.4(3) ?
    O1 La1 O2 2_665 . 4_664 125.9(4) ?
    O1 La1 O2 2_665 . 5_564 94.3(2) ?
    O1 La1 O2 2_665 . 6_554 154.0(5) ?
    O1 La1 O2 3_565 . 4_664 154.0(2) ?
    O1 La1 O2 3_565 . 5_564 125.9(4) ?
    O1 La1 O2 3_565 . 6_554 94.3(4) ?
    O2 La1 O2 4_664 . 5_564 74.1(4) ?
    O2 La1 O2 4_664 . 6_554 74.1(4) ?
    O2 La1 O2 5_564 . 6_554 74.1(3) ?
    Ca1 Ca2 Ca1 1_545 . 10_545 52.48(5) ?
    Ca1 Ca2 Ca2 1_545 . 2_555 150.60(4) ?
    Ca1 Ca2 Ca2 1_545 . 3_555 104.54(3) ?
    Ca1 Ca2 La2 1_545 . . 0 ?
    Ca1 Ca2 La2 1_545 . 2_555 150.60(4) ?
    Ca1 Ca2 La2 1_545 . 3_555 104.54(3) ?
    Ca1 Ca2 Si1 1_545 . . 133.78(10) ?
    Ca1 Ca2 O4 1_545 . . 130.38(3) ?
    Ca1 Ca2 Ca2 10_545 . 2_555 150.60(4) ?
    Ca1 Ca2 Ca2 10_545 . 3_555 104.54(3) ?
    Ca1 Ca2 La2 10_545 . . 0 ?
    Ca1 Ca2 La2 10_545 . 2_555 150.60(4) ?
    Ca1 Ca2 La2 10_545 . 3_555 104.54(3) ?
    Ca1 Ca2 Si1 10_545 . . 133.78(10) ?
    Ca1 Ca2 O4 10_545 . . 130.38(3) ?
    Ca2 Ca2 Ca2 2_555 . 3_555 60.00(3) ?
    Ca2 Ca2 La2 2_555 . . 0 ?
    Ca2 Ca2 La2 2_555 . 2_555 0 ?
    Ca2 Ca2 La2 2_555 . 3_555 60.00(3) ?
    Ca2 Ca2 Si1 2_555 . . 53.27(12) ?
    Ca2 Ca2 O4 2_555 . . 30.00(3) ?
    Ca2 Ca2 La2 3_555 . . 0 ?
    Ca2 Ca2 La2 3_555 . 2_555 60.00(3) ?
    Ca2 Ca2 La2 3_555 . 3_555 0 ?
    Ca2 Ca2 Si1 3_555 . . 113.27(12) ?
    Ca2 Ca2 O4 3_555 . . 30.00(2) ?
    La2 Ca2 La2 . . 2_555 0 ?
    La2 Ca2 La2 . . 3_555 0 ?
    La2 Ca2 Si1 . . . 0 ?
    La2 Ca2 O4 . . . 0 ?
    La2 Ca2 La2 2_555 . 3_555 60.00(3) ?
    La2 Ca2 Si1 2_555 . . 53.27(12) ?
    La2 Ca2 O4 2_555 . . 30.00(3) ?
    La2 Ca2 Si1 3_555 . . 113.27(12) ?
    La2 Ca2 O4 3_555 . . 30.00(2) ?
    Si1 Ca2 O4 . . . 83.27(12) ?
    Ca2 La2 Ca2 . . 2_555 0 ?
    Ca2 La2 Ca2 . . 3_555 0 ?
    Ca2 La2 O2 . . 2_655 0 ?
    Ca2 La2 O3 . . 5_555 0 ?
    Ca2 La2 O3 . . 8_555 0 ?
    Ca2 La2 O4 . . . 0 ?
    Ca2 La2 Ca2 2_555 . 3_555 60.00(3) ?
    Ca2 La2 O2 2_555 . 2_655 118.6(4) ?
    Ca2 La2 O3 2_555 . 5_555 109.4(2) ?
    Ca2 La2 O3 2_555 . 8_555 109.4(2) ?
    Ca2 La2 O4 2_555 . . 30.00(3) ?
    Ca2 La2 O2 3_555 . 2_655 178.6(4) ?
    Ca2 La2 O3 3_555 . 5_555 95.92(12) ?
    Ca2 La2 O3 3_555 . 8_555 95.92(12) ?
    Ca2 La2 O4 3_555 . . 30.00(2) ?
    O2 La2 O3 2_655 . 5_555 84.54(17) ?
    O2 La2 O3 2_655 . 8_555 84.54(17) ?
    O2 La2 O4 2_655 . . 148.6(4) ?
    O3 La2 O3 5_555 . 8_555 140.3(3) ?
    O3 La2 O4 5_555 . . 104.54(16) ?
    O3 La2 O4 8_555 . . 104.54(16) ?
    Ca1 Si1 Ca1 4_665 . 7_665 65.10(15) ?
    Ca1 Si1 Ca2 4_665 . . 80.71(16) ?
    Ca1 Si1 O1 4_665 . . 137.6(2) ?
    Ca1 Si1 O2 4_665 . . 46.1(3) ?
    Ca1 Si1 O3 4_665 . . 112.1(4) ?
    Ca1 Si1 O3 4_665 . 10_555 61.6(3) ?
    Ca1 Si1 Ca2 7_665 . . 80.71(16) ?
    Ca1 Si1 O1 7_665 . . 137.6(2) ?
    Ca1 Si1 O2 7_665 . . 46.1(3) ?
    Ca1 Si1 O3 7_665 . . 61.6(3) ?
    Ca1 Si1 O3 7_665 . 10_555 112.1(4) ?
    Ca2 Si1 O1 . . . 129.9(3) ?
    Ca2 Si1 O2 . . . 113.6(5) ?
    Ca2 Si1 O3 . . . 52.5(3) ?
    Ca2 Si1 O3 . . 10_555 52.5(3) ?
    O1 Si1 O2 . . . 116.5(6) ?
    O1 Si1 O3 . . . 110.2(4) ?
    O1 Si1 O3 . . 10_555 110.2(4) ?
    O2 Si1 O3 . . . 107.3(4) ?
    O2 Si1 O3 . . 10_555 107.3(4) ?
    O3 Si1 O3 . . 10_555 104.6(4) ?
    La1 O1 La1 . . 10_555 92.7(4) ?
    La1 O1 Si1 . . . 128.5(3) ?
    La1 O1 Si1 10_555 . . 128.5(3) ?
    La1 O2 La1 4_665 . 7_665 91.9(4) ?
    La1 O2 La2 4_665 . 3_665 115.4(2) ?
    La1 O2 Si1 4_665 . . 105.8(3) ?
    La1 O2 La2 7_665 . 3_665 115.4(2) ?
    La1 O2 Si1 7_665 . . 105.8(3) ?
    La2 O2 Si1 3_665 . . 118.9(7) ?
    La2 O3 Si1 6_554 . . 143.4(4) ?
    Ca2 O4 Ca2 . . 2_555 120.00(5) ?
    Ca2 O4 Ca2 . . 3_555 120.00(6) ?
    Ca2 O4 La2 . . . 0 ?
    Ca2 O4 La2 . . 2_555 120.00(5) ?
    Ca2 O4 La2 . . 3_555 120.00(6) ?
    Ca2 O4 Ca2 2_555 . 3_555 120.00(6) ?
    Ca2 O4 La2 2_555 . . 120.00(5) ?
    Ca2 O4 La2 2_555 . 2_555 0 ?
    Ca2 O4 La2 2_555 . 3_555 120.00(6) ?
    Ca2 O4 La2 3_555 . . 120.00(6) ?
    Ca2 O4 La2 3_555 . 2_555 120.00(6) ?
    Ca2 O4 La2 3_555 . 3_555 0 ?
    La2 O4 La2 . . 2_555 120.00(5) ?
    La2 O4 La2 . . 3_555 120.00(6) ?
    La2 O4 La2 2_555 . 3_555 120.00(6) ?
_iucr_refine_instructions_details
;
r_exp  2.96529943 r_exp_dash  0.820434308 r_wp  7.03056563 r_wp_dash
 1.94520566 r_p  4.99680387 r_p_dash  1.58474252 weighted_Durbin_Watson
 0.446745811 gof  2.37094627
iters 100000
do_errors
prm lsmax =Get(refine_ls_shift_on_su_max); :  0.00000
xdd "C:\Users\chon120\OneDrive - PNNL\Desktop\saehwa pnnl\Crum
 project\___Crystal data\Data for Oxyapatite\Ca-La\La Apatite 1550C Milled
 Pellet.raw"
 r_exp  2.96529943 r_exp_dash  0.820434308 r_wp  7.03056563 r_wp_dash
 1.94520566 r_p  4.99680387 r_p_dash  1.58474252 weighted_Durbin_Watson
 0.446745811 gof  2.37094627
 range 1
 bkg @ -2630.38015`_49.0830765  1821.71598`_43.322482 -565.998977`_18.9680354
 152.269995`_7.56486198 -34.8193834`_2.94344382
 start_X  10
 LP_Factor( 0)
 One_on_X(@, 97341.12431`_1315.06294)
 Specimen_Displacement(@, -0.03634`_0.00061)
 Rp 250
 Rs 250
 lpsd_th2_angular_range_degrees  3
  lpsd_equitorial_divergence_degrees  0.3
  lpsd_equitorial_sample_length_mm  25
   lpsd_beam_spill_correct_intensity 0
 axial_conv
  filament_length  12
  sample_length  15
  receiving_slit_length  12
  primary_soller_angle  2.5
  secondary_soller_angle  2.5
  axial_n_beta  30
 lam
  ymin_on_ymax  0.0001
  la  0.653817 lo  1.540596 lh  0.501844
  la  0.346183 lo  1.544493 lh  0.626579
 str
  LVol_FWHM_CS_G_L( 1, 217.12453`_5.85252, 0.89, 303.54199`_8.18187,,,@,
 341.05841`_9.19311)
  e0_from_Strain( 0.00009`_0.00000,,,@, 0.03981`_0.00211)
  r_bragg  3.00199813
  phase_MAC  233.601767
  phase_name "Ca2La8(SiO4)6O2"
  MVW( 1775.700, 577.563`_0.009, 100.000`_0.000)
  scale @  0.000173926751`_3.131e-007
  space_group P63/m
  Phase_LAC_1_on_cm( 1192.60273`_0.01927)
  Phase_Density_g_on_cm3( 5.10528`_0.00008)
  Hexagonal(@  9.655685`_0.000068,@  7.153235`_0.000057)
  site Ca1 num_posns  4 x =1/3; :  0.33333 y =2/3; :  0.66667 z a1
 -0.00332`_0.00045 occ Ca+2  0.448 beq  1
  site La1 num_posns  4 x =1/3; :  0.33333 y =2/3; :  0.66667 z =a1; :
 -0.00332`_0.00045 occ La+3  0.552 beq  1
  site Ca2 num_posns  6 x b1  0.23167`_0.00012 y c1 -0.01384`_0.00016 z  0.25
 occ Ca+2  0.035 beq  1
  site La2 num_posns  6 x =b1; :  0.23167`_0.00012 y =c1; :  -0.01384`_0.00016
 z  0.25 occ La+3  0.965 beq  1
  site Si1 num_posns  6 x @  0.40327`_0.00064 y @  0.37473`_0.00067 z  0.25 occ
 Si+4  1 beq  1
  site O1 num_posns  6 x @  0.32751`_0.00103 y @  0.48480`_0.00100 z  0.25 occ
 O-2  1 beq  1
  site O2 num_posns  6 x @  0.59519`_0.00123 y @  0.46334`_0.00104 z  0.25 occ
 O-2  1 beq  1
  site O3 num_posns  12 x @  0.34146`_0.00059 y @  0.25706`_0.00064 z @
 0.07216`_0.00068 occ O-2  1 beq  1
  site O4 num_posns  2 x  0 y  0 z  0.25 occ O-2  1 beq  1
C_matrix_normalized
{
                             1   2   3   4   5   6   7   8   9  10  11  12  13
 14  15  16  17  18  19  20  21  22  23  24
bkg1873a98             1:  100-100 100 -98  90-100   1  -3  -4  -1  -0  -0   7
 -0   3  -4   1   6  -4  -1   6 -11  -4  -4
bkg1873b38             2: -100 100-100  98 -90 100  -0   3   3   1   0   0  -7
  1  -3   5  -1  -6   3   2  -7  10   3   4
bkg1873bd8             3:  100-100 100 -99  92 -99   0  -4  -4  -0  -0  -0   7
 -0   3  -4   2   6  -3  -1   7 -10  -3  -4
bkg1873c78             4:  -98  98 -99 100 -93  98  -0   6   6   0   0   0  -6
  1  -2   5  -1  -7   3   2  -6  10   3   5
bkg1873d18             5:   90 -90  92 -93 100 -89   0  -7  -7   0   0   0   7
  3   4  -1   6   7  -3   2   4 -10  -3  -5
m5cb8cfd2_150          6: -100 100 -99  98 -89 100  -0   3   3   1   0   0  -7
  1  -3   4  -1  -6   4   1  -6  11   4   4
m5cb8cfd2_153          7:    1  -0   0  -0   0  -0 100  -1  -6  -4 -88 -73  -0
  2   1  -3  -2   0  -1  -2   3  -2  -3   3
m5cb8cfd2_151          8:   -3   3  -4   6  -7   3  -1 100  95  -8   2   1  -0
 -3  -3  -2   2   0  -2  -3  -0   3   2  -1
m5cb8cfd2_152          9:   -4   3  -4   6  -7   3  -6  95 100   1   7   5   0
 -5  -5  -2   2   1  -1  -1   0   3   3  -2
scalec99e50_          10:   -1   1  -0   0   0   1  -4  -8   1 100   4   2  -5
 -15 -13  -3   2  -0   5   4   7   1   2  -4
aa12c0c8_             11:   -0   0  -0   0   0   0 -88   2   7   4 100  52   1
 -2  -1   3   3  -0   0   3  -1   1   2  -2
ca12c1c8_             12:   -0   0  -0   0   0   0 -73   1   5   2  52 100   0
 -1  -1   2   1   0   0   2  -1   0   1  -2
a1                    13:    7  -7   7  -6   7  -7  -0  -0   0  -5   1   0 100
 -4  16   1 -11   1   6   6   7  -2  12   0
b1                    14:   -0   1  -0   1   3   1   2  -3  -5 -15  -2  -1  -4
 100  63  10   7   0  -7  -4 -24  -8 -11   4
c1                    15:    3  -3   3  -2   4  -3   1  -3  -5 -13  -1  -1  16
 63 100   4 -18  11  -4  10  -4  -5  -3  -1
x1874538_             16:   -4   5  -4   5  -1   4  -3  -2  -2  -3   3   2   1
 10   4 100  38   0 -15  46   4  -7   9  21
y18745d8_             17:    1  -1   2  -1   6  -1  -2   2   2   2   3   1 -11
  7 -18  38 100 -15 -24  31  -6  -7  -5  21
x1874718_             18:    6  -6   6  -7   7  -6   0   0   1  -0  -0   0   1
  0  11   0 -15 100  43  26  12   6  -5   1
y18747b8_             19:   -4   3  -3   3  -3   4  -1  -2  -1   5   0   0   6
 -7  -4 -15 -24  43 100 -11   9  21  14  14
x18748f8_             20:   -1   2  -1   2   2   1  -2  -3  -1   4   3   2   6
 -4  10  46  31  26 -11 100  45   2  19  21
y1874998_             21:    6  -7   7  -6   4  -6   3  -0   0   7  -1  -1   7
 -24  -4   4  -6  12   9  45 100   5  13  13
x1874ad8_             22:  -11  10 -10  10 -10  11  -2   3   3   1   1   0  -2
 -8  -5  -7  -7   6  21   2   5 100  51   2
y1874b78_             23:   -4   3  -3   3  -3   4  -3   2   3   2   2   1  12
 -11  -3   9  -5  -5  14  19  13  51 100  -3
z1874c18_             24:   -4   4  -4   5  -5   4   3  -1  -2  -4  -2  -2   0
  4  -1  21  21   1  14  21  13   2  -3 100
}
;
data_Ca-Nd
_database_code_depnum_ccdc_archive 'CCDC 1922999'
loop_
    _audit_conform_dict_name
    _audit_conform_dict_version
    cif_core.dic .
    cif_pd.dic .
_pd_block_diffractogram_id     ?
_chemical_name_systematic
;
Calcium neodymium silicate oxyapatite
;
_chemical_name_common     'calcium neodymium silicate oxyapatite'
_chemical_formula_moiety     'Ca2 Nd8 Si6 O26'
_chemical_formula_sum     'Ca2 Nd8 Si6 O26'
_chemical_formula_structural     ?
_chemical_formula_analytical     ?
_chemical_formula_iupac     'Ca2 Nd8 (Si O4)6 O2'
_chemical_formula_weight     1818.4
_chemical_melting_point     ?
_chemical_compound_source     ?
_space_group_crystal_system     hexagonal
_space_group_name_H-M_alt     P63/m
_space_group_name_Hall     '-P 6c'
loop_
    _space_group_symop_id
    _space_group_symop_operation_xyz
    1 x,y,z
    2 -y,x-y,z
    3 -x+y,-x,z
    4 -x,-y,z+1/2
    5 y,-x+y,z+1/2
    6 x-y,x,z+1/2
    7 -x,-y,-z
    8 y,-x+y,-z
    9 x-y,x,-z
    10 x,y,-z+1/2
    11 -y,x-y,-z+1/2
    12 -x+y,-x,-z+1/2
_cell_length_a     9.52414(5)
_cell_length_b     9.52414(5)
_cell_length_c     7.02213(5)
_cell_angle_alpha     90
_cell_angle_beta     90
_cell_angle_gamma     120
_cell_volume     551.634(7)
_cell_formula_units_Z     1
_cell_measurement_temperature     295
_cell_special_details     ?
_exptl_crystal_density_diffrn     5.4744
_pd_char_colour     blue_violet
_pd_char_particle_morphology     ?
_exptl_absorpt_coefficient_mu     ?
_exptl_absorpt_correction_type     ?
_exptl_absorpt_process_details     ?
_exptl_absorpt_correction_T_min     ?
_exptl_absorpt_correction_T_max     ?
_exptl_special_details     ?
_diffrn_ambient_temperature     295
_diffrn_source     'sealed X-ray tube'
_diffrn_radiation_type     'Cu K\a'
_diffrn_radiation_wavelength     1.54188
_diffrn_radiation_source     'sealed X-ray tube'
_diffrn_radiation_monochromator     ?
_diffrn_measurement_device_type     'Bruker D8 Advance'
_diffrn_detector     'Si strip'
_pd_instr_dist_src/spec     ?
_pd_instr_dist_spec/detc     ?
_pd_instr_location     ?
_pd_meas_2theta_fixed     ?
_pd_meas_2theta_range_min     5
_pd_meas_2theta_range_max     70.44
_pd_meas_2theta_range_inc     0.0092
_pd_meas_number_of_points     6994
_pd_meas_scan_method     step
_pd_meas_special_details     ?
_refine_special_details
   'Beq were fixed as 1\%A squared during refinement as they result high errors'
_refine_ls_matrix_type     ?
_refine_ls_R_factor_all     ?
_refine_ls_goodness_of_fit_all     2.11
_refine_ls_restrained_S_all     ?
_refine_ls_number_parameters     26
_refine_ls_number_restraints     ?
_refine_ls_number_constraints     ?
_refine_ls_hydrogen_treatment     ?
_refine_ls_weighting_scheme     sigma
_refine_ls_weighting_details     ?
_refine_ls_shift/su_max     0.001
_refine_ls_shift/su_mean     ?
_refine_ls_extinction_method     ?
_refine_ls_extinction_coef     ?
loop_
    _atom_type_symbol
    _atom_type_scat_dispersion_real
    _atom_type_scat_dispersion_imag
    _atom_type_scat_source
    Ca 0.3641 1.2855 'International Tables Vol C tables 4.2.6.8 and 6.1.1.1'
    Nd -3.1807 10.9079 'International Tables Vol C tables 4.2.6.8 and 6.1.1.1'
    O 0.0492 0.0322 'International Tables Vol C tables 4.2.6.8 and 6.1.1.1'
    Si 0.2541 0.3302 'International Tables Vol C tables 4.2.6.8 and 6.1.1.1'
_computing_data_collection
;
<i>XRD Commander</i> (Kienle & Jacob, 2003)
;
_computing_cell_refinement
;
<i>TOPAS</i> (Bruker, 2009)
;
_computing_data_reduction     ?
_computing_structure_solution
;
<i>TOPAS</i> (Bruker, 2009)
;
_computing_structure_refinement
;
<i>TOPAS</i> (Bruker, 2009)
;
_computing_molecular_graphics
;
<i>VESTA</i> (Momma & Izumi, 2011)
;
_computing_publication_material
;
publCIF (Westrip, 2010)
;
_pd_calibration_special_details     ?
_pd_prep_cool_rate     ?
_pd_prep_pressure     ?
_pd_prep_temperature     ?
_pd_proc_2theta_range_min     10
_pd_proc_2theta_range_max     70
_pd_proc_2theta_range_inc     0.009295
_pd_proc_info_data_reduction     ?
_pd_proc_info_excluded_regions     ?
_pd_proc_ls_background_function     Chebychev
_pd_proc_ls_pref_orient_corr     'spherical harmonic'
_pd_proc_ls_prof_R_factor     0.05
_pd_proc_ls_prof_wR_factor     0.06
_pd_proc_ls_prof_wR_expected     0.03
_pd_proc_ls_profile_function     pseudo-Voigt
_pd_proc_ls_special_details     ?
_pd_proc_wavelength     ?
_pd_spec_mount_mode     reflection
_pd_spec_mounting     'packed powder pellet'
_pd_spec_shape     flat_sheet
_pd_spec_size_axial     25
_pd_spec_size_equat     25
_pd_spec_size_thick     1
loop_
    _atom_site_type_symbol
    _atom_site_label
    _atom_site_fract_x
    _atom_site_fract_y
    _atom_site_fract_z
    _atom_site_U_iso_or_equiv
    _atom_site_adp_type
    _atom_site_calc_flag
    _atom_site_refinement_flags
    _atom_site_occupancy
    _atom_site_site_symmetry_multiplicity
    _atom_site_disorder_assembly
    _atom_site_disorder_group
    Ca Ca1 0.333333 0.666667 -0.0015(6) 0.0127 Uiso d . 0.448 4 . .
    Nd Nd1 0.333333 0.666667 -0.0015(6) 0.0127 Uiso d . 0.552 4 . .
    Ca Ca2 0.23298(13) -0.0105(2) 0.25 0.0127 Uiso d . 0.035 6 . .
    Nd Nd2 0.23298(13) -0.0105(2) 0.25 0.0127 Uiso d . 0.965 6 . .
    Si Si1 0.4017(6) 0.3747(7) 0.25 0.0127 Uiso d . 1 6 . .
    O O1 0.3225(11) 0.4858(11) 0.25 0.0127 Uiso d . 1 6 . .
    O O2 0.5984(12) 0.4765(11) 0.25 0.0127 Uiso d . 1 6 . .
    O O3 0.3343(6) 0.2513(7) 0.0773(7) 0.0127 Uiso d . 1 12 . .
    O O4 0 0 0.25 0.0127 Uiso d . 1 2 . .
loop_
    _atom_site_aniso_label
    _atom_site_aniso_U_11
    _atom_site_aniso_U_22
    _atom_site_aniso_U_33
    _atom_site_aniso_U_12
    _atom_site_aniso_U_13
    _atom_site_aniso_U_23
    _atom_site_aniso_type_symbol
    ? ? ? ? ? ? ? ?
_geom_special_details     ?
loop_
    _geom_bond_atom_site_label_1
    _geom_bond_atom_site_label_2
    _geom_bond_site_symmetry_1
    _geom_bond_site_symmetry_2
    _geom_bond_distance
    _geom_bond_publ_flag
    Ca1 Ca1 . 10_554 3.490(6) ?
    Ca1 Ca1 . 10_555 3.532(6) ?
    Ca1 Nd1 . . 0 ?
    Ca1 Nd1 . 10_554 3.490(6) ?
    Ca1 Nd1 . 10_555 3.532(6) ?
    Ca1 Ca2 . 1_565 4.053(3) ?
    Ca1 Ca2 . 2_555 4.053(2) ?
    Ca1 Ca2 . 3_665 4.053(3) ?
    Ca1 Si1 . 4_664 3.250(6) ?
    Ca1 Si1 . 5_564 3.250(8) ?
    Ca1 Si1 . 6_554 3.250(5) ?
    Ca1 O1 . . 2.433(8) ?
    Ca1 O1 . 2_665 2.433(7) ?
    Ca1 O1 . 3_565 2.433(11) ?
    Nd1 Nd1 . 10_554 3.490(6) ?
    Nd1 Nd1 . 10_555 3.532(6) ?
    Nd1 O1 . . 2.433(8) ?
    Nd1 O1 . 2_665 2.433(7) ?
    Nd1 O1 . 3_565 2.433(11) ?
    Ca2 Ca2 . 2_555 3.933(3) ?
    Ca2 Ca2 . 3_555 3.933(2) ?
    Ca2 Nd2 . . 0 ?
    Ca2 Nd2 . 2_555 3.933(3) ?
    Ca2 Nd2 . 3_555 3.933(2) ?
    Ca2 Si1 . . 3.185(6) ?
    Ca2 Si1 . 3_555 3.284(5) ?
    Ca2 O2 . 2_655 2.399(9) ?
    Ca2 O3 . 5_555 2.431(6) ?
    Ca2 O3 . 8_555 2.431(6) ?
    Ca2 O4 . . 2.2706(16) ?
    Nd2 O2 . 2_655 2.399(9) ?
    Nd2 O3 . 5_555 2.431(6) ?
    Nd2 O3 . 8_555 2.431(6) ?
    Nd2 O4 . . 2.2706(16) ?
    Si1 O1 . . 1.577(15) ?
    Si1 O2 . . 1.623(11) ?
    Si1 O3 . . 1.584(6) ?
    Si1 O3 . 10_555 1.584(6) ?
loop_
    _geom_angle_atom_site_label_1
    _geom_angle_atom_site_label_2
    _geom_angle_atom_site_label_3
    _geom_angle_site_symmetry_1
    _geom_angle_site_symmetry_2
    _geom_angle_site_symmetry_3
    _geom_angle
    _geom_angle_publ_flag
    Ca1 Ca1 Ca1 10_554 . 10_555 180 ?
    Ca1 Ca1 Nd1 10_554 . . 0 ?
    Ca1 Ca1 Nd1 10_554 . 10_554 0 ?
    Ca1 Ca1 Nd1 10_554 . 10_555 180 ?
    Ca1 Ca1 Ca2 10_554 . 1_565 115.83(6) ?
    Ca1 Ca1 Ca2 10_554 . 2_555 115.83(5) ?
    Ca1 Ca1 Ca2 10_554 . 3_665 115.83(6) ?
    Ca1 Ca1 Si1 10_554 . 4_664 57.53(9) ?
    Ca1 Ca1 Si1 10_554 . 5_564 57.53(11) ?
    Ca1 Ca1 Si1 10_554 . 6_554 57.53(8) ?
    Ca1 Ca1 O1 10_554 . . 136.5(2) ?
    Ca1 Ca1 O1 10_554 . 2_665 136.54(17) ?
    Ca1 Ca1 O1 10_554 . 3_565 136.5(3) ?
    Ca1 Ca1 Nd1 10_555 . . 0 ?
    Ca1 Ca1 Nd1 10_555 . 10_554 180 ?
    Ca1 Ca1 Nd1 10_555 . 10_555 0 ?
    Ca1 Ca1 Ca2 10_555 . 1_565 64.17(6) ?
    Ca1 Ca1 Ca2 10_555 . 2_555 64.17(5) ?
    Ca1 Ca1 Ca2 10_555 . 3_665 64.17(6) ?
    Ca1 Ca1 Si1 10_555 . 4_664 122.47(9) ?
    Ca1 Ca1 Si1 10_555 . 5_564 122.47(11) ?
    Ca1 Ca1 Si1 10_555 . 6_554 122.47(8) ?
    Ca1 Ca1 O1 10_555 . . 43.5(2) ?
    Ca1 Ca1 O1 10_555 . 2_665 43.46(17) ?
    Ca1 Ca1 O1 10_555 . 3_565 43.5(3) ?
    Nd1 Ca1 Nd1 . . 10_554 0 ?
    Nd1 Ca1 Nd1 . . 10_555 0 ?
    Nd1 Ca1 Ca2 . . 1_565 0 ?
    Nd1 Ca1 Ca2 . . 2_555 0 ?
    Nd1 Ca1 Ca2 . . 3_665 0 ?
    Nd1 Ca1 Si1 . . 4_664 0 ?
    Nd1 Ca1 Si1 . . 5_564 0 ?
    Nd1 Ca1 Si1 . . 6_554 0 ?
    Nd1 Ca1 O1 . . . 0 ?
    Nd1 Ca1 O1 . . 2_665 0 ?
    Nd1 Ca1 O1 . . 3_565 0 ?
    Nd1 Ca1 Nd1 10_554 . 10_555 180 ?
    Nd1 Ca1 Ca2 10_554 . 1_565 115.83(6) ?
    Nd1 Ca1 Ca2 10_554 . 2_555 115.83(5) ?
    Nd1 Ca1 Ca2 10_554 . 3_665 115.83(6) ?
    Nd1 Ca1 Si1 10_554 . 4_664 57.53(9) ?
    Nd1 Ca1 Si1 10_554 . 5_564 57.53(11) ?
    Nd1 Ca1 Si1 10_554 . 6_554 57.53(8) ?
    Nd1 Ca1 O1 10_554 . . 136.5(2) ?
    Nd1 Ca1 O1 10_554 . 2_665 136.54(17) ?
    Nd1 Ca1 O1 10_554 . 3_565 136.5(3) ?
    Nd1 Ca1 Ca2 10_555 . 1_565 64.17(6) ?
    Nd1 Ca1 Ca2 10_555 . 2_555 64.17(5) ?
    Nd1 Ca1 Ca2 10_555 . 3_665 64.17(6) ?
    Nd1 Ca1 Si1 10_555 . 4_664 122.47(9) ?
    Nd1 Ca1 Si1 10_555 . 5_564 122.47(11) ?
    Nd1 Ca1 Si1 10_555 . 6_554 122.47(8) ?
    Nd1 Ca1 O1 10_555 . . 43.5(2) ?
    Nd1 Ca1 O1 10_555 . 2_665 43.46(17) ?
    Nd1 Ca1 O1 10_555 . 3_565 43.5(3) ?
    Ca2 Ca1 Ca2 1_565 . 2_555 102.43(7) ?
    Ca2 Ca1 Ca2 1_565 . 3_665 102.43(7) ?
    Ca2 Ca1 Si1 1_565 . 4_664 144.87(10) ?
    Ca2 Ca1 Si1 1_565 . 5_564 61.42(11) ?
    Ca2 Ca1 Si1 1_565 . 6_554 111.25(16) ?
    Ca2 Ca1 O1 1_565 . . 106.2(3) ?
    Ca2 Ca1 O1 1_565 . 2_665 62.3(4) ?
    Ca2 Ca1 O1 1_565 . 3_565 40.3(2) ?
    Ca2 Ca1 Ca2 2_555 . 3_665 102.42(7) ?
    Ca2 Ca1 Si1 2_555 . 4_664 111.25(11) ?
    Ca2 Ca1 Si1 2_555 . 5_564 144.87(12) ?
    Ca2 Ca1 Si1 2_555 . 6_554 61.42(5) ?
    Ca2 Ca1 O1 2_555 . . 40.3(2) ?
    Ca2 Ca1 O1 2_555 . 2_665 106.2(2) ?
    Ca2 Ca1 O1 2_555 . 3_565 62.3(2) ?
    Ca2 Ca1 Si1 3_665 . 4_664 61.42(6) ?
    Ca2 Ca1 Si1 3_665 . 5_564 111.25(10) ?
    Ca2 Ca1 Si1 3_665 . 6_554 144.87(16) ?
    Ca2 Ca1 O1 3_665 . . 62.3(2) ?
    Ca2 Ca1 O1 3_665 . 2_665 40.3(4) ?
    Ca2 Ca1 O1 3_665 . 3_565 106.2(3) ?
    Si1 Ca1 Si1 4_664 . 5_564 93.88(18) ?
    Si1 Ca1 Si1 4_664 . 6_554 93.88(17) ?
    Si1 Ca1 O1 4_664 . . 93.7(3) ?
    Si1 Ca1 O1 4_664 . 2_665 97.8(3) ?
    Si1 Ca1 O1 4_664 . 3_565 165.6(3) ?
    Si1 Ca1 Si1 5_564 . 6_554 93.88(15) ?
    Si1 Ca1 O1 5_564 . . 165.6(2) ?
    Si1 Ca1 O1 5_564 . 2_665 93.7(3) ?
    Si1 Ca1 O1 5_564 . 3_565 97.8(3) ?
    Si1 Ca1 O1 6_554 . . 97.83(18) ?
    Si1 Ca1 O1 6_554 . 2_665 165.6(2) ?
    Si1 Ca1 O1 6_554 . 3_565 93.7(2) ?
    O1 Ca1 O1 . . 2_665 73.1(3) ?
    O1 Ca1 O1 . . 3_565 73.1(4) ?
    O1 Ca1 O1 2_665 . 3_565 73.1(3) ?
    Ca1 Nd1 Ca1 . . 10_554 0 ?
    Ca1 Nd1 Ca1 . . 10_555 0 ?
    Ca1 Nd1 Nd1 . . 10_554 0 ?
    Ca1 Nd1 Nd1 . . 10_555 0 ?
    Ca1 Nd1 O1 . . . 0 ?
    Ca1 Nd1 O1 . . 2_665 0 ?
    Ca1 Nd1 O1 . . 3_565 0 ?
    Ca1 Nd1 Ca1 10_554 . 10_555 180 ?
    Ca1 Nd1 Nd1 10_554 . 10_554 0 ?
    Ca1 Nd1 Nd1 10_554 . 10_555 180 ?
    Ca1 Nd1 O1 10_554 . . 136.5(2) ?
    Ca1 Nd1 O1 10_554 . 2_665 136.54(17) ?
    Ca1 Nd1 O1 10_554 . 3_565 136.5(3) ?
    Ca1 Nd1 Nd1 10_555 . 10_554 180 ?
    Ca1 Nd1 Nd1 10_555 . 10_555 0 ?
    Ca1 Nd1 O1 10_555 . . 43.5(2) ?
    Ca1 Nd1 O1 10_555 . 2_665 43.46(17) ?
    Ca1 Nd1 O1 10_555 . 3_565 43.5(3) ?
    Nd1 Nd1 Nd1 10_554 . 10_555 180 ?
    Nd1 Nd1 O1 10_554 . . 136.5(2) ?
    Nd1 Nd1 O1 10_554 . 2_665 136.54(17) ?
    Nd1 Nd1 O1 10_554 . 3_565 136.5(3) ?
    Nd1 Nd1 O1 10_555 . . 43.5(2) ?
    Nd1 Nd1 O1 10_555 . 2_665 43.46(17) ?
    Nd1 Nd1 O1 10_555 . 3_565 43.5(3) ?
    O1 Nd1 O1 . . 2_665 73.1(3) ?
    O1 Nd1 O1 . . 3_565 73.1(4) ?
    O1 Nd1 O1 2_665 . 3_565 73.1(3) ?
    Ca1 Ca2 Ca1 1_545 . 10_545 51.67(8) ?
    Ca1 Ca2 Ca2 1_545 . 2_555 150.53(5) ?
    Ca1 Ca2 Ca2 1_545 . 3_555 103.74(4) ?
    Ca1 Ca2 Nd2 1_545 . . 0 ?
    Ca1 Ca2 Nd2 1_545 . 2_555 150.53(5) ?
    Ca1 Ca2 Nd2 1_545 . 3_555 103.74(4) ?
    Ca1 Ca2 Si1 1_545 . . 134.37(10) ?
    Ca1 Ca2 Si1 1_545 . 3_555 57.95(14) ?
    Ca1 Ca2 O2 1_545 . 2_655 75.6(3) ?
    Ca1 Ca2 O3 1_545 . 5_555 96.8(2) ?
    Ca1 Ca2 O3 1_545 . 8_555 45.2(2) ?
    Ca1 Ca2 O4 1_545 . . 129.78(4) ?
    Ca1 Ca2 Ca2 10_545 . 2_555 150.53(5) ?
    Ca1 Ca2 Ca2 10_545 . 3_555 103.74(4) ?
    Ca1 Ca2 Nd2 10_545 . . 0 ?
    Ca1 Ca2 Nd2 10_545 . 2_555 150.53(5) ?
    Ca1 Ca2 Nd2 10_545 . 3_555 103.74(4) ?
    Ca1 Ca2 Si1 10_545 . . 134.37(10) ?
    Ca1 Ca2 Si1 10_545 . 3_555 57.95(14) ?
    Ca1 Ca2 O2 10_545 . 2_655 75.6(3) ?
    Ca1 Ca2 O3 10_545 . 5_555 45.2(2) ?
    Ca1 Ca2 O3 10_545 . 8_555 96.8(2) ?
    Ca1 Ca2 O4 10_545 . . 129.78(4) ?
    Ca2 Ca2 Ca2 2_555 . 3_555 60.00(4) ?
    Ca2 Ca2 Nd2 2_555 . . 0 ?
    Ca2 Ca2 Nd2 2_555 . 2_555 0 ?
    Ca2 Ca2 Nd2 2_555 . 3_555 60.00(4) ?
    Ca2 Ca2 Si1 2_555 . . 53.72(12) ?
    Ca2 Ca2 Si1 2_555 . 3_555 111.43(17) ?
    Ca2 Ca2 O2 2_555 . 2_655 120.7(4) ?
    Ca2 Ca2 O3 2_555 . 5_555 108.2(2) ?
    Ca2 Ca2 O3 2_555 . 8_555 108.2(2) ?
    Ca2 Ca2 O4 2_555 . . 30.00(4) ?
    Ca2 Ca2 Nd2 3_555 . . 0 ?
    Ca2 Ca2 Nd2 3_555 . 2_555 60.00(4) ?
    Ca2 Ca2 Nd2 3_555 . 3_555 0 ?
    Ca2 Ca2 Si1 3_555 . . 113.72(13) ?
    Ca2 Ca2 Si1 3_555 . 3_555 51.43(17) ?
    Ca2 Ca2 O2 3_555 . 2_655 179.3(4) ?
    Ca2 Ca2 O3 3_555 . 5_555 94.26(14) ?
    Ca2 Ca2 O3 3_555 . 8_555 94.26(14) ?
    Ca2 Ca2 O4 3_555 . . 30.00(3) ?
    Nd2 Ca2 Nd2 . . 2_555 0 ?
    Nd2 Ca2 Nd2 . . 3_555 0 ?
    Nd2 Ca2 Si1 . . . 0 ?
    Nd2 Ca2 Si1 . . 3_555 0 ?
    Nd2 Ca2 O2 . . 2_655 0 ?
    Nd2 Ca2 O3 . . 5_555 0 ?
    Nd2 Ca2 O3 . . 8_555 0 ?
    Nd2 Ca2 O4 . . . 0 ?
    Nd2 Ca2 Nd2 2_555 . 3_555 60.00(4) ?
    Nd2 Ca2 Si1 2_555 . . 53.72(12) ?
    Nd2 Ca2 Si1 2_555 . 3_555 111.43(17) ?
    Nd2 Ca2 O2 2_555 . 2_655 120.7(4) ?
    Nd2 Ca2 O3 2_555 . 5_555 108.2(2) ?
    Nd2 Ca2 O3 2_555 . 8_555 108.2(2) ?
    Nd2 Ca2 O4 2_555 . . 30.00(4) ?
    Nd2 Ca2 Si1 3_555 . . 113.72(13) ?
    Nd2 Ca2 Si1 3_555 . 3_555 51.43(17) ?
    Nd2 Ca2 O2 3_555 . 2_655 179.3(4) ?
    Nd2 Ca2 O3 3_555 . 5_555 94.26(14) ?
    Nd2 Ca2 O3 3_555 . 8_555 94.26(14) ?
    Nd2 Ca2 O4 3_555 . . 30.00(3) ?
    Si1 Ca2 Si1 . . 3_555 165.1(2) ?
    Si1 Ca2 O2 . . 2_655 67.0(4) ?
    Si1 Ca2 O3 . . 5_555 105.11(18) ?
    Si1 Ca2 O3 . . 8_555 105.11(18) ?
    Si1 Ca2 O4 . . . 83.72(13) ?
    Si1 Ca2 O2 3_555 . 2_655 127.8(4) ?
    Si1 Ca2 O3 3_555 . 5_555 78.36(16) ?
    Si1 Ca2 O3 3_555 . 8_555 78.36(16) ?
    Si1 Ca2 O4 3_555 . . 81.43(17) ?
    O2 Ca2 O3 2_655 . 5_555 85.50(19) ?
    O2 Ca2 O3 2_655 . 8_555 85.50(19) ?
    O2 Ca2 O4 2_655 . . 150.7(4) ?
    O3 Ca2 O3 5_555 . 8_555 142.0(3) ?
    O3 Ca2 O4 5_555 . . 102.89(19) ?
    O3 Ca2 O4 8_555 . . 102.89(19) ?
    Ca2 Nd2 Ca2 . . 2_555 0 ?
    Ca2 Nd2 Ca2 . . 3_555 0 ?
    Ca2 Nd2 O2 . . 2_655 0 ?
    Ca2 Nd2 O3 . . 5_555 0 ?
    Ca2 Nd2 O3 . . 8_555 0 ?
    Ca2 Nd2 O4 . . . 0 ?
    Ca2 Nd2 Ca2 2_555 . 3_555 60.00(4) ?
    Ca2 Nd2 O2 2_555 . 2_655 120.7(4) ?
    Ca2 Nd2 O3 2_555 . 5_555 108.2(2) ?
    Ca2 Nd2 O3 2_555 . 8_555 108.2(2) ?
    Ca2 Nd2 O4 2_555 . . 30.00(4) ?
    Ca2 Nd2 O2 3_555 . 2_655 179.3(4) ?
    Ca2 Nd2 O3 3_555 . 5_555 94.26(14) ?
    Ca2 Nd2 O3 3_555 . 8_555 94.26(14) ?
    Ca2 Nd2 O4 3_555 . . 30.00(3) ?
    O2 Nd2 O3 2_655 . 5_555 85.50(19) ?
    O2 Nd2 O3 2_655 . 8_555 85.50(19) ?
    O2 Nd2 O4 2_655 . . 150.7(4) ?
    O3 Nd2 O3 5_555 . 8_555 142.0(3) ?
    O3 Nd2 O4 5_555 . . 102.89(19) ?
    O3 Nd2 O4 8_555 . . 102.89(19) ?
    Ca1 Si1 Ca1 4_665 . 7_665 64.95(16) ?
    Ca1 Si1 Ca2 4_665 . . 80.53(16) ?
    Ca1 Si1 Ca2 4_665 . 2_555 139.09(12) ?
    Ca1 Si1 O1 4_665 . . 137.9(2) ?
    Ca1 Si1 O2 4_665 . . 48.5(3) ?
    Ca1 Si1 O3 4_665 . . 111.9(4) ?
    Ca1 Si1 O3 4_665 . 10_555 63.3(3) ?
    Ca1 Si1 Ca2 7_665 . . 80.53(16) ?
    Ca1 Si1 Ca2 7_665 . 2_555 139.09(12) ?
    Ca1 Si1 O1 7_665 . . 137.9(2) ?
    Ca1 Si1 O2 7_665 . . 48.5(3) ?
    Ca1 Si1 O3 7_665 . . 63.3(3) ?
    Ca1 Si1 O3 7_665 . 10_555 111.9(4) ?
    Ca2 Si1 Ca2 . . 2_555 74.85(11) ?
    Ca2 Si1 O1 . . . 129.6(4) ?
    Ca2 Si1 O2 . . . 117.1(6) ?
    Ca2 Si1 O3 . . . 50.3(3) ?
    Ca2 Si1 O3 . . 10_555 50.3(3) ?
    Ca2 Si1 O1 2_555 . . 54.8(3) ?
    Ca2 Si1 O2 2_555 . . 168.1(6) ?
    Ca2 Si1 O3 2_555 . . 75.9(3) ?
    Ca2 Si1 O3 2_555 . 10_555 75.9(3) ?
    O1 Si1 O2 . . . 113.3(6) ?
    O1 Si1 O3 . . . 110.2(4) ?
    O1 Si1 O3 . . 10_555 110.2(4) ?
    O2 Si1 O3 . . . 111.2(4) ?
    O2 Si1 O3 . . 10_555 111.2(4) ?
    O3 Si1 O3 . . 10_555 99.9(4) ?
    Ca1 O1 Ca1 . . 10_555 93.1(4) ?
    Ca1 O1 Nd1 . . . 0 ?
    Ca1 O1 Nd1 . . 10_555 93.1(4) ?
    Ca1 O1 Si1 . . . 127.6(3) ?
    Ca1 O1 Nd1 10_555 . . 93.1(4) ?
    Ca1 O1 Nd1 10_555 . 10_555 0 ?
    Ca1 O1 Si1 10_555 . . 127.6(3) ?
    Nd1 O1 Nd1 . . 10_555 93.1(4) ?
    Nd1 O1 Si1 . . . 127.6(3) ?
    Nd1 O1 Si1 10_555 . . 127.6(3) ?
    Ca2 O2 Nd2 3_665 . 3_665 0 ?
    Ca2 O2 Si1 3_665 . . 124.1(7) ?
    Nd2 O2 Si1 3_665 . . 124.1(7) ?
    Ca2 O3 Nd2 6_554 . 6_554 0 ?
    Ca2 O3 Si1 6_554 . . 140.8(5) ?
    Nd2 O3 Si1 6_554 . . 140.8(5) ?
    Ca2 O4 Ca2 . . 2_555 120.00(6) ?
    Ca2 O4 Ca2 . . 3_555 120.00(7) ?
    Ca2 O4 Nd2 . . . 0 ?
    Ca2 O4 Nd2 . . 2_555 120.00(6) ?
    Ca2 O4 Nd2 . . 3_555 120.00(7) ?
    Ca2 O4 Ca2 2_555 . 3_555 120.00(7) ?
    Ca2 O4 Nd2 2_555 . . 120.00(6) ?
    Ca2 O4 Nd2 2_555 . 2_555 0 ?
    Ca2 O4 Nd2 2_555 . 3_555 120.00(7) ?
    Ca2 O4 Nd2 3_555 . . 120.00(7) ?
    Ca2 O4 Nd2 3_555 . 2_555 120.00(7) ?
    Ca2 O4 Nd2 3_555 . 3_555 0 ?
    Nd2 O4 Nd2 . . 2_555 120.00(6) ?
    Nd2 O4 Nd2 . . 3_555 120.00(7) ?
    Nd2 O4 Nd2 2_555 . 3_555 120.00(7) ?
_iucr_refine_instructions_details
;
r_exp  3.05236752 r_exp_dash  0.854175175 r_wp  6.45335445 r_wp_dash
 1.80590808 r_p  4.56203072 r_p_dash  1.46227871 weighted_Durbin_Watson
 0.508270947 gof  2.11421279
iters 100000
do_errors
prm lsmax =Get(refine_ls_shift_on_su_max); :  0.00146
xdd "C:\Users\chon120\OneDrive - PNNL\Desktop\saehwa pnnl\Crum
 project\___Crystal data\Data for Oxyapatite\Ca-Nd\Nd-Oxyapatite 1550C
 BNW-62205-73.raw"
 r_exp  3.05236752 r_exp_dash  0.854175175 r_wp  6.45335445 r_wp_dash
 1.80590808 r_p  4.56203072 r_p_dash  1.46227871 weighted_Durbin_Watson
 0.508270947 gof  2.11421279
 range 1
 bkg @ -2429.82734`_43.2018528  1633.69941`_38.1836014 -485.79778`_16.6497011
 118.665527`_6.66944008 -29.1620147`_2.53572306
 start_X  10
 LP_Factor( 0)
 One_on_X(@, 92108.32040`_1158.44871)
 Specimen_Displacement(@, 0.00335`_0.00051)
 Rp 250
 Rs 250
 lpsd_th2_angular_range_degrees  3
  lpsd_equitorial_divergence_degrees  0.3
  lpsd_equitorial_sample_length_mm  25
   lpsd_beam_spill_correct_intensity 0
 axial_conv
  filament_length  12
  sample_length  15
  receiving_slit_length  12
  primary_soller_angle  2.5
  secondary_soller_angle  2.5
  axial_n_beta  30
 lam
  ymin_on_ymax  0.0001
  la  0.653817 lo  1.540596 lh  0.501844
  la  0.346183 lo  1.544493 lh  0.626579
 str
  LVol_FWHM_CS_G_L( 1, 185.33217`_3.72127, 0.89, 259.09600`_5.20236,,,@,
 291.11910`_5.84535)
  e0_from_Strain( 0.00001`_0.00000,,,@, 0.00610`_0.00178)
  r_bragg  3.24961807
  phase_MAC  271.744717
  Apply_Brindley_Spherical_R_PD( 1e-005, 0.4)
  phase_name "Ca2Nd8(SiO4)6O2"
  MVW( 1818.365, 551.634`_0.007, 100.000`_0.000)
  scale @  0.000143933798`_2.517e-007
  space_group P63/m
  Phase_LAC_1_on_cm( 1487.44421`_0.01914)
  Phase_Density_g_on_cm3( 5.47368`_0.00007)
  Hexagonal(@  9.524137`_0.000053,@  7.022132`_0.000045)
  site Ca1 num_posns  4 x =1/3; :  0.33333 y =2/3; :  0.66667 z a2
 -0.00145`_0.00057 occ Ca+2  0.448 beq  1_LIMIT_MIN_0.025 min =0.025; max =10;
  site Nd1 num_posns  4 x =1/3; :  0.33333 y =2/3; :  0.66667 z =a2; :
 -0.00145`_0.00057 occ Nd+3  0.552 beq  1_LIMIT_MIN_0.025 min =0.025; max =10;
  site Ca2 num_posns  6 x c2  0.23298`_0.00013 y b2 -0.01051`_0.00020 z  0.25
 occ Ca+2  0.035 beq  1 min =0.025; max =10;
  site Nd2 num_posns  6 x =c2; :  0.23298`_0.00013 y =b2; :  -0.01051`_0.00020 z
  0.25 occ Nd+3  0.965 beq  1 min =0.025; max =10;
  site Si1 num_posns  6 x @  0.40166`_0.00064 y @  0.37469`_0.00071 z  0.25 occ
 Si+4  1 beq  1_LIMIT_MIN_0.025 min =0.025; max =10;
  site O1 num_posns  6 x @  0.32249`_0.00109 y @  0.48581`_0.00108 z  0.25 occ
 O-2  1 beq  1_LIMIT_MIN_0.025 min =0.025; max =10;
  site O2 num_posns  6 x @  0.59838`_0.00121 y @  0.47655`_0.00113 z  0.25 occ
 O-2  1 beq  1 min =0.025; max =10;
  site O3 num_posns  12 x @  0.33432`_0.00059 y @  0.25134`_0.00067 z @
 0.07729`_0.00073 occ O-2  1 beq  1 min =0.025; max =10;
  site O4 num_posns  2 x  0 y  0 z  0.25 occ O-2  1 beq  1 min =0.025; max =10;
  PO_Spherical_Harmonics(sh_5cb8cfd2_163, 4 load sh_Cij_prm { y00
 !sh_5cb8cfd2_163_c00 1 y20 sh_5cb8cfd2_163_c20  0.01869`_0.00398 y40
 sh_5cb8cfd2_163_c40  0.08879`_0.00538 } )
C_matrix_normalized
{
                             1   2   3   4   5   6   7   8   9  10  11  12  13
 14  15  16  17  18  19  20  21  22  23  24  25  26
bkga192990             1:  100-100 100 -98  90-100   0  -4   0  -2  -2   0  -0
 -0   1   0   3  -4   4   3  -6  -2   6 -10  -5  -2
bkga192a30             2: -100 100-100  98 -90 100  -0   4  -0   2   2  -1   0
  0  -1   0  -2   5  -4  -4   6   2  -6  10   5   2
bkga192ad0             3:  100-100 100 -99  92 -99   0  -4   1  -3  -2   2  -0
 -0   1   0   3  -4   4   3  -6  -2   6 -10  -5  -2
bkga192b70             4:  -98  98 -99 100 -93  98  -0   4  -1   5   5  -1   0
  0  -1  -1  -2   4  -4  -4   5   2  -6   9   5   2
bkga192c10             5:   90 -90  92 -93 100 -90   0  -3   3  -5  -4   2   0
 -0   0   5   5  -1   8   4  -5   0   5  -9  -6  -2
m5cb8cfd2_197          6: -100 100 -99  98 -90 100  -0   4  -0   2   2  -1   0
  0  -1  -0  -3   5  -4  -3   6   2  -6  10   6   2
m5cb8cfd2_19a          7:    0  -0   0  -0   0  -0 100  -0  -0  -1  -6  -3 -87
 -74  -1   1  -0  -0   1  -0  -1   0   1  -1  -1   1
sh_5cb8cfd2_163_c20    8:   -4   4  -4   4  -3   4  -0 100 -12   1   2   3   1
 -1   3   5   4  -2 -12   1  10  -1 -21 -13   7 -28
sh_5cb8cfd2_163_c40    9:    0  -0   1  -1   3  -0  -0 -12 100  -8  -8 -11  -0
 -0  -8  15   5   7  13   5  -5  -9  -5  20 -19 -21
m5cb8cfd2_198         10:   -2   2  -3   5  -5   2  -1   1  -8 100  96  -9   1
  1   1  -1  -1  -2   1   2  -1  -1  -1   2   4   0
m5cb8cfd2_199         11:   -2   2  -2   5  -4   2  -6   2  -8  96 100  -0   6
  5   1  -2  -1  -2   1   1   0  -1  -1   2   4  -1
scalec99f40_          12:    0  -1   2  -1   2  -1  -3   3 -11  -9  -0 100   3
  2  -4 -14 -12  -4   0  -5   3  -1   1  -1   4  -4
a150e330_             13:   -0   0  -0   0   0   0 -87   1  -0   1   6   3 100
 52   0  -1   0  -0  -0  -0   1  -0  -1   1   1  -1
c150e430_             14:   -0   0  -0   0  -0   0 -74  -1  -0   1   5   2  52
 100   1  -1  -0  -1  -1   0   1  -0  -0   0   0  -1
a2                    15:    1  -1   1  -1   0  -1  -1   3  -8   1   1  -4   0
  1 100   5  33  -1 -30  12  24   9  18   0  15   8
c2                    16:    0   0   0  -1   5  -0   1   5  15  -1  -2 -14  -1
 -1   5 100  71  10   3  12  -0   5 -18  -7 -14   3
b2                    17:    3  -2   3  -2   5  -3  -0   4   5  -1  -1 -12   0
 -0  33  71 100   4 -25  26  11  16   4  -4  -5   4
xa193430_             18:   -4   5  -4   4  -1   5  -0  -2   7  -2  -2  -4  -0
 -1  -1  10   4 100  27  -3 -11  41   5  -4  12  18
ya1934d0_             19:    4  -4   4  -4   8  -4   1 -12  13   1   1   0  -0
 -1 -30   3 -25  27 100 -22 -31  20  -9  -2  -9  15
xa193610_             20:    3  -4   3  -4   4  -3  -0   1   5   2   1  -5  -0
  0  12  12  26  -3 -22 100  49  26  23   7  -7   3
ya1936b0_             21:   -6   6  -6   5  -5   6  -1  10  -5  -1   0   3   1
  1  24  -0  11 -11 -31  49 100  -5  13  17  14  14
xa1937f0_             22:   -2   2  -2   2   0   2   0  -1  -9  -1  -1  -1  -0
 -0   9   5  16  41  20  26  -5 100  46  -1  20  20
ya193890_             23:    6  -6   6  -6   5  -6   1 -21  -5  -1  -1   1  -1
 -0  18 -18   4   5  -9  23  13  46 100   9  11  18
xa1939d0_             24:  -10  10 -10   9  -9  10  -1 -13  20   2   2  -1   1
  0   0  -7  -4  -4  -2   7  17  -1   9 100  43   2
ya193a70_             25:   -5   5  -5   5  -6   6  -1   7 -19   4   4   4   1
  0  15 -14  -5  12  -9  -7  14  20  11  43 100  -0
za193b10_             26:   -2   2  -2   2  -2   2   1 -28 -21   0  -1  -4  -1
 -1   8   3   4  18  15   3  14  20  18   2  -0 100
}
;
data_Ca-Sm
_database_code_depnum_ccdc_archive 'CCDC 1923000'
loop_
    _audit_conform_dict_name
    _audit_conform_dict_version
    cif_core.dic .
    cif_pd.dic .
_pd_block_diffractogram_id     ?
_chemical_name_systematic
;
Calcium samarium silicate oxyapatite
;
_chemical_name_common     'calcium samarium silicate oxyapatite'
_chemical_formula_moiety     'Ca2 Sm8 Si6 O26'
_chemical_formula_sum     'Ca2 Sm8 Si6 O26'
_chemical_formula_structural     ?
_chemical_formula_analytical     ?
_chemical_formula_iupac     'Ca2 Sm8 (Si O4)6 O2'
_chemical_formula_weight     1867.3
_chemical_melting_point     ?
_chemical_compound_source     ?
_space_group_crystal_system     hexagonal
_space_group_name_H-M_alt     P63/m
_space_group_name_Hall     '-P 6c'
loop_
    _space_group_symop_id
    _space_group_symop_operation_xyz
    1 x,y,z
    2 -y,x-y,z
    3 -x+y,-x,z
    4 -x,-y,z+1/2
    5 y,-x+y,z+1/2
    6 x-y,x,z+1/2
    7 -x,-y,-z
    8 y,-x+y,-z
    9 x-y,x,-z
    10 x,y,-z+1/2
    11 -y,x-y,-z+1/2
    12 -x+y,-x,-z+1/2
_cell_length_a     9.46696(6)
_cell_length_b     9.46696(6)
_cell_length_c     6.94810(5)
_cell_angle_alpha     90
_cell_angle_beta     90
_cell_angle_gamma     120
_cell_volume     539.284(8)
_cell_formula_units_Z     1
_cell_measurement_temperature     295
_cell_special_details     ?
_exptl_crystal_density_diffrn     5.7497
_pd_char_colour     yellow_gray
_pd_char_particle_morphology     ?
_exptl_absorpt_coefficient_mu     ?
_exptl_absorpt_correction_type     ?
_exptl_absorpt_process_details     ?
_exptl_absorpt_correction_T_min     ?
_exptl_absorpt_correction_T_max     ?
_exptl_special_details     ?
_diffrn_ambient_temperature     295
_diffrn_source     'sealed X-ray tube'
_diffrn_radiation_type     'Cu K\a'
_diffrn_radiation_wavelength     1.54188
_diffrn_radiation_source     'sealed X-ray tube'
_diffrn_radiation_monochromator     ?
_diffrn_measurement_device_type     'Bruker D8 Advance'
_diffrn_detector     'Si strip'
_pd_instr_dist_src/spec     ?
_pd_instr_dist_spec/detc     ?
_pd_instr_location     ?
_pd_meas_2theta_fixed     ?
_pd_meas_2theta_range_min     5
_pd_meas_2theta_range_max     70.34
_pd_meas_2theta_range_inc     0.0092
_pd_meas_number_of_points     6994
_pd_meas_scan_method     step
_pd_meas_special_details     ?
_refine_special_details
   'Beq were fixed as 1\%A squared during refinement as they result high errors'
_refine_ls_matrix_type     ?
_refine_ls_R_factor_all     ?
_refine_ls_goodness_of_fit_all     1.84
_refine_ls_restrained_S_all     ?
_refine_ls_number_parameters     26
_refine_ls_number_restraints     ?
_refine_ls_number_constraints     ?
_refine_ls_hydrogen_treatment     ?
_refine_ls_weighting_scheme     sigma
_refine_ls_weighting_details     ?
_refine_ls_shift/su_max     0.013
_refine_ls_shift/su_mean     ?
_refine_ls_extinction_method     ?
_refine_ls_extinction_coef     ?
loop_
    _atom_type_symbol
    _atom_type_scat_dispersion_real
    _atom_type_scat_dispersion_imag
    _atom_type_scat_source
    Ca 0.3641 1.2855 'International Tables Vol C tables 4.2.6.8 and 6.1.1.1'
    O 0.0492 0.0322 'International Tables Vol C tables 4.2.6.8 and 6.1.1.1'
    Si 0.2541 0.3302 'International Tables Vol C tables 4.2.6.8 and 6.1.1.1'
    Sm -5.3236 12.2178 'International Tables Vol C tables 4.2.6.8 and 6.1.1.1'
_computing_data_collection
;
<i>XRD Commander</i> (Kienle & Jacob, 2003)
;
_computing_cell_refinement
;
<i>TOPAS</i> (Bruker, 2009)
;
_computing_data_reduction     ?
_computing_structure_solution
;
<i>TOPAS</i> (Bruker, 2009)
;
_computing_structure_refinement
;
<i>TOPAS</i> (Bruker, 2009)
;
_computing_molecular_graphics
;
<i>VESTA</i> (Momma & Izumi, 2011)
;
_computing_publication_material
;
publCIF (Westrip, 2010)
;
_pd_calibration_special_details     ?
_pd_prep_cool_rate     ?
_pd_prep_pressure     ?
_pd_prep_temperature     ?
_pd_proc_2theta_range_min     10
_pd_proc_2theta_range_max     70
_pd_proc_2theta_range_inc     0.009295
_pd_proc_info_data_reduction     ?
_pd_proc_info_excluded_regions     ?
_pd_proc_ls_background_function     Chebychev
_pd_proc_ls_pref_orient_corr     'spherical harmonic'
_pd_proc_ls_prof_R_factor     0.04
_pd_proc_ls_prof_wR_factor     0.06
_pd_proc_ls_prof_wR_expected     0.03
_pd_proc_ls_profile_function     pseudo-Voigt
_pd_proc_ls_special_details     ?
_pd_proc_wavelength     ?
_pd_spec_mount_mode     reflection
_pd_spec_mounting     'packed powder pellet'
_pd_spec_shape     flat_sheet
_pd_spec_size_axial     25
_pd_spec_size_equat     25
_pd_spec_size_thick     1
loop_
    _atom_site_type_symbol
    _atom_site_label
    _atom_site_fract_x
    _atom_site_fract_y
    _atom_site_fract_z
    _atom_site_U_iso_or_equiv
    _atom_site_adp_type
    _atom_site_calc_flag
    _atom_site_refinement_flags
    _atom_site_occupancy
    _atom_site_site_symmetry_multiplicity
    _atom_site_disorder_assembly
    _atom_site_disorder_group
    Ca Ca1 0.333333 0.666667 -0.0007(7) 0.0127 Uiso d . 0.448 4 . .
    Sm Sm1 0.333333 0.666667 -0.0007(7) 0.0127 Uiso d . 0.552 4 . .
    Ca Ca2 0.23285(16) -0.0082(3) 0.25 0.0127 Uiso d . 0.035 6 . .
    Sm Sm2 0.23285(16) -0.0082(3) 0.25 0.0127 Uiso d . 0.965 6 . .
    Si Si1 0.3996(7) 0.3727(8) 0.25 0.0127 Uiso d . 1 6 . .
    O O1 0.3267(12) 0.4885(12) 0.25 0.0127 Uiso d . 1 6 . .
    O O2 0.5929(13) 0.4699(12) 0.25 0.0127 Uiso d . 1 6 . .
    O O3 0.3402(7) 0.2520(7) 0.0699(8) 0.0127 Uiso d . 1 12 . .
    O O4 0 0 0.25 0.0127 Uiso d . 1 2 . .
loop_
    _atom_site_aniso_label
    _atom_site_aniso_U_11
    _atom_site_aniso_U_22
    _atom_site_aniso_U_33
    _atom_site_aniso_U_12
    _atom_site_aniso_U_13
    _atom_site_aniso_U_23
    _atom_site_aniso_type_symbol
    ? ? ? ? ? ? ? ?
_geom_special_details     ?
loop_
    _geom_bond_atom_site_label_1
    _geom_bond_atom_site_label_2
    _geom_bond_site_symmetry_1
    _geom_bond_site_symmetry_2
    _geom_bond_distance
    _geom_bond_publ_flag
    Ca1 Ca1 . 10_554 3.464(7) ?
    Ca1 Ca1 . 10_555 3.484(7) ?
    Ca1 Sm1 . . 0 ?
    Ca1 Sm1 . 10_554 3.464(7) ?
    Ca1 Sm1 . 10_555 3.484(7) ?
    Ca1 Ca2 . 1_565 4.042(3) ?
    Ca1 Ca2 . 2_555 4.042(3) ?
    Ca1 Ca2 . 3_665 4.042(4) ?
    Ca1 Ca2 . 4_664 4.128(2) ?
    Ca1 Ca2 . 5_564 4.128(4) ?
    Ca1 Ca2 . 6_554 4.128(3) ?
    Ca1 Si1 . 4_664 3.236(7) ?
    Ca1 Si1 . 5_564 3.236(9) ?
    Ca1 Si1 . 6_554 3.236(6) ?
    Ca1 O1 . . 2.404(9) ?
    Ca1 O1 . 2_665 2.404(8) ?
    Ca1 O1 . 3_565 2.404(12) ?
    Sm1 Sm1 . 10_554 3.464(7) ?
    Sm1 Sm1 . 10_555 3.484(7) ?
    Ca2 Ca2 . 2_555 3.887(5) ?
    Ca2 Ca2 . 3_555 3.887(3) ?
    Ca2 Ca2 . 5_554 4.1359(14) ?
    Ca2 Ca2 . 5_555 4.1359(14) ?
    Ca2 Ca2 . 6_554 4.136(2) ?
    Ca2 Ca2 . 6_555 4.136(2) ?
    Ca2 Sm2 . . 0 ?
    Ca2 Sm2 . 2_555 3.887(5) ?
    Ca2 Sm2 . 3_555 3.887(3) ?
    Ca2 Si1 . . 3.131(7) ?
    Ca2 Si1 . 3_555 3.266(6) ?
    Ca2 O2 . 2_655 2.443(10) ?
    Ca2 O3 . 5_555 2.384(6) ?
    Ca2 O3 . 8_555 2.384(6) ?
    Ca2 O4 . . 2.244(2) ?
    Sm2 Si1 . . 3.131(7) ?
    Sm2 O3 . 5_555 2.384(6) ?
    Sm2 O3 . 8_555 2.384(6) ?
    Sm2 O4 . . 2.244(2) ?
    Si1 O1 . . 1.560(16) ?
    Si1 O2 . . 1.585(12) ?
    Si1 O3 . . 1.595(7) ?
    Si1 O3 . 10_555 1.595(7) ?
loop_
    _geom_angle_atom_site_label_1
    _geom_angle_atom_site_label_2
    _geom_angle_atom_site_label_3
    _geom_angle_site_symmetry_1
    _geom_angle_site_symmetry_2
    _geom_angle_site_symmetry_3
    _geom_angle
    _geom_angle_publ_flag
    Ca1 Ca1 Ca1 10_554 . 10_555 180 ?
    Ca1 Ca1 Sm1 10_554 . . 0 ?
    Ca1 Ca1 Sm1 10_554 . 10_554 0 ?
    Ca1 Ca1 Sm1 10_554 . 10_555 180 ?
    Ca1 Ca1 Ca2 10_554 . 1_565 115.52(6) ?
    Ca1 Ca1 Ca2 10_554 . 2_555 115.52(6) ?
    Ca1 Ca1 Ca2 10_554 . 3_665 115.52(7) ?
    Ca1 Ca1 Ca2 10_554 . 4_664 65.19(6) ?
    Ca1 Ca1 Ca2 10_554 . 5_564 65.19(6) ?
    Ca1 Ca1 Ca2 10_554 . 6_554 65.19(6) ?
    Ca1 Ca1 Si1 10_554 . 4_664 57.64(10) ?
    Ca1 Ca1 Si1 10_554 . 5_564 57.64(12) ?
    Ca1 Ca1 Si1 10_554 . 6_554 57.64(10) ?
    Ca1 Ca1 O1 10_554 . . 136.4(2) ?
    Ca1 Ca1 O1 10_554 . 2_665 136.44(19) ?
    Ca1 Ca1 O1 10_554 . 3_565 136.4(3) ?
    Ca1 Ca1 Sm1 10_555 . . 0 ?
    Ca1 Ca1 Sm1 10_555 . 10_554 180 ?
    Ca1 Ca1 Sm1 10_555 . 10_555 0 ?
    Ca1 Ca1 Ca2 10_555 . 1_565 64.48(6) ?
    Ca1 Ca1 Ca2 10_555 . 2_555 64.48(6) ?
    Ca1 Ca1 Ca2 10_555 . 3_665 64.48(7) ?
    Ca1 Ca1 Ca2 10_555 . 4_664 114.81(6) ?
    Ca1 Ca1 Ca2 10_555 . 5_564 114.81(6) ?
    Ca1 Ca1 Ca2 10_555 . 6_554 114.81(6) ?
    Ca1 Ca1 Si1 10_555 . 4_664 122.36(10) ?
    Ca1 Ca1 Si1 10_555 . 5_564 122.36(12) ?
    Ca1 Ca1 Si1 10_555 . 6_554 122.36(10) ?
    Ca1 Ca1 O1 10_555 . . 43.6(2) ?
    Ca1 Ca1 O1 10_555 . 2_665 43.56(19) ?
    Ca1 Ca1 O1 10_555 . 3_565 43.6(3) ?
    Sm1 Ca1 Sm1 . . 10_554 0 ?
    Sm1 Ca1 Sm1 . . 10_555 0 ?
    Sm1 Ca1 Ca2 . . 1_565 0 ?
    Sm1 Ca1 Ca2 . . 2_555 0 ?
    Sm1 Ca1 Ca2 . . 3_665 0 ?
    Sm1 Ca1 Ca2 . . 4_664 0 ?
    Sm1 Ca1 Ca2 . . 5_564 0 ?
    Sm1 Ca1 Ca2 . . 6_554 0 ?
    Sm1 Ca1 Si1 . . 4_664 0 ?
    Sm1 Ca1 Si1 . . 5_564 0 ?
    Sm1 Ca1 Si1 . . 6_554 0 ?
    Sm1 Ca1 O1 . . . 0 ?
    Sm1 Ca1 O1 . . 2_665 0 ?
    Sm1 Ca1 O1 . . 3_565 0 ?
    Sm1 Ca1 Sm1 10_554 . 10_555 180 ?
    Sm1 Ca1 Ca2 10_554 . 1_565 115.52(6) ?
    Sm1 Ca1 Ca2 10_554 . 2_555 115.52(6) ?
    Sm1 Ca1 Ca2 10_554 . 3_665 115.52(7) ?
    Sm1 Ca1 Ca2 10_554 . 4_664 65.19(6) ?
    Sm1 Ca1 Ca2 10_554 . 5_564 65.19(6) ?
    Sm1 Ca1 Ca2 10_554 . 6_554 65.19(6) ?
    Sm1 Ca1 Si1 10_554 . 4_664 57.64(10) ?
    Sm1 Ca1 Si1 10_554 . 5_564 57.64(12) ?
    Sm1 Ca1 Si1 10_554 . 6_554 57.64(10) ?
    Sm1 Ca1 O1 10_554 . . 136.4(2) ?
    Sm1 Ca1 O1 10_554 . 2_665 136.44(19) ?
    Sm1 Ca1 O1 10_554 . 3_565 136.4(3) ?
    Sm1 Ca1 Ca2 10_555 . 1_565 64.48(6) ?
    Sm1 Ca1 Ca2 10_555 . 2_555 64.48(6) ?
    Sm1 Ca1 Ca2 10_555 . 3_665 64.48(7) ?
    Sm1 Ca1 Ca2 10_555 . 4_664 114.81(6) ?
    Sm1 Ca1 Ca2 10_555 . 5_564 114.81(6) ?
    Sm1 Ca1 Ca2 10_555 . 6_554 114.81(6) ?
    Sm1 Ca1 Si1 10_555 . 4_664 122.36(10) ?
    Sm1 Ca1 Si1 10_555 . 5_564 122.36(12) ?
    Sm1 Ca1 Si1 10_555 . 6_554 122.36(10) ?
    Sm1 Ca1 O1 10_555 . . 43.6(2) ?
    Sm1 Ca1 O1 10_555 . 2_665 43.56(19) ?
    Sm1 Ca1 O1 10_555 . 3_565 43.6(3) ?
    Ca2 Ca1 Ca2 1_565 . 2_555 102.80(9) ?
    Ca2 Ca1 Ca2 1_565 . 3_665 102.80(8) ?
    Ca2 Ca1 Ca2 1_565 . 4_664 96.04(4) ?
    Ca2 Ca1 Ca2 1_565 . 5_564 60.81(4) ?
    Ca2 Ca1 Ca2 1_565 . 6_554 157.66(5) ?
    Ca2 Ca1 Si1 1_565 . 4_664 144.40(11) ?
    Ca2 Ca1 Si1 1_565 . 5_564 60.89(12) ?
    Ca2 Ca1 Si1 1_565 . 6_554 111.42(18) ?
    Ca2 Ca1 O1 1_565 . . 106.8(3) ?
    Ca2 Ca1 O1 1_565 . 2_665 61.7(4) ?
    Ca2 Ca1 O1 1_565 . 3_565 41.3(3) ?
    Ca2 Ca1 Ca2 2_555 . 3_665 102.80(9) ?
    Ca2 Ca1 Ca2 2_555 . 4_664 157.66(7) ?
    Ca2 Ca1 Ca2 2_555 . 5_564 96.04(5) ?
    Ca2 Ca1 Ca2 2_555 . 6_554 60.81(4) ?
    Ca2 Ca1 Si1 2_555 . 4_664 111.42(13) ?
    Ca2 Ca1 Si1 2_555 . 5_564 144.40(13) ?
    Ca2 Ca1 Si1 2_555 . 6_554 60.89(6) ?
    Ca2 Ca1 O1 2_555 . . 41.3(2) ?
    Ca2 Ca1 O1 2_555 . 2_665 106.8(3) ?
    Ca2 Ca1 O1 2_555 . 3_565 61.7(3) ?
    Ca2 Ca1 Ca2 3_665 . 4_664 60.81(3) ?
    Ca2 Ca1 Ca2 3_665 . 5_564 157.66(4) ?
    Ca2 Ca1 Ca2 3_665 . 6_554 96.04(5) ?
    Ca2 Ca1 Si1 3_665 . 4_664 60.89(7) ?
    Ca2 Ca1 Si1 3_665 . 5_564 111.42(11) ?
    Ca2 Ca1 Si1 3_665 . 6_554 144.40(18) ?
    Ca2 Ca1 O1 3_665 . . 61.7(2) ?
    Ca2 Ca1 O1 3_665 . 2_665 41.3(4) ?
    Ca2 Ca1 O1 3_665 . 3_565 106.8(3) ?
    Ca2 Ca1 Ca2 4_664 . 5_564 103.65(8) ?
    Ca2 Ca1 Ca2 4_664 . 6_554 103.65(9) ?
    Ca2 Ca1 Si1 4_664 . 4_664 48.48(12) ?
    Ca2 Ca1 Si1 4_664 . 5_564 56.62(14) ?
    Ca2 Ca1 Si1 4_664 . 6_554 122.64(15) ?
    Ca2 Ca1 O1 4_664 . . 121.4(3) ?
    Ca2 Ca1 O1 4_664 . 2_665 71.80(16) ?
    Ca2 Ca1 O1 4_664 . 3_565 134.8(2) ?
    Ca2 Ca1 Ca2 5_564 . 6_554 103.65(9) ?
    Ca2 Ca1 Si1 5_564 . 4_664 122.64(16) ?
    Ca2 Ca1 Si1 5_564 . 5_564 48.48(13) ?
    Ca2 Ca1 Si1 5_564 . 6_554 56.62(18) ?
    Ca2 Ca1 O1 5_564 . . 134.8(3) ?
    Ca2 Ca1 O1 5_564 . 2_665 121.4(4) ?
    Ca2 Ca1 O1 5_564 . 3_565 71.8(3) ?
    Ca2 Ca1 Si1 6_554 . 4_664 56.62(11) ?
    Ca2 Ca1 Si1 6_554 . 5_564 122.64(16) ?
    Ca2 Ca1 Si1 6_554 . 6_554 48.48(19) ?
    Ca2 Ca1 O1 6_554 . . 71.8(2) ?
    Ca2 Ca1 O1 6_554 . 2_665 134.8(4) ?
    Ca2 Ca1 O1 6_554 . 3_565 121.4(2) ?
    Si1 Ca1 Si1 4_664 . 5_564 94.0(2) ?
    Si1 Ca1 Si1 4_664 . 6_554 94.0(2) ?
    Si1 Ca1 O1 4_664 . . 93.1(3) ?
    Si1 Ca1 O1 4_664 . 2_665 98.1(3) ?
    Si1 Ca1 O1 4_664 . 3_565 165.4(4) ?
    Si1 Ca1 Si1 5_564 . 6_554 94.03(18) ?
    Si1 Ca1 O1 5_564 . . 165.4(3) ?
    Si1 Ca1 O1 5_564 . 2_665 93.1(3) ?
    Si1 Ca1 O1 5_564 . 3_565 98.1(3) ?
    Si1 Ca1 O1 6_554 . . 98.1(2) ?
    Si1 Ca1 O1 6_554 . 2_665 165.4(2) ?
    Si1 Ca1 O1 6_554 . 3_565 93.1(3) ?
    O1 Ca1 O1 . . 2_665 73.3(4) ?
    O1 Ca1 O1 . . 3_565 73.3(4) ?
    O1 Ca1 O1 2_665 . 3_565 73.3(4) ?
    Ca1 Sm1 Ca1 . . 10_554 0 ?
    Ca1 Sm1 Ca1 . . 10_555 0 ?
    Ca1 Sm1 Sm1 . . 10_554 0 ?
    Ca1 Sm1 Sm1 . . 10_555 0 ?
    Ca1 Sm1 Ca1 10_554 . 10_555 180 ?
    Ca1 Sm1 Sm1 10_554 . 10_554 0 ?
    Ca1 Sm1 Sm1 10_554 . 10_555 180 ?
    Ca1 Sm1 Sm1 10_555 . 10_554 180 ?
    Ca1 Sm1 Sm1 10_555 . 10_555 0 ?
    Sm1 Sm1 Sm1 10_554 . 10_555 180 ?
    Ca1 Ca2 Ca1 1_545 . 4_665 104.86(6) ?
    Ca1 Ca2 Ca1 1_545 . 7_665 83.96(5) ?
    Ca1 Ca2 Ca1 1_545 . 10_545 51.05(10) ?
    Ca1 Ca2 Ca2 1_545 . 2_555 150.54(6) ?
    Ca1 Ca2 Ca2 1_545 . 3_555 103.30(5) ?
    Ca1 Ca2 Ca2 1_545 . 5_554 60.62(8) ?
    Ca1 Ca2 Ca2 1_545 . 5_555 103.49(9) ?
    Ca1 Ca2 Ca2 1_545 . 6_554 96.40(7) ?
    Ca1 Ca2 Ca2 1_545 . 6_555 146.66(9) ?
    Ca1 Ca2 Sm2 1_545 . . 0 ?
    Ca1 Ca2 Sm2 1_545 . 2_555 150.54(6) ?
    Ca1 Ca2 Sm2 1_545 . 3_555 103.30(5) ?
    Ca1 Ca2 Si1 1_545 . . 134.58(12) ?
    Ca1 Ca2 Si1 1_545 . 3_555 57.75(17) ?
    Ca1 Ca2 O2 1_545 . 2_655 74.8(4) ?
    Ca1 Ca2 O3 1_545 . 5_555 94.3(3) ?
    Ca1 Ca2 O3 1_545 . 8_555 43.3(2) ?
    Ca1 Ca2 O4 1_545 . . 129.46(6) ?
    Ca1 Ca2 Ca1 4_665 . 7_665 49.62(9) ?
    Ca1 Ca2 Ca1 4_665 . 10_545 83.96(5) ?
    Ca1 Ca2 Ca2 4_665 . 2_555 99.01(6) ?
    Ca1 Ca2 Ca2 4_665 . 3_555 148.50(7) ?
    Ca1 Ca2 Ca2 4_665 . 5_554 146.89(7) ?
    Ca1 Ca2 Ca2 4_665 . 5_555 97.63(7) ?
    Ca1 Ca2 Ca2 4_665 . 6_554 100.57(7) ?
    Ca1 Ca2 Ca2 4_665 . 6_555 58.57(7) ?
    Ca1 Ca2 Sm2 4_665 . . 0 ?
    Ca1 Ca2 Sm2 4_665 . 2_555 99.01(6) ?
    Ca1 Ca2 Sm2 4_665 . 3_555 148.50(7) ?
    Ca1 Ca2 Si1 4_665 . . 50.71(12) ?
    Ca1 Ca2 Si1 4_665 . 3_555 141.12(16) ?
    Ca1 Ca2 O2 4_665 . 2_655 32.8(3) ?
    Ca1 Ca2 O3 4_665 . 5_555 69.74(15) ?
    Ca1 Ca2 O3 4_665 . 8_555 115.85(15) ?
    Ca1 Ca2 O4 4_665 . . 125.64(9) ?
    Ca1 Ca2 Ca1 7_665 . 10_545 104.86(6) ?
    Ca1 Ca2 Ca2 7_665 . 2_555 99.01(6) ?
    Ca1 Ca2 Ca2 7_665 . 3_555 148.50(7) ?
    Ca1 Ca2 Ca2 7_665 . 5_554 97.63(7) ?
    Ca1 Ca2 Ca2 7_665 . 5_555 146.89(7) ?
    Ca1 Ca2 Ca2 7_665 . 6_554 58.57(7) ?
    Ca1 Ca2 Ca2 7_665 . 6_555 100.57(7) ?
    Ca1 Ca2 Sm2 7_665 . . 0 ?
    Ca1 Ca2 Sm2 7_665 . 2_555 99.01(6) ?
    Ca1 Ca2 Sm2 7_665 . 3_555 148.50(7) ?
    Ca1 Ca2 Si1 7_665 . . 50.71(12) ?
    Ca1 Ca2 Si1 7_665 . 3_555 141.12(16) ?
    Ca1 Ca2 O2 7_665 . 2_655 32.8(3) ?
    Ca1 Ca2 O3 7_665 . 5_555 115.85(15) ?
    Ca1 Ca2 O3 7_665 . 8_555 69.74(15) ?
    Ca1 Ca2 O4 7_665 . . 125.64(9) ?
    Ca1 Ca2 Ca2 10_545 . 2_555 150.54(6) ?
    Ca1 Ca2 Ca2 10_545 . 3_555 103.30(5) ?
    Ca1 Ca2 Ca2 10_545 . 5_554 103.49(9) ?
    Ca1 Ca2 Ca2 10_545 . 5_555 60.62(8) ?
    Ca1 Ca2 Ca2 10_545 . 6_554 146.66(9) ?
    Ca1 Ca2 Ca2 10_545 . 6_555 96.40(7) ?
    Ca1 Ca2 Sm2 10_545 . . 0 ?
    Ca1 Ca2 Sm2 10_545 . 2_555 150.54(6) ?
    Ca1 Ca2 Sm2 10_545 . 3_555 103.30(5) ?
    Ca1 Ca2 Si1 10_545 . . 134.58(12) ?
    Ca1 Ca2 Si1 10_545 . 3_555 57.75(17) ?
    Ca1 Ca2 O2 10_545 . 2_655 74.8(4) ?
    Ca1 Ca2 O3 10_545 . 5_555 43.3(2) ?
    Ca1 Ca2 O3 10_545 . 8_555 94.3(3) ?
    Ca1 Ca2 O4 10_545 . . 129.46(6) ?
    Ca2 Ca2 Ca2 2_555 . 3_555 60.00(5) ?
    Ca2 Ca2 Ca2 2_555 . 5_554 90.00(6) ?
    Ca2 Ca2 Ca2 2_555 . 5_555 90.00(6) ?
    Ca2 Ca2 Ca2 2_555 . 6_554 61.97(5) ?
    Ca2 Ca2 Ca2 2_555 . 6_555 61.97(5) ?
    Ca2 Ca2 Sm2 2_555 . . 0 ?
    Ca2 Ca2 Sm2 2_555 . 2_555 0 ?
    Ca2 Ca2 Sm2 2_555 . 3_555 60.00(5) ?
    Ca2 Ca2 Si1 2_555 . . 54.17(15) ?
    Ca2 Ca2 Si1 2_555 . 3_555 111.0(2) ?
    Ca2 Ca2 O2 2_555 . 2_655 122.2(4) ?
    Ca2 Ca2 O3 2_555 . 5_555 110.1(2) ?
    Ca2 Ca2 O3 2_555 . 8_555 110.1(2) ?
    Ca2 Ca2 O4 2_555 . . 30.00(5) ?
    Ca2 Ca2 Ca2 3_555 . 5_554 61.97(4) ?
    Ca2 Ca2 Ca2 3_555 . 5_555 61.97(4) ?
    Ca2 Ca2 Ca2 3_555 . 6_554 90.00(5) ?
    Ca2 Ca2 Ca2 3_555 . 6_555 90.00(5) ?
    Ca2 Ca2 Sm2 3_555 . . 0 ?
    Ca2 Ca2 Sm2 3_555 . 2_555 60.00(5) ?
    Ca2 Ca2 Sm2 3_555 . 3_555 0 ?
    Ca2 Ca2 Si1 3_555 . . 114.17(16) ?
    Ca2 Ca2 Si1 3_555 . 3_555 51.02(19) ?
    Ca2 Ca2 O2 3_555 . 2_655 177.8(4) ?
    Ca2 Ca2 O3 3_555 . 5_555 94.39(14) ?
    Ca2 Ca2 O3 3_555 . 8_555 94.39(14) ?
    Ca2 Ca2 O4 3_555 . . 30.00(4) ?
    Ca2 Ca2 Ca2 5_554 . 5_555 114.28(5) ?
    Ca2 Ca2 Ca2 5_554 . 6_554 56.06(4) ?
    Ca2 Ca2 Ca2 5_554 . 6_555 148.52(9) ?
    Ca2 Ca2 Sm2 5_554 . . 0 ?
    Ca2 Ca2 Sm2 5_554 . 2_555 90.00(6) ?
    Ca2 Ca2 Sm2 5_554 . 3_555 61.97(4) ?
    Ca2 Ca2 Si1 5_554 . . 116.10(8) ?
    Ca2 Ca2 Si1 5_554 . 3_555 59.57(6) ?
    Ca2 Ca2 O2 5_554 . 2_655 117.35(14) ?
    Ca2 Ca2 O3 5_554 . 5_555 136.31(19) ?
    Ca2 Ca2 O3 5_554 . 8_555 32.53(15) ?
    Ca2 Ca2 O4 5_554 . . 74.26(5) ?
    Ca2 Ca2 Ca2 5_555 . 6_554 148.52(9) ?
    Ca2 Ca2 Ca2 5_555 . 6_555 56.06(4) ?
    Ca2 Ca2 Sm2 5_555 . . 0 ?
    Ca2 Ca2 Sm2 5_555 . 2_555 90.00(6) ?
    Ca2 Ca2 Sm2 5_555 . 3_555 61.97(4) ?
    Ca2 Ca2 Si1 5_555 . . 116.10(8) ?
    Ca2 Ca2 Si1 5_555 . 3_555 59.57(6) ?
    Ca2 Ca2 O2 5_555 . 2_655 117.35(14) ?
    Ca2 Ca2 O3 5_555 . 5_555 32.53(15) ?
    Ca2 Ca2 O3 5_555 . 8_555 136.31(19) ?
    Ca2 Ca2 O4 5_555 . . 74.26(5) ?
    Ca2 Ca2 Ca2 6_554 . 6_555 114.28(8) ?
    Ca2 Ca2 Sm2 6_554 . . 0 ?
    Ca2 Ca2 Sm2 6_554 . 2_555 61.97(5) ?
    Ca2 Ca2 Sm2 6_554 . 3_555 90.00(5) ?
    Ca2 Ca2 Si1 6_554 . . 60.33(5) ?
    Ca2 Ca2 Si1 6_554 . 3_555 114.95(8) ?
    Ca2 Ca2 O2 6_554 . 2_655 91.2(2) ?
    Ca2 Ca2 O3 6_554 . 5_555 167.1(2) ?
    Ca2 Ca2 O3 6_554 . 8_555 53.8(2) ?
    Ca2 Ca2 O4 6_554 . . 74.26(7) ?
    Ca2 Ca2 Sm2 6_555 . . 0 ?
    Ca2 Ca2 Sm2 6_555 . 2_555 61.97(5) ?
    Ca2 Ca2 Sm2 6_555 . 3_555 90.00(5) ?
    Ca2 Ca2 Si1 6_555 . . 60.33(5) ?
    Ca2 Ca2 Si1 6_555 . 3_555 114.95(8) ?
    Ca2 Ca2 O2 6_555 . 2_655 91.2(2) ?
    Ca2 Ca2 O3 6_555 . 5_555 53.8(2) ?
    Ca2 Ca2 O3 6_555 . 8_555 167.1(2) ?
    Ca2 Ca2 O4 6_555 . . 74.26(7) ?
    Sm2 Ca2 Sm2 . . 2_555 0 ?
    Sm2 Ca2 Sm2 . . 3_555 0 ?
    Sm2 Ca2 Si1 . . . 0 ?
    Sm2 Ca2 Si1 . . 3_555 0 ?
    Sm2 Ca2 O2 . . 2_655 0 ?
    Sm2 Ca2 O3 . . 5_555 0 ?
    Sm2 Ca2 O3 . . 8_555 0 ?
    Sm2 Ca2 O4 . . . 0 ?
    Sm2 Ca2 Sm2 2_555 . 3_555 60.00(5) ?
    Sm2 Ca2 Si1 2_555 . . 54.17(15) ?
    Sm2 Ca2 Si1 2_555 . 3_555 111.0(2) ?
    Sm2 Ca2 O2 2_555 . 2_655 122.2(4) ?
    Sm2 Ca2 O3 2_555 . 5_555 110.1(2) ?
    Sm2 Ca2 O3 2_555 . 8_555 110.1(2) ?
    Sm2 Ca2 O4 2_555 . . 30.00(5) ?
    Sm2 Ca2 Si1 3_555 . . 114.17(16) ?
    Sm2 Ca2 Si1 3_555 . 3_555 51.02(19) ?
    Sm2 Ca2 O2 3_555 . 2_655 177.8(4) ?
    Sm2 Ca2 O3 3_555 . 5_555 94.39(14) ?
    Sm2 Ca2 O3 3_555 . 8_555 94.39(14) ?
    Sm2 Ca2 O4 3_555 . . 30.00(4) ?
    Si1 Ca2 Si1 . . 3_555 165.2(2) ?
    Si1 Ca2 O2 . . 2_655 68.0(4) ?
    Si1 Ca2 O3 . . 5_555 106.9(2) ?
    Si1 Ca2 O3 . . 8_555 106.9(2) ?
    Si1 Ca2 O4 . . . 84.17(16) ?
    Si1 Ca2 O2 3_555 . 2_655 126.8(5) ?
    Si1 Ca2 O3 3_555 . 5_555 76.90(18) ?
    Si1 Ca2 O3 3_555 . 8_555 76.90(18) ?
    Si1 Ca2 O4 3_555 . . 81.02(19) ?
    O2 Ca2 O3 2_655 . 5_555 84.9(2) ?
    O2 Ca2 O3 2_655 . 8_555 84.9(2) ?
    O2 Ca2 O4 2_655 . . 152.2(4) ?
    O3 Ca2 O3 5_555 . 8_555 137.6(4) ?
    O3 Ca2 O4 5_555 . . 104.06(19) ?
    O3 Ca2 O4 8_555 . . 104.06(19) ?
    Ca2 Sm2 Ca2 . . 2_555 0 ?
    Ca2 Sm2 Ca2 . . 3_555 0 ?
    Ca2 Sm2 Si1 . . . 0 ?
    Ca2 Sm2 O3 . . 5_555 0 ?
    Ca2 Sm2 O3 . . 8_555 0 ?
    Ca2 Sm2 O4 . . . 0 ?
    Ca2 Sm2 Ca2 2_555 . 3_555 60.00(5) ?
    Ca2 Sm2 Si1 2_555 . . 54.17(15) ?
    Ca2 Sm2 O3 2_555 . 5_555 110.1(2) ?
    Ca2 Sm2 O3 2_555 . 8_555 110.1(2) ?
    Ca2 Sm2 O4 2_555 . . 30.00(5) ?
    Ca2 Sm2 Si1 3_555 . . 114.17(16) ?
    Ca2 Sm2 O3 3_555 . 5_555 94.39(14) ?
    Ca2 Sm2 O3 3_555 . 8_555 94.39(14) ?
    Ca2 Sm2 O4 3_555 . . 30.00(4) ?
    Si1 Sm2 O3 . . 5_555 106.9(2) ?
    Si1 Sm2 O3 . . 8_555 106.9(2) ?
    Si1 Sm2 O4 . . . 84.17(16) ?
    O3 Sm2 O3 5_555 . 8_555 137.6(4) ?
    O3 Sm2 O4 5_555 . . 104.06(19) ?
    O3 Sm2 O4 8_555 . . 104.06(19) ?
    Ca1 Si1 Ca1 4_665 . 7_665 64.72(18) ?
    Ca1 Si1 Ca2 4_665 . . 80.82(19) ?
    Ca1 Si1 Ca2 4_665 . 2_555 139.35(14) ?
    Ca1 Si1 Sm2 4_665 . . 80.82(19) ?
    Ca1 Si1 O1 4_665 . . 136.6(3) ?
    Ca1 Si1 O2 4_665 . . 47.6(4) ?
    Ca1 Si1 O3 4_665 . . 110.7(5) ?
    Ca1 Si1 O3 4_665 . 10_555 60.9(3) ?
    Ca1 Si1 Ca2 7_665 . . 80.82(19) ?
    Ca1 Si1 Ca2 7_665 . 2_555 139.35(14) ?
    Ca1 Si1 Sm2 7_665 . . 80.82(19) ?
    Ca1 Si1 O1 7_665 . . 136.6(3) ?
    Ca1 Si1 O2 7_665 . . 47.6(4) ?
    Ca1 Si1 O3 7_665 . . 60.9(3) ?
    Ca1 Si1 O3 7_665 . 10_555 110.7(5) ?
    Ca2 Si1 Ca2 . . 2_555 74.81(13) ?
    Ca2 Si1 Sm2 . . . 0 ?
    Ca2 Si1 O1 . . . 131.6(4) ?
    Ca2 Si1 O2 . . . 116.1(6) ?
    Ca2 Si1 O3 . . . 51.8(3) ?
    Ca2 Si1 O3 . . 10_555 51.8(3) ?
    Ca2 Si1 Sm2 2_555 . . 74.81(13) ?
    Ca2 Si1 O1 2_555 . . 56.8(4) ?
    Ca2 Si1 O2 2_555 . . 169.1(6) ?
    Ca2 Si1 O3 2_555 . . 78.5(3) ?
    Ca2 Si1 O3 2_555 . 10_555 78.5(3) ?
    Sm2 Si1 O1 . . . 131.6(4) ?
    Sm2 Si1 O2 . . . 116.1(6) ?
    Sm2 Si1 O3 . . . 51.8(3) ?
    Sm2 Si1 O3 . . 10_555 51.8(3) ?
    O1 Si1 O2 . . . 112.3(7) ?
    O1 Si1 O3 . . . 112.5(5) ?
    O1 Si1 O3 . . 10_555 112.5(5) ?
    O2 Si1 O3 . . . 107.9(5) ?
    O2 Si1 O3 . . 10_555 107.9(5) ?
    O3 Si1 O3 . . 10_555 103.3(5) ?
    Ca1 O1 Ca1 . . 10_555 92.9(4) ?
    Ca1 O1 Si1 . . . 128.9(3) ?
    Ca1 O1 Si1 10_555 . . 128.9(3) ?
    Ca2 O2 Si1 3_665 . . 124.1(8) ?
    Ca2 O3 Sm2 6_554 . 6_554 0 ?
    Ca2 O3 Si1 6_554 . . 140.4(5) ?
    Sm2 O3 Si1 6_554 . . 140.4(5) ?
    Ca2 O4 Ca2 . . 2_555 120.00(9) ?
    Ca2 O4 Ca2 . . 3_555 120.00(10) ?
    Ca2 O4 Sm2 . . . 0 ?
    Ca2 O4 Sm2 . . 2_555 120.00(9) ?
    Ca2 O4 Sm2 . . 3_555 120.00(10) ?
    Ca2 O4 Ca2 2_555 . 3_555 120.00(10) ?
    Ca2 O4 Sm2 2_555 . . 120.00(9) ?
    Ca2 O4 Sm2 2_555 . 2_555 0 ?
    Ca2 O4 Sm2 2_555 . 3_555 120.00(10) ?
    Ca2 O4 Sm2 3_555 . . 120.00(10) ?
    Ca2 O4 Sm2 3_555 . 2_555 120.00(10) ?
    Ca2 O4 Sm2 3_555 . 3_555 0 ?
    Sm2 O4 Sm2 . . 2_555 120.00(9) ?
    Sm2 O4 Sm2 . . 3_555 120.00(10) ?
    Sm2 O4 Sm2 2_555 . 3_555 120.00(10) ?
_iucr_refine_instructions_details
;
r_exp  3.04150145 r_exp_dash  0.783996989 r_wp  5.60392967 r_wp_dash
 1.44450498 r_p  4.00632498 r_p_dash  1.14345141 weighted_Durbin_Watson
 0.657551769 gof  1.84248792
iters 100000
do_errors
prm lsmax =Get(refine_ls_shift_on_su_max); :  0.01252
xdd "C:\Users\chon120\OneDrive - PNNL\Desktop\saehwa pnnl\Crum
 project\___Crystal data\Data for Oxyapatite\Ca-Sm\Sm Apatite 1550C Milled
 Pellet.raw"
 r_exp  3.04150145 r_exp_dash  0.783996989 r_wp  5.60392967 r_wp_dash
 1.44450498 r_p  4.00632498 r_p_dash  1.14345141 weighted_Durbin_Watson
 0.657551769 gof  1.84248792
 range 1
 bkg @ -2907.32311`_39.6356287  2075.29013`_35.0395239 -628.514648`_15.2863427
 156.150026`_6.12941144 -35.2706969`_2.35145651
 start_X  10
 LP_Factor( 0)
 One_on_X(@, 107906.27282`_1063.23607)
 Specimen_Displacement(@, -0.03203`_0.00059)
 Rp 250
 Rs 250
 lpsd_th2_angular_range_degrees  3
  lpsd_equitorial_divergence_degrees  0.3
  lpsd_equitorial_sample_length_mm  25
   lpsd_beam_spill_correct_intensity 0
 axial_conv
  filament_length  12
  sample_length  15
  receiving_slit_length  12
  primary_soller_angle  2.5
  secondary_soller_angle  2.5
  axial_n_beta  30
 lam
  ymin_on_ymax  0.0001
  la  0.653817 lo  1.540596 lh  0.501844
  la  0.346183 lo  1.544493 lh  0.626579
 str
  LVol_FWHM_CS_G_L( 1, 166.87388`_3.45750, 0.89, 233.29114`_4.83362,,,@,
 262.12488`_5.43103)
  e0_from_Strain( 0.00004`_0.00000,,,@, 0.01654`_0.00208)
  r_bragg  3.62806877
  phase_MAC  294.799904
  Apply_Brindley_Spherical_R_PD( 1e-005, 0.4)
  phase_name "Ca2Sm8(SiO4)6O2"
  MVW( 1867.313, 539.284`_0.008, 100.000`_0.000)
  scale @  0.000115197075`_2.122e-007
  space_group P63/m
  Phase_LAC_1_on_cm( 1695.02509`_0.02617)
  Phase_Density_g_on_cm3( 5.74975`_0.00009)
  Hexagonal(@  9.466959`_0.000063,@  6.948100`_0.000054)
  site Ca1 num_posns  4 x =1/3; :  0.33333 y =2/3; :  0.66667 z a2
 -0.00065`_0.00069 occ Ca+2  0.448 beq  1_LIMIT_MIN_0.025 min =0.025; max =10;
  site Sm1 num_posns  4 x =1/3; :  0.33333 y =2/3; :  0.66667 z =a2; :
 -0.00065`_0.00069 occ Sm+3  0.552 beq  1_LIMIT_MIN_0.025 min =0.025; max =10;
  site Ca2 num_posns  6 x c2  0.23285`_0.00016 y b2 -0.00818`_0.00026 z  0.25
 occ Ca+2  0.035 beq  1 min =0.025; max =10;
  site Sm2 num_posns  6 x =c2; :  0.23285`_0.00016 y =b2; :  -0.00818`_0.00026
 z  0.25 occ Sm+3  0.965 beq  1 min =0.025; max =10;
  site Si1 num_posns  6 x @  0.39958`_0.00074 y @  0.37266`_0.00081 z  0.25 occ
 Si+4  1 beq  1_LIMIT_MIN_0.025 min =0.025; max =10;
  site O1 num_posns  6 x @  0.32674`_0.00121 y @  0.48849`_0.00122 z  0.25 occ
 O-2  1 beq  1_LIMIT_MIN_0.025 min =0.025; max =10;
  site O2 num_posns  6 x @  0.59289`_0.00131 y @  0.46988`_0.00117 z  0.25 occ
 O-2  1 beq  1 min =0.025; max =10;
  site O3 num_posns  12 x @  0.34018`_0.00067 y @  0.25205`_0.00073 z @
 0.06986`_0.00082 occ O-2  1 beq  1 min =0.025; max =10;
  site O4 num_posns  2 x  0 y  0 z  0.25 occ O-2  1 beq  1 min =0.025; max =10;
  PO_Spherical_Harmonics(sh_5cb8cfd2_1c8, 4 load sh_Cij_prm { y00
 !sh_5cb8cfd2_1c8_c00 1 y20 sh_5cb8cfd2_1c8_c20  0.01754`_0.00412 y40
 sh_5cb8cfd2_1c8_c40 -0.00490`_0.00574 } )
C_matrix_normalized
{
                             1   2   3   4   5   6   7   8   9  10  11  12  13
 14  15  16  17  18  19  20  21  22  23  24  25  26
bkg152a728             1:  100-100 100 -98  90-100  -0  -2   1  -4  -3   2   0
  0   2   1   1  -5   6   2  -5  -3   4 -10  -4  -0
bkg152a7c8             2: -100 100-100  98 -90 100   0   2  -1   3   3  -2  -0
 -0  -2  -1  -1   6  -6  -2   5   3  -4  10   4   0
bkg152a868             3:  100-100 100 -99  92 -99  -0  -2   1  -4  -3   3   0
  0   2   1   1  -5   7   2  -5  -3   4 -10  -4  -0
bkg152a908             4:  -98  98 -99 100 -93  98   0   2  -2   6   6  -3  -0
 -0  -2  -1  -1   5  -6  -3   4   3  -4   9   4   0
bkg152a9a8             5:   90 -90  92 -93 100 -89  -0  -1   5  -6  -5   4   0
 -0   2   6   4  -2  12   2  -4   0   1  -9  -5   1
m5cb8cfd2_1cd          6: -100 100 -99  98 -89 100   0   2  -1   4   3  -2  -0
 -0  -2  -1  -1   5  -6  -2   5   3  -4  10   5   0
m5cb8cfd2_1d0          7:   -0   0  -0   0  -0   0 100  -0   1  -2  -7  -4 -87
 -73  -1   2   1  -2  -1   1   0  -2  -0   0  -2  -0
sh_5cb8cfd2_1c8_c20    8:   -2   2  -2   2  -1   2  -0 100 -13   1   1   3   1
 -0   5   9   7   4  -8  -0   6   2 -23 -17   8 -28
sh_5cb8cfd2_1c8_c40    9:    1  -1   1  -2   5  -1   1 -13 100 -10  -9 -10  -1
 -2  -8  16   6  13  20   7  -9  -4  -5  17 -23 -19
m5cb8cfd2_1ce         10:   -4   3  -4   6  -6   4  -2   1 -10 100  96  -9   3
  3   1  -1   1  -2   0   2  -0  -1  -1   1   4   1
m5cb8cfd2_1cf         11:   -3   3  -3   6  -5   3  -7   1  -9  96 100   2   8
  6   1  -1   1  -2   1   3   1  -0  -0   1   4   1
scalec99f40_          12:    2  -2   3  -3   4  -2  -4   3 -10  -9   2 100   4
  3  -3 -15 -11  -5  -2  -4   6   3   7  -1   5  -0
aa18c2b8_             13:    0  -0   0  -0   0  -0 -87   1  -1   3   8   4 100
 50   0  -2  -1   3   2  -1  -1   3   1  -0   2   1
ca18c3b8_             14:    0  -0   0  -0  -0  -0 -73  -0  -2   3   6   3  50
 100   1  -2  -1  -0  -0  -1   0   0   0  -1   1   0
a2                    15:    2  -2   2  -2   2  -2  -1   5  -8   1   1  -3   0
  1 100  12  31   2 -30  11  23   2  15  -3   9   7
c2                    16:    1  -1   1  -1   6  -1   2   9  16  -1  -1 -15  -2
 -2  12 100  79  15   2  22   1  11 -15 -14 -17   3
b2                    17:    1  -1   1  -1   4  -1   1   7   6   1   1 -11  -1
 -1  31  79 100   8 -23  31  12  16   5 -13 -10   4
x152b1c8_             18:   -5   6  -5   5  -2   5  -2   4  13  -2  -2  -5   3
 -0   2  15   8 100  29  -3 -16  44   5  -6   7  13
y152b268_             19:    6  -6   7  -6  12  -6  -1  -8  20   0   1  -2   2
 -0 -30   2 -23  29 100 -23 -33  25 -11  -1 -10  15
x152b3a8_             20:    2  -2   2  -3   2  -2   1  -0   7   2   3  -4  -1
 -1  11  22  31  -3 -23 100  48  24  21   5 -11   5
y152b448_             21:   -5   5  -5   4  -4   5   0   6  -9  -0   1   6  -1
  0  23   1  12 -16 -33  48 100 -11  15  21  14  20
x152b588_             22:   -3   3  -3   3   0   3  -2   2  -4  -1  -0   3   3
  0   2  11  16  44  25  24 -11 100  42  -2  16  19
y152b628_             23:    4  -4   4  -4   1  -4  -0 -23  -5  -1  -0   7   1
  0  15 -15   5   5 -11  21  15  42 100   9   9  19
x152b768_             24:  -10  10 -10   9  -9  10   0 -17  17   1   1  -1  -0
 -1  -3 -14 -13  -6  -1   5  21  -2   9 100  46   6
y152b808_             25:   -4   4  -4   4  -5   5  -2   8 -23   4   4   5   2
  1   9 -17 -10   7 -10 -11  14  16   9  46 100  -0
z152b8a8_             26:   -0   0  -0   0   1   0  -0 -28 -19   1   1  -0   1
 0   7   3   4  13  15   5  20  19  19   6  -0 100
}
;
data_Ca-Eu
_database_code_depnum_ccdc_archive 'CCDC 1923001'
loop_
    _audit_conform_dict_name
    _audit_conform_dict_version
    cif_core.dic .
    cif_pd.dic .
_pd_block_diffractogram_id     ?
_chemical_name_systematic
;
Calcium europium silicate oxyapatite
;
_chemical_name_common     'calcium europium silicate oxyapatite'
_chemical_formula_moiety     'Ca2 Eu8 Si6 O26'
_chemical_formula_sum     'Ca2 Eu8 Si6 O26'
_chemical_formula_structural     ?
_chemical_formula_analytical     ?
_chemical_formula_iupac     'Ca2 Eu8 (Si O4)6 O2'
_chemical_formula_weight     1880.1
_chemical_melting_point     ?
_chemical_compound_source     ?
_space_group_crystal_system     hexagonal
_space_group_name_H-M_alt     P63/m
_space_group_name_Hall     '-P 6c'
loop_
    _space_group_symop_id
    _space_group_symop_operation_xyz
    1 x,y,z
    2 -y,x-y,z
    3 -x+y,-x,z
    4 -x,-y,z+1/2
    5 y,-x+y,z+1/2
    6 x-y,x,z+1/2
    7 -x,-y,-z
    8 y,-x+y,-z
    9 x-y,x,-z
    10 x,y,-z+1/2
    11 -y,x-y,-z+1/2
    12 -x+y,-x,-z+1/2
_cell_length_a     9.44082(7)
_cell_length_b     9.44082(7)
_cell_length_c     6.91804(6)
_cell_angle_alpha     90
_cell_angle_beta     90
_cell_angle_gamma     120
_cell_volume     533.991(10)
_cell_formula_units_Z     1
_cell_measurement_temperature     295
_cell_special_details     ?
_exptl_crystal_density_diffrn     5.8466
_pd_char_colour     white
_pd_char_particle_morphology     ?
_exptl_absorpt_coefficient_mu     ?
_exptl_absorpt_correction_type     ?
_exptl_absorpt_process_details     ?
_exptl_absorpt_correction_T_min     ?
_exptl_absorpt_correction_T_max     ?
_exptl_special_details     ?
_diffrn_ambient_temperature     295
_diffrn_source     'sealed X-ray tube'
_diffrn_radiation_type     'Cu K\a'
_diffrn_radiation_wavelength     1.54188
_diffrn_radiation_source     'sealed X-ray tube'
_diffrn_radiation_monochromator     ?
_diffrn_measurement_device_type     'Bruker D8 Advance'
_diffrn_detector     'Si strip'
_pd_instr_dist_src/spec     ?
_pd_instr_dist_spec/detc     ?
_pd_instr_location     ?
_pd_meas_2theta_fixed     ?
_pd_meas_2theta_range_min     5
_pd_meas_2theta_range_max     70.42
_pd_meas_2theta_range_inc     0.0092
_pd_meas_number_of_points     6994
_pd_meas_scan_method     step
_pd_meas_special_details     ?
_refine_special_details
   'Beq were fixed as 1\%A squared during refinement as they result high errors'
_refine_ls_matrix_type     ?
_refine_ls_R_factor_all     ?
_refine_ls_goodness_of_fit_all     1.96
_refine_ls_restrained_S_all     ?
_refine_ls_number_parameters     26
_refine_ls_number_restraints     ?
_refine_ls_number_constraints     ?
_refine_ls_hydrogen_treatment     ?
_refine_ls_weighting_scheme     sigma
_refine_ls_weighting_details     ?
_refine_ls_shift/su_max     0.032
_refine_ls_shift/su_mean     ?
_refine_ls_extinction_method     ?
_refine_ls_extinction_coef     ?
loop_
    _atom_type_symbol
    _atom_type_scat_dispersion_real
    _atom_type_scat_dispersion_imag
    _atom_type_scat_source
    Ca 0.3641 1.2855 'International Tables Vol C tables 4.2.6.8 and 6.1.1.1'
    Eu -8.9294 11.1857 'International Tables Vol C tables 4.2.6.8 and 6.1.1.1'
    O 0.0492 0.0322 'International Tables Vol C tables 4.2.6.8 and 6.1.1.1'
    Si 0.2541 0.3302 'International Tables Vol C tables 4.2.6.8 and 6.1.1.1'
_computing_data_collection
;
<i>XRD Commander</i> (Kienle & Jacob, 2003)
;
_computing_cell_refinement
;
<i>TOPAS</i> (Bruker, 2009)
;
_computing_data_reduction     ?
_computing_structure_solution
;
<i>TOPAS</i> (Bruker, 2009)
;
_computing_structure_refinement
;
<i>TOPAS</i> (Bruker, 2009)
;
_computing_molecular_graphics
;
<i>VESTA</i> (Momma & Izumi, 2011)
;
_computing_publication_material
;
publCIF (Westrip, 2010)
;
_pd_calibration_special_details     ?
_pd_prep_cool_rate     ?
_pd_prep_pressure     ?
_pd_prep_temperature     ?
_pd_proc_2theta_range_min     10
_pd_proc_2theta_range_max     70
_pd_proc_2theta_range_inc     0.009295
_pd_proc_info_data_reduction     ?
_pd_proc_info_excluded_regions     ?
_pd_proc_ls_background_function     Chebychev
_pd_proc_ls_pref_orient_corr     'spherical harmonic'
_pd_proc_ls_prof_R_factor     0.04
_pd_proc_ls_prof_wR_factor     0.06
_pd_proc_ls_prof_wR_expected     0.03
_pd_proc_ls_profile_function     pseudo-Voigt
_pd_proc_ls_special_details     ?
_pd_proc_wavelength     ?
_pd_spec_mount_mode     reflection
_pd_spec_mounting     'packed powder pellet'
_pd_spec_shape     flat_sheet
_pd_spec_size_axial     25
_pd_spec_size_equat     25
_pd_spec_size_thick     1
loop_
    _atom_site_type_symbol
    _atom_site_label
    _atom_site_fract_x
    _atom_site_fract_y
    _atom_site_fract_z
    _atom_site_U_iso_or_equiv
    _atom_site_adp_type
    _atom_site_calc_flag
    _atom_site_refinement_flags
    _atom_site_occupancy
    _atom_site_site_symmetry_multiplicity
    _atom_site_disorder_assembly
    _atom_site_disorder_group
    Ca Ca1 0.333333 0.666667 -0.0001(8) 0.0127 Uiso d . 0.448 4 . .
    Eu Eu1 0.333333 0.666667 -0.0001(8) 0.0127 Uiso d . 0.552 4 . .
    Ca Ca2 0.23307(17) -0.0073(3) 0.25 0.0127 Uiso d . 0.035 6 . .
    Eu Eu2 0.23307(17) -0.0073(3) 0.25 0.0127 Uiso d . 0.965 6 . .
    Si Si1 0.4006(7) 0.3715(8) 0.25 0.0127 Uiso d . 1 6 . .
    O O1 0.3232(12) 0.4867(12) 0.25 0.0127 Uiso d . 1 6 . .
    O O2 0.5961(13) 0.4708(12) 0.25 0.0127 Uiso d . 1 6 . .
    O O3 0.3387(7) 0.2514(7) 0.0667(8) 0.0127 Uiso d . 1 12 . .
    O O4 0 0 0.25 0.0127 Uiso d . 1 2 . .
loop_
    _atom_site_aniso_label
    _atom_site_aniso_U_11
    _atom_site_aniso_U_22
    _atom_site_aniso_U_33
    _atom_site_aniso_U_12
    _atom_site_aniso_U_13
    _atom_site_aniso_U_23
    _atom_site_aniso_type_symbol
    ? ? ? ? ? ? ? ?
_geom_special_details     ?
loop_
    _geom_bond_atom_site_label_1
    _geom_bond_atom_site_label_2
    _geom_bond_site_symmetry_1
    _geom_bond_site_symmetry_2
    _geom_bond_distance
    _geom_bond_publ_flag
    Ca1 Ca1 . 10_554 3.458(8) ?
    Ca1 Ca1 . 10_555 3.460(8) ?
    Ca1 Eu1 . . 0 ?
    Ca1 Eu1 . 10_554 3.458(8) ?
    Ca1 Eu1 . 10_555 3.460(8) ?
    Ca1 Ca2 . 1_565 4.035(4) ?
    Ca1 Ca2 . 2_555 4.035(3) ?
    Ca1 Ca2 . 3_665 4.035(4) ?
    Ca1 Ca2 . 4_664 4.114(3) ?
    Ca1 Ca2 . 5_564 4.114(4) ?
    Ca1 Ca2 . 6_554 4.114(3) ?
    Ca1 Eu2 . 1_565 4.035(4) ?
    Ca1 Eu2 . 2_555 4.035(3) ?
    Ca1 Eu2 . 3_665 4.035(4) ?
    Ca1 Eu2 . 4_664 4.114(3) ?
    Ca1 Eu2 . 5_564 4.114(4) ?
    Ca1 Eu2 . 6_554 4.114(3) ?
    Ca1 Si1 . 4_664 3.215(7) ?
    Ca1 Si1 . 5_564 3.215(9) ?
    Ca1 Si1 . 6_554 3.215(6) ?
    Ca1 O1 . . 2.393(9) ?
    Ca1 O1 . 2_665 2.393(8) ?
    Ca1 O1 . 3_565 2.393(13) ?
    Ca1 O2 . 4_664 2.446(11) ?
    Ca1 O2 . 5_564 2.446(10) ?
    Ca1 O2 . 6_554 2.446(12) ?
    Eu1 Eu1 . 10_554 3.458(8) ?
    Eu1 Eu1 . 10_555 3.460(8) ?
    Eu1 Ca2 . 1_565 4.035(4) ?
    Eu1 Ca2 . 2_555 4.035(3) ?
    Eu1 Ca2 . 3_665 4.035(4) ?
    Eu1 Ca2 . 4_664 4.114(3) ?
    Eu1 Ca2 . 5_564 4.114(4) ?
    Eu1 Ca2 . 6_554 4.114(3) ?
    Eu1 Eu2 . 1_565 4.035(4) ?
    Eu1 Eu2 . 2_555 4.035(3) ?
    Eu1 Eu2 . 3_665 4.035(4) ?
    Eu1 Eu2 . 4_664 4.114(3) ?
    Eu1 Eu2 . 5_564 4.114(4) ?
    Eu1 Eu2 . 6_554 4.114(3) ?
    Eu1 Si1 . 4_664 3.215(7) ?
    Eu1 Si1 . 5_564 3.215(9) ?
    Eu1 Si1 . 6_554 3.215(6) ?
    Eu1 O1 . . 2.393(9) ?
    Eu1 O1 . 2_665 2.393(8) ?
    Eu1 O1 . 3_565 2.393(13) ?
    Ca2 Ca2 . 2_555 3.872(5) ?
    Ca2 Ca2 . 3_555 3.872(3) ?
    Ca2 Ca2 . 5_554 4.1186(15) ?
    Ca2 Ca2 . 5_555 4.1186(15) ?
    Ca2 Ca2 . 6_554 4.119(2) ?
    Ca2 Ca2 . 6_555 4.119(2) ?
    Ca2 Eu2 . . 0 ?
    Ca2 Eu2 . 2_555 3.872(5) ?
    Ca2 Eu2 . 3_555 3.872(3) ?
    Ca2 Eu2 . 5_554 4.1186(15) ?
    Ca2 Eu2 . 5_555 4.1186(15) ?
    Ca2 Eu2 . 6_554 4.119(2) ?
    Ca2 Eu2 . 6_555 4.119(2) ?
    Ca2 Si1 . . 3.104(7) ?
    Ca2 Si1 . 3_555 3.275(6) ?
    Ca2 O2 . 2_655 2.426(10) ?
    Ca2 O3 . 5_555 2.352(6) ?
    Ca2 O3 . 8_555 2.352(6) ?
    Ca2 O4 . . 2.236(2) ?
    Eu2 Eu2 . 2_555 3.872(5) ?
    Eu2 Eu2 . 3_555 3.872(3) ?
    Eu2 Eu2 . 5_554 4.1186(15) ?
    Eu2 Eu2 . 5_555 4.1186(15) ?
    Eu2 Eu2 . 6_554 4.119(2) ?
    Eu2 Eu2 . 6_555 4.119(2) ?
    Eu2 Si1 . . 3.104(7) ?
    Eu2 Si1 . 3_555 3.275(6) ?
    Eu2 O2 . 2_655 2.426(10) ?
    Eu2 O3 . 5_555 2.352(6) ?
    Eu2 O3 . 8_555 2.352(6) ?
    Eu2 O4 . . 2.236(2) ?
    Si1 O1 . . 1.585(16) ?
    Si1 O2 . . 1.598(12) ?
    Si1 O3 . . 1.604(7) ?
    Si1 O3 . 10_555 1.604(7) ?
loop_
    _geom_angle_atom_site_label_1
    _geom_angle_atom_site_label_2
    _geom_angle_atom_site_label_3
    _geom_angle_site_symmetry_1
    _geom_angle_site_symmetry_2
    _geom_angle_site_symmetry_3
    _geom_angle
    _geom_angle_publ_flag
    Ca1 Ca1 Ca1 10_554 . 10_555 180 ?
    Ca1 Ca1 Eu1 10_554 . . 0 ?
    Ca1 Ca1 Eu1 10_554 . 10_554 0 ?
    Ca1 Ca1 Eu1 10_554 . 10_555 180 ?
    Ca1 Ca1 Ca2 10_554 . 1_565 115.39(7) ?
    Ca1 Ca1 Ca2 10_554 . 2_555 115.39(7) ?
    Ca1 Ca1 Ca2 10_554 . 3_665 115.39(7) ?
    Ca1 Ca1 Ca2 10_554 . 4_664 65.15(7) ?
    Ca1 Ca1 Ca2 10_554 . 5_564 65.15(7) ?
    Ca1 Ca1 Ca2 10_554 . 6_554 65.15(7) ?
    Ca1 Ca1 Eu2 10_554 . 1_565 115.39(7) ?
    Ca1 Ca1 Eu2 10_554 . 2_555 115.39(7) ?
    Ca1 Ca1 Eu2 10_554 . 3_665 115.39(7) ?
    Ca1 Ca1 Eu2 10_554 . 4_664 65.15(7) ?
    Ca1 Ca1 Eu2 10_554 . 5_564 65.15(7) ?
    Ca1 Ca1 Eu2 10_554 . 6_554 65.15(7) ?
    Ca1 Ca1 Si1 10_554 . 4_664 57.47(11) ?
    Ca1 Ca1 Si1 10_554 . 5_564 57.47(13) ?
    Ca1 Ca1 Si1 10_554 . 6_554 57.47(10) ?
    Ca1 Ca1 O1 10_554 . . 136.3(2) ?
    Ca1 Ca1 O1 10_554 . 2_665 136.30(19) ?
    Ca1 Ca1 O1 10_554 . 3_565 136.3(3) ?
    Ca1 Ca1 O2 10_554 . 4_664 45.0(3) ?
    Ca1 Ca1 O2 10_554 . 5_564 45.0(2) ?
    Ca1 Ca1 O2 10_554 . 6_554 45.0(3) ?
    Ca1 Ca1 Eu1 10_555 . . 0 ?
    Ca1 Ca1 Eu1 10_555 . 10_554 180 ?
    Ca1 Ca1 Eu1 10_555 . 10_555 0 ?
    Ca1 Ca1 Ca2 10_555 . 1_565 64.61(7) ?
    Ca1 Ca1 Ca2 10_555 . 2_555 64.61(7) ?
    Ca1 Ca1 Ca2 10_555 . 3_665 64.61(7) ?
    Ca1 Ca1 Ca2 10_555 . 4_664 114.85(7) ?
    Ca1 Ca1 Ca2 10_555 . 5_564 114.85(7) ?
    Ca1 Ca1 Ca2 10_555 . 6_554 114.85(7) ?
    Ca1 Ca1 Eu2 10_555 . 1_565 64.61(7) ?
    Ca1 Ca1 Eu2 10_555 . 2_555 64.61(7) ?
    Ca1 Ca1 Eu2 10_555 . 3_665 64.61(7) ?
    Ca1 Ca1 Eu2 10_555 . 4_664 114.85(7) ?
    Ca1 Ca1 Eu2 10_555 . 5_564 114.85(7) ?
    Ca1 Ca1 Eu2 10_555 . 6_554 114.85(7) ?
    Ca1 Ca1 Si1 10_555 . 4_664 122.53(11) ?
    Ca1 Ca1 Si1 10_555 . 5_564 122.53(13) ?
    Ca1 Ca1 Si1 10_555 . 6_554 122.53(10) ?
    Ca1 Ca1 O1 10_555 . . 43.7(2) ?
    Ca1 Ca1 O1 10_555 . 2_665 43.70(19) ?
    Ca1 Ca1 O1 10_555 . 3_565 43.7(3) ?
    Ca1 Ca1 O2 10_555 . 4_664 135.0(3) ?
    Ca1 Ca1 O2 10_555 . 5_564 135.0(2) ?
    Ca1 Ca1 O2 10_555 . 6_554 135.0(3) ?
    Eu1 Ca1 Eu1 . . 10_554 0 ?
    Eu1 Ca1 Eu1 . . 10_555 0 ?
    Eu1 Ca1 Ca2 . . 1_565 0 ?
    Eu1 Ca1 Ca2 . . 2_555 0 ?
    Eu1 Ca1 Ca2 . . 3_665 0 ?
    Eu1 Ca1 Ca2 . . 4_664 0 ?
    Eu1 Ca1 Ca2 . . 5_564 0 ?
    Eu1 Ca1 Ca2 . . 6_554 0 ?
    Eu1 Ca1 Eu2 . . 1_565 0 ?
    Eu1 Ca1 Eu2 . . 2_555 0 ?
    Eu1 Ca1 Eu2 . . 3_665 0 ?
    Eu1 Ca1 Eu2 . . 4_664 0 ?
    Eu1 Ca1 Eu2 . . 5_564 0 ?
    Eu1 Ca1 Eu2 . . 6_554 0 ?
    Eu1 Ca1 Si1 . . 4_664 0 ?
    Eu1 Ca1 Si1 . . 5_564 0 ?
    Eu1 Ca1 Si1 . . 6_554 0 ?
    Eu1 Ca1 O1 . . . 0 ?
    Eu1 Ca1 O1 . . 2_665 0 ?
    Eu1 Ca1 O1 . . 3_565 0 ?
    Eu1 Ca1 O2 . . 4_664 0 ?
    Eu1 Ca1 O2 . . 5_564 0 ?
    Eu1 Ca1 O2 . . 6_554 0 ?
    Eu1 Ca1 Eu1 10_554 . 10_555 180 ?
    Eu1 Ca1 Ca2 10_554 . 1_565 115.39(7) ?
    Eu1 Ca1 Ca2 10_554 . 2_555 115.39(7) ?
    Eu1 Ca1 Ca2 10_554 . 3_665 115.39(7) ?
    Eu1 Ca1 Ca2 10_554 . 4_664 65.15(7) ?
    Eu1 Ca1 Ca2 10_554 . 5_564 65.15(7) ?
    Eu1 Ca1 Ca2 10_554 . 6_554 65.15(7) ?
    Eu1 Ca1 Eu2 10_554 . 1_565 115.39(7) ?
    Eu1 Ca1 Eu2 10_554 . 2_555 115.39(7) ?
    Eu1 Ca1 Eu2 10_554 . 3_665 115.39(7) ?
    Eu1 Ca1 Eu2 10_554 . 4_664 65.15(7) ?
    Eu1 Ca1 Eu2 10_554 . 5_564 65.15(7) ?
    Eu1 Ca1 Eu2 10_554 . 6_554 65.15(7) ?
    Eu1 Ca1 Si1 10_554 . 4_664 57.47(11) ?
    Eu1 Ca1 Si1 10_554 . 5_564 57.47(13) ?
    Eu1 Ca1 Si1 10_554 . 6_554 57.47(10) ?
    Eu1 Ca1 O1 10_554 . . 136.3(2) ?
    Eu1 Ca1 O1 10_554 . 2_665 136.30(19) ?
    Eu1 Ca1 O1 10_554 . 3_565 136.3(3) ?
    Eu1 Ca1 O2 10_554 . 4_664 45.0(3) ?
    Eu1 Ca1 O2 10_554 . 5_564 45.0(2) ?
    Eu1 Ca1 O2 10_554 . 6_554 45.0(3) ?
    Eu1 Ca1 Ca2 10_555 . 1_565 64.61(7) ?
    Eu1 Ca1 Ca2 10_555 . 2_555 64.61(7) ?
    Eu1 Ca1 Ca2 10_555 . 3_665 64.61(7) ?
    Eu1 Ca1 Ca2 10_555 . 4_664 114.85(7) ?
    Eu1 Ca1 Ca2 10_555 . 5_564 114.85(7) ?
    Eu1 Ca1 Ca2 10_555 . 6_554 114.85(7) ?
    Eu1 Ca1 Eu2 10_555 . 1_565 64.61(7) ?
    Eu1 Ca1 Eu2 10_555 . 2_555 64.61(7) ?
    Eu1 Ca1 Eu2 10_555 . 3_665 64.61(7) ?
    Eu1 Ca1 Eu2 10_555 . 4_664 114.85(7) ?
    Eu1 Ca1 Eu2 10_555 . 5_564 114.85(7) ?
    Eu1 Ca1 Eu2 10_555 . 6_554 114.85(7) ?
    Eu1 Ca1 Si1 10_555 . 4_664 122.53(11) ?
    Eu1 Ca1 Si1 10_555 . 5_564 122.53(13) ?
    Eu1 Ca1 Si1 10_555 . 6_554 122.53(10) ?
    Eu1 Ca1 O1 10_555 . . 43.7(2) ?
    Eu1 Ca1 O1 10_555 . 2_665 43.70(19) ?
    Eu1 Ca1 O1 10_555 . 3_565 43.7(3) ?
    Eu1 Ca1 O2 10_555 . 4_664 135.0(3) ?
    Eu1 Ca1 O2 10_555 . 5_564 135.0(2) ?
    Eu1 Ca1 O2 10_555 . 6_554 135.0(3) ?
    Ca2 Ca1 Ca2 1_565 . 2_555 102.95(10) ?
    Ca2 Ca1 Ca2 1_565 . 3_665 102.95(9) ?
    Ca2 Ca1 Ca2 1_565 . 4_664 96.04(4) ?
    Ca2 Ca1 Ca2 1_565 . 5_564 60.71(4) ?
    Ca2 Ca1 Ca2 1_565 . 6_554 157.62(5) ?
    Ca2 Ca1 Eu2 1_565 . 1_565 0 ?
    Ca2 Ca1 Eu2 1_565 . 2_555 102.95(10) ?
    Ca2 Ca1 Eu2 1_565 . 3_665 102.95(9) ?
    Ca2 Ca1 Eu2 1_565 . 4_664 96.04(4) ?
    Ca2 Ca1 Eu2 1_565 . 5_564 60.71(4) ?
    Ca2 Ca1 Eu2 1_565 . 6_554 157.62(5) ?
    Ca2 Ca1 Si1 1_565 . 4_664 144.17(11) ?
    Ca2 Ca1 Si1 1_565 . 5_564 60.87(12) ?
    Ca2 Ca1 Si1 1_565 . 6_554 111.59(18) ?
    Ca2 Ca1 O1 1_565 . . 106.9(3) ?
    Ca2 Ca1 O1 1_565 . 2_665 62.5(4) ?
    Ca2 Ca1 O1 1_565 . 3_565 40.7(3) ?
    Ca2 Ca1 O2 1_565 . 4_664 159.7(3) ?
    Ca2 Ca1 O2 1_565 . 5_564 85.6(4) ?
    Ca2 Ca1 O2 1_565 . 6_554 92.8(4) ?
    Ca2 Ca1 Ca2 2_555 . 3_665 102.95(9) ?
    Ca2 Ca1 Ca2 2_555 . 4_664 157.62(7) ?
    Ca2 Ca1 Ca2 2_555 . 5_564 96.04(5) ?
    Ca2 Ca1 Ca2 2_555 . 6_554 60.71(4) ?
    Ca2 Ca1 Eu2 2_555 . 1_565 102.95(10) ?
    Ca2 Ca1 Eu2 2_555 . 2_555 0 ?
    Ca2 Ca1 Eu2 2_555 . 3_665 102.95(9) ?
    Ca2 Ca1 Eu2 2_555 . 4_664 157.62(7) ?
    Ca2 Ca1 Eu2 2_555 . 5_564 96.04(5) ?
    Ca2 Ca1 Eu2 2_555 . 6_554 60.71(4) ?
    Ca2 Ca1 Si1 2_555 . 4_664 111.59(13) ?
    Ca2 Ca1 Si1 2_555 . 5_564 144.17(14) ?
    Ca2 Ca1 Si1 2_555 . 6_554 60.87(6) ?
    Ca2 Ca1 O1 2_555 . . 40.7(2) ?
    Ca2 Ca1 O1 2_555 . 2_665 106.9(3) ?
    Ca2 Ca1 O1 2_555 . 3_565 62.5(3) ?
    Ca2 Ca1 O2 2_555 . 4_664 92.76(19) ?
    Ca2 Ca1 O2 2_555 . 5_564 159.7(2) ?
    Ca2 Ca1 O2 2_555 . 6_554 85.6(2) ?
    Ca2 Ca1 Ca2 3_665 . 4_664 60.71(3) ?
    Ca2 Ca1 Ca2 3_665 . 5_564 157.62(4) ?
    Ca2 Ca1 Ca2 3_665 . 6_554 96.04(5) ?
    Ca2 Ca1 Eu2 3_665 . 1_565 102.95(9) ?
    Ca2 Ca1 Eu2 3_665 . 2_555 102.95(9) ?
    Ca2 Ca1 Eu2 3_665 . 3_665 0 ?
    Ca2 Ca1 Eu2 3_665 . 4_664 60.71(3) ?
    Ca2 Ca1 Eu2 3_665 . 5_564 157.62(4) ?
    Ca2 Ca1 Eu2 3_665 . 6_554 96.04(5) ?
    Ca2 Ca1 Si1 3_665 . 4_664 60.87(7) ?
    Ca2 Ca1 Si1 3_665 . 5_564 111.59(11) ?
    Ca2 Ca1 Si1 3_665 . 6_554 144.17(18) ?
    Ca2 Ca1 O1 3_665 . . 62.5(2) ?
    Ca2 Ca1 O1 3_665 . 2_665 40.7(4) ?
    Ca2 Ca1 O1 3_665 . 3_565 106.9(3) ?
    Ca2 Ca1 O2 3_665 . 4_664 85.6(2) ?
    Ca2 Ca1 O2 3_665 . 5_564 92.8(3) ?
    Ca2 Ca1 O2 3_665 . 6_554 159.7(3) ?
    Ca2 Ca1 Ca2 4_664 . 5_564 103.60(9) ?
    Ca2 Ca1 Ca2 4_664 . 6_554 103.60(9) ?
    Ca2 Ca1 Eu2 4_664 . 1_565 96.04(4) ?
    Ca2 Ca1 Eu2 4_664 . 2_555 157.62(7) ?
    Ca2 Ca1 Eu2 4_664 . 3_665 60.71(3) ?
    Ca2 Ca1 Eu2 4_664 . 4_664 0 ?
    Ca2 Ca1 Eu2 4_664 . 5_564 103.60(9) ?
    Ca2 Ca1 Eu2 4_664 . 6_554 103.60(9) ?
    Ca2 Ca1 Si1 4_664 . 4_664 48.22(12) ?
    Ca2 Ca1 Si1 4_664 . 5_564 56.79(14) ?
    Ca2 Ca1 Si1 4_664 . 6_554 122.41(17) ?
    Ca2 Ca1 O1 4_664 . . 122.0(3) ?
    Ca2 Ca1 O1 4_664 . 2_665 71.61(16) ?
    Ca2 Ca1 O1 4_664 . 3_565 134.2(2) ?
    Ca2 Ca1 O2 4_664 . 4_664 71.9(2) ?
    Ca2 Ca1 O2 4_664 . 5_564 32.2(3) ?
    Ca2 Ca1 O2 4_664 . 6_554 105.4(2) ?
    Ca2 Ca1 Ca2 5_564 . 6_554 103.60(10) ?
    Ca2 Ca1 Eu2 5_564 . 1_565 60.71(4) ?
    Ca2 Ca1 Eu2 5_564 . 2_555 96.04(5) ?
    Ca2 Ca1 Eu2 5_564 . 3_665 157.62(4) ?
    Ca2 Ca1 Eu2 5_564 . 4_664 103.60(9) ?
    Ca2 Ca1 Eu2 5_564 . 5_564 0 ?
    Ca2 Ca1 Eu2 5_564 . 6_554 103.60(10) ?
    Ca2 Ca1 Si1 5_564 . 4_664 122.41(17) ?
    Ca2 Ca1 Si1 5_564 . 5_564 48.22(13) ?
    Ca2 Ca1 Si1 5_564 . 6_554 56.79(18) ?
    Ca2 Ca1 O1 5_564 . . 134.2(3) ?
    Ca2 Ca1 O1 5_564 . 2_665 122.0(4) ?
    Ca2 Ca1 O1 5_564 . 3_565 71.6(3) ?
    Ca2 Ca1 O2 5_564 . 4_664 105.4(3) ?
    Ca2 Ca1 O2 5_564 . 5_564 71.9(3) ?
    Ca2 Ca1 O2 5_564 . 6_554 32.2(4) ?
    Ca2 Ca1 Eu2 6_554 . 1_565 157.62(5) ?
    Ca2 Ca1 Eu2 6_554 . 2_555 60.71(4) ?
    Ca2 Ca1 Eu2 6_554 . 3_665 96.04(5) ?
    Ca2 Ca1 Eu2 6_554 . 4_664 103.60(9) ?
    Ca2 Ca1 Eu2 6_554 . 5_564 103.60(10) ?
    Ca2 Ca1 Eu2 6_554 . 6_554 0 ?
    Ca2 Ca1 Si1 6_554 . 4_664 56.79(12) ?
    Ca2 Ca1 Si1 6_554 . 5_564 122.41(18) ?
    Ca2 Ca1 Si1 6_554 . 6_554 48.22(19) ?
    Ca2 Ca1 O1 6_554 . . 71.6(2) ?
    Ca2 Ca1 O1 6_554 . 2_665 134.2(4) ?
    Ca2 Ca1 O1 6_554 . 3_565 122.0(2) ?
    Ca2 Ca1 O2 6_554 . 4_664 32.23(19) ?
    Ca2 Ca1 O2 6_554 . 5_564 105.4(3) ?
    Ca2 Ca1 O2 6_554 . 6_554 71.9(4) ?
    Eu2 Ca1 Eu2 1_565 . 2_555 102.95(10) ?
    Eu2 Ca1 Eu2 1_565 . 3_665 102.95(9) ?
    Eu2 Ca1 Eu2 1_565 . 4_664 96.04(4) ?
    Eu2 Ca1 Eu2 1_565 . 5_564 60.71(4) ?
    Eu2 Ca1 Eu2 1_565 . 6_554 157.62(5) ?
    Eu2 Ca1 Si1 1_565 . 4_664 144.17(11) ?
    Eu2 Ca1 Si1 1_565 . 5_564 60.87(12) ?
    Eu2 Ca1 Si1 1_565 . 6_554 111.59(18) ?
    Eu2 Ca1 O1 1_565 . . 106.9(3) ?
    Eu2 Ca1 O1 1_565 . 2_665 62.5(4) ?
    Eu2 Ca1 O1 1_565 . 3_565 40.7(3) ?
    Eu2 Ca1 O2 1_565 . 4_664 159.7(3) ?
    Eu2 Ca1 O2 1_565 . 5_564 85.6(4) ?
    Eu2 Ca1 O2 1_565 . 6_554 92.8(4) ?
    Eu2 Ca1 Eu2 2_555 . 3_665 102.95(9) ?
    Eu2 Ca1 Eu2 2_555 . 4_664 157.62(7) ?
    Eu2 Ca1 Eu2 2_555 . 5_564 96.04(5) ?
    Eu2 Ca1 Eu2 2_555 . 6_554 60.71(4) ?
    Eu2 Ca1 Si1 2_555 . 4_664 111.59(13) ?
    Eu2 Ca1 Si1 2_555 . 5_564 144.17(14) ?
    Eu2 Ca1 Si1 2_555 . 6_554 60.87(6) ?
    Eu2 Ca1 O1 2_555 . . 40.7(2) ?
    Eu2 Ca1 O1 2_555 . 2_665 106.9(3) ?
    Eu2 Ca1 O1 2_555 . 3_565 62.5(3) ?
    Eu2 Ca1 O2 2_555 . 4_664 92.76(19) ?
    Eu2 Ca1 O2 2_555 . 5_564 159.7(2) ?
    Eu2 Ca1 O2 2_555 . 6_554 85.6(2) ?
    Eu2 Ca1 Eu2 3_665 . 4_664 60.71(3) ?
    Eu2 Ca1 Eu2 3_665 . 5_564 157.62(4) ?
    Eu2 Ca1 Eu2 3_665 . 6_554 96.04(5) ?
    Eu2 Ca1 Si1 3_665 . 4_664 60.87(7) ?
    Eu2 Ca1 Si1 3_665 . 5_564 111.59(11) ?
    Eu2 Ca1 Si1 3_665 . 6_554 144.17(18) ?
    Eu2 Ca1 O1 3_665 . . 62.5(2) ?
    Eu2 Ca1 O1 3_665 . 2_665 40.7(4) ?
    Eu2 Ca1 O1 3_665 . 3_565 106.9(3) ?
    Eu2 Ca1 O2 3_665 . 4_664 85.6(2) ?
    Eu2 Ca1 O2 3_665 . 5_564 92.8(3) ?
    Eu2 Ca1 O2 3_665 . 6_554 159.7(3) ?
    Eu2 Ca1 Eu2 4_664 . 5_564 103.60(9) ?
    Eu2 Ca1 Eu2 4_664 . 6_554 103.60(9) ?
    Eu2 Ca1 Si1 4_664 . 4_664 48.22(12) ?
    Eu2 Ca1 Si1 4_664 . 5_564 56.79(14) ?
    Eu2 Ca1 Si1 4_664 . 6_554 122.41(17) ?
    Eu2 Ca1 O1 4_664 . . 122.0(3) ?
    Eu2 Ca1 O1 4_664 . 2_665 71.61(16) ?
    Eu2 Ca1 O1 4_664 . 3_565 134.2(2) ?
    Eu2 Ca1 O2 4_664 . 4_664 71.9(2) ?
    Eu2 Ca1 O2 4_664 . 5_564 32.2(3) ?
    Eu2 Ca1 O2 4_664 . 6_554 105.4(2) ?
    Eu2 Ca1 Eu2 5_564 . 6_554 103.60(10) ?
    Eu2 Ca1 Si1 5_564 . 4_664 122.41(17) ?
    Eu2 Ca1 Si1 5_564 . 5_564 48.22(13) ?
    Eu2 Ca1 Si1 5_564 . 6_554 56.79(18) ?
    Eu2 Ca1 O1 5_564 . . 134.2(3) ?
    Eu2 Ca1 O1 5_564 . 2_665 122.0(4) ?
    Eu2 Ca1 O1 5_564 . 3_565 71.6(3) ?
    Eu2 Ca1 O2 5_564 . 4_664 105.4(3) ?
    Eu2 Ca1 O2 5_564 . 5_564 71.9(3) ?
    Eu2 Ca1 O2 5_564 . 6_554 32.2(4) ?
    Eu2 Ca1 Si1 6_554 . 4_664 56.79(12) ?
    Eu2 Ca1 Si1 6_554 . 5_564 122.41(18) ?
    Eu2 Ca1 Si1 6_554 . 6_554 48.22(19) ?
    Eu2 Ca1 O1 6_554 . . 71.6(2) ?
    Eu2 Ca1 O1 6_554 . 2_665 134.2(4) ?
    Eu2 Ca1 O1 6_554 . 3_565 122.0(2) ?
    Eu2 Ca1 O2 6_554 . 4_664 32.23(19) ?
    Eu2 Ca1 O2 6_554 . 5_564 105.4(3) ?
    Eu2 Ca1 O2 6_554 . 6_554 71.9(4) ?
    Si1 Ca1 Si1 4_664 . 5_564 93.8(2) ?
    Si1 Ca1 Si1 4_664 . 6_554 93.8(2) ?
    Si1 Ca1 O1 4_664 . . 93.7(3) ?
    Si1 Ca1 O1 4_664 . 2_665 97.5(3) ?
    Si1 Ca1 O1 4_664 . 3_565 165.9(4) ?
    Si1 Ca1 O2 4_664 . 4_664 28.9(2) ?
    Si1 Ca1 O2 4_664 . 5_564 65.1(4) ?
    Si1 Ca1 O2 4_664 . 6_554 98.9(4) ?
    Si1 Ca1 Si1 5_564 . 6_554 93.79(18) ?
    Si1 Ca1 O1 5_564 . . 165.9(3) ?
    Si1 Ca1 O1 5_564 . 2_665 93.7(4) ?
    Si1 Ca1 O1 5_564 . 3_565 97.5(3) ?
    Si1 Ca1 O2 5_564 . 4_664 98.9(3) ?
    Si1 Ca1 O2 5_564 . 5_564 28.9(4) ?
    Si1 Ca1 O2 5_564 . 6_554 65.1(3) ?
    Si1 Ca1 O1 6_554 . . 97.5(2) ?
    Si1 Ca1 O1 6_554 . 2_665 165.9(2) ?
    Si1 Ca1 O1 6_554 . 3_565 93.7(3) ?
    Si1 Ca1 O2 6_554 . 4_664 65.1(3) ?
    Si1 Ca1 O2 6_554 . 5_564 98.9(2) ?
    Si1 Ca1 O2 6_554 . 6_554 28.9(3) ?
    O1 Ca1 O1 . . 2_665 73.5(4) ?
    O1 Ca1 O1 . . 3_565 73.5(4) ?
    O1 Ca1 O2 . . 4_664 93.4(3) ?
    O1 Ca1 O2 . . 5_564 153.9(4) ?
    O1 Ca1 O2 . . 6_554 125.2(3) ?
    O1 Ca1 O1 2_665 . 3_565 73.5(4) ?
    O1 Ca1 O2 2_665 . 4_664 125.2(4) ?
    O1 Ca1 O2 2_665 . 5_564 93.4(3) ?
    O1 Ca1 O2 2_665 . 6_554 153.9(5) ?
    O1 Ca1 O2 3_565 . 4_664 153.9(3) ?
    O1 Ca1 O2 3_565 . 5_564 125.2(5) ?
    O1 Ca1 O2 3_565 . 6_554 93.4(4) ?
    O2 Ca1 O2 4_664 . 5_564 75.6(4) ?
    O2 Ca1 O2 4_664 . 6_554 75.6(5) ?
    O2 Ca1 O2 5_564 . 6_554 75.6(3) ?
    Ca1 Eu1 Ca1 . . 10_554 0 ?
    Ca1 Eu1 Ca1 . . 10_555 0 ?
    Ca1 Eu1 Eu1 . . 10_554 0 ?
    Ca1 Eu1 Eu1 . . 10_555 0 ?
    Ca1 Eu1 Ca2 . . 1_565 0 ?
    Ca1 Eu1 Ca2 . . 2_555 0 ?
    Ca1 Eu1 Ca2 . . 3_665 0 ?
    Ca1 Eu1 Ca2 . . 4_664 0 ?
    Ca1 Eu1 Ca2 . . 5_564 0 ?
    Ca1 Eu1 Ca2 . . 6_554 0 ?
    Ca1 Eu1 Eu2 . . 1_565 0 ?
    Ca1 Eu1 Eu2 . . 2_555 0 ?
    Ca1 Eu1 Eu2 . . 3_665 0 ?
    Ca1 Eu1 Eu2 . . 4_664 0 ?
    Ca1 Eu1 Eu2 . . 5_564 0 ?
    Ca1 Eu1 Eu2 . . 6_554 0 ?
    Ca1 Eu1 Si1 . . 4_664 0 ?
    Ca1 Eu1 Si1 . . 5_564 0 ?
    Ca1 Eu1 Si1 . . 6_554 0 ?
    Ca1 Eu1 O1 . . . 0 ?
    Ca1 Eu1 O1 . . 2_665 0 ?
    Ca1 Eu1 O1 . . 3_565 0 ?
    Ca1 Eu1 Ca1 10_554 . 10_555 180 ?
    Ca1 Eu1 Eu1 10_554 . 10_554 0 ?
    Ca1 Eu1 Eu1 10_554 . 10_555 180 ?
    Ca1 Eu1 Ca2 10_554 . 1_565 115.39(7) ?
    Ca1 Eu1 Ca2 10_554 . 2_555 115.39(7) ?
    Ca1 Eu1 Ca2 10_554 . 3_665 115.39(7) ?
    Ca1 Eu1 Ca2 10_554 . 4_664 65.15(7) ?
    Ca1 Eu1 Ca2 10_554 . 5_564 65.15(7) ?
    Ca1 Eu1 Ca2 10_554 . 6_554 65.15(7) ?
    Ca1 Eu1 Eu2 10_554 . 1_565 115.39(7) ?
    Ca1 Eu1 Eu2 10_554 . 2_555 115.39(7) ?
    Ca1 Eu1 Eu2 10_554 . 3_665 115.39(7) ?
    Ca1 Eu1 Eu2 10_554 . 4_664 65.15(7) ?
    Ca1 Eu1 Eu2 10_554 . 5_564 65.15(7) ?
    Ca1 Eu1 Eu2 10_554 . 6_554 65.15(7) ?
    Ca1 Eu1 Si1 10_554 . 4_664 57.47(11) ?
    Ca1 Eu1 Si1 10_554 . 5_564 57.47(13) ?
    Ca1 Eu1 Si1 10_554 . 6_554 57.47(10) ?
    Ca1 Eu1 O1 10_554 . . 136.3(2) ?
    Ca1 Eu1 O1 10_554 . 2_665 136.30(19) ?
    Ca1 Eu1 O1 10_554 . 3_565 136.3(3) ?
    Ca1 Eu1 Eu1 10_555 . 10_554 180 ?
    Ca1 Eu1 Eu1 10_555 . 10_555 0 ?
    Ca1 Eu1 Ca2 10_555 . 1_565 64.61(7) ?
    Ca1 Eu1 Ca2 10_555 . 2_555 64.61(7) ?
    Ca1 Eu1 Ca2 10_555 . 3_665 64.61(7) ?
    Ca1 Eu1 Ca2 10_555 . 4_664 114.85(7) ?
    Ca1 Eu1 Ca2 10_555 . 5_564 114.85(7) ?
    Ca1 Eu1 Ca2 10_555 . 6_554 114.85(7) ?
    Ca1 Eu1 Eu2 10_555 . 1_565 64.61(7) ?
    Ca1 Eu1 Eu2 10_555 . 2_555 64.61(7) ?
    Ca1 Eu1 Eu2 10_555 . 3_665 64.61(7) ?
    Ca1 Eu1 Eu2 10_555 . 4_664 114.85(7) ?
    Ca1 Eu1 Eu2 10_555 . 5_564 114.85(7) ?
    Ca1 Eu1 Eu2 10_555 . 6_554 114.85(7) ?
    Ca1 Eu1 Si1 10_555 . 4_664 122.53(11) ?
    Ca1 Eu1 Si1 10_555 . 5_564 122.53(13) ?
    Ca1 Eu1 Si1 10_555 . 6_554 122.53(10) ?
    Ca1 Eu1 O1 10_555 . . 43.7(2) ?
    Ca1 Eu1 O1 10_555 . 2_665 43.70(19) ?
    Ca1 Eu1 O1 10_555 . 3_565 43.7(3) ?
    Eu1 Eu1 Eu1 10_554 . 10_555 180 ?
    Eu1 Eu1 Ca2 10_554 . 1_565 115.39(7) ?
    Eu1 Eu1 Ca2 10_554 . 2_555 115.39(7) ?
    Eu1 Eu1 Ca2 10_554 . 3_665 115.39(7) ?
    Eu1 Eu1 Ca2 10_554 . 4_664 65.15(7) ?
    Eu1 Eu1 Ca2 10_554 . 5_564 65.15(7) ?
    Eu1 Eu1 Ca2 10_554 . 6_554 65.15(7) ?
    Eu1 Eu1 Eu2 10_554 . 1_565 115.39(7) ?
    Eu1 Eu1 Eu2 10_554 . 2_555 115.39(7) ?
    Eu1 Eu1 Eu2 10_554 . 3_665 115.39(7) ?
    Eu1 Eu1 Eu2 10_554 . 4_664 65.15(7) ?
    Eu1 Eu1 Eu2 10_554 . 5_564 65.15(7) ?
    Eu1 Eu1 Eu2 10_554 . 6_554 65.15(7) ?
    Eu1 Eu1 Si1 10_554 . 4_664 57.47(11) ?
    Eu1 Eu1 Si1 10_554 . 5_564 57.47(13) ?
    Eu1 Eu1 Si1 10_554 . 6_554 57.47(10) ?
    Eu1 Eu1 O1 10_554 . . 136.3(2) ?
    Eu1 Eu1 O1 10_554 . 2_665 136.30(19) ?
    Eu1 Eu1 O1 10_554 . 3_565 136.3(3) ?
    Eu1 Eu1 Ca2 10_555 . 1_565 64.61(7) ?
    Eu1 Eu1 Ca2 10_555 . 2_555 64.61(7) ?
    Eu1 Eu1 Ca2 10_555 . 3_665 64.61(7) ?
    Eu1 Eu1 Ca2 10_555 . 4_664 114.85(7) ?
    Eu1 Eu1 Ca2 10_555 . 5_564 114.85(7) ?
    Eu1 Eu1 Ca2 10_555 . 6_554 114.85(7) ?
    Eu1 Eu1 Eu2 10_555 . 1_565 64.61(7) ?
    Eu1 Eu1 Eu2 10_555 . 2_555 64.61(7) ?
    Eu1 Eu1 Eu2 10_555 . 3_665 64.61(7) ?
    Eu1 Eu1 Eu2 10_555 . 4_664 114.85(7) ?
    Eu1 Eu1 Eu2 10_555 . 5_564 114.85(7) ?
    Eu1 Eu1 Eu2 10_555 . 6_554 114.85(7) ?
    Eu1 Eu1 Si1 10_555 . 4_664 122.53(11) ?
    Eu1 Eu1 Si1 10_555 . 5_564 122.53(13) ?
    Eu1 Eu1 Si1 10_555 . 6_554 122.53(10) ?
    Eu1 Eu1 O1 10_555 . . 43.7(2) ?
    Eu1 Eu1 O1 10_555 . 2_665 43.70(19) ?
    Eu1 Eu1 O1 10_555 . 3_565 43.7(3) ?
    Ca2 Eu1 Ca2 1_565 . 2_555 102.95(10) ?
    Ca2 Eu1 Ca2 1_565 . 3_665 102.95(9) ?
    Ca2 Eu1 Ca2 1_565 . 4_664 96.04(4) ?
    Ca2 Eu1 Ca2 1_565 . 5_564 60.71(4) ?
    Ca2 Eu1 Ca2 1_565 . 6_554 157.62(5) ?
    Ca2 Eu1 Eu2 1_565 . 1_565 0 ?
    Ca2 Eu1 Eu2 1_565 . 2_555 102.95(10) ?
    Ca2 Eu1 Eu2 1_565 . 3_665 102.95(9) ?
    Ca2 Eu1 Eu2 1_565 . 4_664 96.04(4) ?
    Ca2 Eu1 Eu2 1_565 . 5_564 60.71(4) ?
    Ca2 Eu1 Eu2 1_565 . 6_554 157.62(5) ?
    Ca2 Eu1 Si1 1_565 . 4_664 144.17(11) ?
    Ca2 Eu1 Si1 1_565 . 5_564 60.87(12) ?
    Ca2 Eu1 Si1 1_565 . 6_554 111.59(18) ?
    Ca2 Eu1 O1 1_565 . . 106.9(3) ?
    Ca2 Eu1 O1 1_565 . 2_665 62.5(4) ?
    Ca2 Eu1 O1 1_565 . 3_565 40.7(3) ?
    Ca2 Eu1 Ca2 2_555 . 3_665 102.95(9) ?
    Ca2 Eu1 Ca2 2_555 . 4_664 157.62(7) ?
    Ca2 Eu1 Ca2 2_555 . 5_564 96.04(5) ?
    Ca2 Eu1 Ca2 2_555 . 6_554 60.71(4) ?
    Ca2 Eu1 Eu2 2_555 . 1_565 102.95(10) ?
    Ca2 Eu1 Eu2 2_555 . 2_555 0 ?
    Ca2 Eu1 Eu2 2_555 . 3_665 102.95(9) ?
    Ca2 Eu1 Eu2 2_555 . 4_664 157.62(7) ?
    Ca2 Eu1 Eu2 2_555 . 5_564 96.04(5) ?
    Ca2 Eu1 Eu2 2_555 . 6_554 60.71(4) ?
    Ca2 Eu1 Si1 2_555 . 4_664 111.59(13) ?
    Ca2 Eu1 Si1 2_555 . 5_564 144.17(14) ?
    Ca2 Eu1 Si1 2_555 . 6_554 60.87(6) ?
    Ca2 Eu1 O1 2_555 . . 40.7(2) ?
    Ca2 Eu1 O1 2_555 . 2_665 106.9(3) ?
    Ca2 Eu1 O1 2_555 . 3_565 62.5(3) ?
    Ca2 Eu1 Ca2 3_665 . 4_664 60.71(3) ?
    Ca2 Eu1 Ca2 3_665 . 5_564 157.62(4) ?
    Ca2 Eu1 Ca2 3_665 . 6_554 96.04(5) ?
    Ca2 Eu1 Eu2 3_665 . 1_565 102.95(9) ?
    Ca2 Eu1 Eu2 3_665 . 2_555 102.95(9) ?
    Ca2 Eu1 Eu2 3_665 . 3_665 0 ?
    Ca2 Eu1 Eu2 3_665 . 4_664 60.71(3) ?
    Ca2 Eu1 Eu2 3_665 . 5_564 157.62(4) ?
    Ca2 Eu1 Eu2 3_665 . 6_554 96.04(5) ?
    Ca2 Eu1 Si1 3_665 . 4_664 60.87(7) ?
    Ca2 Eu1 Si1 3_665 . 5_564 111.59(11) ?
    Ca2 Eu1 Si1 3_665 . 6_554 144.17(18) ?
    Ca2 Eu1 O1 3_665 . . 62.5(2) ?
    Ca2 Eu1 O1 3_665 . 2_665 40.7(4) ?
    Ca2 Eu1 O1 3_665 . 3_565 106.9(3) ?
    Ca2 Eu1 Ca2 4_664 . 5_564 103.60(9) ?
    Ca2 Eu1 Ca2 4_664 . 6_554 103.60(9) ?
    Ca2 Eu1 Eu2 4_664 . 1_565 96.04(4) ?
    Ca2 Eu1 Eu2 4_664 . 2_555 157.62(7) ?
    Ca2 Eu1 Eu2 4_664 . 3_665 60.71(3) ?
    Ca2 Eu1 Eu2 4_664 . 4_664 0 ?
    Ca2 Eu1 Eu2 4_664 . 5_564 103.60(9) ?
    Ca2 Eu1 Eu2 4_664 . 6_554 103.60(9) ?
    Ca2 Eu1 Si1 4_664 . 4_664 48.22(12) ?
    Ca2 Eu1 Si1 4_664 . 5_564 56.79(14) ?
    Ca2 Eu1 Si1 4_664 . 6_554 122.41(17) ?
    Ca2 Eu1 O1 4_664 . . 122.0(3) ?
    Ca2 Eu1 O1 4_664 . 2_665 71.61(16) ?
    Ca2 Eu1 O1 4_664 . 3_565 134.2(2) ?
    Ca2 Eu1 Ca2 5_564 . 6_554 103.60(10) ?
    Ca2 Eu1 Eu2 5_564 . 1_565 60.71(4) ?
    Ca2 Eu1 Eu2 5_564 . 2_555 96.04(5) ?
    Ca2 Eu1 Eu2 5_564 . 3_665 157.62(4) ?
    Ca2 Eu1 Eu2 5_564 . 4_664 103.60(9) ?
    Ca2 Eu1 Eu2 5_564 . 5_564 0 ?
    Ca2 Eu1 Eu2 5_564 . 6_554 103.60(10) ?
    Ca2 Eu1 Si1 5_564 . 4_664 122.41(17) ?
    Ca2 Eu1 Si1 5_564 . 5_564 48.22(13) ?
    Ca2 Eu1 Si1 5_564 . 6_554 56.79(18) ?
    Ca2 Eu1 O1 5_564 . . 134.2(3) ?
    Ca2 Eu1 O1 5_564 . 2_665 122.0(4) ?
    Ca2 Eu1 O1 5_564 . 3_565 71.6(3) ?
    Ca2 Eu1 Eu2 6_554 . 1_565 157.62(5) ?
    Ca2 Eu1 Eu2 6_554 . 2_555 60.71(4) ?
    Ca2 Eu1 Eu2 6_554 . 3_665 96.04(5) ?
    Ca2 Eu1 Eu2 6_554 . 4_664 103.60(9) ?
    Ca2 Eu1 Eu2 6_554 . 5_564 103.60(10) ?
    Ca2 Eu1 Eu2 6_554 . 6_554 0 ?
    Ca2 Eu1 Si1 6_554 . 4_664 56.79(12) ?
    Ca2 Eu1 Si1 6_554 . 5_564 122.41(18) ?
    Ca2 Eu1 Si1 6_554 . 6_554 48.22(19) ?
    Ca2 Eu1 O1 6_554 . . 71.6(2) ?
    Ca2 Eu1 O1 6_554 . 2_665 134.2(4) ?
    Ca2 Eu1 O1 6_554 . 3_565 122.0(2) ?
    Eu2 Eu1 Eu2 1_565 . 2_555 102.95(10) ?
    Eu2 Eu1 Eu2 1_565 . 3_665 102.95(9) ?
    Eu2 Eu1 Eu2 1_565 . 4_664 96.04(4) ?
    Eu2 Eu1 Eu2 1_565 . 5_564 60.71(4) ?
    Eu2 Eu1 Eu2 1_565 . 6_554 157.62(5) ?
    Eu2 Eu1 Si1 1_565 . 4_664 144.17(11) ?
    Eu2 Eu1 Si1 1_565 . 5_564 60.87(12) ?
    Eu2 Eu1 Si1 1_565 . 6_554 111.59(18) ?
    Eu2 Eu1 O1 1_565 . . 106.9(3) ?
    Eu2 Eu1 O1 1_565 . 2_665 62.5(4) ?
    Eu2 Eu1 O1 1_565 . 3_565 40.7(3) ?
    Eu2 Eu1 Eu2 2_555 . 3_665 102.95(9) ?
    Eu2 Eu1 Eu2 2_555 . 4_664 157.62(7) ?
    Eu2 Eu1 Eu2 2_555 . 5_564 96.04(5) ?
    Eu2 Eu1 Eu2 2_555 . 6_554 60.71(4) ?
    Eu2 Eu1 Si1 2_555 . 4_664 111.59(13) ?
    Eu2 Eu1 Si1 2_555 . 5_564 144.17(14) ?
    Eu2 Eu1 Si1 2_555 . 6_554 60.87(6) ?
    Eu2 Eu1 O1 2_555 . . 40.7(2) ?
    Eu2 Eu1 O1 2_555 . 2_665 106.9(3) ?
    Eu2 Eu1 O1 2_555 . 3_565 62.5(3) ?
    Eu2 Eu1 Eu2 3_665 . 4_664 60.71(3) ?
    Eu2 Eu1 Eu2 3_665 . 5_564 157.62(4) ?
    Eu2 Eu1 Eu2 3_665 . 6_554 96.04(5) ?
    Eu2 Eu1 Si1 3_665 . 4_664 60.87(7) ?
    Eu2 Eu1 Si1 3_665 . 5_564 111.59(11) ?
    Eu2 Eu1 Si1 3_665 . 6_554 144.17(18) ?
    Eu2 Eu1 O1 3_665 . . 62.5(2) ?
    Eu2 Eu1 O1 3_665 . 2_665 40.7(4) ?
    Eu2 Eu1 O1 3_665 . 3_565 106.9(3) ?
    Eu2 Eu1 Eu2 4_664 . 5_564 103.60(9) ?
    Eu2 Eu1 Eu2 4_664 . 6_554 103.60(9) ?
    Eu2 Eu1 Si1 4_664 . 4_664 48.22(12) ?
    Eu2 Eu1 Si1 4_664 . 5_564 56.79(14) ?
    Eu2 Eu1 Si1 4_664 . 6_554 122.41(17) ?
    Eu2 Eu1 O1 4_664 . . 122.0(3) ?
    Eu2 Eu1 O1 4_664 . 2_665 71.61(16) ?
    Eu2 Eu1 O1 4_664 . 3_565 134.2(2) ?
    Eu2 Eu1 Eu2 5_564 . 6_554 103.60(10) ?
    Eu2 Eu1 Si1 5_564 . 4_664 122.41(17) ?
    Eu2 Eu1 Si1 5_564 . 5_564 48.22(13) ?
    Eu2 Eu1 Si1 5_564 . 6_554 56.79(18) ?
    Eu2 Eu1 O1 5_564 . . 134.2(3) ?
    Eu2 Eu1 O1 5_564 . 2_665 122.0(4) ?
    Eu2 Eu1 O1 5_564 . 3_565 71.6(3) ?
    Eu2 Eu1 Si1 6_554 . 4_664 56.79(12) ?
    Eu2 Eu1 Si1 6_554 . 5_564 122.41(18) ?
    Eu2 Eu1 Si1 6_554 . 6_554 48.22(19) ?
    Eu2 Eu1 O1 6_554 . . 71.6(2) ?
    Eu2 Eu1 O1 6_554 . 2_665 134.2(4) ?
    Eu2 Eu1 O1 6_554 . 3_565 122.0(2) ?
    Si1 Eu1 Si1 4_664 . 5_564 93.8(2) ?
    Si1 Eu1 Si1 4_664 . 6_554 93.8(2) ?
    Si1 Eu1 O1 4_664 . . 93.7(3) ?
    Si1 Eu1 O1 4_664 . 2_665 97.5(3) ?
    Si1 Eu1 O1 4_664 . 3_565 165.9(4) ?
    Si1 Eu1 Si1 5_564 . 6_554 93.79(18) ?
    Si1 Eu1 O1 5_564 . . 165.9(3) ?
    Si1 Eu1 O1 5_564 . 2_665 93.7(4) ?
    Si1 Eu1 O1 5_564 . 3_565 97.5(3) ?
    Si1 Eu1 O1 6_554 . . 97.5(2) ?
    Si1 Eu1 O1 6_554 . 2_665 165.9(2) ?
    Si1 Eu1 O1 6_554 . 3_565 93.7(3) ?
    O1 Eu1 O1 . . 2_665 73.5(4) ?
    O1 Eu1 O1 . . 3_565 73.5(4) ?
    O1 Eu1 O1 2_665 . 3_565 73.5(4) ?
    Ca1 Ca2 Ca1 1_545 . 4_665 104.79(6) ?
    Ca1 Ca2 Ca1 1_545 . 7_665 83.96(5) ?
    Ca1 Ca2 Ca1 1_545 . 10_545 50.79(11) ?
    Ca1 Ca2 Eu1 1_545 . 1_545 0 ?
    Ca1 Ca2 Eu1 1_545 . 4_665 104.79(6) ?
    Ca1 Ca2 Eu1 1_545 . 7_665 83.96(5) ?
    Ca1 Ca2 Eu1 1_545 . 10_545 50.79(11) ?
    Ca1 Ca2 Ca2 1_545 . 2_555 150.53(7) ?
    Ca1 Ca2 Ca2 1_545 . 3_555 103.10(5) ?
    Ca1 Ca2 Ca2 1_545 . 5_554 60.59(8) ?
    Ca1 Ca2 Ca2 1_545 . 5_555 103.26(10) ?
    Ca1 Ca2 Ca2 1_545 . 6_554 96.58(8) ?
    Ca1 Ca2 Ca2 1_545 . 6_555 146.60(9) ?
    Ca1 Ca2 Eu2 1_545 . . 0 ?
    Ca1 Ca2 Eu2 1_545 . 2_555 150.53(7) ?
    Ca1 Ca2 Eu2 1_545 . 3_555 103.10(5) ?
    Ca1 Ca2 Eu2 1_545 . 5_554 60.59(8) ?
    Ca1 Ca2 Eu2 1_545 . 5_555 103.26(10) ?
    Ca1 Ca2 Eu2 1_545 . 6_554 96.58(8) ?
    Ca1 Ca2 Eu2 1_545 . 6_555 146.60(9) ?
    Ca1 Ca2 Si1 1_545 . . 134.45(12) ?
    Ca1 Ca2 Si1 1_545 . 3_555 57.83(17) ?
    Ca1 Ca2 O2 1_545 . 2_655 75.2(4) ?
    Ca1 Ca2 O3 1_545 . 5_555 94.1(3) ?
    Ca1 Ca2 O3 1_545 . 8_555 43.3(3) ?
    Ca1 Ca2 O4 1_545 . . 129.31(6) ?
    Ca1 Ca2 Ca1 4_665 . 7_665 49.70(10) ?
    Ca1 Ca2 Ca1 4_665 . 10_545 83.96(5) ?
    Ca1 Ca2 Eu1 4_665 . 1_545 104.79(6) ?
    Ca1 Ca2 Eu1 4_665 . 4_665 0 ?
    Ca1 Ca2 Eu1 4_665 . 7_665 49.70(10) ?
    Ca1 Ca2 Eu1 4_665 . 10_545 83.96(5) ?
    Ca1 Ca2 Ca2 4_665 . 2_555 99.26(6) ?
    Ca1 Ca2 Ca2 4_665 . 3_555 148.63(8) ?
    Ca1 Ca2 Ca2 4_665 . 5_554 146.90(8) ?
    Ca1 Ca2 Ca2 4_665 . 5_555 97.57(7) ?
    Ca1 Ca2 Ca2 4_665 . 6_554 100.73(8) ?
    Ca1 Ca2 Ca2 4_665 . 6_555 58.69(7) ?
    Ca1 Ca2 Eu2 4_665 . . 0 ?
    Ca1 Ca2 Eu2 4_665 . 2_555 99.26(6) ?
    Ca1 Ca2 Eu2 4_665 . 3_555 148.63(8) ?
    Ca1 Ca2 Eu2 4_665 . 5_554 146.90(8) ?
    Ca1 Ca2 Eu2 4_665 . 5_555 97.57(7) ?
    Ca1 Ca2 Eu2 4_665 . 6_554 100.73(8) ?
    Ca1 Ca2 Eu2 4_665 . 6_555 58.69(7) ?
    Ca1 Ca2 Si1 4_665 . . 50.56(12) ?
    Ca1 Ca2 Si1 4_665 . 3_555 141.16(16) ?
    Ca1 Ca2 O2 4_665 . 2_655 32.5(3) ?
    Ca1 Ca2 O3 4_665 . 5_555 69.84(15) ?
    Ca1 Ca2 O3 4_665 . 8_555 116.00(15) ?
    Ca1 Ca2 O4 4_665 . . 125.87(9) ?
    Ca1 Ca2 Ca1 7_665 . 10_545 104.79(6) ?
    Ca1 Ca2 Eu1 7_665 . 1_545 83.96(5) ?
    Ca1 Ca2 Eu1 7_665 . 4_665 49.70(10) ?
    Ca1 Ca2 Eu1 7_665 . 7_665 0 ?
    Ca1 Ca2 Eu1 7_665 . 10_545 104.79(6) ?
    Ca1 Ca2 Ca2 7_665 . 2_555 99.26(6) ?
    Ca1 Ca2 Ca2 7_665 . 3_555 148.63(8) ?
    Ca1 Ca2 Ca2 7_665 . 5_554 97.57(7) ?
    Ca1 Ca2 Ca2 7_665 . 5_555 146.90(8) ?
    Ca1 Ca2 Ca2 7_665 . 6_554 58.69(7) ?
    Ca1 Ca2 Ca2 7_665 . 6_555 100.73(8) ?
    Ca1 Ca2 Eu2 7_665 . . 0 ?
    Ca1 Ca2 Eu2 7_665 . 2_555 99.26(6) ?
    Ca1 Ca2 Eu2 7_665 . 3_555 148.63(8) ?
    Ca1 Ca2 Eu2 7_665 . 5_554 97.57(7) ?
    Ca1 Ca2 Eu2 7_665 . 5_555 146.90(8) ?
    Ca1 Ca2 Eu2 7_665 . 6_554 58.69(7) ?
    Ca1 Ca2 Eu2 7_665 . 6_555 100.73(8) ?
    Ca1 Ca2 Si1 7_665 . . 50.56(12) ?
    Ca1 Ca2 Si1 7_665 . 3_555 141.16(16) ?
    Ca1 Ca2 O2 7_665 . 2_655 32.5(3) ?
    Ca1 Ca2 O3 7_665 . 5_555 116.00(15) ?
    Ca1 Ca2 O3 7_665 . 8_555 69.84(15) ?
    Ca1 Ca2 O4 7_665 . . 125.87(9) ?
    Ca1 Ca2 Eu1 10_545 . 1_545 50.79(11) ?
    Ca1 Ca2 Eu1 10_545 . 4_665 83.96(5) ?
    Ca1 Ca2 Eu1 10_545 . 7_665 104.79(6) ?
    Ca1 Ca2 Eu1 10_545 . 10_545 0 ?
    Ca1 Ca2 Ca2 10_545 . 2_555 150.53(7) ?
    Ca1 Ca2 Ca2 10_545 . 3_555 103.10(5) ?
    Ca1 Ca2 Ca2 10_545 . 5_554 103.26(10) ?
    Ca1 Ca2 Ca2 10_545 . 5_555 60.59(8) ?
    Ca1 Ca2 Ca2 10_545 . 6_554 146.60(9) ?
    Ca1 Ca2 Ca2 10_545 . 6_555 96.58(8) ?
    Ca1 Ca2 Eu2 10_545 . . 0 ?
    Ca1 Ca2 Eu2 10_545 . 2_555 150.53(7) ?
    Ca1 Ca2 Eu2 10_545 . 3_555 103.10(5) ?
    Ca1 Ca2 Eu2 10_545 . 5_554 103.26(10) ?
    Ca1 Ca2 Eu2 10_545 . 5_555 60.59(8) ?
    Ca1 Ca2 Eu2 10_545 . 6_554 146.60(9) ?
    Ca1 Ca2 Eu2 10_545 . 6_555 96.58(8) ?
    Ca1 Ca2 Si1 10_545 . . 134.45(12) ?
    Ca1 Ca2 Si1 10_545 . 3_555 57.83(17) ?
    Ca1 Ca2 O2 10_545 . 2_655 75.2(4) ?
    Ca1 Ca2 O3 10_545 . 5_555 43.3(3) ?
    Ca1 Ca2 O3 10_545 . 8_555 94.1(3) ?
    Ca1 Ca2 O4 10_545 . . 129.31(6) ?
    Eu1 Ca2 Eu1 1_545 . 4_665 104.79(6) ?
    Eu1 Ca2 Eu1 1_545 . 7_665 83.96(5) ?
    Eu1 Ca2 Eu1 1_545 . 10_545 50.79(11) ?
    Eu1 Ca2 Ca2 1_545 . 2_555 150.53(7) ?
    Eu1 Ca2 Ca2 1_545 . 3_555 103.10(5) ?
    Eu1 Ca2 Ca2 1_545 . 5_554 60.59(8) ?
    Eu1 Ca2 Ca2 1_545 . 5_555 103.26(10) ?
    Eu1 Ca2 Ca2 1_545 . 6_554 96.58(8) ?
    Eu1 Ca2 Ca2 1_545 . 6_555 146.60(9) ?
    Eu1 Ca2 Eu2 1_545 . . 0 ?
    Eu1 Ca2 Eu2 1_545 . 2_555 150.53(7) ?
    Eu1 Ca2 Eu2 1_545 . 3_555 103.10(5) ?
    Eu1 Ca2 Eu2 1_545 . 5_554 60.59(8) ?
    Eu1 Ca2 Eu2 1_545 . 5_555 103.26(10) ?
    Eu1 Ca2 Eu2 1_545 . 6_554 96.58(8) ?
    Eu1 Ca2 Eu2 1_545 . 6_555 146.60(9) ?
    Eu1 Ca2 Si1 1_545 . . 134.45(12) ?
    Eu1 Ca2 Si1 1_545 . 3_555 57.83(17) ?
    Eu1 Ca2 O2 1_545 . 2_655 75.2(4) ?
    Eu1 Ca2 O3 1_545 . 5_555 94.1(3) ?
    Eu1 Ca2 O3 1_545 . 8_555 43.3(3) ?
    Eu1 Ca2 O4 1_545 . . 129.31(6) ?
    Eu1 Ca2 Eu1 4_665 . 7_665 49.70(10) ?
    Eu1 Ca2 Eu1 4_665 . 10_545 83.96(5) ?
    Eu1 Ca2 Ca2 4_665 . 2_555 99.26(6) ?
    Eu1 Ca2 Ca2 4_665 . 3_555 148.63(8) ?
    Eu1 Ca2 Ca2 4_665 . 5_554 146.90(8) ?
    Eu1 Ca2 Ca2 4_665 . 5_555 97.57(7) ?
    Eu1 Ca2 Ca2 4_665 . 6_554 100.73(8) ?
    Eu1 Ca2 Ca2 4_665 . 6_555 58.69(7) ?
    Eu1 Ca2 Eu2 4_665 . . 0 ?
    Eu1 Ca2 Eu2 4_665 . 2_555 99.26(6) ?
    Eu1 Ca2 Eu2 4_665 . 3_555 148.63(8) ?
    Eu1 Ca2 Eu2 4_665 . 5_554 146.90(8) ?
    Eu1 Ca2 Eu2 4_665 . 5_555 97.57(7) ?
    Eu1 Ca2 Eu2 4_665 . 6_554 100.73(8) ?
    Eu1 Ca2 Eu2 4_665 . 6_555 58.69(7) ?
    Eu1 Ca2 Si1 4_665 . . 50.56(12) ?
    Eu1 Ca2 Si1 4_665 . 3_555 141.16(16) ?
    Eu1 Ca2 O2 4_665 . 2_655 32.5(3) ?
    Eu1 Ca2 O3 4_665 . 5_555 69.84(15) ?
    Eu1 Ca2 O3 4_665 . 8_555 116.00(15) ?
    Eu1 Ca2 O4 4_665 . . 125.87(9) ?
    Eu1 Ca2 Eu1 7_665 . 10_545 104.79(6) ?
    Eu1 Ca2 Ca2 7_665 . 2_555 99.26(6) ?
    Eu1 Ca2 Ca2 7_665 . 3_555 148.63(8) ?
    Eu1 Ca2 Ca2 7_665 . 5_554 97.57(7) ?
    Eu1 Ca2 Ca2 7_665 . 5_555 146.90(8) ?
    Eu1 Ca2 Ca2 7_665 . 6_554 58.69(7) ?
    Eu1 Ca2 Ca2 7_665 . 6_555 100.73(8) ?
    Eu1 Ca2 Eu2 7_665 . . 0 ?
    Eu1 Ca2 Eu2 7_665 . 2_555 99.26(6) ?
    Eu1 Ca2 Eu2 7_665 . 3_555 148.63(8) ?
    Eu1 Ca2 Eu2 7_665 . 5_554 97.57(7) ?
    Eu1 Ca2 Eu2 7_665 . 5_555 146.90(8) ?
    Eu1 Ca2 Eu2 7_665 . 6_554 58.69(7) ?
    Eu1 Ca2 Eu2 7_665 . 6_555 100.73(8) ?
    Eu1 Ca2 Si1 7_665 . . 50.56(12) ?
    Eu1 Ca2 Si1 7_665 . 3_555 141.16(16) ?
    Eu1 Ca2 O2 7_665 . 2_655 32.5(3) ?
    Eu1 Ca2 O3 7_665 . 5_555 116.00(15) ?
    Eu1 Ca2 O3 7_665 . 8_555 69.84(15) ?
    Eu1 Ca2 O4 7_665 . . 125.87(9) ?
    Eu1 Ca2 Ca2 10_545 . 2_555 150.53(7) ?
    Eu1 Ca2 Ca2 10_545 . 3_555 103.10(5) ?
    Eu1 Ca2 Ca2 10_545 . 5_554 103.26(10) ?
    Eu1 Ca2 Ca2 10_545 . 5_555 60.59(8) ?
    Eu1 Ca2 Ca2 10_545 . 6_554 146.60(9) ?
    Eu1 Ca2 Ca2 10_545 . 6_555 96.58(8) ?
    Eu1 Ca2 Eu2 10_545 . . 0 ?
    Eu1 Ca2 Eu2 10_545 . 2_555 150.53(7) ?
    Eu1 Ca2 Eu2 10_545 . 3_555 103.10(5) ?
    Eu1 Ca2 Eu2 10_545 . 5_554 103.26(10) ?
    Eu1 Ca2 Eu2 10_545 . 5_555 60.59(8) ?
    Eu1 Ca2 Eu2 10_545 . 6_554 146.60(9) ?
    Eu1 Ca2 Eu2 10_545 . 6_555 96.58(8) ?
    Eu1 Ca2 Si1 10_545 . . 134.45(12) ?
    Eu1 Ca2 Si1 10_545 . 3_555 57.83(17) ?
    Eu1 Ca2 O2 10_545 . 2_655 75.2(4) ?
    Eu1 Ca2 O3 10_545 . 5_555 43.3(3) ?
    Eu1 Ca2 O3 10_545 . 8_555 94.1(3) ?
    Eu1 Ca2 O4 10_545 . . 129.31(6) ?
    Ca2 Ca2 Ca2 2_555 . 3_555 60.00(6) ?
    Ca2 Ca2 Ca2 2_555 . 5_554 90.00(7) ?
    Ca2 Ca2 Ca2 2_555 . 5_555 90.00(7) ?
    Ca2 Ca2 Ca2 2_555 . 6_554 61.96(6) ?
    Ca2 Ca2 Ca2 2_555 . 6_555 61.96(6) ?
    Ca2 Ca2 Eu2 2_555 . . 0 ?
    Ca2 Ca2 Eu2 2_555 . 2_555 0 ?
    Ca2 Ca2 Eu2 2_555 . 3_555 60.00(6) ?
    Ca2 Ca2 Eu2 2_555 . 5_554 90.00(7) ?
    Ca2 Ca2 Eu2 2_555 . 5_555 90.00(7) ?
    Ca2 Ca2 Eu2 2_555 . 6_554 61.96(6) ?
    Ca2 Ca2 Eu2 2_555 . 6_555 61.96(6) ?
    Ca2 Ca2 Si1 2_555 . . 54.66(15) ?
    Ca2 Ca2 Si1 2_555 . 3_555 110.6(2) ?
    Ca2 Ca2 O2 2_555 . 2_655 121.9(4) ?
    Ca2 Ca2 O3 2_555 . 5_555 110.2(2) ?
    Ca2 Ca2 O3 2_555 . 8_555 110.2(2) ?
    Ca2 Ca2 O4 2_555 . . 30.00(5) ?
    Ca2 Ca2 Ca2 3_555 . 5_554 61.96(4) ?
    Ca2 Ca2 Ca2 3_555 . 5_555 61.96(4) ?
    Ca2 Ca2 Ca2 3_555 . 6_554 90.00(6) ?
    Ca2 Ca2 Ca2 3_555 . 6_555 90.00(6) ?
    Ca2 Ca2 Eu2 3_555 . . 0 ?
    Ca2 Ca2 Eu2 3_555 . 2_555 60.00(6) ?
    Ca2 Ca2 Eu2 3_555 . 3_555 0 ?
    Ca2 Ca2 Eu2 3_555 . 5_554 61.96(4) ?
    Ca2 Ca2 Eu2 3_555 . 5_555 61.96(4) ?
    Ca2 Ca2 Eu2 3_555 . 6_554 90.00(6) ?
    Ca2 Ca2 Eu2 3_555 . 6_555 90.00(6) ?
    Ca2 Ca2 Si1 3_555 . . 114.66(16) ?
    Ca2 Ca2 Si1 3_555 . 3_555 50.64(19) ?
    Ca2 Ca2 O2 3_555 . 2_655 178.1(4) ?
    Ca2 Ca2 O3 3_555 . 5_555 94.20(14) ?
    Ca2 Ca2 O3 3_555 . 8_555 94.20(14) ?
    Ca2 Ca2 O4 3_555 . . 30.00(4) ?
    Ca2 Ca2 Ca2 5_554 . 5_555 114.25(5) ?
    Ca2 Ca2 Ca2 5_554 . 6_554 56.08(4) ?
    Ca2 Ca2 Ca2 5_554 . 6_555 148.50(9) ?
    Ca2 Ca2 Eu2 5_554 . . 0 ?
    Ca2 Ca2 Eu2 5_554 . 2_555 90.00(7) ?
    Ca2 Ca2 Eu2 5_554 . 3_555 61.96(4) ?
    Ca2 Ca2 Eu2 5_554 . 5_554 0 ?
    Ca2 Ca2 Eu2 5_554 . 5_555 114.25(5) ?
    Ca2 Ca2 Eu2 5_554 . 6_554 56.08(4) ?
    Ca2 Ca2 Eu2 5_554 . 6_555 148.50(9) ?
    Ca2 Ca2 Si1 5_554 . . 116.28(8) ?
    Ca2 Ca2 Si1 5_554 . 3_555 59.47(6) ?
    Ca2 Ca2 O2 5_554 . 2_655 117.43(14) ?
    Ca2 Ca2 O3 5_554 . 5_555 136.1(2) ?
    Ca2 Ca2 O3 5_554 . 8_555 32.37(15) ?
    Ca2 Ca2 O4 5_554 . . 74.25(5) ?
    Ca2 Ca2 Ca2 5_555 . 6_554 148.50(9) ?
    Ca2 Ca2 Ca2 5_555 . 6_555 56.08(4) ?
    Ca2 Ca2 Eu2 5_555 . . 0 ?
    Ca2 Ca2 Eu2 5_555 . 2_555 90.00(7) ?
    Ca2 Ca2 Eu2 5_555 . 3_555 61.96(4) ?
    Ca2 Ca2 Eu2 5_555 . 5_554 114.25(5) ?
    Ca2 Ca2 Eu2 5_555 . 5_555 0 ?
    Ca2 Ca2 Eu2 5_555 . 6_554 148.50(9) ?
    Ca2 Ca2 Eu2 5_555 . 6_555 56.08(4) ?
    Ca2 Ca2 Si1 5_555 . . 116.28(8) ?
    Ca2 Ca2 Si1 5_555 . 3_555 59.47(6) ?
    Ca2 Ca2 O2 5_555 . 2_655 117.43(14) ?
    Ca2 Ca2 O3 5_555 . 5_555 32.37(15) ?
    Ca2 Ca2 O3 5_555 . 8_555 136.1(2) ?
    Ca2 Ca2 O4 5_555 . . 74.25(5) ?
    Ca2 Ca2 Ca2 6_554 . 6_555 114.25(8) ?
    Ca2 Ca2 Eu2 6_554 . . 0 ?
    Ca2 Ca2 Eu2 6_554 . 2_555 61.96(6) ?
    Ca2 Ca2 Eu2 6_554 . 3_555 90.00(6) ?
    Ca2 Ca2 Eu2 6_554 . 5_554 56.08(4) ?
    Ca2 Ca2 Eu2 6_554 . 5_555 148.50(9) ?
    Ca2 Ca2 Eu2 6_554 . 6_554 0 ?
    Ca2 Ca2 Eu2 6_554 . 6_555 114.25(8) ?
    Ca2 Ca2 Si1 6_554 . . 60.44(5) ?
    Ca2 Ca2 Si1 6_554 . 3_555 114.82(8) ?
    Ca2 Ca2 O2 6_554 . 2_655 91.0(2) ?
    Ca2 Ca2 O3 6_554 . 5_555 167.3(2) ?
    Ca2 Ca2 O3 6_554 . 8_555 53.9(2) ?
    Ca2 Ca2 O4 6_554 . . 74.25(7) ?
    Ca2 Ca2 Eu2 6_555 . . 0 ?
    Ca2 Ca2 Eu2 6_555 . 2_555 61.96(6) ?
    Ca2 Ca2 Eu2 6_555 . 3_555 90.00(6) ?
    Ca2 Ca2 Eu2 6_555 . 5_554 148.50(9) ?
    Ca2 Ca2 Eu2 6_555 . 5_555 56.08(4) ?
    Ca2 Ca2 Eu2 6_555 . 6_554 114.25(8) ?
    Ca2 Ca2 Eu2 6_555 . 6_555 0 ?
    Ca2 Ca2 Si1 6_555 . . 60.44(5) ?
    Ca2 Ca2 Si1 6_555 . 3_555 114.82(8) ?
    Ca2 Ca2 O2 6_555 . 2_655 91.0(2) ?
    Ca2 Ca2 O3 6_555 . 5_555 53.9(2) ?
    Ca2 Ca2 O3 6_555 . 8_555 167.3(2) ?
    Ca2 Ca2 O4 6_555 . . 74.25(7) ?
    Eu2 Ca2 Eu2 . . 2_555 0 ?
    Eu2 Ca2 Eu2 . . 3_555 0 ?
    Eu2 Ca2 Eu2 . . 5_554 0 ?
    Eu2 Ca2 Eu2 . . 5_555 0 ?
    Eu2 Ca2 Eu2 . . 6_554 0 ?
    Eu2 Ca2 Eu2 . . 6_555 0 ?
    Eu2 Ca2 Si1 . . . 0 ?
    Eu2 Ca2 Si1 . . 3_555 0 ?
    Eu2 Ca2 O2 . . 2_655 0 ?
    Eu2 Ca2 O3 . . 5_555 0 ?
    Eu2 Ca2 O3 . . 8_555 0 ?
    Eu2 Ca2 O4 . . . 0 ?
    Eu2 Ca2 Eu2 2_555 . 3_555 60.00(6) ?
    Eu2 Ca2 Eu2 2_555 . 5_554 90.00(7) ?
    Eu2 Ca2 Eu2 2_555 . 5_555 90.00(7) ?
    Eu2 Ca2 Eu2 2_555 . 6_554 61.96(6) ?
    Eu2 Ca2 Eu2 2_555 . 6_555 61.96(6) ?
    Eu2 Ca2 Si1 2_555 . . 54.66(15) ?
    Eu2 Ca2 Si1 2_555 . 3_555 110.6(2) ?
    Eu2 Ca2 O2 2_555 . 2_655 121.9(4) ?
    Eu2 Ca2 O3 2_555 . 5_555 110.2(2) ?
    Eu2 Ca2 O3 2_555 . 8_555 110.2(2) ?
    Eu2 Ca2 O4 2_555 . . 30.00(5) ?
    Eu2 Ca2 Eu2 3_555 . 5_554 61.96(4) ?
    Eu2 Ca2 Eu2 3_555 . 5_555 61.96(4) ?
    Eu2 Ca2 Eu2 3_555 . 6_554 90.00(6) ?
    Eu2 Ca2 Eu2 3_555 . 6_555 90.00(6) ?
    Eu2 Ca2 Si1 3_555 . . 114.66(16) ?
    Eu2 Ca2 Si1 3_555 . 3_555 50.64(19) ?
    Eu2 Ca2 O2 3_555 . 2_655 178.1(4) ?
    Eu2 Ca2 O3 3_555 . 5_555 94.20(14) ?
    Eu2 Ca2 O3 3_555 . 8_555 94.20(14) ?
    Eu2 Ca2 O4 3_555 . . 30.00(4) ?
    Eu2 Ca2 Eu2 5_554 . 5_555 114.25(5) ?
    Eu2 Ca2 Eu2 5_554 . 6_554 56.08(4) ?
    Eu2 Ca2 Eu2 5_554 . 6_555 148.50(9) ?
    Eu2 Ca2 Si1 5_554 . . 116.28(8) ?
    Eu2 Ca2 Si1 5_554 . 3_555 59.47(6) ?
    Eu2 Ca2 O2 5_554 . 2_655 117.43(14) ?
    Eu2 Ca2 O3 5_554 . 5_555 136.1(2) ?
    Eu2 Ca2 O3 5_554 . 8_555 32.37(15) ?
    Eu2 Ca2 O4 5_554 . . 74.25(5) ?
    Eu2 Ca2 Eu2 5_555 . 6_554 148.50(9) ?
    Eu2 Ca2 Eu2 5_555 . 6_555 56.08(4) ?
    Eu2 Ca2 Si1 5_555 . . 116.28(8) ?
    Eu2 Ca2 Si1 5_555 . 3_555 59.47(6) ?
    Eu2 Ca2 O2 5_555 . 2_655 117.43(14) ?
    Eu2 Ca2 O3 5_555 . 5_555 32.37(15) ?
    Eu2 Ca2 O3 5_555 . 8_555 136.1(2) ?
    Eu2 Ca2 O4 5_555 . . 74.25(5) ?
    Eu2 Ca2 Eu2 6_554 . 6_555 114.25(8) ?
    Eu2 Ca2 Si1 6_554 . . 60.44(5) ?
    Eu2 Ca2 Si1 6_554 . 3_555 114.82(8) ?
    Eu2 Ca2 O2 6_554 . 2_655 91.0(2) ?
    Eu2 Ca2 O3 6_554 . 5_555 167.3(2) ?
    Eu2 Ca2 O3 6_554 . 8_555 53.9(2) ?
    Eu2 Ca2 O4 6_554 . . 74.25(7) ?
    Eu2 Ca2 Si1 6_555 . . 60.44(5) ?
    Eu2 Ca2 Si1 6_555 . 3_555 114.82(8) ?
    Eu2 Ca2 O2 6_555 . 2_655 91.0(2) ?
    Eu2 Ca2 O3 6_555 . 5_555 53.9(2) ?
    Eu2 Ca2 O3 6_555 . 8_555 167.3(2) ?
    Eu2 Ca2 O4 6_555 . . 74.25(7) ?
    Si1 Ca2 Si1 . . 3_555 165.3(2) ?
    Si1 Ca2 O2 . . 2_655 67.3(4) ?
    Si1 Ca2 O3 . . 5_555 107.0(2) ?
    Si1 Ca2 O3 . . 8_555 107.0(2) ?
    Si1 Ca2 O4 . . . 84.66(16) ?
    Si1 Ca2 O2 3_555 . 2_655 127.4(5) ?
    Si1 Ca2 O3 3_555 . 5_555 76.77(18) ?
    Si1 Ca2 O3 3_555 . 8_555 76.77(18) ?
    Si1 Ca2 O4 3_555 . . 80.64(19) ?
    O2 Ca2 O3 2_655 . 5_555 85.1(2) ?
    O2 Ca2 O3 2_655 . 8_555 85.1(2) ?
    O2 Ca2 O4 2_655 . . 151.9(4) ?
    O3 Ca2 O3 5_555 . 8_555 137.4(4) ?
    O3 Ca2 O4 5_555 . . 103.97(19) ?
    O3 Ca2 O4 8_555 . . 103.97(19) ?
    Ca1 Eu2 Ca1 1_545 . 4_665 104.79(6) ?
    Ca1 Eu2 Ca1 1_545 . 7_665 83.96(5) ?
    Ca1 Eu2 Ca1 1_545 . 10_545 50.79(11) ?
    Ca1 Eu2 Eu1 1_545 . 1_545 0 ?
    Ca1 Eu2 Eu1 1_545 . 4_665 104.79(6) ?
    Ca1 Eu2 Eu1 1_545 . 7_665 83.96(5) ?
    Ca1 Eu2 Eu1 1_545 . 10_545 50.79(11) ?
    Ca1 Eu2 Ca2 1_545 . . 0 ?
    Ca1 Eu2 Ca2 1_545 . 2_555 150.53(7) ?
    Ca1 Eu2 Ca2 1_545 . 3_555 103.10(5) ?
    Ca1 Eu2 Ca2 1_545 . 5_554 60.59(8) ?
    Ca1 Eu2 Ca2 1_545 . 5_555 103.26(10) ?
    Ca1 Eu2 Ca2 1_545 . 6_554 96.58(8) ?
    Ca1 Eu2 Ca2 1_545 . 6_555 146.60(9) ?
    Ca1 Eu2 Eu2 1_545 . 2_555 150.53(7) ?
    Ca1 Eu2 Eu2 1_545 . 3_555 103.10(5) ?
    Ca1 Eu2 Eu2 1_545 . 5_554 60.59(8) ?
    Ca1 Eu2 Eu2 1_545 . 5_555 103.26(10) ?
    Ca1 Eu2 Eu2 1_545 . 6_554 96.58(8) ?
    Ca1 Eu2 Eu2 1_545 . 6_555 146.60(9) ?
    Ca1 Eu2 Si1 1_545 . . 134.45(12) ?
    Ca1 Eu2 Si1 1_545 . 3_555 57.83(17) ?
    Ca1 Eu2 O2 1_545 . 2_655 75.2(4) ?
    Ca1 Eu2 O3 1_545 . 5_555 94.1(3) ?
    Ca1 Eu2 O3 1_545 . 8_555 43.3(3) ?
    Ca1 Eu2 O4 1_545 . . 129.31(6) ?
    Ca1 Eu2 Ca1 4_665 . 7_665 49.70(10) ?
    Ca1 Eu2 Ca1 4_665 . 10_545 83.96(5) ?
    Ca1 Eu2 Eu1 4_665 . 1_545 104.79(6) ?
    Ca1 Eu2 Eu1 4_665 . 4_665 0 ?
    Ca1 Eu2 Eu1 4_665 . 7_665 49.70(10) ?
    Ca1 Eu2 Eu1 4_665 . 10_545 83.96(5) ?
    Ca1 Eu2 Ca2 4_665 . . 0 ?
    Ca1 Eu2 Ca2 4_665 . 2_555 99.26(6) ?
    Ca1 Eu2 Ca2 4_665 . 3_555 148.63(8) ?
    Ca1 Eu2 Ca2 4_665 . 5_554 146.90(8) ?
    Ca1 Eu2 Ca2 4_665 . 5_555 97.57(7) ?
    Ca1 Eu2 Ca2 4_665 . 6_554 100.73(8) ?
    Ca1 Eu2 Ca2 4_665 . 6_555 58.69(7) ?
    Ca1 Eu2 Eu2 4_665 . 2_555 99.26(6) ?
    Ca1 Eu2 Eu2 4_665 . 3_555 148.63(8) ?
    Ca1 Eu2 Eu2 4_665 . 5_554 146.90(8) ?
    Ca1 Eu2 Eu2 4_665 . 5_555 97.57(7) ?
    Ca1 Eu2 Eu2 4_665 . 6_554 100.73(8) ?
    Ca1 Eu2 Eu2 4_665 . 6_555 58.69(7) ?
    Ca1 Eu2 Si1 4_665 . . 50.56(12) ?
    Ca1 Eu2 Si1 4_665 . 3_555 141.16(16) ?
    Ca1 Eu2 O2 4_665 . 2_655 32.5(3) ?
    Ca1 Eu2 O3 4_665 . 5_555 69.84(15) ?
    Ca1 Eu2 O3 4_665 . 8_555 116.00(15) ?
    Ca1 Eu2 O4 4_665 . . 125.87(9) ?
    Ca1 Eu2 Ca1 7_665 . 10_545 104.79(6) ?
    Ca1 Eu2 Eu1 7_665 . 1_545 83.96(5) ?
    Ca1 Eu2 Eu1 7_665 . 4_665 49.70(10) ?
    Ca1 Eu2 Eu1 7_665 . 7_665 0 ?
    Ca1 Eu2 Eu1 7_665 . 10_545 104.79(6) ?
    Ca1 Eu2 Ca2 7_665 . . 0 ?
    Ca1 Eu2 Ca2 7_665 . 2_555 99.26(6) ?
    Ca1 Eu2 Ca2 7_665 . 3_555 148.63(8) ?
    Ca1 Eu2 Ca2 7_665 . 5_554 97.57(7) ?
    Ca1 Eu2 Ca2 7_665 . 5_555 146.90(8) ?
    Ca1 Eu2 Ca2 7_665 . 6_554 58.69(7) ?
    Ca1 Eu2 Ca2 7_665 . 6_555 100.73(8) ?
    Ca1 Eu2 Eu2 7_665 . 2_555 99.26(6) ?
    Ca1 Eu2 Eu2 7_665 . 3_555 148.63(8) ?
    Ca1 Eu2 Eu2 7_665 . 5_554 97.57(7) ?
    Ca1 Eu2 Eu2 7_665 . 5_555 146.90(8) ?
    Ca1 Eu2 Eu2 7_665 . 6_554 58.69(7) ?
    Ca1 Eu2 Eu2 7_665 . 6_555 100.73(8) ?
    Ca1 Eu2 Si1 7_665 . . 50.56(12) ?
    Ca1 Eu2 Si1 7_665 . 3_555 141.16(16) ?
    Ca1 Eu2 O2 7_665 . 2_655 32.5(3) ?
    Ca1 Eu2 O3 7_665 . 5_555 116.00(15) ?
    Ca1 Eu2 O3 7_665 . 8_555 69.84(15) ?
    Ca1 Eu2 O4 7_665 . . 125.87(9) ?
    Ca1 Eu2 Eu1 10_545 . 1_545 50.79(11) ?
    Ca1 Eu2 Eu1 10_545 . 4_665 83.96(5) ?
    Ca1 Eu2 Eu1 10_545 . 7_665 104.79(6) ?
    Ca1 Eu2 Eu1 10_545 . 10_545 0 ?
    Ca1 Eu2 Ca2 10_545 . . 0 ?
    Ca1 Eu2 Ca2 10_545 . 2_555 150.53(7) ?
    Ca1 Eu2 Ca2 10_545 . 3_555 103.10(5) ?
    Ca1 Eu2 Ca2 10_545 . 5_554 103.26(10) ?
    Ca1 Eu2 Ca2 10_545 . 5_555 60.59(8) ?
    Ca1 Eu2 Ca2 10_545 . 6_554 146.60(9) ?
    Ca1 Eu2 Ca2 10_545 . 6_555 96.58(8) ?
    Ca1 Eu2 Eu2 10_545 . 2_555 150.53(7) ?
    Ca1 Eu2 Eu2 10_545 . 3_555 103.10(5) ?
    Ca1 Eu2 Eu2 10_545 . 5_554 103.26(10) ?
    Ca1 Eu2 Eu2 10_545 . 5_555 60.59(8) ?
    Ca1 Eu2 Eu2 10_545 . 6_554 146.60(9) ?
    Ca1 Eu2 Eu2 10_545 . 6_555 96.58(8) ?
    Ca1 Eu2 Si1 10_545 . . 134.45(12) ?
    Ca1 Eu2 Si1 10_545 . 3_555 57.83(17) ?
    Ca1 Eu2 O2 10_545 . 2_655 75.2(4) ?
    Ca1 Eu2 O3 10_545 . 5_555 43.3(3) ?
    Ca1 Eu2 O3 10_545 . 8_555 94.1(3) ?
    Ca1 Eu2 O4 10_545 . . 129.31(6) ?
    Eu1 Eu2 Eu1 1_545 . 4_665 104.79(6) ?
    Eu1 Eu2 Eu1 1_545 . 7_665 83.96(5) ?
    Eu1 Eu2 Eu1 1_545 . 10_545 50.79(11) ?
    Eu1 Eu2 Ca2 1_545 . . 0 ?
    Eu1 Eu2 Ca2 1_545 . 2_555 150.53(7) ?
    Eu1 Eu2 Ca2 1_545 . 3_555 103.10(5) ?
    Eu1 Eu2 Ca2 1_545 . 5_554 60.59(8) ?
    Eu1 Eu2 Ca2 1_545 . 5_555 103.26(10) ?
    Eu1 Eu2 Ca2 1_545 . 6_554 96.58(8) ?
    Eu1 Eu2 Ca2 1_545 . 6_555 146.60(9) ?
    Eu1 Eu2 Eu2 1_545 . 2_555 150.53(7) ?
    Eu1 Eu2 Eu2 1_545 . 3_555 103.10(5) ?
    Eu1 Eu2 Eu2 1_545 . 5_554 60.59(8) ?
    Eu1 Eu2 Eu2 1_545 . 5_555 103.26(10) ?
    Eu1 Eu2 Eu2 1_545 . 6_554 96.58(8) ?
    Eu1 Eu2 Eu2 1_545 . 6_555 146.60(9) ?
    Eu1 Eu2 Si1 1_545 . . 134.45(12) ?
    Eu1 Eu2 Si1 1_545 . 3_555 57.83(17) ?
    Eu1 Eu2 O2 1_545 . 2_655 75.2(4) ?
    Eu1 Eu2 O3 1_545 . 5_555 94.1(3) ?
    Eu1 Eu2 O3 1_545 . 8_555 43.3(3) ?
    Eu1 Eu2 O4 1_545 . . 129.31(6) ?
    Eu1 Eu2 Eu1 4_665 . 7_665 49.70(10) ?
    Eu1 Eu2 Eu1 4_665 . 10_545 83.96(5) ?
    Eu1 Eu2 Ca2 4_665 . . 0 ?
    Eu1 Eu2 Ca2 4_665 . 2_555 99.26(6) ?
    Eu1 Eu2 Ca2 4_665 . 3_555 148.63(8) ?
    Eu1 Eu2 Ca2 4_665 . 5_554 146.90(8) ?
    Eu1 Eu2 Ca2 4_665 . 5_555 97.57(7) ?
    Eu1 Eu2 Ca2 4_665 . 6_554 100.73(8) ?
    Eu1 Eu2 Ca2 4_665 . 6_555 58.69(7) ?
    Eu1 Eu2 Eu2 4_665 . 2_555 99.26(6) ?
    Eu1 Eu2 Eu2 4_665 . 3_555 148.63(8) ?
    Eu1 Eu2 Eu2 4_665 . 5_554 146.90(8) ?
    Eu1 Eu2 Eu2 4_665 . 5_555 97.57(7) ?
    Eu1 Eu2 Eu2 4_665 . 6_554 100.73(8) ?
    Eu1 Eu2 Eu2 4_665 . 6_555 58.69(7) ?
    Eu1 Eu2 Si1 4_665 . . 50.56(12) ?
    Eu1 Eu2 Si1 4_665 . 3_555 141.16(16) ?
    Eu1 Eu2 O2 4_665 . 2_655 32.5(3) ?
    Eu1 Eu2 O3 4_665 . 5_555 69.84(15) ?
    Eu1 Eu2 O3 4_665 . 8_555 116.00(15) ?
    Eu1 Eu2 O4 4_665 . . 125.87(9) ?
    Eu1 Eu2 Eu1 7_665 . 10_545 104.79(6) ?
    Eu1 Eu2 Ca2 7_665 . . 0 ?
    Eu1 Eu2 Ca2 7_665 . 2_555 99.26(6) ?
    Eu1 Eu2 Ca2 7_665 . 3_555 148.63(8) ?
    Eu1 Eu2 Ca2 7_665 . 5_554 97.57(7) ?
    Eu1 Eu2 Ca2 7_665 . 5_555 146.90(8) ?
    Eu1 Eu2 Ca2 7_665 . 6_554 58.69(7) ?
    Eu1 Eu2 Ca2 7_665 . 6_555 100.73(8) ?
    Eu1 Eu2 Eu2 7_665 . 2_555 99.26(6) ?
    Eu1 Eu2 Eu2 7_665 . 3_555 148.63(8) ?
    Eu1 Eu2 Eu2 7_665 . 5_554 97.57(7) ?
    Eu1 Eu2 Eu2 7_665 . 5_555 146.90(8) ?
    Eu1 Eu2 Eu2 7_665 . 6_554 58.69(7) ?
    Eu1 Eu2 Eu2 7_665 . 6_555 100.73(8) ?
    Eu1 Eu2 Si1 7_665 . . 50.56(12) ?
    Eu1 Eu2 Si1 7_665 . 3_555 141.16(16) ?
    Eu1 Eu2 O2 7_665 . 2_655 32.5(3) ?
    Eu1 Eu2 O3 7_665 . 5_555 116.00(15) ?
    Eu1 Eu2 O3 7_665 . 8_555 69.84(15) ?
    Eu1 Eu2 O4 7_665 . . 125.87(9) ?
    Eu1 Eu2 Ca2 10_545 . . 0 ?
    Eu1 Eu2 Ca2 10_545 . 2_555 150.53(7) ?
    Eu1 Eu2 Ca2 10_545 . 3_555 103.10(5) ?
    Eu1 Eu2 Ca2 10_545 . 5_554 103.26(10) ?
    Eu1 Eu2 Ca2 10_545 . 5_555 60.59(8) ?
    Eu1 Eu2 Ca2 10_545 . 6_554 146.60(9) ?
    Eu1 Eu2 Ca2 10_545 . 6_555 96.58(8) ?
    Eu1 Eu2 Eu2 10_545 . 2_555 150.53(7) ?
    Eu1 Eu2 Eu2 10_545 . 3_555 103.10(5) ?
    Eu1 Eu2 Eu2 10_545 . 5_554 103.26(10) ?
    Eu1 Eu2 Eu2 10_545 . 5_555 60.59(8) ?
    Eu1 Eu2 Eu2 10_545 . 6_554 146.60(9) ?
    Eu1 Eu2 Eu2 10_545 . 6_555 96.58(8) ?
    Eu1 Eu2 Si1 10_545 . . 134.45(12) ?
    Eu1 Eu2 Si1 10_545 . 3_555 57.83(17) ?
    Eu1 Eu2 O2 10_545 . 2_655 75.2(4) ?
    Eu1 Eu2 O3 10_545 . 5_555 43.3(3) ?
    Eu1 Eu2 O3 10_545 . 8_555 94.1(3) ?
    Eu1 Eu2 O4 10_545 . . 129.31(6) ?
    Ca2 Eu2 Ca2 . . 2_555 0 ?
    Ca2 Eu2 Ca2 . . 3_555 0 ?
    Ca2 Eu2 Ca2 . . 5_554 0 ?
    Ca2 Eu2 Ca2 . . 5_555 0 ?
    Ca2 Eu2 Ca2 . . 6_554 0 ?
    Ca2 Eu2 Ca2 . . 6_555 0 ?
    Ca2 Eu2 Eu2 . . 2_555 0 ?
    Ca2 Eu2 Eu2 . . 3_555 0 ?
    Ca2 Eu2 Eu2 . . 5_554 0 ?
    Ca2 Eu2 Eu2 . . 5_555 0 ?
    Ca2 Eu2 Eu2 . . 6_554 0 ?
    Ca2 Eu2 Eu2 . . 6_555 0 ?
    Ca2 Eu2 Si1 . . . 0 ?
    Ca2 Eu2 Si1 . . 3_555 0 ?
    Ca2 Eu2 O2 . . 2_655 0 ?
    Ca2 Eu2 O3 . . 5_555 0 ?
    Ca2 Eu2 O3 . . 8_555 0 ?
    Ca2 Eu2 O4 . . . 0 ?
    Ca2 Eu2 Ca2 2_555 . 3_555 60.00(6) ?
    Ca2 Eu2 Ca2 2_555 . 5_554 90.00(7) ?
    Ca2 Eu2 Ca2 2_555 . 5_555 90.00(7) ?
    Ca2 Eu2 Ca2 2_555 . 6_554 61.96(6) ?
    Ca2 Eu2 Ca2 2_555 . 6_555 61.96(6) ?
    Ca2 Eu2 Eu2 2_555 . 2_555 0 ?
    Ca2 Eu2 Eu2 2_555 . 3_555 60.00(6) ?
    Ca2 Eu2 Eu2 2_555 . 5_554 90.00(7) ?
    Ca2 Eu2 Eu2 2_555 . 5_555 90.00(7) ?
    Ca2 Eu2 Eu2 2_555 . 6_554 61.96(6) ?
    Ca2 Eu2 Eu2 2_555 . 6_555 61.96(6) ?
    Ca2 Eu2 Si1 2_555 . . 54.66(15) ?
    Ca2 Eu2 Si1 2_555 . 3_555 110.6(2) ?
    Ca2 Eu2 O2 2_555 . 2_655 121.9(4) ?
    Ca2 Eu2 O3 2_555 . 5_555 110.2(2) ?
    Ca2 Eu2 O3 2_555 . 8_555 110.2(2) ?
    Ca2 Eu2 O4 2_555 . . 30.00(5) ?
    Ca2 Eu2 Ca2 3_555 . 5_554 61.96(4) ?
    Ca2 Eu2 Ca2 3_555 . 5_555 61.96(4) ?
    Ca2 Eu2 Ca2 3_555 . 6_554 90.00(6) ?
    Ca2 Eu2 Ca2 3_555 . 6_555 90.00(6) ?
    Ca2 Eu2 Eu2 3_555 . 2_555 60.00(6) ?
    Ca2 Eu2 Eu2 3_555 . 3_555 0 ?
    Ca2 Eu2 Eu2 3_555 . 5_554 61.96(4) ?
    Ca2 Eu2 Eu2 3_555 . 5_555 61.96(4) ?
    Ca2 Eu2 Eu2 3_555 . 6_554 90.00(6) ?
    Ca2 Eu2 Eu2 3_555 . 6_555 90.00(6) ?
    Ca2 Eu2 Si1 3_555 . . 114.66(16) ?
    Ca2 Eu2 Si1 3_555 . 3_555 50.64(19) ?
    Ca2 Eu2 O2 3_555 . 2_655 178.1(4) ?
    Ca2 Eu2 O3 3_555 . 5_555 94.20(14) ?
    Ca2 Eu2 O3 3_555 . 8_555 94.20(14) ?
    Ca2 Eu2 O4 3_555 . . 30.00(4) ?
    Ca2 Eu2 Ca2 5_554 . 5_555 114.25(5) ?
    Ca2 Eu2 Ca2 5_554 . 6_554 56.08(4) ?
    Ca2 Eu2 Ca2 5_554 . 6_555 148.50(9) ?
    Ca2 Eu2 Eu2 5_554 . 2_555 90.00(7) ?
    Ca2 Eu2 Eu2 5_554 . 3_555 61.96(4) ?
    Ca2 Eu2 Eu2 5_554 . 5_554 0 ?
    Ca2 Eu2 Eu2 5_554 . 5_555 114.25(5) ?
    Ca2 Eu2 Eu2 5_554 . 6_554 56.08(4) ?
    Ca2 Eu2 Eu2 5_554 . 6_555 148.50(9) ?
    Ca2 Eu2 Si1 5_554 . . 116.28(8) ?
    Ca2 Eu2 Si1 5_554 . 3_555 59.47(6) ?
    Ca2 Eu2 O2 5_554 . 2_655 117.43(14) ?
    Ca2 Eu2 O3 5_554 . 5_555 136.1(2) ?
    Ca2 Eu2 O3 5_554 . 8_555 32.37(15) ?
    Ca2 Eu2 O4 5_554 . . 74.25(5) ?
    Ca2 Eu2 Ca2 5_555 . 6_554 148.50(9) ?
    Ca2 Eu2 Ca2 5_555 . 6_555 56.08(4) ?
    Ca2 Eu2 Eu2 5_555 . 2_555 90.00(7) ?
    Ca2 Eu2 Eu2 5_555 . 3_555 61.96(4) ?
    Ca2 Eu2 Eu2 5_555 . 5_554 114.25(5) ?
    Ca2 Eu2 Eu2 5_555 . 5_555 0 ?
    Ca2 Eu2 Eu2 5_555 . 6_554 148.50(9) ?
    Ca2 Eu2 Eu2 5_555 . 6_555 56.08(4) ?
    Ca2 Eu2 Si1 5_555 . . 116.28(8) ?
    Ca2 Eu2 Si1 5_555 . 3_555 59.47(6) ?
    Ca2 Eu2 O2 5_555 . 2_655 117.43(14) ?
    Ca2 Eu2 O3 5_555 . 5_555 32.37(15) ?
    Ca2 Eu2 O3 5_555 . 8_555 136.1(2) ?
    Ca2 Eu2 O4 5_555 . . 74.25(5) ?
    Ca2 Eu2 Ca2 6_554 . 6_555 114.25(8) ?
    Ca2 Eu2 Eu2 6_554 . 2_555 61.96(6) ?
    Ca2 Eu2 Eu2 6_554 . 3_555 90.00(6) ?
    Ca2 Eu2 Eu2 6_554 . 5_554 56.08(4) ?
    Ca2 Eu2 Eu2 6_554 . 5_555 148.50(9) ?
    Ca2 Eu2 Eu2 6_554 . 6_554 0 ?
    Ca2 Eu2 Eu2 6_554 . 6_555 114.25(8) ?
    Ca2 Eu2 Si1 6_554 . . 60.44(5) ?
    Ca2 Eu2 Si1 6_554 . 3_555 114.82(8) ?
    Ca2 Eu2 O2 6_554 . 2_655 91.0(2) ?
    Ca2 Eu2 O3 6_554 . 5_555 167.3(2) ?
    Ca2 Eu2 O3 6_554 . 8_555 53.9(2) ?
    Ca2 Eu2 O4 6_554 . . 74.25(7) ?
    Ca2 Eu2 Eu2 6_555 . 2_555 61.96(6) ?
    Ca2 Eu2 Eu2 6_555 . 3_555 90.00(6) ?
    Ca2 Eu2 Eu2 6_555 . 5_554 148.50(9) ?
    Ca2 Eu2 Eu2 6_555 . 5_555 56.08(4) ?
    Ca2 Eu2 Eu2 6_555 . 6_554 114.25(8) ?
    Ca2 Eu2 Eu2 6_555 . 6_555 0 ?
    Ca2 Eu2 Si1 6_555 . . 60.44(5) ?
    Ca2 Eu2 Si1 6_555 . 3_555 114.82(8) ?
    Ca2 Eu2 O2 6_555 . 2_655 91.0(2) ?
    Ca2 Eu2 O3 6_555 . 5_555 53.9(2) ?
    Ca2 Eu2 O3 6_555 . 8_555 167.3(2) ?
    Ca2 Eu2 O4 6_555 . . 74.25(7) ?
    Eu2 Eu2 Eu2 2_555 . 3_555 60.00(6) ?
    Eu2 Eu2 Eu2 2_555 . 5_554 90.00(7) ?
    Eu2 Eu2 Eu2 2_555 . 5_555 90.00(7) ?
    Eu2 Eu2 Eu2 2_555 . 6_554 61.96(6) ?
    Eu2 Eu2 Eu2 2_555 . 6_555 61.96(6) ?
    Eu2 Eu2 Si1 2_555 . . 54.66(15) ?
    Eu2 Eu2 Si1 2_555 . 3_555 110.6(2) ?
    Eu2 Eu2 O2 2_555 . 2_655 121.9(4) ?
    Eu2 Eu2 O3 2_555 . 5_555 110.2(2) ?
    Eu2 Eu2 O3 2_555 . 8_555 110.2(2) ?
    Eu2 Eu2 O4 2_555 . . 30.00(5) ?
    Eu2 Eu2 Eu2 3_555 . 5_554 61.96(4) ?
    Eu2 Eu2 Eu2 3_555 . 5_555 61.96(4) ?
    Eu2 Eu2 Eu2 3_555 . 6_554 90.00(6) ?
    Eu2 Eu2 Eu2 3_555 . 6_555 90.00(6) ?
    Eu2 Eu2 Si1 3_555 . . 114.66(16) ?
    Eu2 Eu2 Si1 3_555 . 3_555 50.64(19) ?
    Eu2 Eu2 O2 3_555 . 2_655 178.1(4) ?
    Eu2 Eu2 O3 3_555 . 5_555 94.20(14) ?
    Eu2 Eu2 O3 3_555 . 8_555 94.20(14) ?
    Eu2 Eu2 O4 3_555 . . 30.00(4) ?
    Eu2 Eu2 Eu2 5_554 . 5_555 114.25(5) ?
    Eu2 Eu2 Eu2 5_554 . 6_554 56.08(4) ?
    Eu2 Eu2 Eu2 5_554 . 6_555 148.50(9) ?
    Eu2 Eu2 Si1 5_554 . . 116.28(8) ?
    Eu2 Eu2 Si1 5_554 . 3_555 59.47(6) ?
    Eu2 Eu2 O2 5_554 . 2_655 117.43(14) ?
    Eu2 Eu2 O3 5_554 . 5_555 136.1(2) ?
    Eu2 Eu2 O3 5_554 . 8_555 32.37(15) ?
    Eu2 Eu2 O4 5_554 . . 74.25(5) ?
    Eu2 Eu2 Eu2 5_555 . 6_554 148.50(9) ?
    Eu2 Eu2 Eu2 5_555 . 6_555 56.08(4) ?
    Eu2 Eu2 Si1 5_555 . . 116.28(8) ?
    Eu2 Eu2 Si1 5_555 . 3_555 59.47(6) ?
    Eu2 Eu2 O2 5_555 . 2_655 117.43(14) ?
    Eu2 Eu2 O3 5_555 . 5_555 32.37(15) ?
    Eu2 Eu2 O3 5_555 . 8_555 136.1(2) ?
    Eu2 Eu2 O4 5_555 . . 74.25(5) ?
    Eu2 Eu2 Eu2 6_554 . 6_555 114.25(8) ?
    Eu2 Eu2 Si1 6_554 . . 60.44(5) ?
    Eu2 Eu2 Si1 6_554 . 3_555 114.82(8) ?
    Eu2 Eu2 O2 6_554 . 2_655 91.0(2) ?
    Eu2 Eu2 O3 6_554 . 5_555 167.3(2) ?
    Eu2 Eu2 O3 6_554 . 8_555 53.9(2) ?
    Eu2 Eu2 O4 6_554 . . 74.25(7) ?
    Eu2 Eu2 Si1 6_555 . . 60.44(5) ?
    Eu2 Eu2 Si1 6_555 . 3_555 114.82(8) ?
    Eu2 Eu2 O2 6_555 . 2_655 91.0(2) ?
    Eu2 Eu2 O3 6_555 . 5_555 53.9(2) ?
    Eu2 Eu2 O3 6_555 . 8_555 167.3(2) ?
    Eu2 Eu2 O4 6_555 . . 74.25(7) ?
    Si1 Eu2 Si1 . . 3_555 165.3(2) ?
    Si1 Eu2 O2 . . 2_655 67.3(4) ?
    Si1 Eu2 O3 . . 5_555 107.0(2) ?
    Si1 Eu2 O3 . . 8_555 107.0(2) ?
    Si1 Eu2 O4 . . . 84.66(16) ?
    Si1 Eu2 O2 3_555 . 2_655 127.4(5) ?
    Si1 Eu2 O3 3_555 . 5_555 76.77(18) ?
    Si1 Eu2 O3 3_555 . 8_555 76.77(18) ?
    Si1 Eu2 O4 3_555 . . 80.64(19) ?
    O2 Eu2 O3 2_655 . 5_555 85.1(2) ?
    O2 Eu2 O3 2_655 . 8_555 85.1(2) ?
    O2 Eu2 O4 2_655 . . 151.9(4) ?
    O3 Eu2 O3 5_555 . 8_555 137.4(4) ?
    O3 Eu2 O4 5_555 . . 103.97(19) ?
    O3 Eu2 O4 8_555 . . 103.97(19) ?
    Ca1 Si1 Ca1 4_665 . 7_665 65.07(19) ?
    Ca1 Si1 Eu1 4_665 . 4_665 0 ?
    Ca1 Si1 Eu1 4_665 . 7_665 65.07(19) ?
    Ca1 Si1 Ca2 4_665 . . 81.22(19) ?
    Ca1 Si1 Ca2 4_665 . 2_555 139.42(14) ?
    Ca1 Si1 Eu2 4_665 . . 81.22(19) ?
    Ca1 Si1 Eu2 4_665 . 2_555 139.42(14) ?
    Ca1 Si1 O1 4_665 . . 137.0(3) ?
    Ca1 Si1 O2 4_665 . . 47.8(4) ?
    Ca1 Si1 O3 4_665 . . 112.0(5) ?
    Ca1 Si1 O3 4_665 . 10_555 61.6(3) ?
    Ca1 Si1 Eu1 7_665 . 4_665 65.07(19) ?
    Ca1 Si1 Eu1 7_665 . 7_665 0 ?
    Ca1 Si1 Ca2 7_665 . . 81.22(19) ?
    Ca1 Si1 Ca2 7_665 . 2_555 139.42(14) ?
    Ca1 Si1 Eu2 7_665 . . 81.22(19) ?
    Ca1 Si1 Eu2 7_665 . 2_555 139.42(14) ?
    Ca1 Si1 O1 7_665 . . 137.0(3) ?
    Ca1 Si1 O2 7_665 . . 47.8(4) ?
    Ca1 Si1 O3 7_665 . . 61.6(3) ?
    Ca1 Si1 O3 7_665 . 10_555 112.0(5) ?
    Eu1 Si1 Eu1 4_665 . 7_665 65.07(19) ?
    Eu1 Si1 Ca2 4_665 . . 81.22(19) ?
    Eu1 Si1 Ca2 4_665 . 2_555 139.42(14) ?
    Eu1 Si1 Eu2 4_665 . . 81.22(19) ?
    Eu1 Si1 Eu2 4_665 . 2_555 139.42(14) ?
    Eu1 Si1 O1 4_665 . . 137.0(3) ?
    Eu1 Si1 O2 4_665 . . 47.8(4) ?
    Eu1 Si1 O3 4_665 . . 112.0(5) ?
    Eu1 Si1 O3 4_665 . 10_555 61.6(3) ?
    Eu1 Si1 Ca2 7_665 . . 81.22(19) ?
    Eu1 Si1 Ca2 7_665 . 2_555 139.42(14) ?
    Eu1 Si1 Eu2 7_665 . . 81.22(19) ?
    Eu1 Si1 Eu2 7_665 . 2_555 139.42(14) ?
    Eu1 Si1 O1 7_665 . . 137.0(3) ?
    Eu1 Si1 O2 7_665 . . 47.8(4) ?
    Eu1 Si1 O3 7_665 . . 61.6(3) ?
    Eu1 Si1 O3 7_665 . 10_555 112.0(5) ?
    Ca2 Si1 Ca2 . . 2_555 74.70(13) ?
    Ca2 Si1 Eu2 . . . 0 ?
    Ca2 Si1 Eu2 . . 2_555 74.70(13) ?
    Ca2 Si1 O1 . . . 130.3(4) ?
    Ca2 Si1 O2 . . . 116.7(6) ?
    Ca2 Si1 O3 . . . 52.4(3) ?
    Ca2 Si1 O3 . . 10_555 52.4(3) ?
    Ca2 Si1 Eu2 2_555 . . 74.70(13) ?
    Ca2 Si1 Eu2 2_555 . 2_555 0 ?
    Ca2 Si1 O1 2_555 . . 55.6(3) ?
    Ca2 Si1 O2 2_555 . . 168.6(6) ?
    Ca2 Si1 O3 2_555 . . 77.8(3) ?
    Ca2 Si1 O3 2_555 . 10_555 77.8(3) ?
    Eu2 Si1 Eu2 . . 2_555 74.70(13) ?
    Eu2 Si1 O1 . . . 130.3(4) ?
    Eu2 Si1 O2 . . . 116.7(6) ?
    Eu2 Si1 O3 . . . 52.4(3) ?
    Eu2 Si1 O3 . . 10_555 52.4(3) ?
    Eu2 Si1 O1 2_555 . . 55.6(3) ?
    Eu2 Si1 O2 2_555 . . 168.6(6) ?
    Eu2 Si1 O3 2_555 . . 77.8(3) ?
    Eu2 Si1 O3 2_555 . 10_555 77.8(3) ?
    O1 Si1 O2 . . . 113.0(7) ?
    O1 Si1 O3 . . . 110.8(5) ?
    O1 Si1 O3 . . 10_555 110.8(5) ?
    O2 Si1 O3 . . . 108.7(5) ?
    O2 Si1 O3 . . 10_555 108.7(5) ?
    O3 Si1 O3 . . 10_555 104.5(5) ?
    Ca1 O1 Ca1 . . 10_555 92.6(4) ?
    Ca1 O1 Eu1 . . . 0 ?
    Ca1 O1 Eu1 . . 10_555 92.6(4) ?
    Ca1 O1 Si1 . . . 128.2(3) ?
    Ca1 O1 Eu1 10_555 . . 92.6(4) ?
    Ca1 O1 Eu1 10_555 . 10_555 0 ?
    Ca1 O1 Si1 10_555 . . 128.2(3) ?
    Eu1 O1 Eu1 . . 10_555 92.6(4) ?
    Eu1 O1 Si1 . . . 128.2(3) ?
    Eu1 O1 Si1 10_555 . . 128.2(3) ?
    Ca1 O2 Ca1 4_665 . 7_665 90.0(5) ?
    Ca1 O2 Ca2 4_665 . 3_665 115.2(3) ?
    Ca1 O2 Eu2 4_665 . 3_665 115.2(3) ?
    Ca1 O2 Si1 4_665 . . 103.3(4) ?
    Ca1 O2 Ca2 7_665 . 3_665 115.2(3) ?
    Ca1 O2 Eu2 7_665 . 3_665 115.2(3) ?
    Ca1 O2 Si1 7_665 . . 103.3(4) ?
    Ca2 O2 Eu2 3_665 . 3_665 0 ?
    Ca2 O2 Si1 3_665 . . 124.0(8) ?
    Eu2 O2 Si1 3_665 . . 124.0(8) ?
    Ca2 O3 Eu2 6_554 . 6_554 0 ?
    Ca2 O3 Si1 6_554 . . 141.2(5) ?
    Eu2 O3 Si1 6_554 . . 141.2(5) ?
    Ca2 O4 Ca2 . . 2_555 120.00(9) ?
    Ca2 O4 Ca2 . . 3_555 120.00(10) ?
    Ca2 O4 Eu2 . . . 0 ?
    Ca2 O4 Eu2 . . 2_555 120.00(9) ?
    Ca2 O4 Eu2 . . 3_555 120.00(10) ?
    Ca2 O4 Ca2 2_555 . 3_555 120.00(10) ?
    Ca2 O4 Eu2 2_555 . . 120.00(9) ?
    Ca2 O4 Eu2 2_555 . 2_555 0 ?
    Ca2 O4 Eu2 2_555 . 3_555 120.00(10) ?
    Ca2 O4 Eu2 3_555 . . 120.00(10) ?
    Ca2 O4 Eu2 3_555 . 2_555 120.00(10) ?
    Ca2 O4 Eu2 3_555 . 3_555 0 ?
    Eu2 O4 Eu2 . . 2_555 120.00(9) ?
    Eu2 O4 Eu2 . . 3_555 120.00(10) ?
    Eu2 O4 Eu2 2_555 . 3_555 120.00(10) ?
_iucr_refine_instructions_details
;
r_exp  2.89655356 r_exp_dash  0.89945343 r_wp  5.68697079 r_wp_dash  1.76594883
 r_p  4.19595909 r_p_dash  1.38873903 weighted_Durbin_Watson  0.664344089 gof
 1.96335772
iters 100000
do_errors
prm lsmax =Get(refine_ls_shift_on_su_max); :  0.03215
xdd "C:\Users\chon120\OneDrive - PNNL\Desktop\saehwa pnnl\Crum
 project\___Crystal data\Data for Oxyapatite\Ca-Eu\Eu Apatite 1550C Milled
 Pellet.raw"
 r_exp  2.89655356 r_exp_dash  0.89945343 r_wp  5.68697079 r_wp_dash
 1.76594883 r_p  4.19595909 r_p_dash  1.38873903 weighted_Durbin_Watson
 0.664344089 gof  1.96335772
 range 1
 bkg @ -2600.56573`_44.4238717  1945.19017`_39.3200668
-595.063183`_17.2463394
 152.041469`_6.96226843 -41.0086335`_2.76170151
 start_X  10
 LP_Factor( 0)
 One_on_X(@, 101483.52792`_1190.12373)
 Specimen_Displacement(@, -0.19850`_0.00069)
 Rp 250
 Rs 250
 lpsd_th2_angular_range_degrees  3
  lpsd_equitorial_divergence_degrees  0.3
  lpsd_equitorial_sample_length_mm  25
   lpsd_beam_spill_correct_intensity 0
 axial_conv
  filament_length  12
  sample_length  15
  receiving_slit_length  12
  primary_soller_angle  2.5
  secondary_soller_angle  2.5
  axial_n_beta  30
 lam
  ymin_on_ymax  0.0001
  la  0.653817 lo  1.540596 lh  0.501844
  la  0.346183 lo  1.544493 lh  0.626579
 str
  LVol_FWHM_CS_G_L( 1, 137.83512`_2.68750, 0.89, 192.69471`_3.75714,,,@,
 216.51091`_4.22151)
  e0_from_Strain( 0.00002`_0.00001,,,@, 0.00991`_0.00237)
  r_bragg  2.93327599
  phase_MAC  269.295947
  Apply_Brindley_Spherical_R_PD( 1e-005, 0.4)
  phase_name "Ca2Eu8(SiO4)6O2"
  MVW( 1880.142, 533.991`_0.010, 100.000`_0.000)
  scale @  0.000141307738`_2.756e-007
  space_group P63/m
  Phase_LAC_1_on_cm( 1574.47653`_0.02817)
  Phase_Density_g_on_cm3( 5.84664`_0.00010)
  Hexagonal(@  9.440824`_0.000073,@  6.918041`_0.000062)
  site Ca1 num_posns  4 x =1/3; :  0.33333 y =2/3; :  0.66667 z a2
 -0.00006`_0.00076 occ Ca+2  0.448 beq  1_LIMIT_MIN_0.025 min =0.025; max =10;
  site Eu1 num_posns  4 x =1/3; :  0.33333 y =2/3; :  0.66667 z =a2; :
 -0.00006`_0.00076 occ Eu+3  0.552 beq  1_LIMIT_MIN_0.025 min =0.025; max =10;
  site Ca2 num_posns  6 x c2  0.23307`_0.00017 y b2 -0.00732`_0.00029 z  0.25
 occ Ca+2  0.035 beq  1 min =0.025; max =10;
  site Eu2 num_posns  6 x =c2; :  0.23307`_0.00017 y =b2; :  -0.00732`_0.00029
 z  0.25 occ Eu+3  0.965 beq  1 min =0.025; max =10;
  site Si1 num_posns  6 x @  0.40059`_0.00073 y @  0.37154`_0.00082 z  0.25 occ
 Si+4  1 beq  1_LIMIT_MIN_0.025 min =0.025; max =10;
  site O1 num_posns  6 x @  0.32317`_0.00122 y @  0.48667`_0.00121 z  0.25 occ
 O-2  1 beq  1_LIMIT_MIN_0.025 min =0.025; max =10;
  site O2 num_posns  6 x @  0.59608`_0.00131 y @  0.47085`_0.00116 z  0.25 occ
 O-2  1 beq  1 min =0.025; max =10;
  site O3 num_posns  12 x @  0.33871`_0.00066 y @  0.25138`_0.00073 z @
 0.06673`_0.00082 occ O-2  1 beq  1 min =0.025; max =10;
  site O4 num_posns  2 x  0 y  0 z  0.25 occ O-2  1 beq  1 min =0.025; max =10;
  PO_Spherical_Harmonics(sh_5cb8cfd2_e, 4 load sh_Cij_prm { y00
 !sh_5cb8cfd2_e_c00 1 y20 sh_5cb8cfd2_e_c20  0.01872`_0.00435 y40
 sh_5cb8cfd2_e_c40 -0.00955`_0.00607 } )
C_matrix_normalized
{
                             1   2   3   4   5   6   7   8   9  10  11  12  13
 14  15  16  17  18  19  20  21  22  23  24  25  26
bkg138cb20             1:  100-100 100 -98  90-100   0  -2   2  -5  -4   3  -0
 -0   3   2   3  -6   6   1  -5  -4   3 -10  -5  -1
bkg138cbc0             2: -100 100-100  98 -90 100  -0   2  -2   5   4  -4   0
  0  -3  -2  -3   6  -6  -1   4   4  -3  10   5   1
bkg138cc60             3:  100-100 100 -99  92 -99  -0  -2   3  -6  -5   5   0
  0   3   2   3  -6   7   1  -4  -4   3  -9  -5  -0
bkg138cd00             4:  -98  98 -99 100 -92  98  -0   2  -4   8   7  -4   0
  0  -3  -2  -3   6  -6  -2   3   4  -3   9   5   1
bkg138cda0             5:   90 -90  92 -92 100 -90   0  -0   7  -8  -6   5  -0
 -0   3   7   6  -2  12   1  -4  -0  -0  -9  -6   0
m5cb8cfd2_7c           6: -100 100 -99  98 -90 100  -0   2  -2   5   4  -3   0
  0  -3  -2  -3   6  -6  -1   5   4  -3  10   5   1
m5cb8cfd2_7f           7:    0  -0  -0  -0   0  -0 100   0   2  -3  -8  -4 -88
 -74  -1   3   2  -2  -1   2  -0  -2  -1   0  -2  -1
sh_5cb8cfd2_e_c20      8:   -2   2  -2   2  -0   2   0 100 -14   1   2   3   1
 -1   7   8   6   3  -9   0   6   3 -24 -18   9 -29
sh_5cb8cfd2_e_c40      9:    2  -2   3  -4   7  -2   2 -14 100 -11 -10 -11  -2
 -3 -10  17   6  15  22   6 -11  -4  -6  17 -25 -18
m5cb8cfd2_7d          10:   -5   5  -6   8  -8   5  -3   1 -11 100  95  -9   4
  1   0  -0   1  -1   1   2  -0  -1  -1   1   5   2
m5cb8cfd2_7e          11:   -4   4  -5   7  -6   4  -8   2 -10  95 100   2   9
  5   1  -1   1  -1   1   2   1   1  -0   1   5   2
scalec99f40_          12:    3  -4   5  -4   5  -3  -4   3 -11  -9   2 100   4
  3  -1 -13  -7  -5  -3  -3   7   4   8  -2   6   1
a1650bd8_             13:   -0   0   0   0  -0   0 -88   1  -2   4   9   4 100
 51   1  -2  -2   3   2  -2  -1   3   1  -1   2   1
c1650cd8_             14:   -0   0   0   0  -0   0 -74  -1  -3   1   5   3  51
 100   2  -5  -4  -1  -2  -2   1  -0   1  -0   2   0
a2                    15:    3  -3   3  -3   3  -3  -1   7 -10   0   1  -1   1
  2 100  13  31   1 -32  11  23   1  14  -5   8   7
c2                    16:    2  -2   2  -2   7  -2   3   8  17  -0  -1 -13  -2
 -5  13 100  80  14   4  25   4  12 -13 -16 -19   4
b2                    17:    3  -3   3  -3   6  -3   2   6   6   1   1  -7  -2
 -4  31  80 100   5 -22  35  16  16   6 -14 -12   5
x138d5c0_             18:   -6   6  -6   6  -2   6  -2   3  15  -1  -1  -5   3
 -1   1  14   5 100  33  -4 -18  44   5  -6   7  13
y138d660_             19:    6  -6   7  -6  12  -6  -1  -9  22   1   1  -3   2
 -2 -32   4 -22  33 100 -21 -33  27 -13  -0 -12  14
x138d7a0_             20:    1  -1   1  -2   1  -1   2   0   6   2   2  -3  -2
 -2  11  25  35  -4 -21 100  51  26  23   4 -11   7
y138d840_             21:   -5   4  -4   3  -4   5  -0   6 -11  -0   1   7  -1
  1  23   4  16 -18 -33  51 100  -8  17  19  13  21
x138d980_             22:   -4   4  -4   4  -0   4  -2   3  -4  -1   1   4   3
 -0   1  12  16  44  27  26  -8 100  43  -3  16  19
y138da20_             23:    3  -3   3  -3  -0  -3  -1 -24  -6  -1  -0   8   1
  1  14 -13   6   5 -13  23  17  43 100   8   9  20
x138db60_             24:  -10  10  -9   9  -9  10   0 -18  17   1   1  -2  -1
 -0  -5 -16 -14  -6  -0   4  19  -3   8 100  44   7
y138dc00_             25:   -5   5  -5   5  -6   5  -2   9 -25   5   5   6   2
  2   8 -19 -12   7 -12 -11  13  16   9  44 100  -1
z138dca0_             26:   -1   1  -0   1   0   1  -1 -29 -18   2   2   1   1
  0   7   4   5  13  14   7  21  19  20   7  -1 100
}
;
data_Ca-Yb
_database_code_depnum_ccdc_archive 'CCDC 1923002'
loop_
    _audit_conform_dict_name
    _audit_conform_dict_version
    cif_core.dic .
    cif_pd.dic .
_pd_block_diffractogram_id     ?
_chemical_name_systematic
;
Calcium ytterbium silicate oxyapatite
;
_chemical_name_common     'calcium ytterbium silicate oxyapatite'
_chemical_formula_moiety     'Ca2 Yb8 Si6 O26'
_chemical_formula_sum     'Ca2 Yb8 Si6 O26'
_chemical_formula_structural     ?
_chemical_formula_analytical     ?
_chemical_formula_iupac     'Ca2 Yb8 (Si O4)6 O2'
_chemical_formula_weight     2048.7
_chemical_melting_point     ?
_chemical_compound_source     ?
_space_group_crystal_system     hexagonal
_space_group_name_H-M_alt     P63/m
_space_group_name_Hall     '-P 6c'
loop_
    _space_group_symop_id
    _space_group_symop_operation_xyz
    1 x,y,z
    2 -y,x-y,z
    3 -x+y,-x,z
    4 -x,-y,z+1/2
    5 y,-x+y,z+1/2
    6 x-y,x,z+1/2
    7 -x,-y,-z
    8 y,-x+y,-z
    9 x-y,x,-z
    10 x,y,-z+1/2
    11 -y,x-y,-z+1/2
    12 -x+y,-x,-z+1/2
_cell_length_a     9.29743(7)
_cell_length_b     9.29743(7)
_cell_length_c     6.69748(6)
_cell_angle_alpha     90
_cell_angle_beta     90
_cell_angle_gamma     120
_cell_volume     501.380(9)
_cell_formula_units_Z     1
_cell_measurement_temperature     295
_cell_special_details     ?
_exptl_crystal_density_diffrn     6.7852
_pd_char_colour     white
_pd_char_particle_morphology     ?
_exptl_absorpt_coefficient_mu     ?
_exptl_absorpt_correction_type     ?
_exptl_absorpt_process_details     ?
_exptl_absorpt_correction_T_min     ?
_exptl_absorpt_correction_T_max     ?
_exptl_special_details     ?
_diffrn_ambient_temperature     295
_diffrn_source     'sealed X-ray tube'
_diffrn_radiation_type     'Cu K\a'
_diffrn_radiation_wavelength     1.54188
_diffrn_radiation_source     'sealed X-ray tube'
_diffrn_radiation_monochromator     ?
_diffrn_measurement_device_type     'Bruker D8 Advance'
_diffrn_detector     'Si strip'
_pd_instr_dist_src/spec     ?
_pd_instr_dist_spec/detc     ?
_pd_instr_location     ?
_pd_meas_2theta_fixed     ?
_pd_meas_2theta_range_min     5
_pd_meas_2theta_range_max     70.26
_pd_meas_2theta_range_inc     0.0092
_pd_meas_number_of_points     6994
_pd_meas_scan_method     step
_pd_meas_special_details     ?
_refine_special_details
   'Beq were fixed as 1\%A squared during refinement as they result high errors'
_refine_ls_matrix_type     ?
_refine_ls_R_factor_all     ?
_refine_ls_goodness_of_fit_all     3.75
_refine_ls_restrained_S_all     ?
_refine_ls_number_parameters     36
_refine_ls_number_restraints     ?
_refine_ls_number_constraints     ?
_refine_ls_hydrogen_treatment     ?
_refine_ls_weighting_scheme     sigma
_refine_ls_weighting_details     ?
_refine_ls_shift/su_max     0.039
_refine_ls_shift/su_mean     ?
_refine_ls_extinction_method     ?
_refine_ls_extinction_coef     ?
loop_
    _atom_type_symbol
    _atom_type_scat_dispersion_real
    _atom_type_scat_dispersion_imag
    _atom_type_scat_source
    Ca 0.3641 1.2855 'International Tables Vol C tables 4.2.6.8 and 6.1.1.1'
    O 0.0492 0.0322 'International Tables Vol C tables 4.2.6.8 and 6.1.1.1'
    Si 0.2541 0.3302 'International Tables Vol C tables 4.2.6.8 and 6.1.1.1'
    Yb -7.2108 4.4329 'International Tables Vol C tables 4.2.6.8 and 6.1.1.1'
_computing_data_collection
;
<i>XRD Commander</i> (Kienle & Jacob, 2003)
;
_computing_cell_refinement
;
<i>TOPAS</i> (Bruker, 2009)
;
_computing_data_reduction     ?
_computing_structure_solution
;
<i>TOPAS</i> (Bruker, 2009)
;
_computing_structure_refinement
;
<i>TOPAS</i> (Bruker, 2009)
;
_computing_molecular_graphics
;
<i>VESTA</i> (Momma & Izumi, 2011)
;
_computing_publication_material
;
publCIF (Westrip, 2010)
;
_pd_calibration_special_details     ?
_pd_prep_cool_rate     ?
_pd_prep_pressure     ?
_pd_prep_temperature     ?
_pd_proc_2theta_range_min     10
_pd_proc_2theta_range_max     70
_pd_proc_2theta_range_inc     0.009295
_pd_proc_info_data_reduction     ?
_pd_proc_info_excluded_regions     ?
_pd_proc_ls_background_function     Chebychev
_pd_proc_ls_pref_orient_corr     'spherical harmonic'
_pd_proc_ls_prof_R_factor     0.05
_pd_proc_ls_prof_wR_factor     0.07
_pd_proc_ls_prof_wR_expected     0.02
_pd_proc_ls_profile_function     pseudo-Voigt
_pd_proc_ls_special_details     ?
_pd_proc_wavelength     ?
_pd_spec_mount_mode     reflection
_pd_spec_mounting     'packed powder pellet'
_pd_spec_shape     flat_sheet
_pd_spec_size_axial     25
_pd_spec_size_equat     25
_pd_spec_size_thick     1
loop_
    _atom_site_type_symbol
    _atom_site_label
    _atom_site_fract_x
    _atom_site_fract_y
    _atom_site_fract_z
    _atom_site_U_iso_or_equiv
    _atom_site_adp_type
    _atom_site_calc_flag
    _atom_site_refinement_flags
    _atom_site_occupancy
    _atom_site_site_symmetry_multiplicity
    _atom_site_disorder_assembly
    _atom_site_disorder_group
    Ca Ca1 0.333333 0.666667 -0.0006(8) 0.0127 Uiso d . 0.448 4 . .
    Yb Yb1 0.333333 0.666667 -0.0006(8) 0.0127 Uiso d . 0.552 4 . .
    Ca Ca2 0.23445(17) -0.0010(3) 0.25 0.0127 Uiso d . 0.035 6 . .
    Yb Yb2 0.23445(17) -0.0010(3) 0.25 0.0127 Uiso d . 0.965 6 . .
    Si Si1 0.3751(9) 0.3955(9) 0.25 0.0127 Uiso d . 1 6 . .
    O O1 0.1336(14) 0.5361(13) 0.25 0.0127 Uiso d . 1 6 . .
    O O2 0.8349(13) 0.5129(13) 0.25 0.0127 Uiso d . 1 6 . .
    O O3 0.2557(8) 0.3390(7) 0.0659(10) 0.0127 Uiso d . 1 12 . .
    O O4 0 0 0.25 0.0127 Uiso d . 1 2 . .
loop_
    _atom_site_aniso_label
    _atom_site_aniso_U_11
    _atom_site_aniso_U_22
    _atom_site_aniso_U_33
    _atom_site_aniso_U_12
    _atom_site_aniso_U_13
    _atom_site_aniso_U_23
    _atom_site_aniso_type_symbol
    ? ? ? ? ? ? ? ?
_geom_special_details     ?
loop_
    _geom_bond_atom_site_label_1
    _geom_bond_atom_site_label_2
    _geom_bond_site_symmetry_1
    _geom_bond_site_symmetry_2
    _geom_bond_distance
    _geom_bond_publ_flag
    Ca1 Ca1 . 10_554 3.341(8) ?
    Ca1 Ca1 . 10_555 3.357(8) ?
    Ca1 Yb1 . . 0 ?
    Ca1 Yb1 . 10_554 3.341(8) ?
    Ca1 Yb1 . 10_555 3.357(8) ?
    Ca1 Ca2 . 1_565 4.006(3) ?
    Ca1 Ca2 . 2_555 4.006(3) ?
    Ca1 Ca2 . 3_665 4.006(4) ?
    Ca1 Ca2 . 4_664 4.014(3) ?
    Ca1 Ca2 . 5_564 4.014(4) ?
    Ca1 Ca2 . 6_554 4.014(3) ?
    Ca1 Yb2 . 1_565 4.006(3) ?
    Ca1 Yb2 . 2_555 4.006(3) ?
    Ca1 Yb2 . 3_665 4.006(4) ?
    Ca1 Yb2 . 4_664 4.014(3) ?
    Ca1 Yb2 . 5_564 4.014(4) ?
    Ca1 Yb2 . 6_554 4.014(3) ?
    Ca1 Si1 . . 3.210(9) ?
    Ca1 Si1 . 2_665 3.210(7) ?
    Ca1 Si1 . 3_565 3.210(11) ?
    Ca1 O1 . . 2.342(8) ?
    Ca1 O1 . 2_665 2.342(13) ?
    Ca1 O1 . 3_565 2.342(10) ?
    Ca1 O2 . 4_664 2.326(7) ?
    Ca1 O2 . 5_564 2.326(11) ?
    Ca1 O2 . 6_554 2.326(11) ?
    Yb1 Yb1 . 10_554 3.341(8) ?
    Yb1 Yb1 . 10_555 3.357(8) ?
    Yb1 Ca2 . 1_565 4.006(3) ?
    Yb1 Ca2 . 2_555 4.006(3) ?
    Yb1 Ca2 . 3_665 4.006(4) ?
    Yb1 Ca2 . 4_664 4.014(3) ?
    Yb1 Ca2 . 5_564 4.014(4) ?
    Yb1 Ca2 . 6_554 4.014(3) ?
    Yb1 Yb2 . 1_565 4.006(3) ?
    Yb1 Yb2 . 2_555 4.006(3) ?
    Yb1 Yb2 . 3_665 4.006(4) ?
    Yb1 Yb2 . 4_664 4.014(3) ?
    Yb1 Yb2 . 5_564 4.014(4) ?
    Yb1 Yb2 . 6_554 4.014(3) ?
    Yb1 Si1 . . 3.210(9) ?
    Yb1 Si1 . 2_665 3.210(7) ?
    Yb1 Si1 . 3_565 3.210(11) ?
    Yb1 O2 . 4_664 2.326(7) ?
    Yb1 O2 . 5_564 2.326(11) ?
    Yb1 O2 . 6_554 2.326(11) ?
    Ca2 Ca2 . 2_555 3.784(5) ?
    Ca2 Ca2 . 3_555 3.784(3) ?
    Ca2 Ca2 . 5_554 3.9982(15) ?
    Ca2 Ca2 . 5_555 3.9982(15) ?
    Ca2 Ca2 . 6_554 3.998(2) ?
    Ca2 Ca2 . 6_555 3.998(2) ?
    Ca2 Yb2 . . 0 ?
    Ca2 Yb2 . 2_555 3.784(5) ?
    Ca2 Yb2 . 3_555 3.784(3) ?
    Ca2 Yb2 . 5_554 3.9982(15) ?
    Ca2 Yb2 . 5_555 3.9982(15) ?
    Ca2 Yb2 . 6_554 3.998(2) ?
    Ca2 Yb2 . 6_555 3.998(2) ?
    Ca2 Si1 . . 3.237(8) ?
    Ca2 Si1 . 3_555 3.023(7) ?
    Ca2 O1 . 3_555 2.426(19) ?
    Ca2 O3 . 3_555 2.403(7) ?
    Ca2 O3 . 5_555 2.296(7) ?
    Ca2 O3 . 8_555 2.296(7) ?
    Ca2 O3 . 12_555 2.403(7) ?
    Ca2 O4 . . 2.184(2) ?
    Yb2 Yb2 . 2_555 3.784(5) ?
    Yb2 Yb2 . 3_555 3.784(3) ?
    Yb2 Yb2 . 5_554 3.9982(15) ?
    Yb2 Yb2 . 5_555 3.9982(15) ?
    Yb2 Yb2 . 6_554 3.998(2) ?
    Yb2 Yb2 . 6_555 3.998(2) ?
    Yb2 Si1 . . 3.237(8) ?
    Yb2 Si1 . 3_555 3.023(7) ?
    Yb2 O3 . 5_555 2.296(7) ?
    Yb2 O3 . 8_555 2.296(7) ?
    Yb2 O4 . . 2.184(2) ?
    Si1 O1 . 2_665 1.630(18) ?
    Si1 O2 . 2_655 1.50(2) ?
    Si1 O3 . . 1.564(8) ?
    Si1 O3 . 10_555 1.564(8) ?
loop_
    _geom_angle_atom_site_label_1
    _geom_angle_atom_site_label_2
    _geom_angle_atom_site_label_3
    _geom_angle_site_symmetry_1
    _geom_angle_site_symmetry_2
    _geom_angle_site_symmetry_3
    _geom_angle
    _geom_angle_publ_flag
    Ca1 Ca1 Ca1 10_554 . 10_555 180 ?
    Ca1 Ca1 Yb1 10_554 . . 0 ?
    Ca1 Ca1 Yb1 10_554 . 10_554 0 ?
    Ca1 Ca1 Yb1 10_554 . 10_555 180 ?
    Ca1 Ca1 Ca2 10_554 . 1_565 114.77(7) ?
    Ca1 Ca1 Ca2 10_554 . 2_555 114.77(7) ?
    Ca1 Ca1 Ca2 10_554 . 3_665 114.77(7) ?
    Ca1 Ca1 Ca2 10_554 . 4_664 65.41(7) ?
    Ca1 Ca1 Ca2 10_554 . 5_564 65.41(7) ?
    Ca1 Ca1 Ca2 10_554 . 6_554 65.41(7) ?
    Ca1 Ca1 Yb2 10_554 . 1_565 114.77(7) ?
    Ca1 Ca1 Yb2 10_554 . 2_555 114.77(7) ?
    Ca1 Ca1 Yb2 10_554 . 3_665 114.77(7) ?
    Ca1 Ca1 Yb2 10_554 . 4_664 65.41(7) ?
    Ca1 Ca1 Yb2 10_554 . 5_564 65.41(7) ?
    Ca1 Ca1 Yb2 10_554 . 6_554 65.41(7) ?
    Ca1 Ca1 Si1 10_554 . . 121.53(12) ?
    Ca1 Ca1 Si1 10_554 . 2_665 121.53(11) ?
    Ca1 Ca1 Si1 10_554 . 3_565 121.53(14) ?
    Ca1 Ca1 O1 10_554 . . 135.8(2) ?
    Ca1 Ca1 O1 10_554 . 2_665 135.8(3) ?
    Ca1 Ca1 O1 10_554 . 3_565 135.8(2) ?
    Ca1 Ca1 O2 10_554 . 4_664 44.11(18) ?
    Ca1 Ca1 O2 10_554 . 5_564 44.1(3) ?
    Ca1 Ca1 O2 10_554 . 6_554 44.1(3) ?
    Ca1 Ca1 Yb1 10_555 . . 0 ?
    Ca1 Ca1 Yb1 10_555 . 10_554 180 ?
    Ca1 Ca1 Yb1 10_555 . 10_555 0 ?
    Ca1 Ca1 Ca2 10_555 . 1_565 65.23(7) ?
    Ca1 Ca1 Ca2 10_555 . 2_555 65.23(7) ?
    Ca1 Ca1 Ca2 10_555 . 3_665 65.23(7) ?
    Ca1 Ca1 Ca2 10_555 . 4_664 114.59(7) ?
    Ca1 Ca1 Ca2 10_555 . 5_564 114.59(7) ?
    Ca1 Ca1 Ca2 10_555 . 6_554 114.59(7) ?
    Ca1 Ca1 Yb2 10_555 . 1_565 65.23(7) ?
    Ca1 Ca1 Yb2 10_555 . 2_555 65.23(7) ?
    Ca1 Ca1 Yb2 10_555 . 3_665 65.23(7) ?
    Ca1 Ca1 Yb2 10_555 . 4_664 114.59(7) ?
    Ca1 Ca1 Yb2 10_555 . 5_564 114.59(7) ?
    Ca1 Ca1 Yb2 10_555 . 6_554 114.59(7) ?
    Ca1 Ca1 Si1 10_555 . . 58.47(12) ?
    Ca1 Ca1 Si1 10_555 . 2_665 58.47(11) ?
    Ca1 Ca1 Si1 10_555 . 3_565 58.47(14) ?
    Ca1 Ca1 O1 10_555 . . 44.2(2) ?
    Ca1 Ca1 O1 10_555 . 2_665 44.2(3) ?
    Ca1 Ca1 O1 10_555 . 3_565 44.2(2) ?
    Ca1 Ca1 O2 10_555 . 4_664 135.89(18) ?
    Ca1 Ca1 O2 10_555 . 5_564 135.9(3) ?
    Ca1 Ca1 O2 10_555 . 6_554 135.9(3) ?
    Yb1 Ca1 Yb1 . . 10_554 0 ?
    Yb1 Ca1 Yb1 . . 10_555 0 ?
    Yb1 Ca1 Ca2 . . 1_565 0 ?
    Yb1 Ca1 Ca2 . . 2_555 0 ?
    Yb1 Ca1 Ca2 . . 3_665 0 ?
    Yb1 Ca1 Ca2 . . 4_664 0 ?
    Yb1 Ca1 Ca2 . . 5_564 0 ?
    Yb1 Ca1 Ca2 . . 6_554 0 ?
    Yb1 Ca1 Yb2 . . 1_565 0 ?
    Yb1 Ca1 Yb2 . . 2_555 0 ?
    Yb1 Ca1 Yb2 . . 3_665 0 ?
    Yb1 Ca1 Yb2 . . 4_664 0 ?
    Yb1 Ca1 Yb2 . . 5_564 0 ?
    Yb1 Ca1 Yb2 . . 6_554 0 ?
    Yb1 Ca1 Si1 . . . 0 ?
    Yb1 Ca1 Si1 . . 2_665 0 ?
    Yb1 Ca1 Si1 . . 3_565 0 ?
    Yb1 Ca1 O1 . . . 0 ?
    Yb1 Ca1 O1 . . 2_665 0 ?
    Yb1 Ca1 O1 . . 3_565 0 ?
    Yb1 Ca1 O2 . . 4_664 0 ?
    Yb1 Ca1 O2 . . 5_564 0 ?
    Yb1 Ca1 O2 . . 6_554 0 ?
    Yb1 Ca1 Yb1 10_554 . 10_555 180 ?
    Yb1 Ca1 Ca2 10_554 . 1_565 114.77(7) ?
    Yb1 Ca1 Ca2 10_554 . 2_555 114.77(7) ?
    Yb1 Ca1 Ca2 10_554 . 3_665 114.77(7) ?
    Yb1 Ca1 Ca2 10_554 . 4_664 65.41(7) ?
    Yb1 Ca1 Ca2 10_554 . 5_564 65.41(7) ?
    Yb1 Ca1 Ca2 10_554 . 6_554 65.41(7) ?
    Yb1 Ca1 Yb2 10_554 . 1_565 114.77(7) ?
    Yb1 Ca1 Yb2 10_554 . 2_555 114.77(7) ?
    Yb1 Ca1 Yb2 10_554 . 3_665 114.77(7) ?
    Yb1 Ca1 Yb2 10_554 . 4_664 65.41(7) ?
    Yb1 Ca1 Yb2 10_554 . 5_564 65.41(7) ?
    Yb1 Ca1 Yb2 10_554 . 6_554 65.41(7) ?
    Yb1 Ca1 Si1 10_554 . . 121.53(12) ?
    Yb1 Ca1 Si1 10_554 . 2_665 121.53(11) ?
    Yb1 Ca1 Si1 10_554 . 3_565 121.53(14) ?
    Yb1 Ca1 O1 10_554 . . 135.8(2) ?
    Yb1 Ca1 O1 10_554 . 2_665 135.8(3) ?
    Yb1 Ca1 O1 10_554 . 3_565 135.8(2) ?
    Yb1 Ca1 O2 10_554 . 4_664 44.11(18) ?
    Yb1 Ca1 O2 10_554 . 5_564 44.1(3) ?
    Yb1 Ca1 O2 10_554 . 6_554 44.1(3) ?
    Yb1 Ca1 Ca2 10_555 . 1_565 65.23(7) ?
    Yb1 Ca1 Ca2 10_555 . 2_555 65.23(7) ?
    Yb1 Ca1 Ca2 10_555 . 3_665 65.23(7) ?
    Yb1 Ca1 Ca2 10_555 . 4_664 114.59(7) ?
    Yb1 Ca1 Ca2 10_555 . 5_564 114.59(7) ?
    Yb1 Ca1 Ca2 10_555 . 6_554 114.59(7) ?
    Yb1 Ca1 Yb2 10_555 . 1_565 65.23(7) ?
    Yb1 Ca1 Yb2 10_555 . 2_555 65.23(7) ?
    Yb1 Ca1 Yb2 10_555 . 3_665 65.23(7) ?
    Yb1 Ca1 Yb2 10_555 . 4_664 114.59(7) ?
    Yb1 Ca1 Yb2 10_555 . 5_564 114.59(7) ?
    Yb1 Ca1 Yb2 10_555 . 6_554 114.59(7) ?
    Yb1 Ca1 Si1 10_555 . . 58.47(12) ?
    Yb1 Ca1 Si1 10_555 . 2_665 58.47(11) ?
    Yb1 Ca1 Si1 10_555 . 3_565 58.47(14) ?
    Yb1 Ca1 O1 10_555 . . 44.2(2) ?
    Yb1 Ca1 O1 10_555 . 2_665 44.2(3) ?
    Yb1 Ca1 O1 10_555 . 3_565 44.2(2) ?
    Yb1 Ca1 O2 10_555 . 4_664 135.89(18) ?
    Yb1 Ca1 O2 10_555 . 5_564 135.9(3) ?
    Yb1 Ca1 O2 10_555 . 6_554 135.9(3) ?
    Ca2 Ca1 Ca2 1_565 . 2_555 103.69(10) ?
    Ca2 Ca1 Ca2 1_565 . 3_665 103.69(9) ?
    Ca2 Ca1 Ca2 1_565 . 4_664 95.97(4) ?
    Ca2 Ca1 Ca2 1_565 . 5_564 59.81(4) ?
    Ca2 Ca1 Ca2 1_565 . 6_554 157.21(5) ?
    Ca2 Ca1 Yb2 1_565 . 1_565 0 ?
    Ca2 Ca1 Yb2 1_565 . 2_555 103.69(10) ?
    Ca2 Ca1 Yb2 1_565 . 3_665 103.69(9) ?
    Ca2 Ca1 Yb2 1_565 . 4_664 95.97(4) ?
    Ca2 Ca1 Yb2 1_565 . 5_564 59.81(4) ?
    Ca2 Ca1 Yb2 1_565 . 6_554 157.21(5) ?
    Ca2 Ca1 Si1 1_565 . . 123.45(18) ?
    Ca2 Ca1 Si1 1_565 . 2_665 57.4(2) ?
    Ca2 Ca1 Si1 1_565 . 3_565 47.98(14) ?
    Ca2 Ca1 O1 1_565 . . 70.8(3) ?
    Ca2 Ca1 O1 1_565 . 2_665 105.2(4) ?
    Ca2 Ca1 O1 1_565 . 3_565 33.5(4) ?
    Ca2 Ca1 O2 1_565 . 4_664 121.5(4) ?
    Ca2 Ca1 O2 1_565 . 5_564 134.6(4) ?
    Ca2 Ca1 O2 1_565 . 6_554 71.2(3) ?
    Ca2 Ca1 Ca2 2_555 . 3_665 103.69(9) ?
    Ca2 Ca1 Ca2 2_555 . 4_664 157.21(7) ?
    Ca2 Ca1 Ca2 2_555 . 5_564 95.97(5) ?
    Ca2 Ca1 Ca2 2_555 . 6_554 59.81(4) ?
    Ca2 Ca1 Yb2 2_555 . 1_565 103.69(10) ?
    Ca2 Ca1 Yb2 2_555 . 2_555 0 ?
    Ca2 Ca1 Yb2 2_555 . 3_665 103.69(9) ?
    Ca2 Ca1 Yb2 2_555 . 4_664 157.21(7) ?
    Ca2 Ca1 Yb2 2_555 . 5_564 95.97(5) ?
    Ca2 Ca1 Yb2 2_555 . 6_554 59.81(4) ?
    Ca2 Ca1 Si1 2_555 . . 47.98(14) ?
    Ca2 Ca1 Si1 2_555 . 2_665 123.45(17) ?
    Ca2 Ca1 Si1 2_555 . 3_565 57.38(16) ?
    Ca2 Ca1 O1 2_555 . . 33.5(3) ?
    Ca2 Ca1 O1 2_555 . 2_665 70.8(3) ?
    Ca2 Ca1 O1 2_555 . 3_565 105.2(3) ?
    Ca2 Ca1 O2 2_555 . 4_664 71.17(17) ?
    Ca2 Ca1 O2 2_555 . 5_564 121.5(4) ?
    Ca2 Ca1 O2 2_555 . 6_554 134.6(3) ?
    Ca2 Ca1 Ca2 3_665 . 4_664 59.81(3) ?
    Ca2 Ca1 Ca2 3_665 . 5_564 157.21(4) ?
    Ca2 Ca1 Ca2 3_665 . 6_554 95.97(5) ?
    Ca2 Ca1 Yb2 3_665 . 1_565 103.69(9) ?
    Ca2 Ca1 Yb2 3_665 . 2_555 103.69(9) ?
    Ca2 Ca1 Yb2 3_665 . 3_665 0 ?
    Ca2 Ca1 Yb2 3_665 . 4_664 59.81(3) ?
    Ca2 Ca1 Yb2 3_665 . 5_564 157.21(4) ?
    Ca2 Ca1 Yb2 3_665 . 6_554 95.97(5) ?
    Ca2 Ca1 Si1 3_665 . . 57.38(12) ?
    Ca2 Ca1 Si1 3_665 . 2_665 48.0(2) ?
    Ca2 Ca1 Si1 3_665 . 3_565 123.45(19) ?
    Ca2 Ca1 O1 3_665 . . 105.2(3) ?
    Ca2 Ca1 O1 3_665 . 2_665 33.5(2) ?
    Ca2 Ca1 O1 3_665 . 3_565 70.8(5) ?
    Ca2 Ca1 O2 3_665 . 4_664 134.6(4) ?
    Ca2 Ca1 O2 3_665 . 5_564 71.2(2) ?
    Ca2 Ca1 O2 3_665 . 6_554 121.5(3) ?
    Ca2 Ca1 Ca2 4_664 . 5_564 103.90(9) ?
    Ca2 Ca1 Ca2 4_664 . 6_554 103.90(9) ?
    Ca2 Ca1 Yb2 4_664 . 1_565 95.97(4) ?
    Ca2 Ca1 Yb2 4_664 . 2_555 157.21(7) ?
    Ca2 Ca1 Yb2 4_664 . 3_665 59.81(3) ?
    Ca2 Ca1 Yb2 4_664 . 4_664 0 ?
    Ca2 Ca1 Yb2 4_664 . 5_564 103.90(9) ?
    Ca2 Ca1 Yb2 4_664 . 6_554 103.90(9) ?
    Ca2 Ca1 Si1 4_664 . . 111.00(13) ?
    Ca2 Ca1 Si1 4_664 . 2_665 59.15(8) ?
    Ca2 Ca1 Si1 4_664 . 3_565 143.83(15) ?
    Ca2 Ca1 O1 4_664 . . 158.0(2) ?
    Ca2 Ca1 O1 4_664 . 2_665 93.2(2) ?
    Ca2 Ca1 O1 4_664 . 3_565 85.0(3) ?
    Ca2 Ca1 O2 4_664 . 4_664 108.1(2) ?
    Ca2 Ca1 O2 4_664 . 5_564 41.3(3) ?
    Ca2 Ca1 O2 4_664 . 6_554 62.9(4) ?
    Ca2 Ca1 Ca2 5_564 . 6_554 103.90(10) ?
    Ca2 Ca1 Yb2 5_564 . 1_565 59.81(4) ?
    Ca2 Ca1 Yb2 5_564 . 2_555 95.97(5) ?
    Ca2 Ca1 Yb2 5_564 . 3_665 157.21(4) ?
    Ca2 Ca1 Yb2 5_564 . 4_664 103.90(9) ?
    Ca2 Ca1 Yb2 5_564 . 5_564 0 ?
    Ca2 Ca1 Yb2 5_564 . 6_554 103.90(10) ?
    Ca2 Ca1 Si1 5_564 . . 143.83(13) ?
    Ca2 Ca1 Si1 5_564 . 2_665 111.0(2) ?
    Ca2 Ca1 Si1 5_564 . 3_565 59.15(14) ?
    Ca2 Ca1 O1 5_564 . . 85.0(3) ?
    Ca2 Ca1 O1 5_564 . 2_665 158.0(3) ?
    Ca2 Ca1 O1 5_564 . 3_565 93.2(4) ?
    Ca2 Ca1 O2 5_564 . 4_664 62.9(4) ?
    Ca2 Ca1 O2 5_564 . 5_564 108.1(3) ?
    Ca2 Ca1 O2 5_564 . 6_554 41.3(4) ?
    Ca2 Ca1 Yb2 6_554 . 1_565 157.21(5) ?
    Ca2 Ca1 Yb2 6_554 . 2_555 59.81(4) ?
    Ca2 Ca1 Yb2 6_554 . 3_665 95.97(5) ?
    Ca2 Ca1 Yb2 6_554 . 4_664 103.90(9) ?
    Ca2 Ca1 Yb2 6_554 . 5_564 103.90(10) ?
    Ca2 Ca1 Yb2 6_554 . 6_554 0 ?
    Ca2 Ca1 Si1 6_554 . . 59.15(8) ?
    Ca2 Ca1 Si1 6_554 . 2_665 143.8(2) ?
    Ca2 Ca1 Si1 6_554 . 3_565 111.00(13) ?
    Ca2 Ca1 O1 6_554 . . 93.2(3) ?
    Ca2 Ca1 O1 6_554 . 2_665 85.0(4) ?
    Ca2 Ca1 O1 6_554 . 3_565 158.0(3) ?
    Ca2 Ca1 O2 6_554 . 4_664 41.3(4) ?
    Ca2 Ca1 O2 6_554 . 5_564 62.9(4) ?
    Ca2 Ca1 O2 6_554 . 6_554 108.1(3) ?
    Yb2 Ca1 Yb2 1_565 . 2_555 103.69(10) ?
    Yb2 Ca1 Yb2 1_565 . 3_665 103.69(9) ?
    Yb2 Ca1 Yb2 1_565 . 4_664 95.97(4) ?
    Yb2 Ca1 Yb2 1_565 . 5_564 59.81(4) ?
    Yb2 Ca1 Yb2 1_565 . 6_554 157.21(5) ?
    Yb2 Ca1 Si1 1_565 . . 123.45(18) ?
    Yb2 Ca1 Si1 1_565 . 2_665 57.4(2) ?
    Yb2 Ca1 Si1 1_565 . 3_565 47.98(14) ?
    Yb2 Ca1 O1 1_565 . . 70.8(3) ?
    Yb2 Ca1 O1 1_565 . 2_665 105.2(4) ?
    Yb2 Ca1 O1 1_565 . 3_565 33.5(4) ?
    Yb2 Ca1 O2 1_565 . 4_664 121.5(4) ?
    Yb2 Ca1 O2 1_565 . 5_564 134.6(4) ?
    Yb2 Ca1 O2 1_565 . 6_554 71.2(3) ?
    Yb2 Ca1 Yb2 2_555 . 3_665 103.69(9) ?
    Yb2 Ca1 Yb2 2_555 . 4_664 157.21(7) ?
    Yb2 Ca1 Yb2 2_555 . 5_564 95.97(5) ?
    Yb2 Ca1 Yb2 2_555 . 6_554 59.81(4) ?
    Yb2 Ca1 Si1 2_555 . . 47.98(14) ?
    Yb2 Ca1 Si1 2_555 . 2_665 123.45(17) ?
    Yb2 Ca1 Si1 2_555 . 3_565 57.38(16) ?
    Yb2 Ca1 O1 2_555 . . 33.5(3) ?
    Yb2 Ca1 O1 2_555 . 2_665 70.8(3) ?
    Yb2 Ca1 O1 2_555 . 3_565 105.2(3) ?
    Yb2 Ca1 O2 2_555 . 4_664 71.17(17) ?
    Yb2 Ca1 O2 2_555 . 5_564 121.5(4) ?
    Yb2 Ca1 O2 2_555 . 6_554 134.6(3) ?
    Yb2 Ca1 Yb2 3_665 . 4_664 59.81(3) ?
    Yb2 Ca1 Yb2 3_665 . 5_564 157.21(4) ?
    Yb2 Ca1 Yb2 3_665 . 6_554 95.97(5) ?
    Yb2 Ca1 Si1 3_665 . . 57.38(12) ?
    Yb2 Ca1 Si1 3_665 . 2_665 48.0(2) ?
    Yb2 Ca1 Si1 3_665 . 3_565 123.45(19) ?
    Yb2 Ca1 O1 3_665 . . 105.2(3) ?
    Yb2 Ca1 O1 3_665 . 2_665 33.5(2) ?
    Yb2 Ca1 O1 3_665 . 3_565 70.8(5) ?
    Yb2 Ca1 O2 3_665 . 4_664 134.6(4) ?
    Yb2 Ca1 O2 3_665 . 5_564 71.2(2) ?
    Yb2 Ca1 O2 3_665 . 6_554 121.5(3) ?
    Yb2 Ca1 Yb2 4_664 . 5_564 103.90(9) ?
    Yb2 Ca1 Yb2 4_664 . 6_554 103.90(9) ?
    Yb2 Ca1 Si1 4_664 . . 111.00(13) ?
    Yb2 Ca1 Si1 4_664 . 2_665 59.15(8) ?
    Yb2 Ca1 Si1 4_664 . 3_565 143.83(15) ?
    Yb2 Ca1 O1 4_664 . . 158.0(2) ?
    Yb2 Ca1 O1 4_664 . 2_665 93.2(2) ?
    Yb2 Ca1 O1 4_664 . 3_565 85.0(3) ?
    Yb2 Ca1 O2 4_664 . 4_664 108.1(2) ?
    Yb2 Ca1 O2 4_664 . 5_564 41.3(3) ?
    Yb2 Ca1 O2 4_664 . 6_554 62.9(4) ?
    Yb2 Ca1 Yb2 5_564 . 6_554 103.90(10) ?
    Yb2 Ca1 Si1 5_564 . . 143.83(13) ?
    Yb2 Ca1 Si1 5_564 . 2_665 111.0(2) ?
    Yb2 Ca1 Si1 5_564 . 3_565 59.15(14) ?
    Yb2 Ca1 O1 5_564 . . 85.0(3) ?
    Yb2 Ca1 O1 5_564 . 2_665 158.0(3) ?
    Yb2 Ca1 O1 5_564 . 3_565 93.2(4) ?
    Yb2 Ca1 O2 5_564 . 4_664 62.9(4) ?
    Yb2 Ca1 O2 5_564 . 5_564 108.1(3) ?
    Yb2 Ca1 O2 5_564 . 6_554 41.3(4) ?
    Yb2 Ca1 Si1 6_554 . . 59.15(8) ?
    Yb2 Ca1 Si1 6_554 . 2_665 143.8(2) ?
    Yb2 Ca1 Si1 6_554 . 3_565 111.00(13) ?
    Yb2 Ca1 O1 6_554 . . 93.2(3) ?
    Yb2 Ca1 O1 6_554 . 2_665 85.0(4) ?
    Yb2 Ca1 O1 6_554 . 3_565 158.0(3) ?
    Yb2 Ca1 O2 6_554 . 4_664 41.3(4) ?
    Yb2 Ca1 O2 6_554 . 5_564 62.9(4) ?
    Yb2 Ca1 O2 6_554 . 6_554 108.1(3) ?
    Si1 Ca1 Si1 . . 2_665 95.2(2) ?
    Si1 Ca1 Si1 . . 3_565 95.2(2) ?
    Si1 Ca1 O1 . . . 66.1(4) ?
    Si1 Ca1 O1 . . 2_665 29.2(4) ?
    Si1 Ca1 O1 . . 3_565 98.9(4) ?
    Si1 Ca1 O2 . . 4_664 96.5(3) ?
    Si1 Ca1 O2 . . 5_564 92.6(4) ?
    Si1 Ca1 O2 . . 6_554 165.3(4) ?
    Si1 Ca1 Si1 2_665 . 3_565 95.2(2) ?
    Si1 Ca1 O1 2_665 . . 98.9(2) ?
    Si1 Ca1 O1 2_665 . 2_665 66.1(4) ?
    Si1 Ca1 O1 2_665 . 3_565 29.2(4) ?
    Si1 Ca1 O2 2_665 . 4_664 165.3(3) ?
    Si1 Ca1 O2 2_665 . 5_564 96.5(3) ?
    Si1 Ca1 O2 2_665 . 6_554 92.6(3) ?
    Si1 Ca1 O1 3_565 . . 29.2(4) ?
    Si1 Ca1 O1 3_565 . 2_665 98.9(3) ?
    Si1 Ca1 O1 3_565 . 3_565 66.1(4) ?
    Si1 Ca1 O2 3_565 . 4_664 92.6(3) ?
    Si1 Ca1 O2 3_565 . 5_564 165.3(3) ?
    Si1 Ca1 O2 3_565 . 6_554 96.5(4) ?
    O1 Ca1 O1 . . 2_665 74.3(4) ?
    O1 Ca1 O1 . . 3_565 74.3(4) ?
    O1 Ca1 O2 . . 4_664 93.9(2) ?
    O1 Ca1 O2 . . 5_564 154.6(5) ?
    O1 Ca1 O2 . . 6_554 124.9(5) ?
    O1 Ca1 O1 2_665 . 3_565 74.3(6) ?
    O1 Ca1 O2 2_665 . 4_664 124.9(5) ?
    O1 Ca1 O2 2_665 . 5_564 93.9(4) ?
    O1 Ca1 O2 2_665 . 6_554 154.6(4) ?
    O1 Ca1 O2 3_565 . 4_664 154.6(6) ?
    O1 Ca1 O2 3_565 . 5_564 124.9(4) ?
    O1 Ca1 O2 3_565 . 6_554 93.9(4) ?
    O2 Ca1 O2 4_664 . 5_564 74.1(4) ?
    O2 Ca1 O2 4_664 . 6_554 74.1(4) ?
    O2 Ca1 O2 5_564 . 6_554 74.1(6) ?
    Ca1 Yb1 Ca1 . . 10_554 0 ?
    Ca1 Yb1 Ca1 . . 10_555 0 ?
    Ca1 Yb1 Yb1 . . 10_554 0 ?
    Ca1 Yb1 Yb1 . . 10_555 0 ?
    Ca1 Yb1 Ca2 . . 1_565 0 ?
    Ca1 Yb1 Ca2 . . 2_555 0 ?
    Ca1 Yb1 Ca2 . . 3_665 0 ?
    Ca1 Yb1 Ca2 . . 4_664 0 ?
    Ca1 Yb1 Ca2 . . 5_564 0 ?
    Ca1 Yb1 Ca2 . . 6_554 0 ?
    Ca1 Yb1 Yb2 . . 1_565 0 ?
    Ca1 Yb1 Yb2 . . 2_555 0 ?
    Ca1 Yb1 Yb2 . . 3_665 0 ?
    Ca1 Yb1 Yb2 . . 4_664 0 ?
    Ca1 Yb1 Yb2 . . 5_564 0 ?
    Ca1 Yb1 Yb2 . . 6_554 0 ?
    Ca1 Yb1 Si1 . . . 0 ?
    Ca1 Yb1 Si1 . . 2_665 0 ?
    Ca1 Yb1 Si1 . . 3_565 0 ?
    Ca1 Yb1 O2 . . 4_664 0 ?
    Ca1 Yb1 O2 . . 5_564 0 ?
    Ca1 Yb1 O2 . . 6_554 0 ?
    Ca1 Yb1 Ca1 10_554 . 10_555 180 ?
    Ca1 Yb1 Yb1 10_554 . 10_554 0 ?
    Ca1 Yb1 Yb1 10_554 . 10_555 180 ?
    Ca1 Yb1 Ca2 10_554 . 1_565 114.77(7) ?
    Ca1 Yb1 Ca2 10_554 . 2_555 114.77(7) ?
    Ca1 Yb1 Ca2 10_554 . 3_665 114.77(7) ?
    Ca1 Yb1 Ca2 10_554 . 4_664 65.41(7) ?
    Ca1 Yb1 Ca2 10_554 . 5_564 65.41(7) ?
    Ca1 Yb1 Ca2 10_554 . 6_554 65.41(7) ?
    Ca1 Yb1 Yb2 10_554 . 1_565 114.77(7) ?
    Ca1 Yb1 Yb2 10_554 . 2_555 114.77(7) ?
    Ca1 Yb1 Yb2 10_554 . 3_665 114.77(7) ?
    Ca1 Yb1 Yb2 10_554 . 4_664 65.41(7) ?
    Ca1 Yb1 Yb2 10_554 . 5_564 65.41(7) ?
    Ca1 Yb1 Yb2 10_554 . 6_554 65.41(7) ?
    Ca1 Yb1 Si1 10_554 . . 121.53(12) ?
    Ca1 Yb1 Si1 10_554 . 2_665 121.53(11) ?
    Ca1 Yb1 Si1 10_554 . 3_565 121.53(14) ?
    Ca1 Yb1 O2 10_554 . 4_664 44.11(18) ?
    Ca1 Yb1 O2 10_554 . 5_564 44.1(3) ?
    Ca1 Yb1 O2 10_554 . 6_554 44.1(3) ?
    Ca1 Yb1 Yb1 10_555 . 10_554 180 ?
    Ca1 Yb1 Yb1 10_555 . 10_555 0 ?
    Ca1 Yb1 Ca2 10_555 . 1_565 65.23(7) ?
    Ca1 Yb1 Ca2 10_555 . 2_555 65.23(7) ?
    Ca1 Yb1 Ca2 10_555 . 3_665 65.23(7) ?
    Ca1 Yb1 Ca2 10_555 . 4_664 114.59(7) ?
    Ca1 Yb1 Ca2 10_555 . 5_564 114.59(7) ?
    Ca1 Yb1 Ca2 10_555 . 6_554 114.59(7) ?
    Ca1 Yb1 Yb2 10_555 . 1_565 65.23(7) ?
    Ca1 Yb1 Yb2 10_555 . 2_555 65.23(7) ?
    Ca1 Yb1 Yb2 10_555 . 3_665 65.23(7) ?
    Ca1 Yb1 Yb2 10_555 . 4_664 114.59(7) ?
    Ca1 Yb1 Yb2 10_555 . 5_564 114.59(7) ?
    Ca1 Yb1 Yb2 10_555 . 6_554 114.59(7) ?
    Ca1 Yb1 Si1 10_555 . . 58.47(12) ?
    Ca1 Yb1 Si1 10_555 . 2_665 58.47(11) ?
    Ca1 Yb1 Si1 10_555 . 3_565 58.47(14) ?
    Ca1 Yb1 O2 10_555 . 4_664 135.89(18) ?
    Ca1 Yb1 O2 10_555 . 5_564 135.9(3) ?
    Ca1 Yb1 O2 10_555 . 6_554 135.9(3) ?
    Yb1 Yb1 Yb1 10_554 . 10_555 180 ?
    Yb1 Yb1 Ca2 10_554 . 1_565 114.77(7) ?
    Yb1 Yb1 Ca2 10_554 . 2_555 114.77(7) ?
    Yb1 Yb1 Ca2 10_554 . 3_665 114.77(7) ?
    Yb1 Yb1 Ca2 10_554 . 4_664 65.41(7) ?
    Yb1 Yb1 Ca2 10_554 . 5_564 65.41(7) ?
    Yb1 Yb1 Ca2 10_554 . 6_554 65.41(7) ?
    Yb1 Yb1 Yb2 10_554 . 1_565 114.77(7) ?
    Yb1 Yb1 Yb2 10_554 . 2_555 114.77(7) ?
    Yb1 Yb1 Yb2 10_554 . 3_665 114.77(7) ?
    Yb1 Yb1 Yb2 10_554 . 4_664 65.41(7) ?
    Yb1 Yb1 Yb2 10_554 . 5_564 65.41(7) ?
    Yb1 Yb1 Yb2 10_554 . 6_554 65.41(7) ?
    Yb1 Yb1 Si1 10_554 . . 121.53(12) ?
    Yb1 Yb1 Si1 10_554 . 2_665 121.53(11) ?
    Yb1 Yb1 Si1 10_554 . 3_565 121.53(14) ?
    Yb1 Yb1 O2 10_554 . 4_664 44.11(18) ?
    Yb1 Yb1 O2 10_554 . 5_564 44.1(3) ?
    Yb1 Yb1 O2 10_554 . 6_554 44.1(3) ?
    Yb1 Yb1 Ca2 10_555 . 1_565 65.23(7) ?
    Yb1 Yb1 Ca2 10_555 . 2_555 65.23(7) ?
    Yb1 Yb1 Ca2 10_555 . 3_665 65.23(7) ?
    Yb1 Yb1 Ca2 10_555 . 4_664 114.59(7) ?
    Yb1 Yb1 Ca2 10_555 . 5_564 114.59(7) ?
    Yb1 Yb1 Ca2 10_555 . 6_554 114.59(7) ?
    Yb1 Yb1 Yb2 10_555 . 1_565 65.23(7) ?
    Yb1 Yb1 Yb2 10_555 . 2_555 65.23(7) ?
    Yb1 Yb1 Yb2 10_555 . 3_665 65.23(7) ?
    Yb1 Yb1 Yb2 10_555 . 4_664 114.59(7) ?
    Yb1 Yb1 Yb2 10_555 . 5_564 114.59(7) ?
    Yb1 Yb1 Yb2 10_555 . 6_554 114.59(7) ?
    Yb1 Yb1 Si1 10_555 . . 58.47(12) ?
    Yb1 Yb1 Si1 10_555 . 2_665 58.47(11) ?
    Yb1 Yb1 Si1 10_555 . 3_565 58.47(14) ?
    Yb1 Yb1 O2 10_555 . 4_664 135.89(18) ?
    Yb1 Yb1 O2 10_555 . 5_564 135.9(3) ?
    Yb1 Yb1 O2 10_555 . 6_554 135.9(3) ?
    Ca2 Yb1 Ca2 1_565 . 2_555 103.69(10) ?
    Ca2 Yb1 Ca2 1_565 . 3_665 103.69(9) ?
    Ca2 Yb1 Ca2 1_565 . 4_664 95.97(4) ?
    Ca2 Yb1 Ca2 1_565 . 5_564 59.81(4) ?
    Ca2 Yb1 Ca2 1_565 . 6_554 157.21(5) ?
    Ca2 Yb1 Yb2 1_565 . 1_565 0 ?
    Ca2 Yb1 Yb2 1_565 . 2_555 103.69(10) ?
    Ca2 Yb1 Yb2 1_565 . 3_665 103.69(9) ?
    Ca2 Yb1 Yb2 1_565 . 4_664 95.97(4) ?
    Ca2 Yb1 Yb2 1_565 . 5_564 59.81(4) ?
    Ca2 Yb1 Yb2 1_565 . 6_554 157.21(5) ?
    Ca2 Yb1 Si1 1_565 . . 123.45(18) ?
    Ca2 Yb1 Si1 1_565 . 2_665 57.4(2) ?
    Ca2 Yb1 Si1 1_565 . 3_565 47.98(14) ?
    Ca2 Yb1 O2 1_565 . 4_664 121.5(4) ?
    Ca2 Yb1 O2 1_565 . 5_564 134.6(4) ?
    Ca2 Yb1 O2 1_565 . 6_554 71.2(3) ?
    Ca2 Yb1 Ca2 2_555 . 3_665 103.69(9) ?
    Ca2 Yb1 Ca2 2_555 . 4_664 157.21(7) ?
    Ca2 Yb1 Ca2 2_555 . 5_564 95.97(5) ?
    Ca2 Yb1 Ca2 2_555 . 6_554 59.81(4) ?
    Ca2 Yb1 Yb2 2_555 . 1_565 103.69(10) ?
    Ca2 Yb1 Yb2 2_555 . 2_555 0 ?
    Ca2 Yb1 Yb2 2_555 . 3_665 103.69(9) ?
    Ca2 Yb1 Yb2 2_555 . 4_664 157.21(7) ?
    Ca2 Yb1 Yb2 2_555 . 5_564 95.97(5) ?
    Ca2 Yb1 Yb2 2_555 . 6_554 59.81(4) ?
    Ca2 Yb1 Si1 2_555 . . 47.98(14) ?
    Ca2 Yb1 Si1 2_555 . 2_665 123.45(17) ?
    Ca2 Yb1 Si1 2_555 . 3_565 57.38(16) ?
    Ca2 Yb1 O2 2_555 . 4_664 71.17(17) ?
    Ca2 Yb1 O2 2_555 . 5_564 121.5(4) ?
    Ca2 Yb1 O2 2_555 . 6_554 134.6(3) ?
    Ca2 Yb1 Ca2 3_665 . 4_664 59.81(3) ?
    Ca2 Yb1 Ca2 3_665 . 5_564 157.21(4) ?
    Ca2 Yb1 Ca2 3_665 . 6_554 95.97(5) ?
    Ca2 Yb1 Yb2 3_665 . 1_565 103.69(9) ?
    Ca2 Yb1 Yb2 3_665 . 2_555 103.69(9) ?
    Ca2 Yb1 Yb2 3_665 . 3_665 0 ?
    Ca2 Yb1 Yb2 3_665 . 4_664 59.81(3) ?
    Ca2 Yb1 Yb2 3_665 . 5_564 157.21(4) ?
    Ca2 Yb1 Yb2 3_665 . 6_554 95.97(5) ?
    Ca2 Yb1 Si1 3_665 . . 57.38(12) ?
    Ca2 Yb1 Si1 3_665 . 2_665 48.0(2) ?
    Ca2 Yb1 Si1 3_665 . 3_565 123.45(19) ?
    Ca2 Yb1 O2 3_665 . 4_664 134.6(4) ?
    Ca2 Yb1 O2 3_665 . 5_564 71.2(2) ?
    Ca2 Yb1 O2 3_665 . 6_554 121.5(3) ?
    Ca2 Yb1 Ca2 4_664 . 5_564 103.90(9) ?
    Ca2 Yb1 Ca2 4_664 . 6_554 103.90(9) ?
    Ca2 Yb1 Yb2 4_664 . 1_565 95.97(4) ?
    Ca2 Yb1 Yb2 4_664 . 2_555 157.21(7) ?
    Ca2 Yb1 Yb2 4_664 . 3_665 59.81(3) ?
    Ca2 Yb1 Yb2 4_664 . 4_664 0 ?
    Ca2 Yb1 Yb2 4_664 . 5_564 103.90(9) ?
    Ca2 Yb1 Yb2 4_664 . 6_554 103.90(9) ?
    Ca2 Yb1 Si1 4_664 . . 111.00(13) ?
    Ca2 Yb1 Si1 4_664 . 2_665 59.15(8) ?
    Ca2 Yb1 Si1 4_664 . 3_565 143.83(15) ?
    Ca2 Yb1 O2 4_664 . 4_664 108.1(2) ?
    Ca2 Yb1 O2 4_664 . 5_564 41.3(3) ?
    Ca2 Yb1 O2 4_664 . 6_554 62.9(4) ?
    Ca2 Yb1 Ca2 5_564 . 6_554 103.90(10) ?
    Ca2 Yb1 Yb2 5_564 . 1_565 59.81(4) ?
    Ca2 Yb1 Yb2 5_564 . 2_555 95.97(5) ?
    Ca2 Yb1 Yb2 5_564 . 3_665 157.21(4) ?
    Ca2 Yb1 Yb2 5_564 . 4_664 103.90(9) ?
    Ca2 Yb1 Yb2 5_564 . 5_564 0 ?
    Ca2 Yb1 Yb2 5_564 . 6_554 103.90(10) ?
    Ca2 Yb1 Si1 5_564 . . 143.83(13) ?
    Ca2 Yb1 Si1 5_564 . 2_665 111.0(2) ?
    Ca2 Yb1 Si1 5_564 . 3_565 59.15(14) ?
    Ca2 Yb1 O2 5_564 . 4_664 62.9(4) ?
    Ca2 Yb1 O2 5_564 . 5_564 108.1(3) ?
    Ca2 Yb1 O2 5_564 . 6_554 41.3(4) ?
    Ca2 Yb1 Yb2 6_554 . 1_565 157.21(5) ?
    Ca2 Yb1 Yb2 6_554 . 2_555 59.81(4) ?
    Ca2 Yb1 Yb2 6_554 . 3_665 95.97(5) ?
    Ca2 Yb1 Yb2 6_554 . 4_664 103.90(9) ?
    Ca2 Yb1 Yb2 6_554 . 5_564 103.90(10) ?
    Ca2 Yb1 Yb2 6_554 . 6_554 0 ?
    Ca2 Yb1 Si1 6_554 . . 59.15(8) ?
    Ca2 Yb1 Si1 6_554 . 2_665 143.8(2) ?
    Ca2 Yb1 Si1 6_554 . 3_565 111.00(13) ?
    Ca2 Yb1 O2 6_554 . 4_664 41.3(4) ?
    Ca2 Yb1 O2 6_554 . 5_564 62.9(4) ?
    Ca2 Yb1 O2 6_554 . 6_554 108.1(3) ?
    Yb2 Yb1 Yb2 1_565 . 2_555 103.69(10) ?
    Yb2 Yb1 Yb2 1_565 . 3_665 103.69(9) ?
    Yb2 Yb1 Yb2 1_565 . 4_664 95.97(4) ?
    Yb2 Yb1 Yb2 1_565 . 5_564 59.81(4) ?
    Yb2 Yb1 Yb2 1_565 . 6_554 157.21(5) ?
    Yb2 Yb1 Si1 1_565 . . 123.45(18) ?
    Yb2 Yb1 Si1 1_565 . 2_665 57.4(2) ?
    Yb2 Yb1 Si1 1_565 . 3_565 47.98(14) ?
    Yb2 Yb1 O2 1_565 . 4_664 121.5(4) ?
    Yb2 Yb1 O2 1_565 . 5_564 134.6(4) ?
    Yb2 Yb1 O2 1_565 . 6_554 71.2(3) ?
    Yb2 Yb1 Yb2 2_555 . 3_665 103.69(9) ?
    Yb2 Yb1 Yb2 2_555 . 4_664 157.21(7) ?
    Yb2 Yb1 Yb2 2_555 . 5_564 95.97(5) ?
    Yb2 Yb1 Yb2 2_555 . 6_554 59.81(4) ?
    Yb2 Yb1 Si1 2_555 . . 47.98(14) ?
    Yb2 Yb1 Si1 2_555 . 2_665 123.45(17) ?
    Yb2 Yb1 Si1 2_555 . 3_565 57.38(16) ?
    Yb2 Yb1 O2 2_555 . 4_664 71.17(17) ?
    Yb2 Yb1 O2 2_555 . 5_564 121.5(4) ?
    Yb2 Yb1 O2 2_555 . 6_554 134.6(3) ?
    Yb2 Yb1 Yb2 3_665 . 4_664 59.81(3) ?
    Yb2 Yb1 Yb2 3_665 . 5_564 157.21(4) ?
    Yb2 Yb1 Yb2 3_665 . 6_554 95.97(5) ?
    Yb2 Yb1 Si1 3_665 . . 57.38(12) ?
    Yb2 Yb1 Si1 3_665 . 2_665 48.0(2) ?
    Yb2 Yb1 Si1 3_665 . 3_565 123.45(19) ?
    Yb2 Yb1 O2 3_665 . 4_664 134.6(4) ?
    Yb2 Yb1 O2 3_665 . 5_564 71.2(2) ?
    Yb2 Yb1 O2 3_665 . 6_554 121.5(3) ?
    Yb2 Yb1 Yb2 4_664 . 5_564 103.90(9) ?
    Yb2 Yb1 Yb2 4_664 . 6_554 103.90(9) ?
    Yb2 Yb1 Si1 4_664 . . 111.00(13) ?
    Yb2 Yb1 Si1 4_664 . 2_665 59.15(8) ?
    Yb2 Yb1 Si1 4_664 . 3_565 143.83(15) ?
    Yb2 Yb1 O2 4_664 . 4_664 108.1(2) ?
    Yb2 Yb1 O2 4_664 . 5_564 41.3(3) ?
    Yb2 Yb1 O2 4_664 . 6_554 62.9(4) ?
    Yb2 Yb1 Yb2 5_564 . 6_554 103.90(10) ?
    Yb2 Yb1 Si1 5_564 . . 143.83(13) ?
    Yb2 Yb1 Si1 5_564 . 2_665 111.0(2) ?
    Yb2 Yb1 Si1 5_564 . 3_565 59.15(14) ?
    Yb2 Yb1 O2 5_564 . 4_664 62.9(4) ?
    Yb2 Yb1 O2 5_564 . 5_564 108.1(3) ?
    Yb2 Yb1 O2 5_564 . 6_554 41.3(4) ?
    Yb2 Yb1 Si1 6_554 . . 59.15(8) ?
    Yb2 Yb1 Si1 6_554 . 2_665 143.8(2) ?
    Yb2 Yb1 Si1 6_554 . 3_565 111.00(13) ?
    Yb2 Yb1 O2 6_554 . 4_664 41.3(4) ?
    Yb2 Yb1 O2 6_554 . 5_564 62.9(4) ?
    Yb2 Yb1 O2 6_554 . 6_554 108.1(3) ?
    Si1 Yb1 Si1 . . 2_665 95.2(2) ?
    Si1 Yb1 Si1 . . 3_565 95.2(2) ?
    Si1 Yb1 O2 . . 4_664 96.5(3) ?
    Si1 Yb1 O2 . . 5_564 92.6(4) ?
    Si1 Yb1 O2 . . 6_554 165.3(4) ?
    Si1 Yb1 Si1 2_665 . 3_565 95.2(2) ?
    Si1 Yb1 O2 2_665 . 4_664 165.3(3) ?
    Si1 Yb1 O2 2_665 . 5_564 96.5(3) ?
    Si1 Yb1 O2 2_665 . 6_554 92.6(3) ?
    Si1 Yb1 O2 3_565 . 4_664 92.6(3) ?
    Si1 Yb1 O2 3_565 . 5_564 165.3(3) ?
    Si1 Yb1 O2 3_565 . 6_554 96.5(4) ?
    O2 Yb1 O2 4_664 . 5_564 74.1(4) ?
    O2 Yb1 O2 4_664 . 6_554 74.1(4) ?
    O2 Yb1 O2 5_564 . 6_554 74.1(6) ?
    Ca1 Ca2 Ca1 1_545 . 4_665 104.16(6) ?
    Ca1 Ca2 Ca1 1_545 . 7_665 84.03(5) ?
    Ca1 Ca2 Ca1 1_545 . 10_545 49.54(10) ?
    Ca1 Ca2 Yb1 1_545 . 1_545 0 ?
    Ca1 Ca2 Yb1 1_545 . 4_665 104.16(6) ?
    Ca1 Ca2 Yb1 1_545 . 7_665 84.03(5) ?
    Ca1 Ca2 Yb1 1_545 . 10_545 49.54(10) ?
    Ca1 Ca2 Ca2 1_545 . 2_555 150.19(6) ?
    Ca1 Ca2 Ca2 1_545 . 3_555 101.65(6) ?
    Ca1 Ca2 Ca2 1_545 . 5_554 60.19(8) ?
    Ca1 Ca2 Ca2 1_545 . 5_555 101.81(10) ?
    Ca1 Ca2 Ca2 1_545 . 6_554 97.63(8) ?
    Ca1 Ca2 Ca2 1_545 . 6_555 146.57(9) ?
    Ca1 Ca2 Yb2 1_545 . . 0 ?
    Ca1 Ca2 Yb2 1_545 . 2_555 150.19(6) ?
    Ca1 Ca2 Yb2 1_545 . 3_555 101.65(6) ?
    Ca1 Ca2 Yb2 1_545 . 5_554 60.19(8) ?
    Ca1 Ca2 Yb2 1_545 . 5_555 101.81(10) ?
    Ca1 Ca2 Yb2 1_545 . 6_554 97.63(8) ?
    Ca1 Ca2 Yb2 1_545 . 6_555 146.57(9) ?
    Ca1 Ca2 Si1 1_545 . . 139.51(13) ?
    Ca1 Ca2 Si1 1_545 . 3_555 52.1(2) ?
    Ca1 Ca2 O1 1_545 . 3_555 32.19(17) ?
    Ca1 Ca2 O3 1_545 . 3_555 43.3(3) ?
    Ca1 Ca2 O3 1_545 . 5_555 115.3(3) ?
    Ca1 Ca2 O3 1_545 . 8_555 69.9(3) ?
    Ca1 Ca2 O3 1_545 . 12_555 72.6(2) ?
    Ca1 Ca2 O4 1_545 . . 128.14(6) ?
    Ca1 Ca2 Ca1 4_665 . 7_665 49.19(10) ?
    Ca1 Ca2 Ca1 4_665 . 10_545 84.03(5) ?
    Ca1 Ca2 Yb1 4_665 . 1_545 104.16(6) ?
    Ca1 Ca2 Yb1 4_665 . 4_665 0 ?
    Ca1 Ca2 Yb1 4_665 . 7_665 49.19(10) ?
    Ca1 Ca2 Yb1 4_665 . 10_545 84.03(5) ?
    Ca1 Ca2 Ca2 4_665 . 2_555 101.13(6) ?
    Ca1 Ca2 Ca2 4_665 . 3_555 150.00(8) ?
    Ca1 Ca2 Ca2 4_665 . 5_554 146.51(8) ?
    Ca1 Ca2 Ca2 4_665 . 5_555 97.87(7) ?
    Ca1 Ca2 Ca2 4_665 . 6_554 101.37(8) ?
    Ca1 Ca2 Ca2 4_665 . 6_555 60.00(7) ?
    Ca1 Ca2 Yb2 4_665 . . 0 ?
    Ca1 Ca2 Yb2 4_665 . 2_555 101.13(6) ?
    Ca1 Ca2 Yb2 4_665 . 3_555 150.00(8) ?
    Ca1 Ca2 Yb2 4_665 . 5_554 146.51(8) ?
    Ca1 Ca2 Yb2 4_665 . 5_555 97.87(7) ?
    Ca1 Ca2 Yb2 4_665 . 6_554 101.37(8) ?
    Ca1 Ca2 Yb2 4_665 . 6_555 60.00(7) ?
    Ca1 Ca2 Si1 4_665 . . 55.95(14) ?
    Ca1 Ca2 Si1 4_665 . 3_555 136.0(2) ?
    Ca1 Ca2 O1 4_665 . 3_555 75.2(2) ?
    Ca1 Ca2 O3 4_665 . 3_555 147.4(3) ?
    Ca1 Ca2 O3 4_665 . 5_555 42.54(16) ?
    Ca1 Ca2 O3 4_665 . 8_555 91.72(16) ?
    Ca1 Ca2 O3 4_665 . 12_555 114.5(2) ?
    Ca1 Ca2 O4 4_665 . . 127.70(9) ?
    Ca1 Ca2 Ca1 7_665 . 10_545 104.16(6) ?
    Ca1 Ca2 Yb1 7_665 . 1_545 84.03(5) ?
    Ca1 Ca2 Yb1 7_665 . 4_665 49.19(10) ?
    Ca1 Ca2 Yb1 7_665 . 7_665 0 ?
    Ca1 Ca2 Yb1 7_665 . 10_545 104.16(6) ?
    Ca1 Ca2 Ca2 7_665 . 2_555 101.13(6) ?
    Ca1 Ca2 Ca2 7_665 . 3_555 150.00(8) ?
    Ca1 Ca2 Ca2 7_665 . 5_554 97.87(7) ?
    Ca1 Ca2 Ca2 7_665 . 5_555 146.51(8) ?
    Ca1 Ca2 Ca2 7_665 . 6_554 60.00(7) ?
    Ca1 Ca2 Ca2 7_665 . 6_555 101.37(8) ?
    Ca1 Ca2 Yb2 7_665 . . 0 ?
    Ca1 Ca2 Yb2 7_665 . 2_555 101.13(6) ?
    Ca1 Ca2 Yb2 7_665 . 3_555 150.00(8) ?
    Ca1 Ca2 Yb2 7_665 . 5_554 97.87(7) ?
    Ca1 Ca2 Yb2 7_665 . 5_555 146.51(8) ?
    Ca1 Ca2 Yb2 7_665 . 6_554 60.00(7) ?
    Ca1 Ca2 Yb2 7_665 . 6_555 101.37(8) ?
    Ca1 Ca2 Si1 7_665 . . 55.95(14) ?
    Ca1 Ca2 Si1 7_665 . 3_555 136.0(2) ?
    Ca1 Ca2 O1 7_665 . 3_555 75.2(2) ?
    Ca1 Ca2 O3 7_665 . 3_555 114.5(2) ?
    Ca1 Ca2 O3 7_665 . 5_555 91.72(16) ?
    Ca1 Ca2 O3 7_665 . 8_555 42.54(16) ?
    Ca1 Ca2 O3 7_665 . 12_555 147.4(3) ?
    Ca1 Ca2 O4 7_665 . . 127.70(9) ?
    Ca1 Ca2 Yb1 10_545 . 1_545 49.54(10) ?
    Ca1 Ca2 Yb1 10_545 . 4_665 84.03(5) ?
    Ca1 Ca2 Yb1 10_545 . 7_665 104.16(6) ?
    Ca1 Ca2 Yb1 10_545 . 10_545 0 ?
    Ca1 Ca2 Ca2 10_545 . 2_555 150.19(6) ?
    Ca1 Ca2 Ca2 10_545 . 3_555 101.65(6) ?
    Ca1 Ca2 Ca2 10_545 . 5_554 101.81(10) ?
    Ca1 Ca2 Ca2 10_545 . 5_555 60.19(8) ?
    Ca1 Ca2 Ca2 10_545 . 6_554 146.57(9) ?
    Ca1 Ca2 Ca2 10_545 . 6_555 97.63(8) ?
    Ca1 Ca2 Yb2 10_545 . . 0 ?
    Ca1 Ca2 Yb2 10_545 . 2_555 150.19(6) ?
    Ca1 Ca2 Yb2 10_545 . 3_555 101.65(6) ?
    Ca1 Ca2 Yb2 10_545 . 5_554 101.81(10) ?
    Ca1 Ca2 Yb2 10_545 . 5_555 60.19(8) ?
    Ca1 Ca2 Yb2 10_545 . 6_554 146.57(9) ?
    Ca1 Ca2 Yb2 10_545 . 6_555 97.63(8) ?
    Ca1 Ca2 Si1 10_545 . . 139.51(13) ?
    Ca1 Ca2 Si1 10_545 . 3_555 52.1(2) ?
    Ca1 Ca2 O1 10_545 . 3_555 32.19(17) ?
    Ca1 Ca2 O3 10_545 . 3_555 72.6(2) ?
    Ca1 Ca2 O3 10_545 . 5_555 69.9(3) ?
    Ca1 Ca2 O3 10_545 . 8_555 115.3(3) ?
    Ca1 Ca2 O3 10_545 . 12_555 43.3(3) ?
    Ca1 Ca2 O4 10_545 . . 128.14(6) ?
    Yb1 Ca2 Yb1 1_545 . 4_665 104.16(6) ?
    Yb1 Ca2 Yb1 1_545 . 7_665 84.03(5) ?
    Yb1 Ca2 Yb1 1_545 . 10_545 49.54(10) ?
    Yb1 Ca2 Ca2 1_545 . 2_555 150.19(6) ?
    Yb1 Ca2 Ca2 1_545 . 3_555 101.65(6) ?
    Yb1 Ca2 Ca2 1_545 . 5_554 60.19(8) ?
    Yb1 Ca2 Ca2 1_545 . 5_555 101.81(10) ?
    Yb1 Ca2 Ca2 1_545 . 6_554 97.63(8) ?
    Yb1 Ca2 Ca2 1_545 . 6_555 146.57(9) ?
    Yb1 Ca2 Yb2 1_545 . . 0 ?
    Yb1 Ca2 Yb2 1_545 . 2_555 150.19(6) ?
    Yb1 Ca2 Yb2 1_545 . 3_555 101.65(6) ?
    Yb1 Ca2 Yb2 1_545 . 5_554 60.19(8) ?
    Yb1 Ca2 Yb2 1_545 . 5_555 101.81(10) ?
    Yb1 Ca2 Yb2 1_545 . 6_554 97.63(8) ?
    Yb1 Ca2 Yb2 1_545 . 6_555 146.57(9) ?
    Yb1 Ca2 Si1 1_545 . . 139.51(13) ?
    Yb1 Ca2 Si1 1_545 . 3_555 52.1(2) ?
    Yb1 Ca2 O1 1_545 . 3_555 32.19(17) ?
    Yb1 Ca2 O3 1_545 . 3_555 43.3(3) ?
    Yb1 Ca2 O3 1_545 . 5_555 115.3(3) ?
    Yb1 Ca2 O3 1_545 . 8_555 69.9(3) ?
    Yb1 Ca2 O3 1_545 . 12_555 72.6(2) ?
    Yb1 Ca2 O4 1_545 . . 128.14(6) ?
    Yb1 Ca2 Yb1 4_665 . 7_665 49.19(10) ?
    Yb1 Ca2 Yb1 4_665 . 10_545 84.03(5) ?
    Yb1 Ca2 Ca2 4_665 . 2_555 101.13(6) ?
    Yb1 Ca2 Ca2 4_665 . 3_555 150.00(8) ?
    Yb1 Ca2 Ca2 4_665 . 5_554 146.51(8) ?
    Yb1 Ca2 Ca2 4_665 . 5_555 97.87(7) ?
    Yb1 Ca2 Ca2 4_665 . 6_554 101.37(8) ?
    Yb1 Ca2 Ca2 4_665 . 6_555 60.00(7) ?
    Yb1 Ca2 Yb2 4_665 . . 0 ?
    Yb1 Ca2 Yb2 4_665 . 2_555 101.13(6) ?
    Yb1 Ca2 Yb2 4_665 . 3_555 150.00(8) ?
    Yb1 Ca2 Yb2 4_665 . 5_554 146.51(8) ?
    Yb1 Ca2 Yb2 4_665 . 5_555 97.87(7) ?
    Yb1 Ca2 Yb2 4_665 . 6_554 101.37(8) ?
    Yb1 Ca2 Yb2 4_665 . 6_555 60.00(7) ?
    Yb1 Ca2 Si1 4_665 . . 55.95(14) ?
    Yb1 Ca2 Si1 4_665 . 3_555 136.0(2) ?
    Yb1 Ca2 O1 4_665 . 3_555 75.2(2) ?
    Yb1 Ca2 O3 4_665 . 3_555 147.4(3) ?
    Yb1 Ca2 O3 4_665 . 5_555 42.54(16) ?
    Yb1 Ca2 O3 4_665 . 8_555 91.72(16) ?
    Yb1 Ca2 O3 4_665 . 12_555 114.5(2) ?
    Yb1 Ca2 O4 4_665 . . 127.70(9) ?
    Yb1 Ca2 Yb1 7_665 . 10_545 104.16(6) ?
    Yb1 Ca2 Ca2 7_665 . 2_555 101.13(6) ?
    Yb1 Ca2 Ca2 7_665 . 3_555 150.00(8) ?
    Yb1 Ca2 Ca2 7_665 . 5_554 97.87(7) ?
    Yb1 Ca2 Ca2 7_665 . 5_555 146.51(8) ?
    Yb1 Ca2 Ca2 7_665 . 6_554 60.00(7) ?
    Yb1 Ca2 Ca2 7_665 . 6_555 101.37(8) ?
    Yb1 Ca2 Yb2 7_665 . . 0 ?
    Yb1 Ca2 Yb2 7_665 . 2_555 101.13(6) ?
    Yb1 Ca2 Yb2 7_665 . 3_555 150.00(8) ?
    Yb1 Ca2 Yb2 7_665 . 5_554 97.87(7) ?
    Yb1 Ca2 Yb2 7_665 . 5_555 146.51(8) ?
    Yb1 Ca2 Yb2 7_665 . 6_554 60.00(7) ?
    Yb1 Ca2 Yb2 7_665 . 6_555 101.37(8) ?
    Yb1 Ca2 Si1 7_665 . . 55.95(14) ?
    Yb1 Ca2 Si1 7_665 . 3_555 136.0(2) ?
    Yb1 Ca2 O1 7_665 . 3_555 75.2(2) ?
    Yb1 Ca2 O3 7_665 . 3_555 114.5(2) ?
    Yb1 Ca2 O3 7_665 . 5_555 91.72(16) ?
    Yb1 Ca2 O3 7_665 . 8_555 42.54(16) ?
    Yb1 Ca2 O3 7_665 . 12_555 147.4(3) ?
    Yb1 Ca2 O4 7_665 . . 127.70(9) ?
    Yb1 Ca2 Ca2 10_545 . 2_555 150.19(6) ?
    Yb1 Ca2 Ca2 10_545 . 3_555 101.65(6) ?
    Yb1 Ca2 Ca2 10_545 . 5_554 101.81(10) ?
    Yb1 Ca2 Ca2 10_545 . 5_555 60.19(8) ?
    Yb1 Ca2 Ca2 10_545 . 6_554 146.57(9) ?
    Yb1 Ca2 Ca2 10_545 . 6_555 97.63(8) ?
    Yb1 Ca2 Yb2 10_545 . . 0 ?
    Yb1 Ca2 Yb2 10_545 . 2_555 150.19(6) ?
    Yb1 Ca2 Yb2 10_545 . 3_555 101.65(6) ?
    Yb1 Ca2 Yb2 10_545 . 5_554 101.81(10) ?
    Yb1 Ca2 Yb2 10_545 . 5_555 60.19(8) ?
    Yb1 Ca2 Yb2 10_545 . 6_554 146.57(9) ?
    Yb1 Ca2 Yb2 10_545 . 6_555 97.63(8) ?
    Yb1 Ca2 Si1 10_545 . . 139.51(13) ?
    Yb1 Ca2 Si1 10_545 . 3_555 52.1(2) ?
    Yb1 Ca2 O1 10_545 . 3_555 32.19(17) ?
    Yb1 Ca2 O3 10_545 . 3_555 72.6(2) ?
    Yb1 Ca2 O3 10_545 . 5_555 69.9(3) ?
    Yb1 Ca2 O3 10_545 . 8_555 115.3(3) ?
    Yb1 Ca2 O3 10_545 . 12_555 43.3(3) ?
    Yb1 Ca2 O4 10_545 . . 128.14(6) ?
    Ca2 Ca2 Ca2 2_555 . 3_555 60.00(6) ?
    Ca2 Ca2 Ca2 2_555 . 5_554 90.00(7) ?
    Ca2 Ca2 Ca2 2_555 . 5_555 90.00(7) ?
    Ca2 Ca2 Ca2 2_555 . 6_554 61.76(6) ?
    Ca2 Ca2 Ca2 2_555 . 6_555 61.76(6) ?
    Ca2 Ca2 Yb2 2_555 . . 0 ?
    Ca2 Ca2 Yb2 2_555 . 2_555 0 ?
    Ca2 Ca2 Yb2 2_555 . 3_555 60.00(6) ?
    Ca2 Ca2 Yb2 2_555 . 5_554 90.00(7) ?
    Ca2 Ca2 Yb2 2_555 . 5_555 90.00(7) ?
    Ca2 Ca2 Yb2 2_555 . 6_554 61.76(6) ?
    Ca2 Ca2 Yb2 2_555 . 6_555 61.76(6) ?
    Ca2 Ca2 Si1 2_555 . . 50.27(16) ?
    Ca2 Ca2 Si1 2_555 . 3_555 115.4(2) ?
    Ca2 Ca2 O1 2_555 . 3_555 175.9(3) ?
    Ca2 Ca2 O3 2_555 . 3_555 110.5(3) ?
    Ca2 Ca2 O3 2_555 . 5_555 94.0(3) ?
    Ca2 Ca2 O3 2_555 . 8_555 94.0(3) ?
    Ca2 Ca2 O3 2_555 . 12_555 110.5(3) ?
    Ca2 Ca2 O4 2_555 . . 30.00(5) ?
    Ca2 Ca2 Ca2 3_555 . 5_554 61.76(4) ?
    Ca2 Ca2 Ca2 3_555 . 5_555 61.76(4) ?
    Ca2 Ca2 Ca2 3_555 . 6_554 90.00(6) ?
    Ca2 Ca2 Ca2 3_555 . 6_555 90.00(6) ?
    Ca2 Ca2 Yb2 3_555 . . 0 ?
    Ca2 Ca2 Yb2 3_555 . 2_555 60.00(6) ?
    Ca2 Ca2 Yb2 3_555 . 3_555 0 ?
    Ca2 Ca2 Yb2 3_555 . 5_554 61.76(4) ?
    Ca2 Ca2 Yb2 3_555 . 5_555 61.76(4) ?
    Ca2 Ca2 Yb2 3_555 . 6_554 90.00(6) ?
    Ca2 Ca2 Yb2 3_555 . 6_555 90.00(6) ?
    Ca2 Ca2 Si1 3_555 . . 110.27(17) ?
    Ca2 Ca2 Si1 3_555 . 3_555 55.4(2) ?
    Ca2 Ca2 O1 3_555 . 3_555 124.1(3) ?
    Ca2 Ca2 O3 3_555 . 3_555 59.7(2) ?
    Ca2 Ca2 O3 3_555 . 5_555 111.47(15) ?
    Ca2 Ca2 O3 3_555 . 8_555 111.47(15) ?
    Ca2 Ca2 O3 3_555 . 12_555 59.7(2) ?
    Ca2 Ca2 O4 3_555 . . 30.00(4) ?
    Ca2 Ca2 Ca2 5_554 . 5_555 113.77(5) ?
    Ca2 Ca2 Ca2 5_554 . 6_554 56.48(4) ?
    Ca2 Ca2 Ca2 5_554 . 6_555 148.29(9) ?
    Ca2 Ca2 Yb2 5_554 . . 0 ?
    Ca2 Ca2 Yb2 5_554 . 2_555 90.00(7) ?
    Ca2 Ca2 Yb2 5_554 . 3_555 61.76(4) ?
    Ca2 Ca2 Yb2 5_554 . 5_554 0 ?
    Ca2 Ca2 Yb2 5_554 . 5_555 113.77(5) ?
    Ca2 Ca2 Yb2 5_554 . 6_554 56.48(4) ?
    Ca2 Ca2 Yb2 5_554 . 6_555 148.29(9) ?
    Ca2 Ca2 Si1 5_554 . . 114.84(9) ?
    Ca2 Ca2 Si1 5_554 . 3_555 60.44(8) ?
    Ca2 Ca2 O1 5_554 . 3_555 92.24(16) ?
    Ca2 Ca2 O3 5_554 . 3_555 30.91(19) ?
    Ca2 Ca2 O3 5_554 . 5_555 168.7(2) ?
    Ca2 Ca2 O3 5_554 . 8_555 55.76(15) ?
    Ca2 Ca2 O3 5_554 . 12_555 90.09(17) ?
    Ca2 Ca2 O4 5_554 . . 74.15(5) ?
    Ca2 Ca2 Ca2 5_555 . 6_554 148.29(9) ?
    Ca2 Ca2 Ca2 5_555 . 6_555 56.48(4) ?
    Ca2 Ca2 Yb2 5_555 . . 0 ?
    Ca2 Ca2 Yb2 5_555 . 2_555 90.00(7) ?
    Ca2 Ca2 Yb2 5_555 . 3_555 61.76(4) ?
    Ca2 Ca2 Yb2 5_555 . 5_554 113.77(5) ?
    Ca2 Ca2 Yb2 5_555 . 5_555 0 ?
    Ca2 Ca2 Yb2 5_555 . 6_554 148.29(9) ?
    Ca2 Ca2 Yb2 5_555 . 6_555 56.48(4) ?
    Ca2 Ca2 Si1 5_555 . . 114.84(9) ?
    Ca2 Ca2 Si1 5_555 . 3_555 60.44(8) ?
    Ca2 Ca2 O1 5_555 . 3_555 92.24(16) ?
    Ca2 Ca2 O3 5_555 . 3_555 90.09(17) ?
    Ca2 Ca2 O3 5_555 . 5_555 55.76(15) ?
    Ca2 Ca2 O3 5_555 . 8_555 168.7(2) ?
    Ca2 Ca2 O3 5_555 . 12_555 30.91(19) ?
    Ca2 Ca2 O4 5_555 . . 74.15(5) ?
    Ca2 Ca2 Ca2 6_554 . 6_555 113.77(8) ?
    Ca2 Ca2 Yb2 6_554 . . 0 ?
    Ca2 Ca2 Yb2 6_554 . 2_555 61.76(6) ?
    Ca2 Ca2 Yb2 6_554 . 3_555 90.00(6) ?
    Ca2 Ca2 Yb2 6_554 . 5_554 56.48(4) ?
    Ca2 Ca2 Yb2 6_554 . 5_555 148.29(9) ?
    Ca2 Ca2 Yb2 6_554 . 6_554 0 ?
    Ca2 Ca2 Yb2 6_554 . 6_555 113.77(8) ?
    Ca2 Ca2 Si1 6_554 . . 59.17(5) ?
    Ca2 Ca2 Si1 6_554 . 3_555 116.74(9) ?
    Ca2 Ca2 O1 6_554 . 3_555 116.90(10) ?
    Ca2 Ca2 O3 6_554 . 3_555 87.13(18) ?
    Ca2 Ca2 O3 6_554 . 5_555 134.4(2) ?
    Ca2 Ca2 O3 6_554 . 8_555 32.5(3) ?
    Ca2 Ca2 O3 6_554 . 12_555 144.04(19) ?
    Ca2 Ca2 O4 6_554 . . 74.15(7) ?
    Ca2 Ca2 Yb2 6_555 . . 0 ?
    Ca2 Ca2 Yb2 6_555 . 2_555 61.76(6) ?
    Ca2 Ca2 Yb2 6_555 . 3_555 90.00(6) ?
    Ca2 Ca2 Yb2 6_555 . 5_554 148.29(9) ?
    Ca2 Ca2 Yb2 6_555 . 5_555 56.48(4) ?
    Ca2 Ca2 Yb2 6_555 . 6_554 113.77(8) ?
    Ca2 Ca2 Yb2 6_555 . 6_555 0 ?
    Ca2 Ca2 Si1 6_555 . . 59.17(5) ?
    Ca2 Ca2 Si1 6_555 . 3_555 116.74(9) ?
    Ca2 Ca2 O1 6_555 . 3_555 116.90(10) ?
    Ca2 Ca2 O3 6_555 . 3_555 144.04(19) ?
    Ca2 Ca2 O3 6_555 . 5_555 32.5(3) ?
    Ca2 Ca2 O3 6_555 . 8_555 134.4(2) ?
    Ca2 Ca2 O3 6_555 . 12_555 87.13(18) ?
    Ca2 Ca2 O4 6_555 . . 74.15(7) ?
    Yb2 Ca2 Yb2 . . 2_555 0 ?
    Yb2 Ca2 Yb2 . . 3_555 0 ?
    Yb2 Ca2 Yb2 . . 5_554 0 ?
    Yb2 Ca2 Yb2 . . 5_555 0 ?
    Yb2 Ca2 Yb2 . . 6_554 0 ?
    Yb2 Ca2 Yb2 . . 6_555 0 ?
    Yb2 Ca2 Si1 . . . 0 ?
    Yb2 Ca2 Si1 . . 3_555 0 ?
    Yb2 Ca2 O1 . . 3_555 0 ?
    Yb2 Ca2 O3 . . 3_555 0 ?
    Yb2 Ca2 O3 . . 5_555 0 ?
    Yb2 Ca2 O3 . . 8_555 0 ?
    Yb2 Ca2 O3 . . 12_555 0 ?
    Yb2 Ca2 O4 . . . 0 ?
    Yb2 Ca2 Yb2 2_555 . 3_555 60.00(6) ?
    Yb2 Ca2 Yb2 2_555 . 5_554 90.00(7) ?
    Yb2 Ca2 Yb2 2_555 . 5_555 90.00(7) ?
    Yb2 Ca2 Yb2 2_555 . 6_554 61.76(6) ?
    Yb2 Ca2 Yb2 2_555 . 6_555 61.76(6) ?
    Yb2 Ca2 Si1 2_555 . . 50.27(16) ?
    Yb2 Ca2 Si1 2_555 . 3_555 115.4(2) ?
    Yb2 Ca2 O1 2_555 . 3_555 175.9(3) ?
    Yb2 Ca2 O3 2_555 . 3_555 110.5(3) ?
    Yb2 Ca2 O3 2_555 . 5_555 94.0(3) ?
    Yb2 Ca2 O3 2_555 . 8_555 94.0(3) ?
    Yb2 Ca2 O3 2_555 . 12_555 110.5(3) ?
    Yb2 Ca2 O4 2_555 . . 30.00(5) ?
    Yb2 Ca2 Yb2 3_555 . 5_554 61.76(4) ?
    Yb2 Ca2 Yb2 3_555 . 5_555 61.76(4) ?
    Yb2 Ca2 Yb2 3_555 . 6_554 90.00(6) ?
    Yb2 Ca2 Yb2 3_555 . 6_555 90.00(6) ?
    Yb2 Ca2 Si1 3_555 . . 110.27(17) ?
    Yb2 Ca2 Si1 3_555 . 3_555 55.4(2) ?
    Yb2 Ca2 O1 3_555 . 3_555 124.1(3) ?
    Yb2 Ca2 O3 3_555 . 3_555 59.7(2) ?
    Yb2 Ca2 O3 3_555 . 5_555 111.47(15) ?
    Yb2 Ca2 O3 3_555 . 8_555 111.47(15) ?
    Yb2 Ca2 O3 3_555 . 12_555 59.7(2) ?
    Yb2 Ca2 O4 3_555 . . 30.00(4) ?
    Yb2 Ca2 Yb2 5_554 . 5_555 113.77(5) ?
    Yb2 Ca2 Yb2 5_554 . 6_554 56.48(4) ?
    Yb2 Ca2 Yb2 5_554 . 6_555 148.29(9) ?
    Yb2 Ca2 Si1 5_554 . . 114.84(9) ?
    Yb2 Ca2 Si1 5_554 . 3_555 60.44(8) ?
    Yb2 Ca2 O1 5_554 . 3_555 92.24(16) ?
    Yb2 Ca2 O3 5_554 . 3_555 30.91(19) ?
    Yb2 Ca2 O3 5_554 . 5_555 168.7(2) ?
    Yb2 Ca2 O3 5_554 . 8_555 55.76(15) ?
    Yb2 Ca2 O3 5_554 . 12_555 90.09(17) ?
    Yb2 Ca2 O4 5_554 . . 74.15(5) ?
    Yb2 Ca2 Yb2 5_555 . 6_554 148.29(9) ?
    Yb2 Ca2 Yb2 5_555 . 6_555 56.48(4) ?
    Yb2 Ca2 Si1 5_555 . . 114.84(9) ?
    Yb2 Ca2 Si1 5_555 . 3_555 60.44(8) ?
    Yb2 Ca2 O1 5_555 . 3_555 92.24(16) ?
    Yb2 Ca2 O3 5_555 . 3_555 90.09(17) ?
    Yb2 Ca2 O3 5_555 . 5_555 55.76(15) ?
    Yb2 Ca2 O3 5_555 . 8_555 168.7(2) ?
    Yb2 Ca2 O3 5_555 . 12_555 30.91(19) ?
    Yb2 Ca2 O4 5_555 . . 74.15(5) ?
    Yb2 Ca2 Yb2 6_554 . 6_555 113.77(8) ?
    Yb2 Ca2 Si1 6_554 . . 59.17(5) ?
    Yb2 Ca2 Si1 6_554 . 3_555 116.74(9) ?
    Yb2 Ca2 O1 6_554 . 3_555 116.90(10) ?
    Yb2 Ca2 O3 6_554 . 3_555 87.13(18) ?
    Yb2 Ca2 O3 6_554 . 5_555 134.4(2) ?
    Yb2 Ca2 O3 6_554 . 8_555 32.5(3) ?
    Yb2 Ca2 O3 6_554 . 12_555 144.04(19) ?
    Yb2 Ca2 O4 6_554 . . 74.15(7) ?
    Yb2 Ca2 Si1 6_555 . . 59.17(5) ?
    Yb2 Ca2 Si1 6_555 . 3_555 116.74(9) ?
    Yb2 Ca2 O1 6_555 . 3_555 116.90(10) ?
    Yb2 Ca2 O3 6_555 . 3_555 144.04(19) ?
    Yb2 Ca2 O3 6_555 . 5_555 32.5(3) ?
    Yb2 Ca2 O3 6_555 . 8_555 134.4(2) ?
    Yb2 Ca2 O3 6_555 . 12_555 87.13(18) ?
    Yb2 Ca2 O4 6_555 . . 74.15(7) ?
    Si1 Ca2 Si1 . . 3_555 165.7(3) ?
    Si1 Ca2 O1 . . 3_555 125.6(3) ?
    Si1 Ca2 O3 . . 3_555 145.7(2) ?
    Si1 Ca2 O3 . . 5_555 75.5(2) ?
    Si1 Ca2 O3 . . 8_555 75.5(2) ?
    Si1 Ca2 O3 . . 12_555 145.7(2) ?
    Si1 Ca2 O4 . . . 80.27(18) ?
    Si1 Ca2 O1 3_555 . 3_555 68.7(4) ?
    Si1 Ca2 O3 3_555 . 3_555 30.90(16) ?
    Si1 Ca2 O3 3_555 . 5_555 108.4(2) ?
    Si1 Ca2 O3 3_555 . 8_555 108.4(2) ?
    Si1 Ca2 O3 3_555 . 12_555 30.90(16) ?
    Si1 Ca2 O4 3_555 . . 85.4(2) ?
    O1 Ca2 O3 3_555 . 3_555 73.0(3) ?
    O1 Ca2 O3 3_555 . 5_555 84.4(3) ?
    O1 Ca2 O3 3_555 . 8_555 84.4(3) ?
    O1 Ca2 O3 3_555 . 12_555 73.0(3) ?
    O1 Ca2 O4 3_555 . . 154.1(3) ?
    O3 Ca2 O3 3_555 . 5_555 138.4(3) ?
    O3 Ca2 O3 3_555 . 8_555 78.6(2) ?
    O3 Ca2 O3 3_555 . 12_555 61.7(2) ?
    O3 Ca2 O4 3_555 . . 84.9(3) ?
    O3 Ca2 O3 5_555 . 8_555 134.2(2) ?
    O3 Ca2 O3 5_555 . 12_555 78.6(2) ?
    O3 Ca2 O4 5_555 . . 104.6(2) ?
    O3 Ca2 O3 8_555 . 12_555 138.4(3) ?
    O3 Ca2 O4 8_555 . . 104.6(2) ?
    O3 Ca2 O4 12_555 . . 84.9(3) ?
    Ca1 Yb2 Ca1 1_545 . 4_665 104.16(6) ?
    Ca1 Yb2 Ca1 1_545 . 7_665 84.03(5) ?
    Ca1 Yb2 Ca1 1_545 . 10_545 49.54(10) ?
    Ca1 Yb2 Yb1 1_545 . 1_545 0 ?
    Ca1 Yb2 Yb1 1_545 . 4_665 104.16(6) ?
    Ca1 Yb2 Yb1 1_545 . 7_665 84.03(5) ?
    Ca1 Yb2 Yb1 1_545 . 10_545 49.54(10) ?
    Ca1 Yb2 Ca2 1_545 . . 0 ?
    Ca1 Yb2 Ca2 1_545 . 2_555 150.19(6) ?
    Ca1 Yb2 Ca2 1_545 . 3_555 101.65(6) ?
    Ca1 Yb2 Ca2 1_545 . 5_554 60.19(8) ?
    Ca1 Yb2 Ca2 1_545 . 5_555 101.81(10) ?
    Ca1 Yb2 Ca2 1_545 . 6_554 97.63(8) ?
    Ca1 Yb2 Ca2 1_545 . 6_555 146.57(9) ?
    Ca1 Yb2 Yb2 1_545 . 2_555 150.19(6) ?
    Ca1 Yb2 Yb2 1_545 . 3_555 101.65(6) ?
    Ca1 Yb2 Yb2 1_545 . 5_554 60.19(8) ?
    Ca1 Yb2 Yb2 1_545 . 5_555 101.81(10) ?
    Ca1 Yb2 Yb2 1_545 . 6_554 97.63(8) ?
    Ca1 Yb2 Yb2 1_545 . 6_555 146.57(9) ?
    Ca1 Yb2 Si1 1_545 . . 139.51(13) ?
    Ca1 Yb2 Si1 1_545 . 3_555 52.1(2) ?
    Ca1 Yb2 O3 1_545 . 5_555 115.3(3) ?
    Ca1 Yb2 O3 1_545 . 8_555 69.9(3) ?
    Ca1 Yb2 O4 1_545 . . 128.14(6) ?
    Ca1 Yb2 Ca1 4_665 . 7_665 49.19(10) ?
    Ca1 Yb2 Ca1 4_665 . 10_545 84.03(5) ?
    Ca1 Yb2 Yb1 4_665 . 1_545 104.16(6) ?
    Ca1 Yb2 Yb1 4_665 . 4_665 0 ?
    Ca1 Yb2 Yb1 4_665 . 7_665 49.19(10) ?
    Ca1 Yb2 Yb1 4_665 . 10_545 84.03(5) ?
    Ca1 Yb2 Ca2 4_665 . . 0 ?
    Ca1 Yb2 Ca2 4_665 . 2_555 101.13(6) ?
    Ca1 Yb2 Ca2 4_665 . 3_555 150.00(8) ?
    Ca1 Yb2 Ca2 4_665 . 5_554 146.51(8) ?
    Ca1 Yb2 Ca2 4_665 . 5_555 97.87(7) ?
    Ca1 Yb2 Ca2 4_665 . 6_554 101.37(8) ?
    Ca1 Yb2 Ca2 4_665 . 6_555 60.00(7) ?
    Ca1 Yb2 Yb2 4_665 . 2_555 101.13(6) ?
    Ca1 Yb2 Yb2 4_665 . 3_555 150.00(8) ?
    Ca1 Yb2 Yb2 4_665 . 5_554 146.51(8) ?
    Ca1 Yb2 Yb2 4_665 . 5_555 97.87(7) ?
    Ca1 Yb2 Yb2 4_665 . 6_554 101.37(8) ?
    Ca1 Yb2 Yb2 4_665 . 6_555 60.00(7) ?
    Ca1 Yb2 Si1 4_665 . . 55.95(14) ?
    Ca1 Yb2 Si1 4_665 . 3_555 136.0(2) ?
    Ca1 Yb2 O3 4_665 . 5_555 42.54(16) ?
    Ca1 Yb2 O3 4_665 . 8_555 91.72(16) ?
    Ca1 Yb2 O4 4_665 . . 127.70(9) ?
    Ca1 Yb2 Ca1 7_665 . 10_545 104.16(6) ?
    Ca1 Yb2 Yb1 7_665 . 1_545 84.03(5) ?
    Ca1 Yb2 Yb1 7_665 . 4_665 49.19(10) ?
    Ca1 Yb2 Yb1 7_665 . 7_665 0 ?
    Ca1 Yb2 Yb1 7_665 . 10_545 104.16(6) ?
    Ca1 Yb2 Ca2 7_665 . . 0 ?
    Ca1 Yb2 Ca2 7_665 . 2_555 101.13(6) ?
    Ca1 Yb2 Ca2 7_665 . 3_555 150.00(8) ?
    Ca1 Yb2 Ca2 7_665 . 5_554 97.87(7) ?
    Ca1 Yb2 Ca2 7_665 . 5_555 146.51(8) ?
    Ca1 Yb2 Ca2 7_665 . 6_554 60.00(7) ?
    Ca1 Yb2 Ca2 7_665 . 6_555 101.37(8) ?
    Ca1 Yb2 Yb2 7_665 . 2_555 101.13(6) ?
    Ca1 Yb2 Yb2 7_665 . 3_555 150.00(8) ?
    Ca1 Yb2 Yb2 7_665 . 5_554 97.87(7) ?
    Ca1 Yb2 Yb2 7_665 . 5_555 146.51(8) ?
    Ca1 Yb2 Yb2 7_665 . 6_554 60.00(7) ?
    Ca1 Yb2 Yb2 7_665 . 6_555 101.37(8) ?
    Ca1 Yb2 Si1 7_665 . . 55.95(14) ?
    Ca1 Yb2 Si1 7_665 . 3_555 136.0(2) ?
    Ca1 Yb2 O3 7_665 . 5_555 91.72(16) ?
    Ca1 Yb2 O3 7_665 . 8_555 42.54(16) ?
    Ca1 Yb2 O4 7_665 . . 127.70(9) ?
    Ca1 Yb2 Yb1 10_545 . 1_545 49.54(10) ?
    Ca1 Yb2 Yb1 10_545 . 4_665 84.03(5) ?
    Ca1 Yb2 Yb1 10_545 . 7_665 104.16(6) ?
    Ca1 Yb2 Yb1 10_545 . 10_545 0 ?
    Ca1 Yb2 Ca2 10_545 . . 0 ?
    Ca1 Yb2 Ca2 10_545 . 2_555 150.19(6) ?
    Ca1 Yb2 Ca2 10_545 . 3_555 101.65(6) ?
    Ca1 Yb2 Ca2 10_545 . 5_554 101.81(10) ?
    Ca1 Yb2 Ca2 10_545 . 5_555 60.19(8) ?
    Ca1 Yb2 Ca2 10_545 . 6_554 146.57(9) ?
    Ca1 Yb2 Ca2 10_545 . 6_555 97.63(8) ?
    Ca1 Yb2 Yb2 10_545 . 2_555 150.19(6) ?
    Ca1 Yb2 Yb2 10_545 . 3_555 101.65(6) ?
    Ca1 Yb2 Yb2 10_545 . 5_554 101.81(10) ?
    Ca1 Yb2 Yb2 10_545 . 5_555 60.19(8) ?
    Ca1 Yb2 Yb2 10_545 . 6_554 146.57(9) ?
    Ca1 Yb2 Yb2 10_545 . 6_555 97.63(8) ?
    Ca1 Yb2 Si1 10_545 . . 139.51(13) ?
    Ca1 Yb2 Si1 10_545 . 3_555 52.1(2) ?
    Ca1 Yb2 O3 10_545 . 5_555 69.9(3) ?
    Ca1 Yb2 O3 10_545 . 8_555 115.3(3) ?
    Ca1 Yb2 O4 10_545 . . 128.14(6) ?
    Yb1 Yb2 Yb1 1_545 . 4_665 104.16(6) ?
    Yb1 Yb2 Yb1 1_545 . 7_665 84.03(5) ?
    Yb1 Yb2 Yb1 1_545 . 10_545 49.54(10) ?
    Yb1 Yb2 Ca2 1_545 . . 0 ?
    Yb1 Yb2 Ca2 1_545 . 2_555 150.19(6) ?
    Yb1 Yb2 Ca2 1_545 . 3_555 101.65(6) ?
    Yb1 Yb2 Ca2 1_545 . 5_554 60.19(8) ?
    Yb1 Yb2 Ca2 1_545 . 5_555 101.81(10) ?
    Yb1 Yb2 Ca2 1_545 . 6_554 97.63(8) ?
    Yb1 Yb2 Ca2 1_545 . 6_555 146.57(9) ?
    Yb1 Yb2 Yb2 1_545 . 2_555 150.19(6) ?
    Yb1 Yb2 Yb2 1_545 . 3_555 101.65(6) ?
    Yb1 Yb2 Yb2 1_545 . 5_554 60.19(8) ?
    Yb1 Yb2 Yb2 1_545 . 5_555 101.81(10) ?
    Yb1 Yb2 Yb2 1_545 . 6_554 97.63(8) ?
    Yb1 Yb2 Yb2 1_545 . 6_555 146.57(9) ?
    Yb1 Yb2 Si1 1_545 . . 139.51(13) ?
    Yb1 Yb2 Si1 1_545 . 3_555 52.1(2) ?
    Yb1 Yb2 O3 1_545 . 5_555 115.3(3) ?
    Yb1 Yb2 O3 1_545 . 8_555 69.9(3) ?
    Yb1 Yb2 O4 1_545 . . 128.14(6) ?
    Yb1 Yb2 Yb1 4_665 . 7_665 49.19(10) ?
    Yb1 Yb2 Yb1 4_665 . 10_545 84.03(5) ?
    Yb1 Yb2 Ca2 4_665 . . 0 ?
    Yb1 Yb2 Ca2 4_665 . 2_555 101.13(6) ?
    Yb1 Yb2 Ca2 4_665 . 3_555 150.00(8) ?
    Yb1 Yb2 Ca2 4_665 . 5_554 146.51(8) ?
    Yb1 Yb2 Ca2 4_665 . 5_555 97.87(7) ?
    Yb1 Yb2 Ca2 4_665 . 6_554 101.37(8) ?
    Yb1 Yb2 Ca2 4_665 . 6_555 60.00(7) ?
    Yb1 Yb2 Yb2 4_665 . 2_555 101.13(6) ?
    Yb1 Yb2 Yb2 4_665 . 3_555 150.00(8) ?
    Yb1 Yb2 Yb2 4_665 . 5_554 146.51(8) ?
    Yb1 Yb2 Yb2 4_665 . 5_555 97.87(7) ?
    Yb1 Yb2 Yb2 4_665 . 6_554 101.37(8) ?
    Yb1 Yb2 Yb2 4_665 . 6_555 60.00(7) ?
    Yb1 Yb2 Si1 4_665 . . 55.95(14) ?
    Yb1 Yb2 Si1 4_665 . 3_555 136.0(2) ?
    Yb1 Yb2 O3 4_665 . 5_555 42.54(16) ?
    Yb1 Yb2 O3 4_665 . 8_555 91.72(16) ?
    Yb1 Yb2 O4 4_665 . . 127.70(9) ?
    Yb1 Yb2 Yb1 7_665 . 10_545 104.16(6) ?
    Yb1 Yb2 Ca2 7_665 . . 0 ?
    Yb1 Yb2 Ca2 7_665 . 2_555 101.13(6) ?
    Yb1 Yb2 Ca2 7_665 . 3_555 150.00(8) ?
    Yb1 Yb2 Ca2 7_665 . 5_554 97.87(7) ?
    Yb1 Yb2 Ca2 7_665 . 5_555 146.51(8) ?
    Yb1 Yb2 Ca2 7_665 . 6_554 60.00(7) ?
    Yb1 Yb2 Ca2 7_665 . 6_555 101.37(8) ?
    Yb1 Yb2 Yb2 7_665 . 2_555 101.13(6) ?
    Yb1 Yb2 Yb2 7_665 . 3_555 150.00(8) ?
    Yb1 Yb2 Yb2 7_665 . 5_554 97.87(7) ?
    Yb1 Yb2 Yb2 7_665 . 5_555 146.51(8) ?
    Yb1 Yb2 Yb2 7_665 . 6_554 60.00(7) ?
    Yb1 Yb2 Yb2 7_665 . 6_555 101.37(8) ?
    Yb1 Yb2 Si1 7_665 . . 55.95(14) ?
    Yb1 Yb2 Si1 7_665 . 3_555 136.0(2) ?
    Yb1 Yb2 O3 7_665 . 5_555 91.72(16) ?
    Yb1 Yb2 O3 7_665 . 8_555 42.54(16) ?
    Yb1 Yb2 O4 7_665 . . 127.70(9) ?
    Yb1 Yb2 Ca2 10_545 . . 0 ?
    Yb1 Yb2 Ca2 10_545 . 2_555 150.19(6) ?
    Yb1 Yb2 Ca2 10_545 . 3_555 101.65(6) ?
    Yb1 Yb2 Ca2 10_545 . 5_554 101.81(10) ?
    Yb1 Yb2 Ca2 10_545 . 5_555 60.19(8) ?
    Yb1 Yb2 Ca2 10_545 . 6_554 146.57(9) ?
    Yb1 Yb2 Ca2 10_545 . 6_555 97.63(8) ?
    Yb1 Yb2 Yb2 10_545 . 2_555 150.19(6) ?
    Yb1 Yb2 Yb2 10_545 . 3_555 101.65(6) ?
    Yb1 Yb2 Yb2 10_545 . 5_554 101.81(10) ?
    Yb1 Yb2 Yb2 10_545 . 5_555 60.19(8) ?
    Yb1 Yb2 Yb2 10_545 . 6_554 146.57(9) ?
    Yb1 Yb2 Yb2 10_545 . 6_555 97.63(8) ?
    Yb1 Yb2 Si1 10_545 . . 139.51(13) ?
    Yb1 Yb2 Si1 10_545 . 3_555 52.1(2) ?
    Yb1 Yb2 O3 10_545 . 5_555 69.9(3) ?
    Yb1 Yb2 O3 10_545 . 8_555 115.3(3) ?
    Yb1 Yb2 O4 10_545 . . 128.14(6) ?
    Ca2 Yb2 Ca2 . . 2_555 0 ?
    Ca2 Yb2 Ca2 . . 3_555 0 ?
    Ca2 Yb2 Ca2 . . 5_554 0 ?
    Ca2 Yb2 Ca2 . . 5_555 0 ?
    Ca2 Yb2 Ca2 . . 6_554 0 ?
    Ca2 Yb2 Ca2 . . 6_555 0 ?
    Ca2 Yb2 Yb2 . . 2_555 0 ?
    Ca2 Yb2 Yb2 . . 3_555 0 ?
    Ca2 Yb2 Yb2 . . 5_554 0 ?
    Ca2 Yb2 Yb2 . . 5_555 0 ?
    Ca2 Yb2 Yb2 . . 6_554 0 ?
    Ca2 Yb2 Yb2 . . 6_555 0 ?
    Ca2 Yb2 Si1 . . . 0 ?
    Ca2 Yb2 Si1 . . 3_555 0 ?
    Ca2 Yb2 O3 . . 5_555 0 ?
    Ca2 Yb2 O3 . . 8_555 0 ?
    Ca2 Yb2 O4 . . . 0 ?
    Ca2 Yb2 Ca2 2_555 . 3_555 60.00(6) ?
    Ca2 Yb2 Ca2 2_555 . 5_554 90.00(7) ?
    Ca2 Yb2 Ca2 2_555 . 5_555 90.00(7) ?
    Ca2 Yb2 Ca2 2_555 . 6_554 61.76(6) ?
    Ca2 Yb2 Ca2 2_555 . 6_555 61.76(6) ?
    Ca2 Yb2 Yb2 2_555 . 2_555 0 ?
    Ca2 Yb2 Yb2 2_555 . 3_555 60.00(6) ?
    Ca2 Yb2 Yb2 2_555 . 5_554 90.00(7) ?
    Ca2 Yb2 Yb2 2_555 . 5_555 90.00(7) ?
    Ca2 Yb2 Yb2 2_555 . 6_554 61.76(6) ?
    Ca2 Yb2 Yb2 2_555 . 6_555 61.76(6) ?
    Ca2 Yb2 Si1 2_555 . . 50.27(16) ?
    Ca2 Yb2 Si1 2_555 . 3_555 115.4(2) ?
    Ca2 Yb2 O3 2_555 . 5_555 94.0(3) ?
    Ca2 Yb2 O3 2_555 . 8_555 94.0(3) ?
    Ca2 Yb2 O4 2_555 . . 30.00(5) ?
    Ca2 Yb2 Ca2 3_555 . 5_554 61.76(4) ?
    Ca2 Yb2 Ca2 3_555 . 5_555 61.76(4) ?
    Ca2 Yb2 Ca2 3_555 . 6_554 90.00(6) ?
    Ca2 Yb2 Ca2 3_555 . 6_555 90.00(6) ?
    Ca2 Yb2 Yb2 3_555 . 2_555 60.00(6) ?
    Ca2 Yb2 Yb2 3_555 . 3_555 0 ?
    Ca2 Yb2 Yb2 3_555 . 5_554 61.76(4) ?
    Ca2 Yb2 Yb2 3_555 . 5_555 61.76(4) ?
    Ca2 Yb2 Yb2 3_555 . 6_554 90.00(6) ?
    Ca2 Yb2 Yb2 3_555 . 6_555 90.00(6) ?
    Ca2 Yb2 Si1 3_555 . . 110.27(17) ?
    Ca2 Yb2 Si1 3_555 . 3_555 55.4(2) ?
    Ca2 Yb2 O3 3_555 . 5_555 111.47(15) ?
    Ca2 Yb2 O3 3_555 . 8_555 111.47(15) ?
    Ca2 Yb2 O4 3_555 . . 30.00(4) ?
    Ca2 Yb2 Ca2 5_554 . 5_555 113.77(5) ?
    Ca2 Yb2 Ca2 5_554 . 6_554 56.48(4) ?
    Ca2 Yb2 Ca2 5_554 . 6_555 148.29(9) ?
    Ca2 Yb2 Yb2 5_554 . 2_555 90.00(7) ?
    Ca2 Yb2 Yb2 5_554 . 3_555 61.76(4) ?
    Ca2 Yb2 Yb2 5_554 . 5_554 0 ?
    Ca2 Yb2 Yb2 5_554 . 5_555 113.77(5) ?
    Ca2 Yb2 Yb2 5_554 . 6_554 56.48(4) ?
    Ca2 Yb2 Yb2 5_554 . 6_555 148.29(9) ?
    Ca2 Yb2 Si1 5_554 . . 114.84(9) ?
    Ca2 Yb2 Si1 5_554 . 3_555 60.44(8) ?
    Ca2 Yb2 O3 5_554 . 5_555 168.7(2) ?
    Ca2 Yb2 O3 5_554 . 8_555 55.76(15) ?
    Ca2 Yb2 O4 5_554 . . 74.15(5) ?
    Ca2 Yb2 Ca2 5_555 . 6_554 148.29(9) ?
    Ca2 Yb2 Ca2 5_555 . 6_555 56.48(4) ?
    Ca2 Yb2 Yb2 5_555 . 2_555 90.00(7) ?
    Ca2 Yb2 Yb2 5_555 . 3_555 61.76(4) ?
    Ca2 Yb2 Yb2 5_555 . 5_554 113.77(5) ?
    Ca2 Yb2 Yb2 5_555 . 5_555 0 ?
    Ca2 Yb2 Yb2 5_555 . 6_554 148.29(9) ?
    Ca2 Yb2 Yb2 5_555 . 6_555 56.48(4) ?
    Ca2 Yb2 Si1 5_555 . . 114.84(9) ?
    Ca2 Yb2 Si1 5_555 . 3_555 60.44(8) ?
    Ca2 Yb2 O3 5_555 . 5_555 55.76(15) ?
    Ca2 Yb2 O3 5_555 . 8_555 168.7(2) ?
    Ca2 Yb2 O4 5_555 . . 74.15(5) ?
    Ca2 Yb2 Ca2 6_554 . 6_555 113.77(8) ?
    Ca2 Yb2 Yb2 6_554 . 2_555 61.76(6) ?
    Ca2 Yb2 Yb2 6_554 . 3_555 90.00(6) ?
    Ca2 Yb2 Yb2 6_554 . 5_554 56.48(4) ?
    Ca2 Yb2 Yb2 6_554 . 5_555 148.29(9) ?
    Ca2 Yb2 Yb2 6_554 . 6_554 0 ?
    Ca2 Yb2 Yb2 6_554 . 6_555 113.77(8) ?
    Ca2 Yb2 Si1 6_554 . . 59.17(5) ?
    Ca2 Yb2 Si1 6_554 . 3_555 116.74(9) ?
    Ca2 Yb2 O3 6_554 . 5_555 134.4(2) ?
    Ca2 Yb2 O3 6_554 . 8_555 32.5(3) ?
    Ca2 Yb2 O4 6_554 . . 74.15(7) ?
    Ca2 Yb2 Yb2 6_555 . 2_555 61.76(6) ?
    Ca2 Yb2 Yb2 6_555 . 3_555 90.00(6) ?
    Ca2 Yb2 Yb2 6_555 . 5_554 148.29(9) ?
    Ca2 Yb2 Yb2 6_555 . 5_555 56.48(4) ?
    Ca2 Yb2 Yb2 6_555 . 6_554 113.77(8) ?
    Ca2 Yb2 Yb2 6_555 . 6_555 0 ?
    Ca2 Yb2 Si1 6_555 . . 59.17(5) ?
    Ca2 Yb2 Si1 6_555 . 3_555 116.74(9) ?
    Ca2 Yb2 O3 6_555 . 5_555 32.5(3) ?
    Ca2 Yb2 O3 6_555 . 8_555 134.4(2) ?
    Ca2 Yb2 O4 6_555 . . 74.15(7) ?
    Yb2 Yb2 Yb2 2_555 . 3_555 60.00(6) ?
    Yb2 Yb2 Yb2 2_555 . 5_554 90.00(7) ?
    Yb2 Yb2 Yb2 2_555 . 5_555 90.00(7) ?
    Yb2 Yb2 Yb2 2_555 . 6_554 61.76(6) ?
    Yb2 Yb2 Yb2 2_555 . 6_555 61.76(6) ?
    Yb2 Yb2 Si1 2_555 . . 50.27(16) ?
    Yb2 Yb2 Si1 2_555 . 3_555 115.4(2) ?
    Yb2 Yb2 O3 2_555 . 5_555 94.0(3) ?
    Yb2 Yb2 O3 2_555 . 8_555 94.0(3) ?
    Yb2 Yb2 O4 2_555 . . 30.00(5) ?
    Yb2 Yb2 Yb2 3_555 . 5_554 61.76(4) ?
    Yb2 Yb2 Yb2 3_555 . 5_555 61.76(4) ?
    Yb2 Yb2 Yb2 3_555 . 6_554 90.00(6) ?
    Yb2 Yb2 Yb2 3_555 . 6_555 90.00(6) ?
    Yb2 Yb2 Si1 3_555 . . 110.27(17) ?
    Yb2 Yb2 Si1 3_555 . 3_555 55.4(2) ?
    Yb2 Yb2 O3 3_555 . 5_555 111.47(15) ?
    Yb2 Yb2 O3 3_555 . 8_555 111.47(15) ?
    Yb2 Yb2 O4 3_555 . . 30.00(4) ?
    Yb2 Yb2 Yb2 5_554 . 5_555 113.77(5) ?
    Yb2 Yb2 Yb2 5_554 . 6_554 56.48(4) ?
    Yb2 Yb2 Yb2 5_554 . 6_555 148.29(9) ?
    Yb2 Yb2 Si1 5_554 . . 114.84(9) ?
    Yb2 Yb2 Si1 5_554 . 3_555 60.44(8) ?
    Yb2 Yb2 O3 5_554 . 5_555 168.7(2) ?
    Yb2 Yb2 O3 5_554 . 8_555 55.76(15) ?
    Yb2 Yb2 O4 5_554 . . 74.15(5) ?
    Yb2 Yb2 Yb2 5_555 . 6_554 148.29(9) ?
    Yb2 Yb2 Yb2 5_555 . 6_555 56.48(4) ?
    Yb2 Yb2 Si1 5_555 . . 114.84(9) ?
    Yb2 Yb2 Si1 5_555 . 3_555 60.44(8) ?
    Yb2 Yb2 O3 5_555 . 5_555 55.76(15) ?
    Yb2 Yb2 O3 5_555 . 8_555 168.7(2) ?
    Yb2 Yb2 O4 5_555 . . 74.15(5) ?
    Yb2 Yb2 Yb2 6_554 . 6_555 113.77(8) ?
    Yb2 Yb2 Si1 6_554 . . 59.17(5) ?
    Yb2 Yb2 Si1 6_554 . 3_555 116.74(9) ?
    Yb2 Yb2 O3 6_554 . 5_555 134.4(2) ?
    Yb2 Yb2 O3 6_554 . 8_555 32.5(3) ?
    Yb2 Yb2 O4 6_554 . . 74.15(7) ?
    Yb2 Yb2 Si1 6_555 . . 59.17(5) ?
    Yb2 Yb2 Si1 6_555 . 3_555 116.74(9) ?
    Yb2 Yb2 O3 6_555 . 5_555 32.5(3) ?
    Yb2 Yb2 O3 6_555 . 8_555 134.4(2) ?
    Yb2 Yb2 O4 6_555 . . 74.15(7) ?
    Si1 Yb2 Si1 . . 3_555 165.7(3) ?
    Si1 Yb2 O3 . . 5_555 75.5(2) ?
    Si1 Yb2 O3 . . 8_555 75.5(2) ?
    Si1 Yb2 O4 . . . 80.27(18) ?
    Si1 Yb2 O3 3_555 . 5_555 108.4(2) ?
    Si1 Yb2 O3 3_555 . 8_555 108.4(2) ?
    Si1 Yb2 O4 3_555 . . 85.4(2) ?
    O3 Yb2 O3 5_555 . 8_555 134.2(2) ?
    O3 Yb2 O4 5_555 . . 104.6(2) ?
    O3 Yb2 O4 8_555 . . 104.6(2) ?
    Ca1 Si1 Ca1 . . 10_555 63.1(2) ?
    Ca1 Si1 Yb1 . . . 0 ?
    Ca1 Si1 Yb1 . . 10_555 63.1(2) ?
    Ca1 Si1 Ca2 . . . 139.10(16) ?
    Ca1 Si1 Ca2 . . 2_555 79.9(2) ?
    Ca1 Si1 Yb2 . . . 139.10(16) ?
    Ca1 Si1 Yb2 . . 2_555 79.9(2) ?
    Ca1 Si1 O1 . . 2_665 44.4(4) ?
    Ca1 Si1 O2 . . 2_655 137.7(3) ?
    Ca1 Si1 O3 . . . 60.5(4) ?
    Ca1 Si1 O3 . . 10_555 109.4(6) ?
    Ca1 Si1 Yb1 10_555 . . 63.1(2) ?
    Ca1 Si1 Yb1 10_555 . 10_555 0 ?
    Ca1 Si1 Ca2 10_555 . . 139.10(16) ?
    Ca1 Si1 Ca2 10_555 . 2_555 79.9(2) ?
    Ca1 Si1 Yb2 10_555 . . 139.10(16) ?
    Ca1 Si1 Yb2 10_555 . 2_555 79.9(2) ?
    Ca1 Si1 O1 10_555 . 2_665 44.4(4) ?
    Ca1 Si1 O2 10_555 . 2_655 137.7(3) ?
    Ca1 Si1 O3 10_555 . . 109.4(6) ?
    Ca1 Si1 O3 10_555 . 10_555 60.5(4) ?
    Yb1 Si1 Yb1 . . 10_555 63.1(2) ?
    Yb1 Si1 Ca2 . . . 139.10(16) ?
    Yb1 Si1 Ca2 . . 2_555 79.9(2) ?
    Yb1 Si1 Yb2 . . . 139.10(16) ?
    Yb1 Si1 Yb2 . . 2_555 79.9(2) ?
    Yb1 Si1 O1 . . 2_665 44.4(4) ?
    Yb1 Si1 O2 . . 2_655 137.7(3) ?
    Yb1 Si1 O3 . . . 60.5(4) ?
    Yb1 Si1 O3 . . 10_555 109.4(6) ?
    Yb1 Si1 Ca2 10_555 . . 139.10(16) ?
    Yb1 Si1 Ca2 10_555 . 2_555 79.9(2) ?
    Yb1 Si1 Yb2 10_555 . . 139.10(16) ?
    Yb1 Si1 Yb2 10_555 . 2_555 79.9(2) ?
    Yb1 Si1 O1 10_555 . 2_665 44.4(4) ?
    Yb1 Si1 O2 10_555 . 2_655 137.7(3) ?
    Yb1 Si1 O3 10_555 . . 109.4(6) ?
    Yb1 Si1 O3 10_555 . 10_555 60.5(4) ?
    Ca2 Si1 Ca2 . . 2_555 74.29(15) ?
    Ca2 Si1 Yb2 . . . 0 ?
    Ca2 Si1 Yb2 . . 2_555 74.29(15) ?
    Ca2 Si1 O1 . . 2_665 174.5(7) ?
    Ca2 Si1 O2 . . 2_655 57.3(5) ?
    Ca2 Si1 O3 . . . 78.6(4) ?
    Ca2 Si1 O3 . . 10_555 78.6(4) ?
    Ca2 Si1 Yb2 2_555 . . 74.29(15) ?
    Ca2 Si1 Yb2 2_555 . 2_555 0 ?
    Ca2 Si1 O1 2_555 . 2_665 111.2(7) ?
    Ca2 Si1 O2 2_555 . 2_655 131.6(6) ?
    Ca2 Si1 O3 2_555 . . 52.1(3) ?
    Ca2 Si1 O3 2_555 . 10_555 52.1(3) ?
    Yb2 Si1 Yb2 . . 2_555 74.29(15) ?
    Yb2 Si1 O1 . . 2_665 174.5(7) ?
    Yb2 Si1 O2 . . 2_655 57.3(5) ?
    Yb2 Si1 O3 . . . 78.6(4) ?
    Yb2 Si1 O3 . . 10_555 78.6(4) ?
    Yb2 Si1 O1 2_555 . 2_665 111.2(7) ?
    Yb2 Si1 O2 2_555 . 2_655 131.6(6) ?
    Yb2 Si1 O3 2_555 . . 52.1(3) ?
    Yb2 Si1 O3 2_555 . 10_555 52.1(3) ?
    O1 Si1 O2 2_665 . 2_655 117.2(8) ?
    O1 Si1 O3 2_665 . . 104.6(6) ?
    O1 Si1 O3 2_665 . 10_555 104.6(6) ?
    O2 Si1 O3 2_655 . . 112.6(6) ?
    O2 Si1 O3 2_655 . 10_555 112.6(6) ?
    O3 Si1 O3 . . 10_555 104.1(5) ?
    Ca1 O1 Ca1 . . 10_555 91.6(4) ?
    Ca1 O1 Ca2 . . 2_555 114.3(5) ?
    Ca1 O1 Si1 . . 3_565 106.4(5) ?
    Ca1 O1 Ca2 10_555 . 2_555 114.3(5) ?
    Ca1 O1 Si1 10_555 . 3_565 106.4(5) ?
    Ca2 O1 Si1 2_555 . 3_565 119.9(6) ?
    Ca1 O2 Ca1 4_665 . 7_665 91.8(3) ?
    Ca1 O2 Yb1 4_665 . 4_665 0 ?
    Ca1 O2 Yb1 4_665 . 7_665 91.8(3) ?
    Ca1 O2 Si1 4_665 . 3_665 128.6(4) ?
    Ca1 O2 Yb1 7_665 . 4_665 91.8(3) ?
    Ca1 O2 Yb1 7_665 . 7_665 0 ?
    Ca1 O2 Si1 7_665 . 3_665 128.6(4) ?
    Yb1 O2 Yb1 4_665 . 7_665 91.8(3) ?
    Yb1 O2 Si1 4_665 . 3_665 128.6(4) ?
    Yb1 O2 Si1 7_665 . 3_665 128.6(4) ?
    Ca2 O3 Ca2 2_555 . 6_554 116.6(2) ?
    Ca2 O3 Yb2 2_555 . 6_554 116.6(2) ?
    Ca2 O3 Si1 2_555 . . 97.0(4) ?
    Ca2 O3 Yb2 6_554 . 6_554 0 ?
    Ca2 O3 Si1 6_554 . . 139.7(6) ?
    Yb2 O3 Si1 6_554 . . 139.7(6) ?
    Ca2 O4 Ca2 . . 2_555 120.00(9) ?
    Ca2 O4 Ca2 . . 3_555 120.00(10) ?
    Ca2 O4 Yb2 . . . 0 ?
    Ca2 O4 Yb2 . . 2_555 120.00(9) ?
    Ca2 O4 Yb2 . . 3_555 120.00(10) ?
    Ca2 O4 Ca2 2_555 . 3_555 120.00(10) ?
    Ca2 O4 Yb2 2_555 . . 120.00(9) ?
    Ca2 O4 Yb2 2_555 . 2_555 0 ?
    Ca2 O4 Yb2 2_555 . 3_555 120.00(10) ?
    Ca2 O4 Yb2 3_555 . . 120.00(10) ?
    Ca2 O4 Yb2 3_555 . 2_555 120.00(10) ?
    Ca2 O4 Yb2 3_555 . 3_555 0 ?
    Yb2 O4 Yb2 . . 2_555 120.00(9) ?
    Yb2 O4 Yb2 . . 3_555 120.00(10) ?
    Yb2 O4 Yb2 2_555 . 3_555 120.00(10) ?
_iucr_refine_instructions_details
;
r_exp  1.87833771 r_exp_dash  0.970205097 r_wp  7.03723544 r_wp_dash  3.6348957
 r_p  5.06356832 r_p_dash  2.72857445 weighted_Durbin_Watson  0.225255987 gof
 3.74652299
iters 100000
do_errors
prm lsmax =Get(refine_ls_shift_on_su_max); :  0.03950
xdd "C:\Users\chon120\OneDrive - PNNL\Desktop\saehwa pnnl\Crum
 project\___Crystal data\Data for Oxyapatite\Yb\Yb-2 Oxyapatite (Ca2Yb8Si6O26)
 1550C HT.raw"
 r_exp  1.87833771 r_exp_dash  0.970205097 r_wp  7.03723544 r_wp_dash
 3.6348957 r_p  5.06356832 r_p_dash  2.72857445 weighted_Durbin_Watson
 0.225255987 gof  3.74652299
 range 1
 bkg @ -2570.56953`_121.900058  2109.18741`_108.428444 -476.604833`_48.143656
 19.8104924`_19.7472168  2.74310819`_8.16793166
 start_X  10
 LP_Factor( 0)
 One_on_X(@, 127021.28397`_3268.37746)
 Specimen_Displacement(@, -0.05048`_0.00067)
 Rp 250
 Rs 250
 lpsd_th2_angular_range_degrees  3
  lpsd_equitorial_divergence_degrees  0.3
  lpsd_equitorial_sample_length_mm  25
   lpsd_beam_spill_correct_intensity 0
 axial_conv
  filament_length  12
  sample_length  15
  receiving_slit_length  12
  primary_soller_angle  2.5
  secondary_soller_angle  2.5
  axial_n_beta  30
 lam
  ymin_on_ymax  0.0001
  la  0.653817 lo  1.540596 lh  0.501844
  la  0.346183 lo  1.544493 lh  0.626579
 str
  LVol_FWHM_CS_G_L( 1, 138.17591`_2.69970, 0.89, 193.17113`_3.77420,,,@,
 217.04621`_4.24068)
  e0_from_Strain( 0.00001`_0.00001,,,@, 0.00645`_0.00235_LIMIT_MIN_0.0001)
  r_bragg  3.90213298
  phase_MAC  110.294414
  Apply_Brindley_Spherical_R_PD( 1e-005, 0.4)
  phase_name "Ca2Yb8(SiO4)6O2"
  MVW( 2048.707, 501.380`_0.009, 87.969`_0.120)
  scale @  0.000355061888`_7.083e-007
  space_group P63/m
  Phase_LAC_1_on_cm( 748.36848`_0.01316)
  Phase_Density_g_on_cm3( 6.78519`_0.00012)
  Hexagonal(@  9.297426`_0.000071,@  6.697477`_0.000059)
  site Ca1 num_posns  4 x =1/3; :  0.33333 y =2/3; :  0.66667 z a2
 -0.00060`_0.00080 occ Ca+2  0.448 beq  1_LIMIT_MIN_0.025 min =0.025; max =10;
  site Yb1 num_posns  4 x =1/3; :  0.33333 y =2/3; :  0.66667 z =a2; :
 -0.00060`_0.00080 occ Yb+3  0.552 beq  1_LIMIT_MIN_0.025 min =0.025; max =10;
  site Ca2 num_posns  6 x c2  0.23445`_0.00017 y b2 -0.00097`_0.00029 z  0.25
 occ Ca+2  0.035 beq  1 min =0.025; max =10;
  site Yb2 num_posns  6 x =c2; :  0.23445`_0.00017 y =b2; :  -0.00097`_0.00029
 z  0.25 occ Yb+3  0.965 beq  1 min =0.025; max =10;
  site Si1 num_posns  6 x @  0.37509`_0.00091 y @  0.39552`_0.00085 z  0.25 occ
 Si+4  1 beq  1_LIMIT_MIN_0.025 min =0.025; max =10;
  site O1 num_posns  6 x @  0.13357`_0.00143 y @  0.53611`_0.00127 z  0.25 occ
 O-2  1 beq  1_LIMIT_MIN_0.025 min =0.025; max =10;
  site O2 num_posns  6 x @  0.83487`_0.00132 y @  0.51292`_0.00129 z  0.25 occ
 O-2  1 beq  1 min =0.025; max =10;
  site O3 num_posns  12 x @  0.25566`_0.00082 y @  0.33902`_0.00074 z @
 0.06591`_0.00099 occ O-2  1 beq  1 min =0.025; max =10;
  site O4 num_posns  2 x  0 y  0 z  0.25 occ O-2  1 beq  1 min =0.025; max =10;
  PO_Spherical_Harmonics(sh_5cb8cfd2_208, 4 load sh_Cij_prm { y00
 !sh_5cb8cfd2_208_c00 1 y20 sh_5cb8cfd2_208_c20  0.05883`_0.00466 y40
 sh_5cb8cfd2_208_c40 -0.05920`_0.00634 } )
 str
  LVol_FWHM_CS_G_L( 1, 148.49236`_37.83663, 0.89, 207.59362`_52.89593,,,@,
 233.25125`_59.43363)
  e0_from_Strain( 0.00038`_0.00008,,,@, 0.17622`_0.03672)
  r_bragg  5.19671152
  phase_MAC  114.349824
  phase_name "Ytterbium Silicate_4446"
  MVW( 3633.300, 827.921`_0.128, 7.608`_0.117)
  scale @  1.04832821e-005`_1.734e-007
  space_group B112/b
  Phase_LAC_1_on_cm( 833.29184`_0.12914)
  Phase_Density_g_on_cm3( 7.28722`_0.00113)
  a @  14.255205`_0.001086
  b @  10.297986`_0.000968
  c @  6.664902`_0.000646
  ga  122.2
  site Yb1 num_posns  8 x  0.46638 y  0.53709 z  0.75564 occ Yb+3  1 beq  0.338
  site Yb2 num_posns  8 x  0.66416 y  0.35892 z  0.87736 occ Yb+3  1 beq  0.34
  site Si1 num_posns  8 x  0.6928 y  0.3182 z  0.4085 occ Si+4  1 beq  0.237
  site O1 num_posns  8 x  0.6747 y  0.3787 z  0.2103 occ O-2  1 beq  0.586
  site O2 num_posns  8 x  0.6018 y  0.1422 z  0.4941 occ O-2  1 beq  0.596
  site O3 num_posns  8 x  0.7769 y  0.3029 z  0.3535 occ O-2  1 beq  0.406
  site O4 num_posns  8 x  0.6927 y  0.3987 z  0.571 occ O-2  1 beq  0.886
  site O5 num_posns  8 x  0.4965 y  0.1177 z  0.9052 occ O-2  1 beq  0.412
 str
  LVol_FWHM_CS_G_L( 1, 188.83126`_29.86624, 0.89, 263.98775`_41.75326,,,@,
 296.61545`_46.91378)
  e0_from_Strain( 0.00013`_0.00003,,,@, 0.06104`_0.01457)
  r_bragg  2.72912209
  phase_MAC  126.324228
  phase_name "Yb2O3_00-043-1037_62871"
  MVW( 6305.251, 1135.540`_0.055, 4.424`_0.047)
  scale @  2.56103173e-006`_2.769e-008
  space_group Ia-3
  Phase_LAC_1_on_cm( 1164.75877`_0.05674)
  Phase_Density_g_on_cm3( 9.22039`_0.00045)
  Cubic(@  10.432798`_0.000169)
  site Yb1 num_posns  8 x  0.25 y  0.25 z  0.25 occ Yb+3  1 beq  0.2
  site Yb2 num_posns  24 x  -0.0322 y  0 z  0.25 occ Yb+3  1 beq  0.1
  site O1 num_posns  48 x  0.3905 y  0.1551 z  0.3798 occ O-2  1 beq  0.3
C_matrix_normalized
{
                             1   2   3   4   5   6   7   8   9  10  11  12  13
 14  15  16  17  18  19  20  21  22  23  24  25  26  27  28  29  30  31  32  33
  34  35  36
bkga120088             1:  100-100 100 -98  91-100  -1  -1   5  -8  -6   6   1
  0  -4  -7  -7   4  -5  -7  -2   6   5  -8 -12  -3  -3   2  17  -0  -2   1  -2
   0   6   1
bkga120128             2: -100 100-100  98 -91 100   1   1  -5   7   6  -7  -1
 -0   4   7   8  -4   6   7   2  -6  -5   8  12   3   3  -2 -18   0   2  -1   2
  -0  -7  -1
bkga1201c8             3:  100-100 100 -99  92 -99  -1  -1   6  -8  -6   8   1
  1  -4  -8  -8   4  -5  -7  -2   5   5  -7 -11  -3  -3   3  21  -0  -2   1  -2
   0   7   1
bkga120268             4:  -98  98 -99 100 -92  98   1   1  -6  10   8  -7  -1
 -1   4   7   8  -5   5   7   2  -6  -3   8  11   2   4  -2 -21   0   2  -1   2
   1  -6  -1
bkga120308             5:   91 -91  92 -92 100 -90  -1   0   8  -9  -7   8   1
  1  -4  -9 -11   6  -3  -2   0   5   2  -9 -10  -3  -4   2  22  -0  -2   1  -1
   1   8   1
m5cb8cfd2_222          6: -100 100 -99  98 -90 100   1   1  -5   8   6  -7  -1
 -0   4   7   7  -4   5   7   2  -6  -5   8  12   3   3  -2 -18   0   2  -1   2
  -0  -6  -1
m5cb8cfd2_229          7:   -1   1  -1   1  -1   1 100  -1   0  -3  -7  -2 -86
 -71   0   0   0  -1  -1  -1  -0  -1  -1  -0   0  -1   2   1  -3 -13  -9  -7
 -1  -1  -1 -43
sh_5cb8cfd2_208_c20    8:   -1   1  -1   1   0   1  -1 100 -18   1   2   5   1
 -0  -8  -2  -2 -13  -1  25  23  -3  -6   9 -18 -27   3   3  -3  -1   1   3  -2
  -1   4   1
sh_5cb8cfd2_208_c40    9:    5  -5   6  -6   8  -5   0 -18 100 -10 -10 -12  -0
 -0   6   6  -4  16   8 -12   2  10   8 -22  21 -24   0   1   0  -0  -1  -1   2
   2  -2  -1
m5cb8cfd2_223         10:   -8   7  -8  10  -9   8  -3   1 -10 100  96  -7   3
  3  -0   2   3   3  -1   2   2   0  -0   8   4   4  -1  -1  -1  -0  -1  -2  -2
  -1   3   3
m5cb8cfd2_224         11:   -6   6  -6   8  -7   6  -7   2 -10  96 100   3   7
  6   0   1   2   3  -1   2   1  -1  -2   7   4   4  -1  -1  -1   1  -2  -1  -2
  -1   3   4
scalec99f40_          12:    6  -7   8  -7   8  -7  -2   5 -12  -7   3 100   2
  2  -2 -12  -5 -11  -5  -5  -8  -8 -11   6  -1   1   0  -0   0   2  -2  -0   2
   1  -1  -1
aa169020_             13:    1  -1   1  -1   1  -1 -86   1  -0   3   7   2 100
 45  -0  -0  -0   1   1   1  -0   1   1   0  -0   1  -2  -2   2  12   8   5  -0
   1   3  38
ca169120_             14:    0  -0   1  -1   1  -0 -71  -0  -0   3   6   2  45
 100   0  -0  -0  -0   0   1   0   1  -0   0   0   0   0   1   1   9   5   7
 0   1   0  30
a2                    15:   -4   4  -4   4  -4   4   0  -8   6  -0   0  -2  -0
  0 100   3  -5  17 -13  -7  -4  -1  -8 -11  -0   4   2   3   2   4  -1   2   1
   1  -1  -1
c2                    16:   -7   7  -8   7  -9   7   0  -2   6   2   1 -12  -0
 -0   3 100  81  12  10  -3  13 -11   7  -3   6   8   1   1  -4   0  -1   2  -0
   0   0  -0
b2                    17:   -7   8  -8   8 -11   7   0  -2  -4   3   2  -5  -0
 -0  -5  81 100  -9   9 -14   1 -20   2  10  16   4  -0  -1  -4   0  -1   2   1
   1   1  -0
xa120b28_             18:    4  -4   4  -5   6  -4  -1 -13  16   3   3 -11   1
 -0  17  12  -9 100   6  23   8   4  21 -22  -7  25   2   2  -4   1  -0  -4   1
   2   4   1
ya120bc8_             19:   -5   6  -5   5  -3   5  -1  -1   8  -1  -1  -5   1
  0 -13  10   9   6 100  25 -11  15  17   5  -3  14   2   3   1   0   1   1  -1
  -1  -0   1
xa120d08_             20:   -7   7  -7   7  -2   7  -1  25 -12   2   2  -5   1
  1  -7  -3 -14  23  25 100  39  28  15   8 -12   9  -1  -1  -0  -1   1  -1  -2
  -1   1   1
ya120da8_             21:   -2   2  -2   2   0   2  -0  23   2   2   1  -8  -0
  0  -4  13   1   8 -11  39 100 -10  13  -9 -11 -18  -1   0   2  -2   3   1   0
  -1  -4   0
xa120ee8_             22:    6  -6   5  -6   5  -6  -1  -3  10   0  -1  -8   1
  1  -1 -11 -20   4  15  28 -10 100  46 -21 -14 -13  -0   1   4  -2   2   0  -1
  -1  -0   2
ya120f88_             23:    5  -5   5  -3   2  -5  -1  -6   8  -0  -2 -11   1
 -0  -8   7   2  21  17  15  13  46 100 -10 -12 -18  -2  -1   1  -1   1   0  -1
   0   5   3
xa1210c8_             24:   -8   8  -7   8  -9   8  -0   9 -22   8   7   6   0
  0 -11  -3  10 -22   5   8  -9 -21 -10 100  42  -3  -2  -2   2  -0  -1   2  -1
  -1  -0  -0
ya121168_             25:  -12  12 -11  11 -10  12   0 -18  21   4   4  -1  -0
  0  -0   6  16  -7  -3 -12 -11 -14 -12  42 100   5  -2  -2  -1   1  -2   0  -2
  -1   1  -0
za121208_             26:   -3   3  -3   2  -3   3  -1 -27 -24   4   4   1   1
  0   4   8   4  25  14   9 -18 -13 -18  -3   5 100  -2  -2   2  -0   1  -4  -1
  -1  -1   0
m5cb8cfd2_225         27:   -3   3  -3   4  -4   3   2   3   0  -1  -1   0  -2
  0   2   1  -0   2   2  -1  -1  -0  -2  -2  -2  -2 100  94 -11  -2   2  -0   3
   3  -0  -3
m5cb8cfd2_226         28:    2  -2   3  -2   2  -2   1   3   1  -1  -1  -0  -2
  1   3   1  -1   2   3  -1   0   1  -1  -2  -2  -2  94 100  12  -3   3   1   3
   3  -2  -2
scalec9a120_          29:   17 -18  21 -21  22 -18  -3  -3   0  -1  -1   0   2
  1   2  -4  -4  -4   1  -0   2   4   1   2  -1   2 -11  12 100  -4   4   2   4
   1  -9   5
aa1699a0_             30:   -0   0  -0   0  -0   0 -13  -1  -0  -0   1   2  12
  9   4   0   0   1   0  -1  -2  -2  -1  -0   1  -0  -2  -3  -4 100 -33 -14   0
   1   4   4
ba169a20_             31:   -2   2  -2   2  -2   2  -9   1  -1  -1  -2  -2   8
  5  -1  -1  -1  -0   1   1   3   2   1  -1  -2   1   2   3   4 -33 100 -27   2
   0 -11  10
ca169aa0_             32:    1  -1   1  -1   1  -1  -7   3  -1  -2  -1  -0   5
  7   2   2   2  -4   1  -1   1   0   0   2   0  -4  -0   1   2 -14 -27 100   1
   1   0   4
m5cb8cfd2_227         33:   -2   2  -2   2  -1   2  -1  -2   2  -2  -2   2  -0
  0   1  -0   1   1  -1  -2   0  -1  -1  -1  -2  -1   3   3   4   0   2   1 100
  95 -14   2
m5cb8cfd2_228         34:    0  -0   0   1   1  -0  -1  -1   2  -1  -1   1   1
  1   1   0   1   2  -1  -1  -1  -1   0  -1  -1  -1   3   3   1   1   0   1  95
 100   3   4
scalec9a300_          35:    6  -7   7  -6   8  -6  -1   4  -2   3   3  -1   3
  0  -1   0   1   4  -0   1  -4  -0   5  -0   1  -1  -0  -2  -9   4 -11   0 -14
   3 100   1
aa16a120_             36:    1  -1   1  -1   1  -1 -43   1  -1   3   4  -1  38
 30  -1  -0  -0   1   1   1   0   2   3  -0  -0   0  -3  -2   5   4  10   4   2
   4   1 100
}
;
data_Na-La
_database_code_depnum_ccdc_archive 'CCDC 1923003'
loop_
    _audit_conform_dict_name
    _audit_conform_dict_version
    cif_core.dic .
    cif_pd.dic .
_pd_block_diffractogram_id     ?
_chemical_name_systematic
;
Sodium lanthanum silicate oxyapatite
;
_chemical_name_common     'sodium lanthanum silicate oxyapatite'
_chemical_formula_moiety     'Na1 La9 Si6 O26'
_chemical_formula_sum     'Na1 La9 Si6 O26'
_chemical_formula_structural     ?
_chemical_formula_analytical     ?
_chemical_formula_iupac     'Na1 La9 (Si O4)6 O2'
_chemical_formula_weight     1857.63
_chemical_melting_point     ?
_chemical_compound_source     ?
_space_group_crystal_system     hexagonal
_space_group_name_H-M_alt     P63/m
_space_group_name_Hall     '-P 6c'
loop_
    _space_group_symop_id
    _space_group_symop_operation_xyz
    1 x,y,z
    2 -y,x-y,z
    3 -x+y,-x,z
    4 -x,-y,z+1/2
    5 y,-x+y,z+1/2
    6 x-y,x,z+1/2
    7 -x,-y,-z
    8 y,-x+y,-z
    9 x-y,x,-z
    10 x,y,-z+1/2
    11 -y,x-y,-z+1/2
    12 -x+y,-x,-z+1/2
_cell_length_a     9.69061(7)
_cell_length_b     9.69061(7)
_cell_length_c     7.18567(6)
_cell_angle_alpha     90
_cell_angle_beta     90
_cell_angle_gamma     120
_cell_volume     584.387(10)
_cell_formula_units_Z     1
_cell_measurement_temperature     295
_cell_special_details     ?
_exptl_crystal_density_diffrn     5.2785
_pd_char_colour     white
_pd_char_particle_morphology     ?
_exptl_absorpt_coefficient_mu     ?
_exptl_absorpt_correction_type     ?
_exptl_absorpt_process_details     ?
_exptl_absorpt_correction_T_min     ?
_exptl_absorpt_correction_T_max     ?
_exptl_special_details     ?
_diffrn_ambient_temperature     295
_diffrn_source     'sealed X-ray tube'
_diffrn_radiation_type     'Cu K\a'
_diffrn_radiation_wavelength     1.54188
_diffrn_radiation_source     'sealed X-ray tube'
_diffrn_radiation_monochromator     ?
_diffrn_measurement_device_type     'Bruker D8 Advance'
_diffrn_detector     'Si strip'
_pd_instr_dist_src/spec     ?
_pd_instr_dist_spec/detc     ?
_pd_instr_location     ?
_pd_meas_2theta_fixed     ?
_pd_meas_2theta_range_min     5
_pd_meas_2theta_range_max     70.3
_pd_meas_2theta_range_inc     0.0092
_pd_meas_number_of_points     6994
_pd_meas_scan_method     step
_pd_meas_special_details     ?
_refine_special_details
   'Beq were fixed as 1\%A squared during refinement as they result high errors'
_refine_ls_matrix_type     ?
_refine_ls_R_factor_all     ?
_refine_ls_goodness_of_fit_all     2.48
_refine_ls_restrained_S_all     ?
_refine_ls_number_parameters     29
_refine_ls_number_restraints     ?
_refine_ls_number_constraints     ?
_refine_ls_hydrogen_treatment     ?
_refine_ls_weighting_scheme     sigma
_refine_ls_weighting_details     ?
_refine_ls_shift/su_max     0.037
_refine_ls_shift/su_mean     ?
_refine_ls_extinction_method     ?
_refine_ls_extinction_coef     ?
loop_
    _atom_type_symbol
    _atom_type_scat_dispersion_real
    _atom_type_scat_dispersion_imag
    _atom_type_scat_source
    La -1.4094 9.0376 'International Tables Vol C tables 4.2.6.8 and 6.1.1.1'
    Na 0.1353 0.1239 'International Tables Vol C tables 4.2.6.8 and 6.1.1.1'
    O 0.0492 0.0322 'International Tables Vol C tables 4.2.6.8 and 6.1.1.1'
    Si 0.2541 0.3302 'International Tables Vol C tables 4.2.6.8 and 6.1.1.1'
_computing_data_collection
;
<i>XRD Commander</i> (Kienle & Jacob, 2003)
;
_computing_cell_refinement
;
<i>TOPAS</i> (Bruker, 2009)
;
_computing_data_reduction     ?
_computing_structure_solution
;
<i>TOPAS</i> (Bruker, 2009)
;
_computing_structure_refinement
;
<i>TOPAS</i> (Bruker, 2009)
;
_computing_molecular_graphics
;
<i>VESTA</i> (Momma & Izumi, 2011)
;
_computing_publication_material
;
publCIF (Westrip, 2010)
;
_pd_calibration_special_details     ?
_pd_prep_cool_rate     ?
_pd_prep_pressure     ?
_pd_prep_temperature     ?
_pd_proc_2theta_range_min     10
_pd_proc_2theta_range_max     70
_pd_proc_2theta_range_inc     0.009295
_pd_proc_info_data_reduction     ?
_pd_proc_info_excluded_regions     ?
_pd_proc_ls_background_function     Chebychev
_pd_proc_ls_pref_orient_corr     'spherical harmonic'
_pd_proc_ls_prof_R_factor     0.04
_pd_proc_ls_prof_wR_factor     0.06
_pd_proc_ls_prof_wR_expected     0.03
_pd_proc_ls_profile_function     pseudo-Voigt
_pd_proc_ls_special_details     ?
_pd_proc_wavelength     ?
_pd_spec_mount_mode     reflection
_pd_spec_mounting     'packed powder pellet'
_pd_spec_shape     flat_sheet
_pd_spec_size_axial     25
_pd_spec_size_equat     25
_pd_spec_size_thick     1
loop_
    _atom_site_type_symbol
    _atom_site_label
    _atom_site_fract_x
    _atom_site_fract_y
    _atom_site_fract_z
    _atom_site_U_iso_or_equiv
    _atom_site_adp_type
    _atom_site_calc_flag
    _atom_site_refinement_flags
    _atom_site_occupancy
    _atom_site_site_symmetry_multiplicity
    _atom_site_disorder_assembly
    _atom_site_disorder_group
    Na Na1 0.333333 0.666667 -0.002779 0.0127 Uiso d . 0.25 4 . .
    La La1 0.333333 0.666667 -0.002779 0.0127 Uiso d . 0.75 4 . .
    La La2 0.231568 -0.013605 0.25 0.0127 Uiso d . 1 6 . .
    Si Si1 0.402659 0.370809 0.25 0.0127 Uiso d . 1 6 . .
    O O1 0.328041 0.481344 0.25 0.0127 Uiso d . 1 6 . .
    O O2 0.588006 0.463109 0.25 0.0127 Uiso d . 1 6 . .
    O O3 0.336277 0.252542 0.074479 0.0127 Uiso d . 1 12 . .
    O O4 0 0 0.25 0.0127 Uiso d . 1 2 . .
loop_
    _atom_site_aniso_label
    _atom_site_aniso_U_11
    _atom_site_aniso_U_22
    _atom_site_aniso_U_33
    _atom_site_aniso_U_12
    _atom_site_aniso_U_13
    _atom_site_aniso_U_23
    _atom_site_aniso_type_symbol
    ? ? ? ? ? ? ? ?
_geom_special_details     ?
loop_
    _geom_bond_atom_site_label_1
    _geom_bond_atom_site_label_2
    _geom_bond_site_symmetry_1
    _geom_bond_site_symmetry_2
    _geom_bond_distance
    _geom_bond_publ_flag
    Na1 Na1 . 10_554 3.5529 ?
    Na1 Na1 . 10_555 3.6328 ?
    Na1 La1 . . 0 ?
    Na1 La1 . 10_554 3.5529 ?
    Na1 La1 . 10_555 3.6328 ?
    La1 La1 . 10_554 3.5529 ?
    La1 La1 . 10_555 3.6328 ?
    La1 O1 . . 2.5367 ?
    La1 O1 . 2_665 2.5367 ?
    La1 O1 . 3_565 2.5367 ?
    La1 O2 . 4_664 2.5054 ?
    La1 O2 . 5_564 2.5054 ?
    La1 O2 . 6_554 2.5054 ?
    La2 O3 . 5_555 2.4653 ?
    La2 O3 . 8_555 2.4653 ?
    La2 O4 . . 2.3128 ?
    Si1 O1 . . 1.5636 ?
    Si1 O2 . . 1.5555 ?
    Si1 O3 . . 1.6065 ?
    Si1 O3 . 10_555 1.6065 ?
loop_
    _geom_angle_atom_site_label_1
    _geom_angle_atom_site_label_2
    _geom_angle_atom_site_label_3
    _geom_angle_site_symmetry_1
    _geom_angle_site_symmetry_2
    _geom_angle_site_symmetry_3
    _geom_angle
    _geom_angle_publ_flag
    Na1 Na1 Na1 10_554 . 10_555 180 ?
    Na1 Na1 La1 10_554 . . 0 ?
    Na1 Na1 La1 10_554 . 10_554 0 ?
    Na1 Na1 La1 10_554 . 10_555 180 ?
    Na1 Na1 La1 10_555 . . 0 ?
    Na1 Na1 La1 10_555 . 10_554 180 ?
    Na1 Na1 La1 10_555 . 10_555 0 ?
    La1 Na1 La1 . . 10_554 0 ?
    La1 Na1 La1 . . 10_555 0 ?
    La1 Na1 La1 10_554 . 10_555 180 ?
    Na1 La1 Na1 . . 10_554 0 ?
    Na1 La1 Na1 . . 10_555 0 ?
    Na1 La1 La1 . . 10_554 0 ?
    Na1 La1 La1 . . 10_555 0 ?
    Na1 La1 O1 . . . 0 ?
    Na1 La1 O1 . . 2_665 0 ?
    Na1 La1 O1 . . 3_565 0 ?
    Na1 La1 O2 . . 4_664 0 ?
    Na1 La1 O2 . . 5_564 0 ?
    Na1 La1 O2 . . 6_554 0 ?
    Na1 La1 Na1 10_554 . 10_555 180 ?
    Na1 La1 La1 10_554 . 10_554 0 ?
    Na1 La1 La1 10_554 . 10_555 180 ?
    Na1 La1 O1 10_554 . . 135.73 ?
    Na1 La1 O1 10_554 . 2_665 135.73 ?
    Na1 La1 O1 10_554 . 3_565 135.73 ?
    Na1 La1 O2 10_554 . 4_664 44.84 ?
    Na1 La1 O2 10_554 . 5_564 44.84 ?
    Na1 La1 O2 10_554 . 6_554 44.84 ?
    Na1 La1 La1 10_555 . 10_554 180 ?
    Na1 La1 La1 10_555 . 10_555 0 ?
    Na1 La1 O1 10_555 . . 44.27 ?
    Na1 La1 O1 10_555 . 2_665 44.27 ?
    Na1 La1 O1 10_555 . 3_565 44.27 ?
    Na1 La1 O2 10_555 . 4_664 135.16 ?
    Na1 La1 O2 10_555 . 5_564 135.16 ?
    Na1 La1 O2 10_555 . 6_554 135.16 ?
    La1 La1 La1 10_554 . 10_555 180 ?
    La1 La1 O1 10_554 . . 135.73 ?
    La1 La1 O1 10_554 . 2_665 135.73 ?
    La1 La1 O1 10_554 . 3_565 135.73 ?
    La1 La1 O2 10_554 . 4_664 44.84 ?
    La1 La1 O2 10_554 . 5_564 44.84 ?
    La1 La1 O2 10_554 . 6_554 44.84 ?
    La1 La1 O1 10_555 . . 44.27 ?
    La1 La1 O1 10_555 . 2_665 44.27 ?
    La1 La1 O1 10_555 . 3_565 44.27 ?
    La1 La1 O2 10_555 . 4_664 135.16 ?
    La1 La1 O2 10_555 . 5_564 135.16 ?
    La1 La1 O2 10_555 . 6_554 135.16 ?
    O1 La1 O1 . . 2_665 74.39 ?
    O1 La1 O1 . . 3_565 74.39 ?
    O1 La1 O2 . . 4_664 93.2 ?
    O1 La1 O2 . . 5_564 154.53 ?
    O1 La1 O2 . . 6_554 124.37 ?
    O1 La1 O1 2_665 . 3_565 74.39 ?
    O1 La1 O2 2_665 . 4_664 124.36 ?
    O1 La1 O2 2_665 . 5_564 93.2 ?
    O1 La1 O2 2_665 . 6_554 154.53 ?
    O1 La1 O2 3_565 . 4_664 154.53 ?
    O1 La1 O2 3_565 . 5_564 124.37 ?
    O1 La1 O2 3_565 . 6_554 93.2 ?
    O2 La1 O2 4_664 . 5_564 75.28 ?
    O2 La1 O2 4_664 . 6_554 75.28 ?
    O2 La1 O2 5_564 . 6_554 75.28 ?
    O3 La2 O3 5_555 . 8_555 142.09 ?
    O3 La2 O4 5_555 . . 103.4 ?
    O3 La2 O4 8_555 . . 103.4 ?
    O1 Si1 O2 . . . 113.74 ?
    O1 Si1 O3 . . . 109.35 ?
    O1 Si1 O3 . . 10_555 109.35 ?
    O2 Si1 O3 . . . 110.22 ?
    O2 Si1 O3 . . 10_555 110.22 ?
    O3 Si1 O3 . . 10_555 103.46 ?
    La1 O1 La1 . . 10_555 91.46 ?
    La1 O1 Si1 . . . 129.23 ?
    La1 O1 Si1 10_555 . . 129.23 ?
    La1 O2 La1 4_665 . 7_665 90.32 ?
    La1 O2 Si1 4_665 . . 105.37 ?
    La1 O2 Si1 7_665 . . 105.37 ?
    La2 O3 Si1 6_554 . . 143.18 ?
    La2 O4 La2 . . 2_555 120 ?
    La2 O4 La2 . . 3_555 120 ?
    La2 O4 La2 2_555 . 3_555 120 ?
_iucr_refine_instructions_details
;
r_exp  2.61341272 r_exp_dash  1.03120503 r_wp  6.47358993 r_wp_dash  2.55436061
 r_p  4.36140803 r_p_dash  1.96611242 weighted_Durbin_Watson  0.419789226 gof
 2.47706376
iters 100000
do_errors
prm lsmax =Get(refine_ls_shift_on_su_max); :  0.03699
xdd "C:\Users\chon120\OneDrive - PNNL\Desktop\saehwa pnnl\Crum
 project\___Crystal data\Data for Oxyapatite\Na-La\Na-La Oxyapatite
 (NaLa9Si6O26) 1550C HT.raw"
 r_exp  2.61341272 r_exp_dash  1.03120503 r_wp  6.47358993 r_wp_dash
 2.55436061 r_p  4.36140803 r_p_dash  1.96611242 weighted_Durbin_Watson
 0.419789226 gof  2.47706376
 range 1
 bkg @ -1693.70515`_656.915859  591.535522`_592.449524  208.632092`_266.372861
 -268.403523`_119.510093  172.446059`_52.8814977 -73.4127946`_23.0303776
 37.5450848`_9.15211507 -13.0402306`_3.39856744
 start_X  10
 LP_Factor( 0)
 One_on_X(@, 87472.01549`_17402.17697)
 Specimen_Displacement(@, 0.01309`_0.00067)
 Rp 250
 Rs 250
 lpsd_th2_angular_range_degrees  3
  lpsd_equitorial_divergence_degrees  0.3
  lpsd_equitorial_sample_length_mm  25
   lpsd_beam_spill_correct_intensity 0
 axial_conv
  filament_length  12
  sample_length  15
  receiving_slit_length  12
  primary_soller_angle  2.5
  secondary_soller_angle  2.5
  axial_n_beta  30
 lam
  ymin_on_ymax  0.0001
  la  0.653817 lo  1.540596 lh  0.501844
  la  0.346183 lo  1.544493 lh  0.626579
 str
  LVol_FWHM_CS_G_L( 1, 206.12403`_5.82323, 0.89, 288.16319`_8.14093,,,@,
 323.77886`_9.14711)
  e0_from_Strain( 0.00006`_0.00000,,,@, 0.02824`_0.00229)
  r_bragg  4.7116841
  phase_MAC  242.353745
  phase_name "NaLa9Si6O26"
  MVW( 1857.637, 584.387`_0.010, 100.000`_0.000)
  scale @  0.000147717648`_2.984e-007
  space_group P63/m
  Phase_LAC_1_on_cm( 1279.26185`_0.02229)
  Phase_Density_g_on_cm3( 5.27849`_0.00009)
  Hexagonal(@  9.690611`_0.000073,@  7.185674`_0.000062)
  site Na1 num_posns  4 x =1/3; :  0.33333 y =2/3; :  0.66667 z c3
 -0.00281`_0.00051 occ NA+1  0.25 min =0; max =1; beq  1_LIMIT_MIN_0.025 min
 =0.025; max =10;
  site La1 num_posns  4 x =1/3; :  0.33333 y =2/3; :  0.66667 z =c3; :
 -0.00281`_0.00051 occ La+3  0.75 min =.75; max =.75; beq  1_LIMIT_MIN_0.025
 min =0.025; max =10;
  site Na2 num_posns  6 x c1  0.23115`_0.00014 y c2 -0.01386`_0.00020 z  0.25
 occ NA+1  0_LIMIT_MIN_0 min =0; max =0; beq  1 min =0.025; max =10;
  site La2 num_posns  6 x =c1; :  0.23115`_0.00014 y =c2; :  -0.01386`_0.00020
 z  0.25 occ La+3  1 min =0; max =1; beq  1 min =0.025; max =10;
  site Si1 num_posns  6 x @  0.40165`_0.00075 y @  0.37088`_0.00081 z  0.25 occ
 Si+4  1 min =0; max =1; beq  1_LIMIT_MIN_0.025 min =0.025; max =10;
  site O1 num_posns  6 x @  0.32626`_0.00122 y @  0.47925`_0.00119 z  0.25 occ
 O-2  1 min =0; max =1; beq  1_LIMIT_MIN_0.025 min =0.025; max =10;
  site O2 num_posns  6 x @  0.58834`_0.00135 y @  0.46820`_0.00123 z  0.25 occ
 O-2  1 min =0; max =1; beq  1 min =0.025; max =10;
  site O3 num_posns  12 x @  0.33631`_0.00072 y @  0.25285`_0.00077 z @
 0.07938`_0.00089 occ O-2  1 min =0; max =1; beq  1 min =0.025; max =10;
  site O4 num_posns  2 x  0 y  0 z  0.25 occ O-2  1 min =0; max =1; beq  1 min
 =0.025; max =10;
  PO_Spherical_Harmonics(sh_5cb8cfd2_1d6, 4 load sh_Cij_prm { y00
 !sh_5cb8cfd2_1d6_c00 1 y20 sh_5cb8cfd2_1d6_c20 -0.07356`_0.00436 y40
 sh_5cb8cfd2_1d6_c40 -0.05307`_0.00594 } )
C_matrix_normalized
{
                             1   2   3   4   5   6   7   8   9  10  11  12  13
 14  15  16  17  18  19  20  21  22  23  24  25  26  27  28  29
bkga2a8b98             1:  100-100 100-100 100 -99  98 -89-100   1  -1  -5   4
  3   1  -0  -0   2  -3  -3   6   7  -7  -2  10   3 -11  -5   4
bkga2a8c38             2: -100 100-100 100-100  99 -98  90 100  -1   1   5  -4
 -3  -1   0   0  -2   3   3  -6  -7   7   1 -10  -3  11   5  -4
bkga2a8cd8             3:  100-100 100-100 100 -99  98 -90-100   1  -1  -5   4
  3   1  -0  -0   2  -3  -3   6   7  -7  -1  10   3 -11  -5   4
bkga2a8d78             4: -100 100-100 100-100 100 -98  90 100  -1   1   5  -4
 -3  -1   0   0  -2   3   3  -7  -7   7   1 -10  -3  10   5  -4
bkga2a8e18             5:  100-100 100-100 100-100  98 -90-100   1  -1  -5   4
  3   0  -0  -0   2  -3  -3   7   7  -7  -1  10   3 -10  -5   4
bkga2a8eb8             6:  -99  99 -99 100-100 100 -99  92  99  -1   1   5  -5
 -4  -0   0   0  -2   3   3  -7  -8   8   1 -10  -3  10   5  -5
bkga2a8f58             7:   98 -98  98 -98  98 -99 100 -93 -98   1  -1  -6   6
  5  -1  -1  -0   3  -3  -2   7   7  -6  -0  11   4 -10  -4   5
bkga2a8ff8             8:  -89  90 -90  90 -90  92 -93 100  89  -1   3   6  -7
 -5   3   1   0  -0   4   5  -9 -14   7   2 -11  -3   9   4  -7
m5cb8cfd2_1e3          9: -100 100-100 100-100  99 -98  89 100  -1   1   5  -4
 -3  -1   0   0  -2   3   3  -6  -7   7   2 -10  -3  11   5  -4
m5cb8cfd2_1e6         10:    1  -1   1  -1   1  -1   1  -1  -1 100   1  -2   0
 -6  -5 -88 -73  -0   2   1  -4  -2   1  -1  -1   4  -3  -4   4
sh_5cb8cfd2_1d6_c20   11:   -1   1  -1   1  -1   1  -1   3   1   1 100 -13   1
  1   3   1  -0   3   6   4  -2 -11   3   8   0 -20 -13   7 -26
sh_5cb8cfd2_1d6_c40   12:   -5   5  -5   5  -5   5  -6   6   5  -2 -13 100 -13
 -12  -8   0   0  -5  14   8   6   7   9   1  -9  -6  22 -14 -15
m5cb8cfd2_1e4         13:    4  -4   4  -4   4  -5   6  -7  -4   0   1 -13 100
 96 -10   2  -1   1  -4  -3  -0   3   0  -3   1   2  -2   3   3
m5cb8cfd2_1e5         14:    3  -3   3  -3   3  -4   5  -5  -3  -6   1 -12  96
 100   0   7   3   1  -6  -5  -0   3  -0  -2   2   2  -1   4   1
scalec99e50_          15:    1  -1   1  -1   0  -0  -1   3  -1  -5   3  -8 -10
  0 100   5   3  -5 -17 -15  -6   1  -4   5   4   7  -2   3  -3
a18c27a0_             16:   -0   0  -0   0  -0   0  -1   1   0 -88   1   0   2
  7   5 100  52   1  -2  -1   4   3  -1  -0   2  -2   2   4  -2
c18c28a0_             17:   -0   0  -0   0  -0   0  -0   0   0 -73  -0   0  -1
  3   3  52 100  -0  -1  -1   2   2   0   0   2  -2   1   2  -2
c3                    18:    2  -2   2  -2   2  -2   3  -0  -2  -0   3  -5   1
  1  -5   1  -0 100  -0  19  -1 -15   2  11   4   7  -4  10   2
c1                    19:   -3   3  -3   3  -3   3  -3   4   3   2   6  14  -4
 -6 -17  -2  -1  -0 100  66  11   2   6   1  -3 -25  -3  -9   2
c2                    20:   -3   3  -3   3  -3   3  -2   5   3   1   4   8  -3
 -5 -15  -1  -1  19  66 100   2 -21  16   4   7  -6  -2  -5  -0
xa2a9818_             21:    6  -6   6  -7   7  -7   7  -9  -6  -4  -2   6  -0
 -0  -6   4   2  -1  11   2 100  40  -7 -18  46   5  -2  13  21
ya2a98b8_             22:    7  -7   7  -7   7  -8   7 -14  -7  -2 -11   7   3
  3   1   3   2 -15   2 -21  40 100 -20 -23  32  -1  -0  -0  24
xa2a99f8_             23:   -7   7  -7   7  -7   8  -6   7   7   1   3   9   0
 -0  -4  -1   0   2   6  16  -7 -20 100  46  17  12  12  -6  -4
ya2a9a98_             24:   -2   1  -1   1  -1   1  -0   2   2  -1   8   1  -3
 -2   5  -0   0  11   1   4 -18 -23  46 100 -13   7  20  16  10
xa2a9bd8_             25:   10 -10  10 -10  10 -10  11 -11 -10  -1   0  -9   1
  2   4   2   2   4  -3   7  46  32  17 -13 100  44   3  21  22
ya2a9c78_             26:    3  -3   3  -3   3  -3   4  -3  -3   4 -20  -6   2
  2   7  -2  -2   7 -25  -6   5  -1  12   7  44 100   8   9  20
xa2a9db8_             27:  -11  11 -11  10 -10  10 -10   9  11  -3 -13  22  -2
 -1  -2   2   1  -4  -3  -2  -2  -0  12  20   3   8 100  48   1
ya2a9e58_             28:   -5   5  -5   5  -5   5  -4   4   5  -4   7 -14   3
  4   3   4   2  10  -9  -5  13  -0  -6  16  21   9  48 100  -2
za2a9ef8_             29:    4  -4   4  -4   4  -5   5  -7  -4   4 -26 -15   3
 1  -3  -2  -2   2   2  -0  21  24  -4  10  22  20   1  -2 100
}
;
