# Supplementary material for: Syntheses, crystal structures, and comparisons of rare-earth oxyapatites Ca2 RE 8(SiO4)6O2 (RE = La, Nd, Sm, Eu, or Yb) and NaLa9(SiO4)6O2
Source: Acta Crystallogr E Crystallogr Commun. 2019 Jun 21;75(Pt 7):1020–5. doi: 10.1107/S2056989019008442 (PMC6659328; doi:10.1107/S2056989019008442)
Supplement: Supplementary file 2 [file e-75-01020-Ca-Lasup2.rtv]

data_Ca-La

_pd_proc_2theta_range_min         10      
_pd_proc_2theta_range_max         70       
_pd_proc_2theta_range_inc         0.0092  
_pd_meas_step_count_time   1


loop_
      _pd_proc_point_id       
      _pd_meas_angle_2theta
      _pd_meas_counts_total
      _pd_calc_intensity_total
      _pd_proc_intensity_bkg_calc

1 10.0008176 4574 4530.33961 4528.13215
2 10.0101128 4612 4523.23923 4520.95669
3 10.019408 4589 4516.15871 4513.79717
4 10.0287032 4650 4509.09828 4506.65353
5 10.0379984 4562 4502.05821 4499.52574
6 10.0472936 4548 4495.03879 4492.41374
7 10.0565888 4553 4488.04034 4485.31749
8 10.065884 4597 4481.06321 4478.23694
9 10.0751792 4498 4474.10781 4471.17206
10 10.0844744 4566 4467.17459 4464.12279
11 10.0937696 4596 4460.26403 4457.08908
12 10.1030648 4578 4453.3767 4450.0709
13 10.11236 4433 4446.51322 4443.0682
14 10.1216552 4508 4439.67428 4436.08094
15 10.1309504 4648 4432.86066 4429.10906
16 10.1402456 4473 4426.07326 4422.15253
17 10.1495408 4321 4419.31306 4415.2113
18 10.158836 4387 4412.5812 4408.28533
19 10.1681312 4496 4405.87896 4401.37457
20 10.1774264 4405 4399.20779 4394.47899
21 10.1867216 4392 4392.56937 4387.59852
22 10.1960168 4478 4385.96563 4380.73315
23 10.205312 4428 4379.39878 4373.88281
24 10.2146072 4468 4372.87141 4367.04747
25 10.2239024 4453 4366.38655 4360.22708
26 10.2331976 4383 4359.94778 4353.4216
27 10.2424928 4409 4353.55938 4346.631
28 10.251788 4371 4347.22657 4339.85522
29 10.2610832 4399 4340.95577 4333.09422
30 10.2703784 4408 4334.75513 4326.34797
31 10.2796736 4299 4328.6351 4319.61641
32 10.2889688 4431 4322.60938 4312.89952
33 10.298264 4372 4316.69598 4306.19724
34 10.3075592 4437 4310.91847 4299.50953
35 10.3168544 4400 4305.30718 4292.83637
36 10.3261496 4424 4299.90033 4286.17769
37 10.3354448 4401 4294.7452 4279.53346
38 10.34474 4343 4289.89957 4272.90365
39 10.3540352 4469 4285.4333 4266.28821
40 10.3633304 4217 4281.43056 4259.68709
41 10.3726256 4306 4277.99253 4253.10027
42 10.3819208 4324 4275.24111 4246.52769
43 10.391216 4318 4273.32358 4239.96933
44 10.4005112 4436 4272.41871 4233.42513
45 10.4098064 4453 4272.74438 4226.89506
46 10.4191016 4389 4274.56744 4220.37908
47 10.4283968 4281 4278.21658 4213.87715
48 10.437692 4298 4284.09909 4207.38923
49 10.4469872 4364 4292.72281 4200.91528
50 10.4562824 4260 4304.7253 4194.45526
51 10.4655776 4403 4320.9129 4188.00914
52 10.4748728 4416 4342.31376 4181.57687
53 10.484168 4395 4370.24967 4175.15841
54 10.4934632 4406 4406.4329 4168.75373
55 10.5027584 4515 4453.08604 4162.36279
56 10.5120536 4391 4513.03714 4155.98555
57 10.5213488 4539 4589.59668 4149.62197
58 10.530644 4595 4685.85526 4143.27202
59 10.5399392 4801 4803.17111 4136.93565
60 10.5492344 5027 4938.80705 4130.61283
61 10.5585296 4940 5082.77715 4124.30351
62 10.5678248 5034 5213.76838 4118.00768
63 10.57712 5116 5294.33477 4111.72527
64 10.5864152 5239 5280.96144 4105.45627
65 10.5957104 5178 5166.41327 4099.20062
66 10.6050056 5117 4994.12526 4092.9583
67 10.6143008 4736 4800.59095 4086.72927
68 10.623596 4572 4609.1389 4080.51349
69 10.6328912 4463 4446.52376 4074.31092
70 10.6421864 4270 4325.42212 4068.12153
71 10.6514816 4192 4242.21595 4061.94528
72 10.6607768 4258 4186.78572 4055.78214
73 10.670072 4076 4149.06643 4049.63206
74 10.6793672 4082 4121.89454 4043.49502
75 10.6886624 3994 4101.04385 4037.37098
76 10.6979576 4075 4084.16433 4031.25989
77 10.7072528 4143 4069.91492 4025.16173
78 10.716548 4094 4057.48811 4019.07647
79 10.7258432 3967 4046.37166 4013.00405
80 10.7351384 4038 4036.22605 4006.94446
81 10.7444336 4005 4026.81803 4000.89765
82 10.7537288 3959 4017.98242 3994.8636
83 10.763024 3993 4009.5993 3988.84225
84 10.7723192 4020 4001.57967 3982.83359
85 10.7816144 3890 3993.85627 3976.83757
86 10.7909096 4022 3986.37739 3970.85417
87 10.8002048 4075 3979.10272 3964.88334
88 10.8095 3883 3972.00043 3958.92506
89 10.8187952 3937 3965.0451 3952.97928
90 10.8280904 3921 3958.21619 3947.04598
91 10.8373856 3940 3951.49696 3941.12511
92 10.8466808 3951 3944.87368 3935.21666
93 10.855976 3970 3938.33492 3929.32058
94 10.8652712 3966 3931.8712 3923.43684
95 10.8745664 3852 3925.4745 3917.5654
96 10.8838616 3857 3919.13807 3911.70624
97 10.8931568 3937 3912.85616 3905.85932
98 10.902452 3888 3906.62385 3900.0246
99 10.9117472 3935 3900.43691 3894.20206
100 10.9210424 3909 3894.29169 3888.39166
101 10.9303376 3877 3888.18503 3882.59337
102 10.9396328 3974 3882.11415 3876.80715
103 10.948928 3794 3876.07665 3871.03298
104 10.9582232 3783 3870.07039 3865.27081
105 10.9675184 3797 3864.09351 3859.52063
106 10.9768136 3766 3858.14436 3853.78239
107 10.9861088 3832 3852.22146 3848.05607
108 10.995404 3750 3846.3235 3842.34163
109 11.0046992 3765 3840.44932 3836.63904
110 11.0139944 3729 3834.59786 3830.94826
111 11.0232896 3829 3828.76819 3825.26928
112 11.0325848 3778 3822.95946 3819.60205
113 11.04188 3842 3817.1709 3813.94654
114 11.0511752 3667 3811.40183 3808.30273
115 11.0604704 3770 3805.6516 3802.67058
116 11.0697656 3735 3799.91965 3797.05006
117 11.0790608 3754 3794.20546 3791.44114
118 11.088356 3785 3788.50854 3785.84379
119 11.0976512 3672 3782.82847 3780.25798
120 11.1069464 3712 3777.16483 3774.68367
121 11.1162416 3777 3771.51726 3769.12084
122 11.1255368 3700 3765.88542 3763.56946
123 11.134832 3661 3760.269 3758.02949
124 11.1441272 3671 3754.66769 3752.50091
125 11.1534224 3796 3749.08124 3746.98368
126 11.1627176 3474 3743.50938 3741.47778
127 11.1720128 3605 3737.95189 3735.98317
128 11.181308 3665 3732.40855 3730.49983
129 11.1906032 3564 3726.87916 3725.02773
130 11.1998984 3654 3721.36352 3719.56683
131 11.2091936 3690 3715.86145 3714.1171
132 11.2184888 3607 3710.37279 3708.67853
133 11.227784 3603 3704.89738 3703.25107
134 11.2370792 3680 3699.43507 3697.8347
135 11.2463744 3674 3693.98572 3692.42939
136 11.2556696 3608 3688.5492 3687.03511
137 11.2649648 3677 3683.12538 3681.65184
138 11.27426 3768 3677.71414 3676.27953
139 11.2835552 3733 3672.31537 3670.91817
140 11.2928504 3599 3666.92896 3665.56772
141 11.3021456 3567 3661.55482 3660.22816
142 11.3114408 3626 3656.19283 3654.89946
143 11.320736 3646 3650.84291 3649.58158
144 11.3300312 3674 3645.50498 3644.27451
145 11.3393264 3621 3640.17893 3638.97821
146 11.3486216 3596 3634.8647 3633.69266
147 11.3579168 3595 3629.5622 3628.41782
148 11.367212 3535 3624.27137 3623.15367
149 11.3765072 3516 3618.99211 3617.90018
150 11.3858024 3566 3613.72437 3612.65733
151 11.3950976 3585 3608.46808 3607.42508
152 11.4043928 3522 3603.22318 3602.20341
153 11.413688 3557 3597.98959 3596.99228
154 11.4229832 3566 3592.76726 3591.79169
155 11.4322784 3450 3587.55613 3586.60158
156 11.4415736 3418 3582.35614 3581.42195
157 11.4508688 3540 3577.16724 3576.25276
158 11.460164 3468 3571.98937 3571.09398
159 11.4694592 3523 3566.82248 3565.94559
160 11.4787544 3451 3561.66652 3560.80756
161 11.4880496 3424 3556.52144 3555.67987
162 11.4973448 3494 3551.38719 3550.56248
163 11.50664 3499 3546.26372 3545.45537
164 11.5159352 3483 3541.15099 3540.35852
165 11.5252304 3537 3536.04896 3535.2719
166 11.5345256 3480 3530.95756 3530.19547
167 11.5438208 3406 3525.87678 3525.12922
168 11.553116 3419 3520.80655 3520.07312
169 11.5624112 3383 3515.74684 3515.02715
170 11.5717064 3312 3510.69762 3509.99127
171 11.5810016 3344 3505.65883 3504.96546
172 11.5902968 3395 3500.63043 3499.9497
173 11.599592 3406 3495.6124 3494.94395
174 11.6088872 3376 3490.60468 3489.9482
175 11.6181824 3365 3485.60724 3484.96242
176 11.6274776 3487 3480.62003 3479.98658
177 11.6367728 3285 3475.64302 3475.02066
178 11.646068 3294 3470.67617 3470.06463
179 11.6553632 3329 3465.71942 3465.11847
180 11.6646584 3355 3460.77274 3460.18215
181 11.6739536 3263 3455.83608 3455.25565
182 11.6832488 3374 3450.90939 3450.33893
183 11.692544 3325 3445.99262 3445.43199
184 11.7018392 3362 3441.08571 3440.53478
185 11.7111344 3374 3436.18861 3435.6473
186 11.7204296 3298 3431.30122 3430.7695
187 11.7297248 3372 3426.42349 3425.90138
188 11.73902 3319 3421.55531 3421.04289
189 11.7483152 3270 3416.69656 3416.19403
190 11.7576104 3163 3411.84711 3411.35476
191 11.7669056 3263 3407.00677 3406.52506
192 11.7762008 3302 3402.1753 3401.7049
193 11.785496 3352 3397.35232 3396.89427
194 11.7947912 3297 3392.53729 3392.09314
195 11.8040864 3300 3387.72954 3387.30148
196 11.8133816 3321 3382.92823 3382.51926
197 11.8226768 3365 3378.13275 3377.74648
198 11.831972 3230 3373.34264 3372.9831
199 11.8412672 3267 3368.55812 3368.22909
200 11.8505624 3219 3363.78414 3363.48444
201 11.8598576 3136 3359.03009 3358.74913
202 11.8691528 3327 3354.2936 3354.02312
203 11.878448 3289 3349.57083 3349.30639
204 11.8877432 3112 3344.85921 3344.59893
205 11.8970384 3203 3340.15732 3339.90071
206 11.9063336 3198 3335.46477 3335.2117
207 11.9156288 3201 3330.78148 3330.53188
208 11.924924 3202 3326.10744 3325.86123
209 11.9342192 3146 3321.44261 3321.19973
210 11.9435144 3210 3316.78697 3316.54735
211 11.9528096 3245 3312.14049 3311.90407
212 11.9621048 3226 3307.50316 3307.26986
213 11.9714 3241 3302.87494 3302.64472
214 11.9806952 3196 3298.25582 3298.0286
215 11.9899904 3249 3293.64576 3293.4215
216 11.9992856 3246 3289.04474 3288.82338
217 12.0085808 3137 3284.45274 3284.23423
218 12.017876 3140 3279.86973 3279.65402
219 12.0271712 3073 3275.29568 3275.08273
220 12.0364664 3131 3270.73057 3270.52034
221 12.0457616 3061 3266.17437 3265.96682
222 12.0550568 3094 3261.62705 3261.42216
223 12.064352 3187 3257.08857 3256.88634
224 12.0736472 3129 3252.55891 3252.35932
225 12.0829424 3164 3248.03803 3247.84109
226 12.0922376 3134 3243.52588 3243.33163
227 12.1015328 3250 3239.02244 3238.83091
228 12.110828 2979 3234.52765 3234.33892
229 12.1201232 3121 3230.04145 3229.85563
230 12.1294184 3082 3225.56379 3225.38102
231 12.1387136 3151 3221.09459 3220.91506
232 12.1480088 3061 3216.63377 3216.45775
233 12.157304 3147 3212.18121 3212.00905
234 12.1665992 3099 3207.73678 3207.56895
235 12.1758944 3158 3203.30031 3203.13743
236 12.1851896 3174 3198.87154 3198.71445
237 12.1944848 3038 3194.45012 3194.30001
238 12.20378 3034 3190.03551 3189.89408
239 12.2130752 2979 3185.62701 3185.49664
240 12.2223704 3018 3181.2238 3181.10767
241 12.2316656 2995 3176.82524 3176.72714
242 12.2409608 3075 3172.43087 3172.35505
243 12.250256 3016 3168.04091 3167.99136
244 12.2595512 3022 3163.66032 3163.63606
245 12.2688464 3037 3159.29857 3159.28913
246 12.2781416 3017 3154.95334 3154.95054
247 12.2874368 3046 3150.62079 3150.62027
248 12.296732 3112 3146.29837 3146.29832
249 12.3060272 2985 3141.98465 3141.98464
250 12.3153224 2978 3137.67923 3137.67923
251 12.3246176 2945 3133.38207 3133.38207
252 12.3339128 3091 3129.09313 3129.09313
253 12.343208 2896 3124.8124 3124.8124
254 12.3525032 2900 3120.53985 3120.53985
255 12.3617984 3003 3116.27546 3116.27546
256 12.3710936 2914 3112.01922 3112.01922
257 12.3803888 2943 3107.7711 3107.7711
258 12.389684 2900 3103.53109 3103.53109
259 12.3989792 2925 3099.29917 3099.29917
260 12.4082744 3014 3095.07531 3095.07531
261 12.4175696 2943 3090.8595 3090.8595
262 12.4268648 2970 3086.65171 3086.65171
263 12.43616 2830 3082.45194 3082.45194
264 12.4454552 2910 3078.26015 3078.26015
265 12.4547504 2972 3074.07633 3074.07633
266 12.4640456 2908 3069.90046 3069.90046
267 12.4733408 2941 3065.73252 3065.73252
268 12.482636 2943 3061.57249 3061.57249
269 12.4919312 2878 3057.42036 3057.42036
270 12.5012264 2894 3053.2761 3053.2761
271 12.5105216 2785 3049.13969 3049.13969
272 12.5198168 2864 3045.01112 3045.01112
273 12.529112 2883 3040.89037 3040.89037
274 12.5384072 2961 3036.77741 3036.77741
275 12.5477024 2940 3032.67223 3032.67223
276 12.5569976 3048 3028.57482 3028.57482
277 12.5662928 2903 3024.48514 3024.48514
278 12.575588 2859 3020.40319 3020.40319
279 12.5848832 2835 3016.32895 3016.32895
280 12.5941784 2875 3012.26239 3012.26239
281 12.6034736 2910 3008.2035 3008.2035
282 12.6127688 2735 3004.15226 3004.15226
283 12.622064 2899 3000.10865 3000.10865
284 12.6313592 2800 2996.07266 2996.07266
285 12.6406544 2909 2992.04426 2992.04426
286 12.6499496 2898 2988.02343 2988.02343
287 12.6592448 2905 2984.01017 2984.01017
288 12.66854 2800 2980.00445 2980.00445
289 12.6778352 2883 2976.00625 2976.00625
290 12.6871304 2928 2972.01555 2972.01555
291 12.6964256 2863 2968.03235 2968.03235
292 12.7057208 2795 2964.05661 2964.05661
293 12.715016 2828 2960.08833 2960.08833
294 12.7243112 2829 2956.12748 2956.12748
295 12.7336064 2873 2952.17404 2952.17404
296 12.7429016 2884 2948.22801 2948.22801
297 12.7521968 2780 2944.28935 2944.28935
298 12.761492 2817 2940.35806 2940.35806
299 12.7707872 2777 2936.43412 2936.43412
300 12.7800824 2837 2932.51751 2932.51751
301 12.7893776 2745 2928.6082 2928.6082
302 12.7986728 2801 2924.7062 2924.7062
303 12.807968 2825 2920.81147 2920.81147
304 12.8172632 2871 2916.924 2916.924
305 12.8265584 2819 2913.04377 2913.04377
306 12.8358536 2869 2909.17077 2909.17077
307 12.8451488 2717 2905.30498 2905.30498
308 12.854444 2792 2901.44638 2901.44638
309 12.8637392 2844 2897.59496 2897.59496
310 12.8730344 2820 2893.75069 2893.75069
311 12.8823296 2800 2889.91357 2889.91357
312 12.8916248 2773 2886.08357 2886.08357
313 12.90092 2855 2882.26068 2882.26068
314 12.9102152 2692 2878.44488 2878.44488
315 12.9195104 2820 2874.63615 2874.63615
316 12.9288056 2781 2870.83449 2870.83449
317 12.9381008 2729 2867.03986 2867.03986
318 12.947396 2790 2863.25226 2863.25226
319 12.9566912 2770 2859.47167 2859.47167
320 12.9659864 2761 2855.69807 2855.69807
321 12.9752816 2694 2851.93145 2851.93145
322 12.9845768 2806 2848.17178 2848.17178
323 12.993872 2812 2844.41906 2844.41906
324 13.0031672 2730 2840.67327 2840.67327
325 13.0124624 2765 2836.93439 2836.93439
326 13.0217576 2764 2833.2024 2833.2024
327 13.0310528 2698 2829.4773 2829.4773
328 13.040348 2696 2825.75905 2825.75905
329 13.0496432 2800 2822.04765 2822.04765
330 13.0589384 2799 2818.34309 2818.34309
331 13.0682336 2698 2814.64534 2814.64534
332 13.0775288 2659 2810.95439 2810.95439
333 13.086824 2725 2807.27022 2807.27022
334 13.0961192 2641 2803.59282 2803.59282
335 13.1054144 2730 2799.92217 2799.92217
336 13.1147096 2682 2796.25826 2796.25826
337 13.1240048 2671 2792.60107 2792.60107
338 13.1333 2694 2788.95059 2788.95059
339 13.1425952 2721 2785.30679 2785.30679
340 13.1518904 2633 2781.66967 2781.66967
341 13.1611856 2728 2778.03921 2778.03921
342 13.1704808 2731 2774.4154 2774.4154
343 13.179776 2774 2770.79821 2770.79821
344 13.1890712 2695 2767.18763 2767.18763
345 13.1983664 2644 2763.58365 2763.58365
346 13.2076616 2703 2759.98626 2759.98626
347 13.2169568 2778 2756.39543 2756.39543
348 13.226252 2647 2752.81116 2752.81116
349 13.2355472 2724 2749.23342 2749.23342
350 13.2448424 2613 2745.66221 2745.66221
351 13.2541376 2696 2742.0975 2742.0975
352 13.2634328 2765 2738.53929 2738.53929
353 13.272728 2711 2734.98755 2734.98755
354 13.2820232 2696 2731.44227 2731.44227
355 13.2913184 2583 2727.90345 2727.90345
356 13.3006136 2641 2724.37105 2724.37105
357 13.3099088 2641 2720.84508 2720.84508
358 13.319204 2712 2717.32551 2717.32551
359 13.3284992 2625 2713.81233 2713.81233
360 13.3377944 2698 2710.30552 2710.30552
361 13.3470896 2626 2706.80507 2706.80507
362 13.3563848 2696 2703.31097 2703.31097
363 13.36568 2546 2699.8232 2699.8232
364 13.3749752 2676 2696.34175 2696.34175
365 13.3842704 2632 2692.86659 2692.86659
366 13.3935656 2713 2689.39773 2689.39773
367 13.4028608 2649 2685.93514 2685.93514
368 13.412156 2546 2682.47881 2682.47881
369 13.4214512 2581 2679.02872 2679.02872
370 13.4307464 2728 2675.58486 2675.58486
371 13.4400416 2650 2672.14722 2672.14722
372 13.4493368 2649 2668.71579 2668.71579
373 13.458632 2682 2665.29054 2665.29054
374 13.4679272 2610 2661.87147 2661.87147
375 13.4772224 2767 2658.45855 2658.45855
376 13.4865176 2533 2655.05179 2655.05179
377 13.4958128 2660 2651.65115 2651.65115
378 13.505108 2591 2648.25664 2648.25664
379 13.5144032 2546 2644.86823 2644.86823
380 13.5236984 2641 2641.48591 2641.48591
381 13.5329936 2604 2638.10966 2638.10966
382 13.5422888 2599 2634.73949 2634.73949
383 13.551584 2585 2631.37536 2631.37536
384 13.5608792 2655 2628.01726 2628.01726
385 13.5701744 2634 2624.66519 2624.66519
386 13.5794696 2588 2621.31913 2621.31913
387 13.5887648 2520 2617.97907 2617.97907
388 13.59806 2532 2614.64499 2614.64499
389 13.6073552 2644 2611.31687 2611.31687
390 13.6166504 2593 2607.99471 2607.99471
391 13.6259456 2646 2604.67849 2604.67849
392 13.6352408 2638 2601.36821 2601.36821
393 13.644536 2575 2598.06383 2598.06383
394 13.6538312 2531 2594.76536 2594.76536
395 13.6631264 2584 2591.47278 2591.47278
396 13.6724216 2533 2588.18607 2588.18607
397 13.6817168 2528 2584.90522 2584.90522
398 13.691012 2512 2581.63023 2581.63023
399 13.7003072 2514 2578.36107 2578.36107
400 13.7096024 2622 2575.09773 2575.09773
401 13.7188976 2623 2571.8402 2571.8402
402 13.7281928 2550 2568.58848 2568.58848
403 13.737488 2550 2565.34253 2565.34253
404 13.7467832 2641 2562.10236 2562.10236
405 13.7560784 2595 2558.86794 2558.86794
406 13.7653736 2610 2555.63927 2555.63927
407 13.7746688 2497 2552.41633 2552.41633
408 13.783964 2476 2549.19911 2549.19911
409 13.7932592 2563 2545.9876 2545.9876
410 13.8025544 2537 2542.78179 2542.78179
411 13.8118496 2482 2539.58165 2539.58165
412 13.8211448 2549 2536.38719 2536.38719
413 13.83044 2538 2533.19838 2533.19838
414 13.8397352 2557 2530.01522 2530.01522
415 13.8490304 2509 2526.83769 2526.83769
416 13.8583256 2508 2523.66577 2523.66577
417 13.8676208 2513 2520.49947 2520.49947
418 13.876916 2671 2517.33875 2517.33875
419 13.8862112 2419 2514.18362 2514.18362
420 13.8955064 2499 2511.03406 2511.03406
421 13.9048016 2449 2507.89006 2507.89006
422 13.9140968 2503 2504.7516 2504.7516
423 13.923392 2496 2501.61867 2501.61867
424 13.9326872 2429 2498.49127 2498.49127
425 13.9419824 2500 2495.36937 2495.36937
426 13.9512776 2511 2492.25297 2492.25297
427 13.9605728 2669 2489.14205 2489.14205
428 13.969868 2389 2486.03661 2486.03661
429 13.9791632 2508 2482.93662 2482.93662
430 13.9884584 2418 2479.84209 2479.84209
431 13.9977536 2500 2476.75298 2476.75298
432 14.0070488 2462 2473.66931 2473.66931
433 14.016344 2459 2470.59104 2470.59104
434 14.0256392 2433 2467.51817 2467.51817
435 14.0349344 2585 2464.4507 2464.4507
436 14.0442296 2408 2461.3886 2461.3886
437 14.0535248 2501 2458.33186 2458.33186
438 14.06282 2494 2455.28048 2455.28048
439 14.0721152 2413 2452.23443 2452.23443
440 14.0814104 2459 2449.19372 2449.19372
441 14.0907056 2425 2446.15833 2446.15833
442 14.1000008 2368 2443.12824 2443.12824
443 14.109296 2487 2440.10344 2440.10344
444 14.1185912 2414 2437.08393 2437.08393
445 14.1278864 2506 2434.06969 2434.06969
446 14.1371816 2469 2431.06071 2431.06071
447 14.1464768 2446 2428.05698 2428.05698
448 14.155772 2472 2425.05849 2425.05849
449 14.1650672 2360 2422.06522 2422.06522
450 14.1743624 2417 2419.07716 2419.07716
451 14.1836576 2491 2416.09431 2416.09431
452 14.1929528 2502 2413.11665 2413.11665
453 14.202248 2478 2410.14417 2410.14417
454 14.2115432 2480 2407.17686 2407.17686
455 14.2208384 2470 2404.2147 2404.2147
456 14.2301336 2426 2401.2577 2401.2577
457 14.2394288 2401 2398.30583 2398.30583
458 14.248724 2454 2395.35908 2395.35908
459 14.2580192 2391 2392.41744 2392.41744
460 14.2673144 2405 2389.48091 2389.48091
461 14.2766096 2488 2386.54947 2386.54947
462 14.2859048 2408 2383.62312 2383.62311
463 14.2952 2320 2380.70183 2380.70182
464 14.3044952 2385 2377.78561 2377.78558
465 14.3137904 2454 2374.87444 2374.87439
466 14.3230856 2351 2371.96833 2371.96824
467 14.3323808 2366 2369.06726 2369.06712
468 14.341676 2385 2366.17123 2366.171
469 14.3509712 2413 2363.28026 2363.2799
470 14.3602664 2348 2360.39434 2360.39378
471 14.3695616 2407 2357.51349 2357.51265
472 14.3788568 2379 2354.63776 2354.63648
473 14.388152 2421 2351.76719 2351.76528
474 14.3974472 2372 2348.90191 2348.89903
475 14.4067424 2435 2346.04213 2346.03772
476 14.4160376 2395 2343.18817 2343.18133
477 14.4253328 2390 2340.34029 2340.32987
478 14.434628 2366 2337.49825 2337.48331
479 14.4439232 2356 2334.66055 2334.64165
480 14.4532184 2412 2331.82553 2331.80487
481 14.4625136 2344 2328.99419 2328.97297
482 14.4718088 2366 2326.1674 2326.14594
483 14.481104 2328 2323.34544 2323.32376
484 14.4903992 2293 2320.52833 2320.50642
485 14.4996944 2343 2317.71606 2317.69392
486 14.5089896 2271 2314.90861 2314.88625
487 14.5182848 2331 2312.10598 2312.08338
488 14.52758 2312 2309.30816 2309.28532
489 14.5368752 2339 2306.51514 2306.49206
490 14.5461704 2347 2303.7269 2303.70357
491 14.5554656 2326 2300.94344 2300.91986
492 14.5647608 2361 2298.16475 2298.14091
493 14.574056 2365 2295.39081 2295.36672
494 14.5833512 2260 2292.62162 2292.59726
495 14.5926464 2341 2289.85716 2289.83254
496 14.6019416 2383 2287.09743 2287.07254
497 14.6112368 2305 2284.34242 2284.31725
498 14.620532 2376 2281.59211 2281.56666
499 14.6298272 2258 2278.8465 2278.82077
500 14.6391224 2301 2276.10558 2276.07955
501 14.6484176 2344 2273.36933 2273.34301
502 14.6577128 2257 2270.63775 2270.61113
503 14.667008 2340 2267.91083 2267.8839
504 14.6763032 2262 2265.18855 2265.16132
505 14.6855984 2286 2262.47092 2262.44337
506 14.6948936 2310 2259.75791 2259.73003
507 14.7041888 2271 2257.04952 2257.02132
508 14.713484 2352 2254.34573 2254.3172
509 14.7227792 2248 2251.64655 2251.61768
510 14.7320744 2246 2248.95196 2248.92274
511 14.7413696 2251 2246.26194 2246.23238
512 14.7506648 2316 2243.5765 2243.54658
513 14.75996 2352 2240.89562 2240.86533
514 14.7692552 2248 2238.21929 2238.18863
515 14.7785504 2282 2235.5475 2235.51646
516 14.7878456 2327 2232.88025 2232.84882
517 14.7971408 2313 2230.21752 2230.1857
518 14.806436 2325 2227.5593 2227.52708
519 14.8157312 2387 2224.9056 2224.87296
520 14.8250264 2269 2222.25639 2222.22333
521 14.8343216 2297 2219.61168 2219.57817
522 14.8436168 2310 2216.97146 2216.93749
523 14.852912 2222 2214.33573 2214.30126
524 14.8622072 2305 2211.70449 2211.66949
525 14.8715024 2254 2209.07774 2209.04215
526 14.8807976 2364 2206.4555 2206.41925
527 14.8900928 2231 2203.83778 2203.80076
528 14.899388 2138 2201.22462 2201.1867
529 14.9086832 2275 2198.61608 2198.57703
530 14.9179784 2234 2196.01229 2195.97176
531 14.9272736 2217 2193.41345 2193.37087
532 14.9365688 2204 2190.81988 2190.77436
533 14.945864 2254 2188.23185 2188.18222
534 14.9551592 2355 2185.64913 2185.59443
535 14.9644544 2156 2183.07024 2183.01099
536 14.9737496 2222 2180.49352 2180.43189
537 14.9830448 2193 2177.91996 2177.85712
538 14.99234 2131 2175.35044 2175.28668
539 15.0016352 2244 2172.78522 2172.72054
540 15.0109304 2245 2170.22432 2170.15871
541 15.0202256 2191 2167.66773 2167.60117
542 15.0295208 2157 2165.11545 2165.04792
543 15.038816 2235 2162.56747 2162.49895
544 15.0481112 2172 2160.02378 2159.95424
545 15.0574064 2238 2157.48437 2157.41379
546 15.0667016 2100 2154.94923 2154.87759
547 15.0759968 2273 2152.41836 2152.34563
548 15.085292 2154 2149.89175 2149.8179
549 15.0945872 2152 2147.36938 2147.2944
550 15.1038824 2292 2144.85126 2144.77511
551 15.1131776 2184 2142.33736 2142.26003
552 15.1224728 2193 2139.8277 2139.74914
553 15.131768 2233 2137.32225 2137.24244
554 15.1410632 2154 2134.82101 2134.73993
555 15.1503584 2134 2132.32397 2132.24158
556 15.1596536 2181 2129.83113 2129.74739
557 15.1689488 2133 2127.34247 2127.25736
558 15.178244 2138 2124.858 2124.77148
559 15.1875392 2097 2122.37769 2122.28973
560 15.1968344 2117 2119.90155 2119.81211
561 15.2061296 2182 2117.42957 2117.3386
562 15.2154248 2169 2114.96173 2114.86921
563 15.22472 2106 2112.49804 2112.40392
564 15.2340152 2052 2110.03849 2109.94273
565 15.2433104 2154 2107.58306 2107.48562
566 15.2526056 2151 2105.13176 2105.03259
567 15.2619008 2188 2102.68457 2102.58363
568 15.271196 2152 2100.24149 2100.13872
569 15.2804912 2166 2097.80251 2097.69787
570 15.2897864 2156 2095.36763 2095.26106
571 15.2990816 2071 2092.93684 2092.82829
572 15.3083768 2060 2090.51012 2090.39955
573 15.317672 2136 2088.08749 2087.97482
574 15.3269672 2113 2085.66892 2085.55411
575 15.3362624 2195 2083.25442 2083.13739
576 15.3455576 2137 2080.84398 2080.72467
577 15.3548528 2047 2078.43759 2078.31594
578 15.364148 2172 2076.03525 2075.91118
579 15.3734432 2130 2073.63696 2073.5104
580 15.3827384 2204 2071.24269 2071.11357
581 15.3920336 2045 2068.85246 2068.7207
582 15.4013288 2086 2066.46626 2066.33177
583 15.410624 2126 2064.08408 2063.94678
584 15.4199192 2090 2061.70592 2061.56572
585 15.4292144 2149 2059.33177 2059.18858
586 15.4385096 2104 2056.96163 2056.81536
587 15.4478048 2140 2054.5955 2054.44603
588 15.4571 2098 2052.23337 2052.08061
589 15.4663952 2139 2049.87524 2049.71907
590 15.4756904 2117 2047.52111 2047.36142
591 15.4849856 2066 2045.17097 2045.00764
592 15.4942808 2109 2042.82482 2042.65772
593 15.503576 2104 2040.48266 2040.31166
594 15.5128712 2045 2038.14449 2037.96945
595 15.5221664 2161 2035.81031 2035.63108
596 15.5314616 2056 2033.48011 2033.29655
597 15.5407568 2085 2031.1539 2030.96584
598 15.550052 2060 2028.83167 2028.63895
599 15.5593472 2067 2026.51343 2026.31588
600 15.5686424 2096 2024.19918 2023.9966
601 15.5779376 2098 2021.88892 2021.68112
602 15.5872328 2059 2019.58265 2019.36943
603 15.596528 2092 2017.28037 2017.06151
604 15.6058232 2082 2014.9821 2014.75737
605 15.6151184 2090 2012.68782 2012.45699
606 15.6244136 2019 2010.39756 2010.16037
607 15.6337088 2066 2008.11131 2007.8675
608 15.643004 2007 2005.82909 2005.57837
609 15.6522992 2080 2003.5509 2003.29298
610 15.6615944 2072 2001.27675 2001.01131
611 15.6708896 2108 1999.00665 1998.73336
612 15.6801848 2101 1996.74062 1996.45912
613 15.68948 2063 1994.47867 1994.18858
614 15.6987752 2005 1992.22082 1991.92174
615 15.7080704 2000 1989.96708 1989.65859
616 15.7173656 2134 1987.71748 1987.39913
617 15.7266608 2044 1985.47203 1985.14333
618 15.735956 2012 1983.23076 1982.8912
619 15.7452512 2047 1980.9937 1980.64274
620 15.7545464 2003 1978.76088 1978.39792
621 15.7638416 2055 1976.53233 1976.15675
622 15.7731368 2003 1974.3081 1973.91921
623 15.782432 1979 1972.08821 1971.68531
624 15.7917272 2056 1969.87272 1969.45503
625 15.8010224 2030 1967.66168 1967.22836
626 15.8103176 1942 1965.45514 1965.0053
627 15.8196128 1976 1963.25318 1962.78584
628 15.828908 2022 1961.05585 1960.56998
629 15.8382032 2020 1958.86324 1958.3577
630 15.8474984 1988 1956.67543 1956.149
631 15.8567936 2028 1954.49253 1953.94387
632 15.8660888 1977 1952.31463 1951.74231
633 15.875384 1962 1950.14187 1949.54431
634 15.8846792 1976 1947.97437 1947.34985
635 15.8939744 1981 1945.8123 1945.15894
636 15.9032696 1950 1943.65583 1942.97157
637 15.9125648 1996 1941.50514 1940.78773
638 15.92186 2019 1939.36047 1938.6074
639 15.9311552 2028 1937.22205 1936.4306
640 15.9404504 1985 1935.09019 1934.2573
641 15.9497456 1891 1932.9652 1932.0875
642 15.9590408 1963 1930.84746 1929.9212
643 15.968336 1945 1928.7374 1927.75838
644 15.9776312 2019 1926.63552 1925.59904
645 15.9869264 1881 1924.54238 1923.44318
646 15.9962216 1926 1922.45867 1921.29078
647 16.0055168 1969 1920.38516 1919.14185
648 16.014812 1980 1918.32279 1916.99636
649 16.0241072 2005 1916.27264 1914.85432
650 16.0334024 1947 1914.23604 1912.71572
651 16.0426976 1976 1912.21455 1910.58056
652 16.0519928 2013 1910.21008 1908.44881
653 16.061288 1999 1908.22499 1906.32049
654 16.0705832 1926 1906.26218 1904.19558
655 16.0798784 1936 1904.32532 1902.07407
656 16.0891736 2010 1902.41913 1899.95596
657 16.0984688 1959 1900.54979 1897.84124
658 16.107764 1924 1898.72559 1895.72991
659 16.1170592 1895 1896.95791 1893.62195
660 16.1263544 1988 1895.26244 1891.51737
661 16.1356496 1941 1893.66068 1889.41615
662 16.1449448 1942 1892.18171 1887.31829
663 16.15424 1958 1890.86423 1885.22378
664 16.1635352 1989 1889.75939 1883.13261
665 16.1728304 1985 1888.93456 1881.04479
666 16.1821256 1959 1888.47864 1878.96029
667 16.1914208 1971 1888.50905 1876.87912
668 16.200716 1930 1889.18156 1874.80126
669 16.2100112 1928 1890.70405 1872.72672
670 16.2193064 2018 1893.35565 1870.65549
671 16.2286016 1934 1897.51265 1868.58755
672 16.2378968 1873 1903.68108 1866.5229
673 16.247192 1935 1912.52834 1864.46154
674 16.2564872 1993 1924.87452 1862.40346
675 16.2657824 1942 1941.51245 1860.34865
676 16.2750776 1938 1962.58266 1858.29711
677 16.2843728 1948 1986.29066 1856.24883
678 16.293668 1885 2007.45977 1854.2038
679 16.3029632 1982 2017.88842 1852.16202
680 16.3122584 2028 2011.5854 1850.12348
681 16.3215536 1954 1992.57217 1848.08817
682 16.3308488 1968 1971.99146 1846.05609
683 16.340144 2009 1954.5098 1844.02724
684 16.3494392 1983 1936.48661 1842.0016
685 16.3587344 1882 1914.83578 1839.97916
686 16.3680296 1855 1892.50183 1837.95993
687 16.3773248 1877 1874.11303 1835.9439
688 16.38662 1831 1860.94504 1833.93106
689 16.3959152 1925 1851.80074 1831.9214
690 16.4052104 1930 1845.16694 1829.91492
691 16.4145056 1821 1840.02685 1827.91161
692 16.4238008 1859 1835.80196 1825.91146
693 16.433096 1868 1832.16483 1823.91448
694 16.4423912 1831 1828.92083 1821.92064
695 16.4516864 1907 1825.95187 1819.92996
696 16.4609816 1834 1823.18327 1817.94241
697 16.4702768 1914 1820.56465 1815.958
698 16.479572 1794 1818.06077 1813.97672
699 16.4888672 1823 1815.64646 1811.99856
700 16.4981624 1861 1813.30334 1810.02351
701 16.5074576 1900 1811.01773 1808.05158
702 16.5167528 1819 1808.77928 1806.08275
703 16.526048 1762 1806.58 1804.11702
704 16.5353432 1917 1804.41365 1802.15437
705 16.5446384 1845 1802.2753 1800.19482
706 16.5539336 1830 1800.16101 1798.23835
707 16.5632288 1839 1798.06758 1796.28495
708 16.572524 1846 1795.99242 1794.33461
709 16.5818192 1919 1793.93338 1792.38734
710 16.5911144 1823 1791.88868 1790.44313
711 16.6004096 1747 1789.85685 1788.50196
712 16.6097048 1796 1787.83664 1786.56384
713 16.619 1839 1785.82699 1784.62876
714 16.6282952 1795 1783.82699 1782.69671
715 16.6375904 1858 1781.83589 1780.76769
716 16.6468856 1793 1779.85302 1778.84169
717 16.6561808 1759 1777.87781 1776.9187
718 16.665476 1815 1775.90976 1774.99872
719 16.6747712 1735 1773.94844 1773.08174
720 16.6840664 1799 1771.99347 1771.16777
721 16.6933616 1810 1770.04451 1769.25678
722 16.7026568 1751 1768.10128 1767.34878
723 16.711952 1810 1766.16351 1765.44376
724 16.7212472 1821 1764.23098 1763.54171
725 16.7305424 1811 1762.30347 1761.64263
726 16.7398376 1808 1760.3808 1759.74652
727 16.7491328 1781 1758.46281 1757.85336
728 16.758428 1752 1756.54935 1755.96315
729 16.7677232 1771 1754.64029 1754.07589
730 16.7770184 1758 1752.7355 1752.19157
731 16.7863136 1766 1750.83488 1750.31018
732 16.7956088 1798 1748.93832 1748.43172
733 16.804904 1832 1747.04574 1746.55619
734 16.8141992 1774 1745.15705 1744.68357
735 16.8234944 1851 1743.27218 1742.81386
736 16.8327896 1746 1741.39106 1740.94706
737 16.8420848 1746 1739.51362 1739.08317
738 16.85138 1829 1737.63982 1737.22216
739 16.8606752 1812 1735.76959 1735.36405
740 16.8699704 1814 1733.9029 1733.50881
741 16.8792656 1728 1732.03971 1731.65646
742 16.8885608 1733 1730.17999 1729.80698
743 16.897856 1836 1728.3237 1727.96037
744 16.9071512 1711 1726.47086 1726.11662
745 16.9164464 1731 1724.62145 1724.27572
746 16.9257416 1743 1722.77553 1722.43768
747 16.9350368 1786 1720.93315 1720.60248
748 16.944332 1690 1719.09452 1718.77012
749 16.9536272 1804 1717.25998 1716.9406
750 16.9629224 1707 1715.43009 1715.11391
751 16.9722176 1827 1713.60513 1713.29004
752 16.9815128 1767 1711.78393 1711.46898
753 16.990808 1747 1709.96341 1709.65074
754 17.0001032 1750 1708.14363 1707.83531
755 17.0093984 1746 1706.32608 1706.02268
756 17.0186936 1677 1704.51146 1704.21285
757 17.0279888 1718 1702.69987 1702.40581
758 17.037284 1747 1700.8913 1700.60155
759 17.0465792 1783 1699.08574 1698.80008
760 17.0558744 1730 1697.28318 1697.00138
761 17.0651696 1782 1695.4836 1695.20545
762 17.0744648 1729 1693.68698 1693.41229
763 17.08376 1711 1691.89332 1691.62188
764 17.0930552 1757 1690.1026 1689.83423
765 17.1023504 1758 1688.31481 1688.04933
766 17.1116456 1739 1686.52994 1686.26718
767 17.1209408 1735 1684.74797 1684.48776
768 17.130236 1781 1682.9689 1682.71108
769 17.1395312 1720 1681.19272 1680.93712
770 17.1488264 1677 1679.41942 1679.16589
771 17.1581216 1674 1677.64898 1677.39737
772 17.1674168 1752 1675.8814 1675.63157
773 17.176712 1665 1674.11666 1673.86848
774 17.1860072 1773 1672.35477 1672.10809
775 17.1953024 1743 1670.59571 1670.3504
776 17.2045976 1766 1668.83948 1668.59539
777 17.2138928 1714 1667.08606 1666.84308
778 17.223188 1675 1665.33545 1665.09345
779 17.2324832 1775 1663.58764 1663.3465
780 17.2417784 1709 1661.84263 1661.60221
781 17.2510736 1735 1660.10041 1659.8606
782 17.2603688 1772 1658.36097 1658.12164
783 17.269664 1712 1656.6243 1656.38535
784 17.2789592 1656 1654.8904 1654.6517
785 17.2882544 1703 1653.15927 1652.92071
786 17.2975496 1661 1651.4309 1651.19235
787 17.3068448 1733 1649.70528 1649.46663
788 17.31614 1815 1647.98241 1647.74354
789 17.3254352 1708 1646.26228 1646.02308
790 17.3347304 1771 1644.54488 1644.30525
791 17.3440256 1715 1642.83022 1642.59003
792 17.3533208 1746 1641.11829 1640.87742
793 17.362616 1639 1639.40909 1639.16742
794 17.3719112 1706 1637.7026 1637.46002
795 17.3812064 1660 1635.99883 1635.75522
796 17.3905016 1697 1634.29778 1634.05301
797 17.3997968 1724 1632.59943 1632.35339
798 17.409092 1661 1630.90379 1630.65635
799 17.4183872 1701 1629.21086 1628.96189
800 17.4276824 1677 1627.52062 1627.27
801 17.4369776 1717 1625.83309 1625.58068
802 17.4462728 1697 1624.14825 1623.89392
803 17.455568 1739 1622.4661 1622.20973
804 17.4648632 1659 1620.78665 1620.52808
805 17.4741584 1706 1619.10989 1618.84899
806 17.4834536 1640 1617.43581 1617.17244
807 17.4927488 1650 1615.76443 1615.49843
808 17.502044 1608 1614.09573 1613.82695
809 17.5113392 1695 1612.42973 1612.15801
810 17.5206344 1577 1610.76641 1610.49159
811 17.5299296 1690 1609.10577 1608.82769
812 17.5392248 1597 1607.44783 1607.1663
813 17.54852 1657 1605.79258 1605.50743
814 17.5578152 1645 1604.14002 1603.85106
815 17.5671104 1594 1602.49015 1602.1972
816 17.5764056 1709 1600.84299 1600.54583
817 17.5857008 1724 1599.19851 1598.89696
818 17.594996 1638 1597.55675 1597.25057
819 17.6042912 1630 1595.91768 1595.60666
820 17.6135864 1677 1594.28132 1593.96524
821 17.6228816 1668 1592.64767 1592.32629
822 17.6321768 1601 1591.01673 1590.6898
823 17.641472 1622 1589.38851 1589.05578
824 17.6507672 1614 1587.76299 1587.42423
825 17.6600624 1652 1586.14018 1585.79512
826 17.6693576 1681 1584.52006 1584.16847
827 17.6786528 1592 1582.90263 1582.54427
828 17.687948 1635 1581.28785 1580.9225
829 17.6972432 1642 1579.67566 1579.30318
830 17.7065384 1604 1578.06596 1577.68628
831 17.7158336 1583 1576.45856 1576.07182
832 17.7251288 1578 1574.85315 1574.45978
833 17.734424 1564 1573.24953 1572.85015
834 17.7437192 1521 1571.64794 1571.24295
835 17.7530144 1579 1570.0499 1569.63815
836 17.7623096 1681 1568.45702 1568.03576
837 17.7716048 1548 1566.8683 1566.43577
838 17.7809 1616 1565.28286 1564.83817
839 17.7901952 1554 1563.70046 1563.24297
840 17.7994904 1543 1562.1211 1561.65016
841 17.8087856 1566 1560.54482 1560.05973
842 17.8180808 1601 1558.97167 1558.47168
843 17.827376 1584 1557.40167 1556.886
844 17.8366712 1663 1555.8349 1555.3027
845 17.8459664 1590 1554.2714 1553.72176
846 17.8552616 1560 1552.71123 1552.14318
847 17.8645568 1596 1551.15447 1550.56696
848 17.873852 1564 1549.60118 1548.99309
849 17.8831472 1590 1548.05144 1547.42157
850 17.8924424 1542 1546.50536 1545.8524
851 17.9017376 1499 1544.96301 1544.28556
852 17.9110328 1573 1543.42452 1542.72106
853 17.920328 1603 1541.89001 1541.15889
854 17.9296232 1628 1540.35961 1539.59905
855 17.9389184 1559 1538.83347 1538.04153
856 17.9482136 1582 1537.31176 1536.48633
857 17.9575088 1615 1535.79468 1534.93345
858 17.966804 1487 1534.28242 1533.38287
859 17.9760992 1577 1532.77522 1531.8346
860 17.9853944 1609 1531.27336 1530.28863
861 17.9946896 1675 1529.77713 1528.74496
862 18.0039848 1545 1528.28687 1527.20358
863 18.01328 1528 1526.80297 1525.66449
864 18.0225752 1570 1525.32587 1524.12768
865 18.0318704 1587 1523.85606 1522.59315
866 18.0411656 1564 1522.39413 1521.0609
867 18.0504608 1575 1520.94074 1519.53092
868 18.059756 1577 1519.49665 1518.00321
869 18.0690512 1531 1518.06275 1516.47777
870 18.0783464 1563 1516.64009 1514.95458
871 18.0876416 1625 1515.22988 1513.43365
872 18.0969368 1561 1513.83355 1511.91497
873 18.106232 1537 1512.45282 1510.39853
874 18.1155272 1542 1511.08971 1508.88434
875 18.1248224 1590 1509.74668 1507.37239
876 18.1341176 1480 1508.42669 1505.86267
877 18.1434128 1468 1507.13335 1504.35518
878 18.152708 1533 1505.87107 1502.84992
879 18.1620032 1559 1504.64538 1501.34689
880 18.1712984 1516 1503.46351 1499.84607
881 18.1805936 1488 1502.33547 1498.34746
882 18.1898888 1512 1501.27581 1496.85107
883 18.199184 1562 1500.30399 1495.35688
884 18.2084792 1571 1499.44384 1493.86489
885 18.2177744 1527 1498.72938 1492.3751
886 18.2270696 1474 1498.20888 1490.88751
887 18.2363648 1480 1497.94903 1489.40211
888 18.24566 1530 1498.04034 1487.91889
889 18.2549552 1476 1498.60504 1486.43785
890 18.2642504 1609 1499.80822 1484.959
891 18.2735456 1534 1501.87367 1483.48231
892 18.2828408 1522 1505.10594 1482.0078
893 18.292136 1547 1509.92082 1480.53546
894 18.3014312 1527 1516.88605 1479.06527
895 18.3107264 1542 1526.77127 1477.59725
896 18.3200216 1529 1540.58955 1476.13138
897 18.3293168 1547 1559.5496 1474.66766
898 18.338612 1572 1584.65612 1473.20609
899 18.3479072 1604 1615.4374 1471.74666
900 18.3572024 1622 1647.58426 1470.28936
901 18.3664976 1603 1671.2213 1468.83421
902 18.3757928 1653 1674.76346 1467.38118
903 18.385088 1648 1656.8284 1465.93029
904 18.3943832 1587 1631.21123 1464.48151
905 18.4036784 1564 1611.06094 1463.03486
906 18.4129736 1597 1596.4411 1461.59032
907 18.4222688 1534 1579.29962 1460.14789
908 18.431564 1592 1555.26463 1458.70758
909 18.4408592 1559 1528.7962 1457.26936
910 18.4501544 1506 1506.42372 1455.83325
911 18.4594496 1528 1490.38542 1454.39923
912 18.4687448 1545 1479.4771 1452.96731
913 18.47804 1516 1471.86165 1451.53748
914 18.4873352 1412 1466.2331 1450.10973
915 18.4966304 1526 1461.82657 1448.68406
916 18.5059256 1428 1458.20545 1447.26047
917 18.5152208 1495 1455.11231 1445.83895
918 18.524516 1447 1452.38827 1444.41951
919 18.5338112 1489 1449.93097 1443.00213
920 18.5431064 1514 1447.67189 1441.58682
921 18.5524016 1506 1445.56366 1440.17356
922 18.5616968 1474 1443.5726 1438.76236
923 18.570992 1500 1441.67417 1437.35321
924 18.5802872 1441 1439.85015 1435.94611
925 18.5895824 1487 1438.08671 1434.54105
926 18.5988776 1507 1436.37323 1433.13803
927 18.6081728 1528 1434.70142 1431.73706
928 18.617468 1441 1433.06472 1430.33811
929 18.6267632 1475 1431.45789 1428.94119
930 18.6360584 1478 1429.8767 1427.5463
931 18.6453536 1430 1428.3177 1426.15344
932 18.6546488 1451 1426.77804 1424.76259
933 18.663944 1468 1425.25538 1423.37375
934 18.6732392 1441 1423.74774 1421.98693
935 18.6825344 1410 1422.25348 1420.60212
936 18.6918296 1375 1420.77119 1419.21931
937 18.7011248 1447 1419.2997 1417.8385
938 18.71042 1401 1417.83798 1416.45969
939 18.7197152 1411 1416.38517 1415.08287
940 18.7290104 1449 1414.9405 1413.70804
941 18.7383056 1481 1413.50331 1412.3352
942 18.7476008 1506 1412.07305 1410.96434
943 18.756896 1443 1410.64922 1409.59546
944 18.7661912 1449 1409.23136 1408.22855
945 18.7754864 1391 1407.8191 1406.86362
946 18.7847816 1388 1406.41211 1405.50066
947 18.7940768 1511 1405.01006 1404.13966
948 18.803372 1332 1403.6127 1402.78062
949 18.8126672 1485 1402.21978 1401.42354
950 18.8219624 1338 1400.8311 1400.06842
951 18.8312576 1401 1399.44645 1398.71525
952 18.8405528 1371 1398.06567 1397.36402
953 18.849848 1415 1396.68859 1396.01474
954 18.8591432 1355 1395.31508 1394.6674
955 18.8684384 1357 1393.945 1393.322
956 18.8777336 1418 1392.57825 1391.97853
957 18.8870288 1394 1391.21471 1390.63699
958 18.896324 1379 1389.8543 1389.29738
959 18.9056192 1439 1388.49691 1387.95969
960 18.9149144 1396 1387.14247 1386.62392
961 18.9242096 1420 1385.79091 1385.29007
962 18.9335048 1408 1384.44216 1383.95813
963 18.9428 1379 1383.09615 1382.6281
964 18.9520952 1392 1381.75282 1381.29998
965 18.9613904 1418 1380.41213 1379.97376
966 18.9706856 1408 1379.07403 1378.64944
967 18.9799808 1381 1377.73846 1377.32702
968 18.989276 1335 1376.40539 1376.00649
969 18.9985712 1401 1375.07477 1374.68785
970 19.0078664 1419 1373.74657 1373.37109
971 19.0171616 1377 1372.42076 1372.05622
972 19.0264568 1461 1371.0973 1370.74323
973 19.035752 1418 1369.77616 1369.43211
974 19.0450472 1396 1368.45731 1368.12287
975 19.0543424 1414 1367.14073 1366.8155
976 19.0636376 1418 1365.82641 1365.50999
977 19.0729328 1421 1364.51435 1364.20634
978 19.082228 1371 1363.20462 1362.90456
979 19.0915232 1303 1361.89735 1361.60463
980 19.1008184 1381 1360.59277 1360.30655
981 19.1101136 1402 1359.29128 1359.01033
982 19.1194088 1370 1357.99352 1357.71595
983 19.128704 1444 1356.70051 1356.42341
984 19.1379992 1430 1355.41392 1355.13271
985 19.1472944 1402 1354.13646 1353.84385
986 19.1565896 1450 1352.87282 1352.55682
987 19.1658848 1462 1351.63187 1351.27163
988 19.17518 1424 1350.43243 1349.98826
989 19.1844752 1383 1349.30743 1348.70671
990 19.1937704 1371 1348.27926 1347.42699
991 19.2030656 1489 1347.279 1346.14908
992 19.2123608 1360 1346.13625 1344.87298
993 19.221656 1417 1344.89451 1343.5987
994 19.2309512 1353 1343.63022 1342.32623
995 19.2402464 1401 1342.36551 1341.05555
996 19.2495416 1408 1341.1028 1339.78668
997 19.2588368 1404 1339.84217 1338.51961
998 19.268132 1298 1338.58362 1337.25434
999 19.2774272 1356 1337.32713 1335.99085
1000 19.2867224 1404 1336.0727 1334.72916
1001 19.2960176 1340 1334.82034 1333.46924
1002 19.3053128 1328 1333.57003 1332.21112
1003 19.314608 1384 1332.32176 1330.95477
1004 19.3239032 1334 1331.07554 1329.70019
1005 19.3331984 1330 1329.83137 1328.44739
1006 19.3424936 1376 1328.58923 1327.19636
1007 19.3517888 1387 1327.34913 1325.9471
1008 19.361084 1362 1326.11105 1324.6996
1009 19.3703792 1328 1324.87501 1323.45386
1010 19.3796744 1394 1323.64099 1322.20988
1011 19.3889696 1327 1322.409 1320.96765
1012 19.3982648 1332 1321.17903 1319.72718
1013 19.40756 1361 1319.95108 1318.48845
1014 19.4168552 1341 1318.72515 1317.25147
1015 19.4261504 1336 1317.50124 1316.01623
1016 19.4354456 1335 1316.27935 1314.78273
1017 19.4447408 1321 1315.05947 1313.55096
1018 19.454036 1334 1313.84161 1312.32093
1019 19.4633312 1382 1312.62576 1311.09263
1020 19.4726264 1276 1311.41192 1309.86605
1021 19.4819216 1276 1310.2001 1308.6412
1022 19.4912168 1315 1308.9903 1307.41807
1023 19.500512 1343 1307.78251 1306.19666
1024 19.5098072 1395 1306.57674 1304.97696
1025 19.5191024 1330 1305.37299 1303.75897
1026 19.5283976 1352 1304.17125 1302.5427
1027 19.5376928 1254 1302.97153 1301.32813
1028 19.546988 1287 1301.77384 1300.11526
1029 19.5562832 1311 1300.57816 1298.90409
1030 19.5655784 1342 1299.38451 1297.69462
1031 19.5748736 1368 1298.19289 1296.48684
1032 19.5841688 1276 1297.0033 1295.28076
1033 19.593464 1313 1295.81574 1294.07636
1034 19.6027592 1294 1294.63022 1292.87365
1035 19.6120544 1346 1293.44674 1291.67262
1036 19.6213496 1320 1292.26529 1290.47326
1037 19.6306448 1353 1291.0859 1289.27559
1038 19.63994 1307 1289.90857 1288.07959
1039 19.6492352 1250 1288.73334 1286.88526
1040 19.6585304 1348 1287.5603 1285.6926
1041 19.6678256 1296 1286.3896 1284.5016
1042 19.6771208 1328 1285.22151 1283.31226
1043 19.686416 1334 1284.05644 1282.12458
1044 19.6957112 1298 1282.89506 1280.93856
1045 19.7050064 1297 1281.73841 1279.7542
1046 19.7143016 1329 1280.58816 1278.57148
1047 19.7235968 1263 1279.44707 1277.39041
1048 19.732892 1312 1278.31982 1276.21098
1049 19.7421872 1404 1277.21528 1275.0332
1050 19.7514824 1322 1276.15222 1273.85705
1051 19.7607776 1235 1275.16347 1272.68255
1052 19.7700728 1327 1274.27166 1271.50967
1053 19.779368 1307 1273.40897 1270.33843
1054 19.7886632 1353 1272.40639 1269.16881
1055 19.7979584 1300 1271.30555 1268.00082
1056 19.8072536 1360 1270.18223 1266.83445
1057 19.8165488 1288 1269.05863 1265.66969
1058 19.825844 1315 1267.93713 1264.50656
1059 19.8351392 1344 1266.81762 1263.34504
1060 19.8444344 1275 1265.69976 1262.18513
1061 19.8537296 1251 1264.58301 1261.02683
1062 19.8630248 1284 1263.46714 1259.87013
1063 19.87232 1254 1262.35339 1258.71503
1064 19.8816152 1261 1261.24486 1257.56154
1065 19.8909104 1204 1260.14132 1256.40964
1066 19.9002056 1342 1259.04123 1255.25934
1067 19.9095008 1318 1257.94394 1254.11062
1068 19.918796 1278 1256.84933 1252.9635
1069 19.9280912 1252 1255.75744 1251.81796
1070 19.9373864 1259 1254.66829 1250.674
1071 19.9466816 1229 1253.58192 1249.53163
1072 19.9559768 1306 1252.49834 1248.39083
1073 19.965272 1312 1251.4176 1247.25161
1074 19.9745672 1237 1250.33973 1246.11396
1075 19.9838624 1340 1249.26477 1244.97788
1076 19.9931576 1298 1248.19276 1243.84337
1077 20.0024528 1220 1247.12376 1242.71042
1078 20.011748 1300 1246.0579 1241.57903
1079 20.0210432 1336 1244.99535 1240.4492
1080 20.0303384 1299 1243.93644 1239.32093
1081 20.0396336 1233 1242.88164 1238.19421
1082 20.0489288 1249 1241.83172 1237.06904
1083 20.058224 1283 1240.78788 1235.94542
1084 20.0675192 1271 1239.75207 1234.82335
1085 20.0768144 1242 1238.72755 1233.70282
1086 20.0861096 1247 1237.7201 1232.58382
1087 20.0954048 1293 1236.74125 1231.46637
1088 20.1047 1265 1235.81469 1230.35045
1089 20.1139952 1284 1234.97533 1229.23606
1090 20.1232904 1248 1234.22591 1228.12321
1091 20.1325856 1228 1233.45785 1227.01188
1092 20.1418808 1240 1232.53209 1225.90207
1093 20.151176 1240 1231.53711 1224.79378
1094 20.1604712 1174 1230.53653 1223.68702
1095 20.1697664 1221 1229.5397 1222.58177
1096 20.1790616 1249 1228.54711 1221.47804
1097 20.1883568 1267 1227.55884 1220.37581
1098 20.197652 1311 1226.57498 1219.2751
1099 20.2069472 1239 1225.59563 1218.17589
1100 20.2162424 1193 1224.62088 1217.07818
1101 20.2255376 1259 1223.65084 1215.98198
1102 20.2348328 1239 1222.6856 1214.88727
1103 20.244128 1208 1221.72527 1213.79406
1104 20.2534232 1281 1220.76995 1212.70235
1105 20.2627184 1296 1219.81972 1211.61212
1106 20.2720136 1268 1218.87465 1210.52339
1107 20.2813088 1192 1217.93479 1209.43614
1108 20.290604 1221 1217.00008 1208.35037
1109 20.2998992 1258 1216.07029 1207.26608
1110 20.3091944 1194 1215.14505 1206.18327
1111 20.3184896 1232 1214.22425 1205.10194
1112 20.3277848 1257 1213.30931 1204.02208
1113 20.33708 1180 1212.40351 1202.94369
1114 20.3463752 1225 1211.50679 1201.86676
1115 20.3556704 1205 1210.6178 1200.79131
1116 20.3649656 1235 1209.73608 1199.71731
1117 20.3742608 1226 1208.86174 1198.64478
1118 20.383556 1273 1207.99502 1197.57371
1119 20.3928512 1202 1207.13619 1196.50409
1120 20.4021464 1198 1206.28552 1195.43592
1121 20.4114416 1266 1205.4433 1194.36921
1122 20.4207368 1152 1204.60984 1193.30394
1123 20.430032 1229 1203.78546 1192.24012
1124 20.4393272 1177 1202.97051 1191.17774
1125 20.4486224 1260 1202.16535 1190.1168
1126 20.4579176 1207 1201.37037 1189.05731
1127 20.4672128 1218 1200.58597 1187.99924
1128 20.476508 1263 1199.81259 1186.94261
1129 20.4858032 1184 1199.05068 1185.88742
1130 20.4950984 1197 1198.30073 1184.83365
1131 20.5043936 1224 1197.56327 1183.7813
1132 20.5136888 1170 1196.83884 1182.73038
1133 20.522984 1185 1196.12803 1181.68089
1134 20.5322792 1235 1195.43146 1180.63281
1135 20.5415744 1244 1194.7498 1179.58615
1136 20.5508696 1238 1194.08376 1178.5409
1137 20.5601648 1220 1193.4341 1177.49706
1138 20.56946 1243 1192.80164 1176.45463
1139 20.5787552 1169 1192.18723 1175.41361
1140 20.5880504 1249 1191.59186 1174.374
1141 20.5973456 1231 1191.01657 1173.33579
1142 20.6066408 1187 1190.4626 1172.29897
1143 20.615936 1223 1189.93134 1171.26356
1144 20.6252312 1304 1189.42448 1170.22954
1145 20.6345264 1142 1188.94404 1169.19691
1146 20.6438216 1214 1188.49262 1168.16567
1147 20.6531168 1265 1188.07365 1167.13582
1148 20.662412 1278 1187.69199 1166.10736
1149 20.6717072 1246 1187.35515 1165.08028
1150 20.6810024 1191 1187.07649 1164.05458
1151 20.6902976 1204 1186.88168 1163.03026
1152 20.6995928 1151 1186.80774 1162.00732
1153 20.708888 1262 1186.86018 1160.98575
1154 20.7181832 1260 1186.93416 1159.96555
1155 20.7274784 1236 1186.89428 1158.94672
1156 20.7367736 1141 1186.83109 1157.92926
1157 20.7460688 1238 1186.81102 1156.91317
1158 20.755364 1267 1186.84714 1155.89843
1159 20.7646592 1194 1186.94408 1154.88506
1160 20.7739544 1224 1187.10651 1153.87305
1161 20.7832496 1250 1187.33957 1152.86239
1162 20.7925448 1192 1187.64895 1151.85308
1163 20.80184 1252 1188.04091 1150.84513
1164 20.8111352 1162 1188.52241 1149.83852
1165 20.8204304 1241 1189.10118 1148.83326
1166 20.8297256 1238 1189.78582 1147.82935
1167 20.8390208 1255 1190.58591 1146.82677
1168 20.848316 1196 1191.5122 1145.82554
1169 20.8576112 1209 1192.57671 1144.82565
1170 20.8669064 1169 1193.793 1143.82709
1171 20.8762016 1279 1195.17634 1142.82986
1172 20.8854968 1235 1196.74402 1141.83396
1173 20.894792 1201 1198.51569 1140.8394
1174 20.9040872 1230 1200.5137 1139.84615
1175 20.9133824 1213 1202.76364 1138.85424
1176 20.9226776 1207 1205.29489 1137.86364
1177 20.9319728 1243 1208.14131 1136.87437
1178 20.941268 1245 1211.34211 1135.88641
1179 20.9505632 1274 1214.94292 1134.89977
1180 20.9598584 1243 1218.99709 1133.91444
1181 20.9691536 1180 1223.56734 1132.93042
1182 20.9784488 1235 1228.72788 1131.94771
1183 20.987744 1250 1234.56701 1130.96631
1184 20.9970392 1250 1241.19058 1129.98621
1185 21.0063344 1242 1248.72643 1129.00742
1186 21.0156296 1203 1257.33025 1128.02992
1187 21.0249248 1316 1267.19343 1127.05372
1188 21.03422 1255 1278.5537 1126.07882
1189 21.0435152 1360 1291.70988 1125.10521
1190 21.0528104 1298 1307.04269 1124.13289
1191 21.0621056 1291 1325.04503 1123.16187
1192 21.0714008 1265 1346.3671 1122.19212
1193 21.080696 1350 1371.88589 1121.22367
1194 21.0899912 1321 1402.81375 1120.25649
1195 21.0992864 1450 1440.86497 1119.2906
1196 21.1085816 1462 1488.49562 1118.32599
1197 21.1178768 1566 1549.21972 1117.36265
1198 21.127172 1568 1628.0041 1116.40058
1199 21.1364672 1693 1731.78176 1115.43979
1200 21.1457624 1883 1870.1743 1114.48027
1201 21.1550576 1994 2056.5435 1113.52202
1202 21.1643528 2185 2309.4943 1112.56503
1203 21.173648 2493 2654.91957 1111.6093
1204 21.1829432 2884 3128.52851 1110.65484
1205 21.1922384 3519 3778.11229 1109.70164
1206 21.2015336 4321 4662.12167 1108.74969
1207 21.2108288 5340 5832.82172 1107.799
1208 21.220124 6768 7276.43531 1106.84956
1209 21.2294192 8281 8788.49044 1105.90138
1210 21.2387144 9160 9874.85392 1104.95444
1211 21.2480096 9782 9969.26844 1104.00875
1212 21.2573048 9094 9063.53236 1103.0643
1213 21.2666 7935 7898.58824 1102.1211
1214 21.2758952 7018 7136.64842 1101.17914
1215 21.2851904 6420 6820.83812 1100.23841
1216 21.2944856 6069 6566.01211 1099.29893
1217 21.3037808 5685 5969.4507 1098.36067
1218 21.313076 4668 4990.05229 1097.42366
1219 21.3223712 3698 3950.56875 1096.48787
1220 21.3316664 2721 3127.06237 1095.55331
1221 21.3409616 2254 2566.37167 1094.61997
1222 21.3502568 1848 2200.09618 1093.68786
1223 21.359552 1743 1955.95376 1092.75697
1224 21.3688472 1533 1786.52444 1091.82731
1225 21.3781424 1356 1664.09873 1090.89886
1226 21.3874376 1333 1572.50335 1089.97163
1227 21.3967328 1288 1501.96312 1089.04561
1228 21.406028 1384 1446.31898 1088.1208
1229 21.4153232 1343 1401.53524 1087.19721
1230 21.4246184 1297 1364.87449 1086.27482
1231 21.4339136 1248 1334.42336 1085.35364
1232 21.4432088 1199 1308.8093 1084.43366
1233 21.452504 1253 1287.02525 1083.51489
1234 21.4617992 1214 1268.31769 1082.59731
1235 21.4710944 1174 1252.11294 1081.68094
1236 21.4803896 1192 1237.96754 1080.76576
1237 21.4896848 1243 1225.53402 1079.85177
1238 21.49898 1177 1214.5368 1078.93898
1239 21.5082752 1159 1204.75494 1078.02738
1240 21.5175704 1164 1196.00953 1077.11696
1241 21.5268656 1193 1188.15446 1076.20774
1242 21.5361608 1174 1181.06942 1075.29969
1243 21.545456 1143 1174.65463 1074.39283
1244 21.5547512 1150 1168.82682 1073.48716
1245 21.5640464 1177 1163.51605 1072.58266
1246 21.5733416 1120 1158.66329 1071.67933
1247 21.5826368 1194 1154.21851 1070.77718
1248 21.591932 1223 1150.13908 1069.87621
1249 21.6012272 1161 1146.38861 1068.9764
1250 21.6105224 1191 1142.9359 1068.07777
1251 21.6198176 1159 1139.75419 1067.1803
1252 21.6291128 1141 1136.82046 1066.284
1253 21.638408 1215 1134.11493 1065.38886
1254 21.6477032 1192 1131.6206 1064.49488
1255 21.6569984 1125 1129.3229 1063.60206
1256 21.6662936 1212 1127.20938 1062.7104
1257 21.6755888 1159 1125.26948 1061.81989
1258 21.684884 1136 1123.49433 1060.93054
1259 21.6941792 1138 1121.87656 1060.04234
1260 21.7034744 1142 1120.41018 1059.15529
1261 21.7127696 1159 1119.09052 1058.26939
1262 21.7220648 1146 1117.91406 1057.38463
1263 21.73136 1211 1116.87845 1056.50102
1264 21.7406552 1111 1115.98243 1055.61855
1265 21.7499504 1080 1115.2258 1054.73722
1266 21.7592456 1083 1114.60948 1053.85703
1267 21.7685408 1138 1114.13542 1052.97798
1268 21.777836 1174 1113.80673 1052.10006
1269 21.7871312 1130 1113.62768 1051.22328
1270 21.7964264 1227 1113.60378 1050.34763
1271 21.8057216 1206 1113.74189 1049.4731
1272 21.8150168 1105 1114.05032 1048.59971
1273 21.824312 1173 1114.539 1047.72744
1274 21.8336072 1156 1115.21966 1046.85629
1275 21.8429024 1166 1116.10602 1045.98627
1276 21.8521976 1130 1117.21415 1045.11736
1277 21.8614928 1142 1118.5627 1044.24958
1278 21.870788 1155 1120.17338 1043.38291
1279 21.8800832 1166 1122.07141 1042.51736
1280 21.8893784 1123 1124.28615 1041.65291
1281 21.8986736 1198 1126.85181 1040.78958
1282 21.9079688 1132 1129.80838 1039.92736
1283 21.917264 1125 1133.20271 1039.06625
1284 21.9265592 1183 1137.08996 1038.20624
1285 21.9358544 1161 1141.53533 1037.34734
1286 21.9451496 1173 1146.61627 1036.48954
1287 21.9544448 1175 1152.42532 1035.63284
1288 21.96374 1198 1159.07379 1034.77724
1289 21.9730352 1172 1166.69649 1033.92273
1290 21.9823304 1169 1175.45803 1033.06932
1291 21.9916256 1219 1185.5612 1032.217
1292 22.0009208 1132 1197.25842 1031.36578
1293 22.010216 1203 1210.86744 1030.51564
1294 22.0195112 1111 1226.79367 1029.66659
1295 22.0288064 1212 1245.56231 1028.81863
1296 22.0381016 1251 1267.86618 1027.97175
1297 22.0473968 1319 1294.63895 1027.12596
1298 22.056692 1301 1327.16952 1026.28124
1299 22.0659872 1350 1367.27997 1025.43761
1300 22.0752824 1405 1417.59012 1024.59505
1301 22.0845776 1423 1481.88117 1023.75357
1302 22.0938728 1462 1565.56235 1022.91316
1303 22.103168 1639 1676.27218 1022.07382
1304 22.1124632 1763 1824.70851 1021.23555
1305 22.1217584 1905 2025.83024 1020.39836
1306 22.1310536 2162 2300.57308 1019.56223
1307 22.1403488 2582 2678.148 1018.72716
1308 22.149644 3019 3198.68605 1017.89316
1309 22.1589392 3674 3914.77306 1017.06022
1310 22.1682344 4644 4886.21831 1016.22833
1311 22.1775296 5772 6151.4847 1015.39751
1312 22.1868248 7241 7646.11185 1014.56775
1313 22.19612 8648 9070.52466 1013.73903
1314 22.2054152 9446 9864.07244 1012.91138
1315 22.2147104 9621 9572.85037 1012.08477
1316 22.2240056 8787 8448.74491 1011.25921
1317 22.2333008 7690 7328.01109 1010.4347
1318 22.242596 6885 6727.27967 1009.61124
1319 22.2518912 6316 6541.6772 1008.78882
1320 22.2611864 5988 6349.48725 1007.96744
1321 22.2704816 5440 5775.57477 1007.14711
1322 22.2797768 4639 4808.47456 1006.32782
1323 22.289072 3669 3785.57284 1005.50956
1324 22.2983672 2913 2984.74249 1004.69234
1325 22.3076624 2321 2443.66682 1003.87615
1326 22.3169576 1819 2089.83792 1003.061
1327 22.3262528 1577 1852.64909 1002.24688
1328 22.335548 1440 1687.03248 1001.43378
1329 22.3448432 1368 1566.73552 1000.62172
1330 22.3541384 1311 1476.34551 999.810681
1331 22.3634336 1242 1406.47982 999.000667
1332 22.3727288 1237 1351.18959 998.191676
1333 22.382024 1238 1306.55708 997.383706
1334 22.3913192 1180 1269.91407 996.576756
1335 22.4006144 1158 1239.38941 995.770824
1336 22.4099096 1138 1213.63713 994.965908
1337 22.4192048 1220 1191.66738 994.162007
1338 22.4285 1094 1172.73797 993.359119
1339 22.4377952 1160 1156.28288 992.557242
1340 22.4470904 1078 1141.86387 991.756375
1341 22.4563856 1135 1129.1373 990.956517
1342 22.4656808 1087 1117.83075 990.157664
1343 22.474976 1132 1107.72553 989.359817
1344 22.4842712 1039 1098.64121 988.562973
1345 22.4935664 1084 1090.42652 987.767131
1346 22.5028616 1093 1082.96367 986.972289
1347 22.5121568 1085 1076.15449 986.178445
1348 22.521452 1056 1069.91539 985.385599
1349 22.5307472 1134 1064.17569 984.593747
1350 22.5400424 1067 1058.87547 983.80289
1351 22.5493376 1042 1053.96363 983.013024
1352 22.5586328 1009 1049.39636 982.224149
1353 22.567928 1003 1045.13594 981.436263
1354 22.5772232 1090 1041.14973 980.649364
1355 22.5865184 1030 1037.40939 979.863451
1356 22.5958136 982 1033.89024 979.078522
1357 22.6051088 1029 1030.57077 978.294576
1358 22.614404 1009 1027.43221 977.51161
1359 22.6236992 1047 1024.45827 976.729624
1360 22.6329944 1050 1021.63495 975.948617
1361 22.6422896 1010 1018.95052 975.168585
1362 22.6515848 1023 1016.39583 974.389528
1363 22.66088 1000 1013.96515 973.611444
1364 22.6701752 1054 1011.65895 972.834332
1365 22.6794704 960 1009.49023 972.05819
1366 22.6887656 1024 1007.48437 971.283017
1367 22.6980608 978 1005.63477 970.50881
1368 22.707356 993 1003.83024 969.73557
1369 22.7166512 1037 1001.95803 968.963292
1370 22.7259464 1029 1000.09408 968.191978
1371 22.7352416 1022 998.283645 967.421624
1372 22.7445368 992 996.52785 966.652229
1373 22.753832 1011 994.822446 965.883792
1374 22.7631272 1020 993.162976 965.116312
1375 22.7724224 963 991.544689 964.349786
1376 22.7817176 1022 989.962103 963.584213
1377 22.7910128 982 988.408135 962.819592
1378 22.800308 997 986.871985 962.055921
1379 22.8096032 970 985.333657 961.293199
1380 22.8188984 1006 983.760015 960.531424
1381 22.8281936 1017 982.128197 959.770594
1382 22.8374888 983 980.502848 959.010709
1383 22.846784 975 979.046894 958.251766
1384 22.8560792 970 977.720883 957.493764
1385 22.8653744 978 976.446054 956.736702
1386 22.8746696 1012 975.197084 955.980578
1387 22.8839648 1005 973.969978 955.225391
1388 22.89326 1011 972.763493 954.471138
1389 22.9025552 1006 971.576571 953.71782
1390 22.9118504 964 970.408223 952.965433
1391 22.9211456 946 969.257529 952.213977
1392 22.9304408 949 968.123627 951.463451
1393 22.939736 943 967.005713 950.713852
1394 22.9490312 968 965.903033 949.965179
1395 22.9583264 969 964.814881 949.217431
1396 22.9676216 939 963.740595 948.470607
1397 22.9769168 990 962.679555 947.724704
1398 22.986212 982 961.631178 946.979722
1399 22.9955072 957 960.594921 946.235658
1400 23.0048024 1020 959.570274 945.492512
1401 23.0140976 973 958.556765 944.750282
1402 23.0233928 966 957.553957 944.008967
1403 23.032688 994 956.561456 943.268565
1404 23.0419832 964 955.578917 942.529074
1405 23.0512784 979 954.606067 941.790494
1406 23.0605736 968 953.642758 941.052822
1407 23.0698688 1026 952.689127 940.316058
1408 23.079164 991 951.745863 939.580199
1409 23.0884592 921 950.813573 938.845245
1410 23.0977544 881 949.889754 938.111195
1411 23.1070496 985 948.968767 937.378045
1412 23.1163448 996 948.052872 936.645796
1413 23.12564 955 947.14377 935.914446
1414 23.1349352 970 946.241467 935.183993
1415 23.1442304 950 945.34575 934.454436
1416 23.1535256 1011 944.456408 933.725773
1417 23.1628208 955 943.573232 932.998003
1418 23.172116 966 942.695997 932.271126
1419 23.1814112 956 941.824449 931.545138
1420 23.1907064 968 940.958271 930.820039
1421 23.2000016 958 940.097068 930.095828
1422 23.2092968 930 939.240333 929.372503
1423 23.218592 968 938.387404 928.650062
1424 23.2278872 998 937.537377 927.928505
1425 23.2371824 921 936.688939 927.20783
1426 23.2464776 985 935.840058 926.488035
1427 23.2557728 940 934.987336 925.769119
1428 23.265068 951 934.124258 925.051081
1429 23.2743632 939 933.236425 924.333919
1430 23.2836584 971 932.299303 923.617632
1431 23.2929536 976 931.307215 922.902219
1432 23.3022488 950 930.359928 922.187678
1433 23.311544 959 929.653967 921.474008
1434 23.3208392 951 929.081916 920.761207
1435 23.3301344 973 928.39095 920.049274
1436 23.3394296 923 927.629166 919.338208
1437 23.3487248 1012 926.859549 918.628008
1438 23.35802 965 926.092918 917.918671
1439 23.3673152 920 925.329931 917.210197
1440 23.3766104 935 924.570547 916.502585
1441 23.3859056 971 923.814713 915.795832
1442 23.3952008 1040 923.062377 915.089938
1443 23.404496 916 922.313493 914.384901
1444 23.4137912 946 921.568015 913.68072
1445 23.4230864 926 920.825904 912.977393
1446 23.4323816 935 920.087119 912.27492
1447 23.4416768 930 919.351624 911.573299
1448 23.450972 943 918.619387 910.872528
1449 23.4602672 916 917.890377 910.172606
1450 23.4695624 878 917.164564 909.473532
1451 23.4788576 924 916.441924 908.775305
1452 23.4881528 966 915.722431 908.077923
1453 23.497448 963 915.006067 907.381384
1454 23.5067432 930 914.29281 906.685689
1455 23.5160384 941 913.582645 905.990834
1456 23.5253336 950 912.875558 905.29682
1457 23.5346288 913 912.171536 904.603644
1458 23.543924 934 911.47057 903.911305
1459 23.5532192 942 910.77265 903.219803
1460 23.5625144 930 910.077773 902.529135
1461 23.5718096 927 909.385934 901.8393
1462 23.5811048 894 908.697133 901.150298
1463 23.5904 946 908.011369 900.462126
1464 23.5996952 881 907.328647 899.774784
1465 23.6089904 880 906.648971 899.08827
1466 23.6182856 896 905.972349 898.402583
1467 23.6275808 957 905.298791 897.717721
1468 23.636876 894 904.628308 897.033684
1469 23.6461712 879 903.960915 896.35047
1470 23.6554664 887 903.296628 895.668077
1471 23.6647616 896 902.635466 894.986505
1472 23.6740568 932 901.97745 894.305752
1473 23.683352 924 901.322602 893.625817
1474 23.6926472 927 900.670941 892.946699
1475 23.7019424 894 900.022468 892.268396
1476 23.7112376 843 899.377141 891.590907
1477 23.7205328 897 898.734851 890.914231
1478 23.729828 901 898.095378 890.238366
1479 23.7391232 944 897.458341 889.563312
1480 23.7484184 878 896.8231 888.889066
1481 23.7577136 841 896.188597 888.215629
1482 23.7670088 876 895.553076 887.542998
1483 23.776304 867 894.91354 886.871172
1484 23.7855992 924 894.264574 886.20015
1485 23.7948944 858 893.595282 885.529931
1486 23.8041896 907 892.88303 884.860513
1487 23.8134848 926 892.094544 884.191896
1488 23.82278 886 891.228534 883.524077
1489 23.8320752 1014 890.393294 882.857057
1490 23.8413704 827 889.726328 882.190833
1491 23.8506656 898 889.137296 881.525404
1492 23.8599608 859 888.562022 880.860769
1493 23.869256 910 887.991237 880.196927
1494 23.8785512 904 887.424656 879.533877
1495 23.8878464 870 886.862388 878.871617
1496 23.8971416 900 886.304549 878.210146
1497 23.9064368 857 885.751261 877.549463
1498 23.915732 881 885.202651 876.889567
1499 23.9250272 882 884.658854 876.230456
1500 23.9343224 946 884.120014 875.57213
1501 23.9436176 877 883.58628 874.914586
1502 23.9529128 823 883.057811 874.257825
1503 23.962208 844 882.534774 873.601844
1504 23.9715032 937 882.017344 872.946642
1505 23.9807984 860 881.505708 872.292218
1506 23.9900936 904 881.000062 871.638572
1507 23.9993888 878 880.500614 870.985701
1508 24.008684 967 880.007584 870.333605
1509 24.0179792 874 879.521203 869.682282
1510 24.0272744 864 879.041716 869.031732
1511 24.0365696 949 878.569383 868.381952
1512 24.0458648 887 878.104481 867.732943
1513 24.05516 914 877.647299 867.084702
1514 24.0644552 914 877.198148 866.437228
1515 24.0737504 859 876.757355 865.790521
1516 24.0830456 927 876.325269 865.144578
1517 24.0923408 947 875.90226 864.4994
1518 24.101636 851 875.488722 863.854984
1519 24.1109312 935 875.085073 863.21133
1520 24.1202264 871 874.69176 862.568436
1521 24.1295216 918 874.309257 861.926301
1522 24.1388168 918 873.938072 861.284924
1523 24.148112 913 873.578747 860.644305
1524 24.1574072 854 873.231857 860.00444
1525 24.1667024 855 872.898015 859.365331
1526 24.1759976 871 872.577854 858.726974
1527 24.1852928 937 872.272012 858.08937
1528 24.194588 862 871.981105 857.452517
1529 24.2038832 929 871.705694 856.816414
1530 24.2131784 859 871.446234 856.181059
1531 24.2224736 859 871.202983 855.546452
1532 24.2317688 848 870.975847 854.912592
1533 24.241064 853 870.764105 854.279476
1534 24.2503592 872 870.565867 853.647105
1535 24.2596544 844 870.376895 853.015477
1536 24.2689496 891 870.187526 852.384591
1537 24.2782448 946 869.976355 851.754445
1538 24.28754 853 869.711314 851.125039
1539 24.2968352 842 869.392556 850.496371
1540 24.3061304 884 869.130801 849.868441
1541 24.3154256 903 869.066886 849.241246
1542 24.3247208 880 869.112599 848.614787
1543 24.334016 865 869.206019 847.989062
1544 24.3433112 882 869.340633 847.364069
1545 24.3526064 823 869.519259 846.739808
1546 24.3619016 828 869.745464 846.116278
1547 24.3711968 860 870.023224 845.493477
1548 24.380492 884 870.356988 844.871404
1549 24.3897872 921 870.751758 844.250058
1550 24.3990824 894 871.213181 843.629439
1551 24.4083776 920 871.747667 843.009544
1552 24.4176728 937 872.362532 842.390373
1553 24.426968 907 873.066185 841.771925
1554 24.4362632 940 873.868359 841.154199
1555 24.4455584 926 874.780414 840.537193
1556 24.4548536 896 875.815732 839.920906
1557 24.4641488 914 876.990257 839.305338
1558 24.473444 928 878.323219 838.690487
1559 24.4827392 906 879.838158 838.076352
1560 24.4920344 896 881.564396 837.462932
1561 24.5013296 958 883.539217 836.850226
1562 24.5106248 929 885.811206 836.238233
1563 24.51992 941 888.445463 835.626952
1564 24.5292152 969 891.531725 835.016381
1565 24.5385104 965 895.196408 834.40652
1566 24.5478056 994 899.619152 833.797367
1567 24.5571008 912 905.054447 833.188922
1568 24.566396 1037 911.860492 832.581183
1569 24.5756912 933 920.539523 831.974149
1570 24.5849864 997 931.794041 831.367819
1571 24.5942816 916 946.598767 830.762193
1572 24.6035768 1038 966.267892 830.157269
1573 24.612872 1015 992.426333 829.553045
1574 24.6221672 1028 1026.574 828.949521
1575 24.6314624 1117 1068.46984 828.346697
1576 24.6407576 1076 1112.58188 827.74457
1577 24.6500528 1134 1145.17144 827.143139
1578 24.659348 1104 1151.0579 826.542405
1579 24.6686432 1039 1131.98263 825.942364
1580 24.6779384 1046 1109.65018 825.343018
1581 24.6872336 1131 1101.54973 824.744364
1582 24.6965288 1101 1109.95972 824.146401
1583 24.705824 1070 1128.11791 823.549129
1584 24.7151192 1110 1145.71523 822.952545
1585 24.7244144 1108 1154.79722 822.356651
1586 24.7337096 1087 1157.82269 821.761443
1587 24.7430048 1170 1165.81259 821.166921
1588 24.7523 1170 1187.14958 820.573085
1589 24.7615952 1156 1224.97887 819.979933
1590 24.7708904 1277 1281.4367 819.387464
1591 24.7801856 1271 1360.65075 818.795676
1592 24.7894808 1390 1469.88814 818.20457
1593 24.798776 1505 1620.38452 817.614144
1594 24.8080712 1703 1828.5665 817.024396
1595 24.8173664 2033 2117.86912 816.435327
1596 24.8266616 2355 2521.00969 815.846934
1597 24.8359568 2912 3081.62832 815.259217
1598 24.845252 3826 3851.35526 814.672175
1599 24.8545472 5070 4870.54395 814.085807
1600 24.8638424 6306 6107.02134 813.500111
1601 24.8731376 7575 7339.96442 812.915088
1602 24.8824328 7941 8098.5687 812.330735
1603 24.891728 7991 7929.38904 811.747051
1604 24.9010232 7434 6957.99494 811.164036
1605 24.9103184 6559 5897.79919 810.581689
1606 24.9196136 5931 5276.543 810.000009
1607 24.9289088 5504 5126.69861 809.418994
1608 24.938204 5209 5195.22939 808.838644
1609 24.9474992 4985 5124.13959 808.258958
1610 24.9567944 4407 4648.4346 807.679934
1611 24.9660896 3802 3840.40563 807.101572
1612 24.9753848 3013 3021.89418 806.523871
1613 24.98468 2478 2398.12497 805.946829
1614 24.9939752 2037 1977.46095 805.370446
1615 25.0032704 1620 1698.94835 804.79472
1616 25.0125656 1444 1509.48262 804.219651
1617 25.0218608 1200 1375.56216 803.645238
1618 25.031156 1113 1277.38375 803.071479
1619 25.0404512 1142 1203.10117 802.498374
1620 25.0497464 1026 1145.38423 801.925922
1621 25.0590416 984 1099.5245 801.354122
1622 25.0683368 1040 1062.38937 800.782972
1623 25.077632 986 1031.83365 800.212472
1624 25.0869272 915 1006.34671 799.642621
1625 25.0962224 894 984.809688 799.073418
1626 25.1055176 922 966.414529 798.504861
1627 25.1148128 861 950.55261 797.93695
1628 25.124108 922 936.75791 797.369685
1629 25.1334032 921 924.668323 796.803063
1630 25.1426984 836 913.998769 796.237084
1631 25.1519936 861 904.522142 795.671747
1632 25.1612888 869 896.055574 795.107051
1633 25.170584 835 888.450387 794.542995
1634 25.1798792 831 881.584623 793.979578
1635 25.1891744 822 875.35743 793.416799
1636 25.1984696 856 869.684784 792.854657
1637 25.2077648 798 864.496201 792.293152
1638 25.21706 859 859.732179 791.732282
1639 25.2263552 895 855.342186 791.172046
1640 25.2356504 851 851.283077 790.612443
1641 25.2449456 818 847.517823 790.053473
1642 25.2542408 847 844.014489 789.495135
1643 25.263536 882 840.745415 788.937426
1644 25.2728312 827 837.686538 788.380348
1645 25.2821264 818 834.816846 787.823898
1646 25.2914216 874 832.117915 787.268075
1647 25.3007168 858 829.573543 786.712879
1648 25.310012 754 827.169425 786.158309
1649 25.3193072 826 824.892899 785.604364
1650 25.3286024 844 822.732716 785.051043
1651 25.3378976 779 820.678861 784.498345
1652 25.3471928 817 818.722388 783.946269
1653 25.356488 855 816.855291 783.394814
1654 25.3657832 825 815.070386 782.843979
1655 25.3750784 811 813.361241 782.293763
1656 25.3843736 779 811.722143 781.744166
1657 25.3936688 835 810.148113 781.195186
1658 25.402964 809 808.634974 780.646822
1659 25.4122592 839 807.179506 780.099074
1660 25.4215544 810 805.779779 779.551941
1661 25.4308496 858 804.435874 779.005421
1662 25.4401448 848 803.151507 778.459515
1663 25.44944 820 801.938574 777.91422
1664 25.4587352 852 800.828854 777.369536
1665 25.4680304 874 799.878846 776.825462
1666 25.4773256 763 799.091833 776.281997
1667 25.4866208 832 798.28336 775.739141
1668 25.495916 824 797.285258 775.196891
1669 25.5052112 892 796.234395 774.655249
1670 25.5145064 774 795.203314 774.114211
1671 25.5238016 769 794.197525 773.573779
1672 25.5330968 811 793.215777 773.03395
1673 25.542392 776 792.256769 772.494724
1674 25.5516872 814 791.319294 771.956099
1675 25.5609824 827 790.402233 771.418076
1676 25.5702776 798 789.504549 770.880653
1677 25.5795728 817 788.625277 770.343829
1678 25.588868 835 787.763519 769.807604
1679 25.5981632 795 786.918443 769.271976
1680 25.6074584 772 786.08927 768.736944
1681 25.6167536 794 785.275277 768.202508
1682 25.6260488 807 784.475788 767.668667
1683 25.635344 771 783.690174 767.13542
1684 25.6446392 831 782.917848 766.602766
1685 25.6539344 766 782.15826 766.070704
1686 25.6632296 808 781.410898 765.539233
1687 25.6725248 743 780.675283 765.008353
1688 25.68182 878 779.950967 764.478062
1689 25.6911152 823 779.237531 763.948359
1690 25.7004104 809 778.534585 763.419245
1691 25.7097056 732 777.841763 762.890717
1692 25.7190008 759 777.158722 762.362776
1693 25.728296 789 776.485144 761.835419
1694 25.7375912 790 775.820728 761.308647
1695 25.7468864 805 775.165197 760.782458
1696 25.7561816 777 774.51829 760.256852
1697 25.7654768 794 773.879763 759.731827
1698 25.774772 831 773.249392 759.207383
1699 25.7840672 764 772.626963 758.683519
1700 25.7933624 781 772.012283 758.160235
1701 25.8026576 806 771.405175 757.637528
1702 25.8119528 728 770.805511 757.115399
1703 25.821248 859 770.213284 756.593846
1704 25.8305432 789 769.62872 756.072869
1705 25.8398384 782 769.052441 755.552467
1706 25.8491336 778 768.485748 755.032639
1707 25.8584288 771 767.931159 754.513384
1708 25.867724 798 767.393535 753.994701
1709 25.8770192 793 766.882698 753.47659
1710 25.8863144 765 766.421599 752.959049
1711 25.8956096 766 766.065597 752.442078
1712 25.9049048 802 765.881542 751.925676
1713 25.9142 800 765.751168 751.409842
1714 25.9234952 778 765.359997 750.894575
1715 25.9327904 777 764.865739 750.379874
1716 25.9420856 760 764.368394 749.865739
1717 25.9513808 735 763.877142 749.352169
1718 25.960676 751 763.392141 748.839163
1719 25.9699712 763 762.913389 748.32672
1720 25.9792664 764 762.440891 747.814838
1721 25.9885616 792 761.97466 747.303519
1722 25.9978568 774 761.514715 746.79276
1723 26.007152 782 761.061087 746.28256
1724 26.0164472 748 760.61381 745.77292
1725 26.0257424 798 760.17293 745.263837
1726 26.0350376 782 759.7385 744.755312
1727 26.0443328 852 759.310579 744.247343
1728 26.053628 819 758.889237 743.73993
1729 26.0629232 785 758.474552 743.233072
1730 26.0722184 800 758.066611 742.726768
1731 26.0815136 887 757.665507 742.221017
1732 26.0908088 898 757.271347 741.715818
1733 26.100104 865 756.884243 741.211171
1734 26.1093992 885 756.50432 740.707074
1735 26.1186944 970 756.13171 740.203528
1736 26.1279896 917 755.766559 739.70053
1737 26.1372848 900 755.409022 739.198081
1738 26.14658 1006 755.059263 738.69618
1739 26.1558752 891 754.717463 738.194825
1740 26.1651704 958 754.383811 737.694016
1741 26.1744656 889 754.05851 737.193752
1742 26.1837608 932 753.741778 736.694032
1743 26.193056 862 753.433844 736.194856
1744 26.2023512 962 753.134956 735.696223
1745 26.2116464 874 752.845373 735.198132
1746 26.2209416 880 752.565375 734.700581
1747 26.2302368 854 752.295257 734.203571
1748 26.239532 905 752.03533 733.707101
1749 26.2488272 810 751.785925 733.211169
1750 26.2581224 834 751.547389 732.715775
1751 26.2674176 849 751.320087 732.220919
1752 26.2767128 862 751.104396 731.726599
1753 26.286008 816 750.900707 731.232814
1754 26.2953032 770 750.709411 730.739564
1755 26.3045984 754 750.53088 730.246849
1756 26.3138936 797 750.365417 729.754666
1757 26.3231888 795 750.2131 729.263016
1758 26.332484 788 750.073526 728.771898
1759 26.3417792 754 749.946437 728.28131
1760 26.3510744 716 749.834695 727.791253
1761 26.3603696 819 749.744286 727.301725
1762 26.3696648 769 749.673481 726.812726
1763 26.37896 782 749.621062 726.324254
1764 26.3882552 751 749.587589 725.83631
1765 26.3975504 795 749.573939 725.348892
1766 26.4068456 796 749.581067 724.861999
1767 26.4161408 799 749.60999 724.375631
1768 26.425436 741 749.661795 723.889787
1769 26.4347312 725 749.737646 723.404467
1770 26.4440264 781 749.838791 722.919668
1771 26.4533216 731 749.966564 722.435392
1772 26.4626168 819 750.122399 721.951636
1773 26.471912 752 750.307854 721.468401
1774 26.4812072 746 750.52467 720.985685
1775 26.4905024 746 750.774856 720.503487
1776 26.4997976 784 751.060816 720.021808
1777 26.5090928 777 751.385569 719.540646
1778 26.518388 803 751.753182 719.06
1779 26.5276832 742 752.169672 718.579869
1780 26.5369784 791 752.645188 718.100254
1781 26.5462736 740 753.201219 717.621153
1782 26.5555688 744 753.887547 717.142565
1783 26.564864 778 754.756121 716.66449
1784 26.5741592 793 755.661533 716.186927
1785 26.5834544 809 756.283364 715.709875
1786 26.5927496 777 756.878376 715.233333
1787 26.6020448 719 757.681959 714.757301
1788 26.61134 793 758.623224 714.281778
1789 26.6206352 839 759.651758 713.806763
1790 26.6299304 761 760.767224 713.332256
1791 26.6392256 800 761.976157 712.858256
1792 26.6485208 792 763.285974 712.384761
1793 26.657816 780 764.704855 711.911772
1794 26.6671112 784 766.241845 711.439287
1795 26.6764064 790 767.90696 710.967306
1796 26.6857016 803 769.711317 710.495828
1797 26.6949968 836 771.667289 710.024853
1798 26.704292 848 773.788671 709.554379
1799 26.7135872 773 776.090888 709.084406
1800 26.7228824 830 778.591231 708.614933
1801 26.7321776 817 781.309138 708.145959
1802 26.7414728 855 784.266517 707.677485
1803 26.750768 821 787.488143 707.209508
1804 26.7600632 796 791.002115 706.742029
1805 26.7693584 879 794.840412 706.275046
1806 26.7786536 770 799.039556 705.808559
1807 26.7879488 835 803.641406 705.342567
1808 26.797244 860 808.694122 704.87707
1809 26.8065392 833 814.253305 704.412066
1810 26.8158344 837 820.383315 703.947555
1811 26.8251296 869 827.158837 703.483536
1812 26.8344248 852 834.667772 703.02001
1813 26.84372 842 843.017067 702.556973
1814 26.8530152 843 852.336362 702.094427
1815 26.8623104 881 862.771724 701.632371
1816 26.8716056 945 874.499708 701.170803
1817 26.8809008 826 887.736828 700.709723
1818 26.890196 863 902.747736 700.249131
1819 26.8994912 901 919.859014 699.789025
1820 26.9087864 904 939.477546 699.329405
1821 26.9180816 963 962.115968 698.870271
1822 26.9273768 942 988.428239 698.411621
1823 26.936672 1019 1019.26037 697.953454
1824 26.9459672 1018 1055.72441 697.495771
1825 26.9552624 1074 1099.30902 697.03857
1826 26.9645576 1089 1152.04929 696.581851
1827 26.9738528 1153 1216.79391 696.125614
1828 26.983148 1244 1297.63094 695.669856
1829 26.9924432 1258 1400.55597 695.214578
1830 27.0017384 1382 1534.4691 694.759779
1831 27.0110336 1560 1712.56635 694.305458
1832 27.0203288 1691 1954.2001 693.851615
1833 27.029624 2009 2287.36594 693.398249
1834 27.0389192 2564 2751.98388 692.945359
1835 27.0482144 3140 3403.6784 692.492945
1836 27.0575096 4119 4315.83483 692.041006
1837 27.0668048 5294 5571.4892 691.58954
1838 27.0761 6916 7220.98388 691.138549
1839 27.0853952 8755 9163.62227 690.68803
1840 27.0946904 10248 10964.7085 690.237983
1841 27.1039856 11152 11854.8443 689.788407
1842 27.1132808 11081 11287.1143 689.339303
1843 27.122576 10129 9662.63159 688.890668
1844 27.1318712 8632 8040.23593 688.442503
1845 27.1411664 7492 7102.84456 687.994807
1846 27.1504616 6978 6890.0596 687.547579
1847 27.1597568 6619 7101.33864 687.100819
1848 27.169052 6637 7272.95685 686.654525
1849 27.1783472 6272 6941.43002 686.208697
1850 27.1876424 5344 5980.66765 685.763335
1851 27.1969376 4651 4735.90495 685.318437
1852 27.2062328 3589 3637.01861 684.874003
1853 27.215528 2617 2842.85401 684.430033
1854 27.2248232 2158 2308.34639 683.986526
1855 27.2341184 1722 1947.75396 683.543481
1856 27.2434136 1531 1696.96622 683.100897
1857 27.2527088 1270 1516.22727 682.658774
1858 27.262004 1154 1381.62849 682.217112
1859 27.2712992 1106 1278.51795 681.775908
1860 27.2805944 1071 1197.6179 681.335164
1861 27.2898896 991 1132.84795 680.894878
1862 27.2991848 935 1080.09298 680.455049
1863 27.30848 945 1036.48639 680.015677
1864 27.3177752 960 999.979663 679.576761
1865 27.3270704 931 969.075579 679.138301
1866 27.3363656 896 942.657881 678.700296
1867 27.3456608 853 919.879588 678.262745
1868 27.354956 811 900.087914 677.825648
1869 27.3642512 891 882.772672 677.389004
1870 27.3735464 829 867.530105 676.952812
1871 27.3828416 795 854.037062 676.517071
1872 27.3921368 822 842.032253 676.081782
1873 27.401432 829 831.302449 675.646943
1874 27.4107272 789 821.672167 675.212554
1875 27.4200224 799 812.995875 674.778614
1876 27.4293176 820 805.152027 674.345123
1877 27.4386128 770 798.038456 673.912079
1878 27.447908 800 791.56877 673.479483
1879 27.4572032 807 785.669523 673.047333
1880 27.4664984 827 780.277963 672.615629
1881 27.4757936 803 775.340228 672.184371
1882 27.4850888 745 770.809897 671.753557
1883 27.494384 797 766.646811 671.323187
1884 27.5036792 753 762.816108 670.893261
1885 27.5129744 726 759.287437 670.463777
1886 27.5222696 790 756.034304 670.034736
1887 27.5315648 776 753.033528 669.606136
1888 27.54086 715 750.264795 669.177977
1889 27.5501552 737 747.710279 668.750258
1890 27.5594504 784 745.354323 668.322979
1891 27.5687456 735 743.183177 667.896139
1892 27.5780408 737 741.184769 667.469737
1893 27.587336 740 739.348515 667.043774
1894 27.5966312 713 737.665159 666.618247
1895 27.6059264 704 736.12664 666.193157
1896 27.6152216 754 734.725969 665.768503
1897 27.6245168 778 733.457139 665.344284
1898 27.633812 724 732.315041 664.9205
1899 27.6431072 748 731.295394 664.49715
1900 27.6524024 776 730.394694 664.074234
1901 27.6616976 770 729.610166 663.65175
1902 27.6709928 769 728.93973 663.229699
1903 27.680288 754 728.381975 662.808079
1904 27.6895832 812 727.93614 662.38689
1905 27.6988784 764 727.602109 661.966132
1906 27.7081736 755 727.380406 661.545804
1907 27.7174688 783 727.272202 661.125905
1908 27.726764 763 727.279329 660.706434
1909 27.7360592 721 727.404304 660.287392
1910 27.7453544 698 727.65036 659.868777
1911 27.7546496 752 728.021489 659.450588
1912 27.7639448 776 728.522489 659.032826
1913 27.77324 791 729.15903 658.61549
1914 27.7825352 735 729.93773 658.198578
1915 27.7918304 783 730.866246 657.782091
1916 27.8011256 804 731.953381 657.366028
1917 27.8104208 770 733.209211 656.950388
1918 27.819716 800 734.645239 656.53517
1919 27.8290112 814 736.274569 656.120375
1920 27.8383064 888 738.112119 655.706001
1921 27.8476016 849 740.174869 655.292048
1922 27.8568968 907 742.482157 654.878515
1923 27.866192 888 745.056026 654.465402
1924 27.8754872 947 747.921647 654.052708
1925 27.8847824 929 751.107813 653.640432
1926 27.8940776 900 754.647543 653.228574
1927 27.9033728 857 758.578807 652.817134
1928 27.912668 827 762.945404 652.40611
1929 27.9219632 914 767.798032 651.995503
1930 27.9312584 865 773.195609 651.585311
1931 27.9405536 899 779.206887 651.175534
1932 27.9498488 850 785.912476 650.766171
1933 27.959144 841 793.40736 650.357222
1934 27.9684392 872 801.804081 649.948686
1935 27.9777344 833 811.236784 649.540563
1936 27.9870296 848 821.866407 649.132853
1937 27.9963248 831 833.887406 648.725553
1938 28.00562 880 847.536567 648.318665
1939 28.0149152 906 863.104683 647.912187
1940 28.0242104 947 880.952221 647.506118
1941 28.0335056 910 901.53067 647.100459
1942 28.0428008 973 925.412042 646.695209
1943 28.052096 980 953.330426 646.290366
1944 28.0613912 1033 986.241631 645.885931
1945 28.0706864 1018 1025.41075 645.481903
1946 28.0799816 1064 1072.54393 645.078281
1947 28.0892768 1037 1129.99209 644.675065
1948 28.098572 1207 1201.07359 644.272255
1949 28.1078672 1252 1290.59204 643.869849
1950 28.1171624 1297 1405.65355 643.467847
1951 28.1264576 1546 1556.88724 643.066248
1952 28.1357528 1573 1760.13784 642.665053
1953 28.145048 1842 2038.71097 642.26426
1954 28.1543432 2300 2426.33781 641.863869
1955 28.1636384 2936 2970.90323 641.463879
1956 28.1729336 3823 3737.98305 641.064289
1957 28.1822288 4713 4809.63052 640.6651
1958 28.191524 6344 6262.98931 640.266311
1959 28.2008192 7894 8089.95573 639.86792
1960 28.2101144 9559 10015.0103 639.469929
1961 28.2194096 10742 11331.8797 639.072335
1962 28.2287048 10935 11236.0263 638.675138
1963 28.238 10154 9768.31514 638.278338
1964 28.2472952 9002 7983.06943 637.881935
1965 28.2565904 7618 6768.14149 637.485927
1966 28.2658856 6583 6314.26702 637.090315
1967 28.2751808 6283 6440.25488 636.695097
1968 28.284476 6163 6805.53995 636.300273
1969 28.2937712 6158 6931.11935 635.905843
1970 28.3030664 5673 6409.99561 635.511805
1971 28.3123616 5087 5310.7235 635.11816
1972 28.3216568 4087 4113.01992 634.724907
1973 28.330952 3087 3161.65786 634.332046
1974 28.3402472 2305 2503.31211 633.939575
1975 28.3495424 1810 2061.33117 633.547495
1976 28.3588376 1451 1758.93504 633.155804
1977 28.3681328 1307 1544.96802 632.764502
1978 28.377428 1180 1388.31162 632.373589
1979 28.3867232 1066 1270.06723 631.983065
1980 28.3960184 1007 1178.45328 631.592927
1981 28.4053136 959 1105.8784 631.203177
1982 28.4146088 854 1047.28877 630.813814
1983 28.423904 923 999.217611 630.424836
1984 28.4331992 917 959.222895 630.036244
1985 28.4424944 856 925.544696 629.648037
1986 28.4517896 847 896.890995 629.260214
1987 28.4610848 749 872.302377 628.872775
1988 28.47038 761 851.071178 628.485719
1989 28.4796752 815 832.714518 628.099046
1990 28.4889704 752 816.985985 627.712755
1991 28.4982656 760 803.671245 627.326846
1992 28.5075608 780 791.936334 626.941318
1993 28.516856 744 780.718396 626.556171
1994 28.5261512 700 770.370923 626.171404
1995 28.5354464 722 761.009034 625.787017
1996 28.5447416 710 752.521896 625.403009
1997 28.5540368 672 744.798246 625.019379
1998 28.563332 676 737.744018 624.636128
1999 28.5726272 678 731.279381 624.253254
2000 28.5819224 709 725.336217 623.870757
2001 28.5912176 686 719.856151 623.488636
2002 28.6005128 687 714.789073 623.106892
2003 28.609808 710 710.092062 622.725523
2004 28.6191032 715 705.728673 622.344529
2005 28.6283984 687 701.668739 621.963909
2006 28.6376936 677 697.889055 621.583663
2007 28.6469888 671 694.376074 621.203791
2008 28.656284 734 691.135789 620.824291
2009 28.6655792 690 688.223012 620.445164
2010 28.6748744 701 685.729646 620.066409
2011 28.6841696 665 683.491196 619.688025
2012 28.6934648 678 681.032465 619.310013
2013 28.70276 707 678.567784 618.93237
2014 28.7120552 688 676.219138 618.555097
2015 28.7213504 678 673.989444 618.178194
2016 28.7306456 685 671.869876 617.801659
2017 28.7399408 659 669.852137 617.425493
2018 28.749236 644 667.928707 617.049694
2019 28.7585312 602 666.092765 616.674263
2020 28.7678264 661 664.338103 616.299199
2021 28.7771216 644 662.659039 615.924501
2022 28.7864168 679 661.050307 615.550169
2023 28.795712 677 659.50691 615.176202
2024 28.8050072 665 658.023962 614.802599
2025 28.8143024 622 656.596433 614.429362
2026 28.8235976 720 655.218754 614.056488
2027 28.8328928 615 653.884044 613.683977
2028 28.842188 662 652.582468 613.311829
2029 28.8514832 672 651.29673 612.940043
2030 28.8607784 692 649.990568 612.568619
2031 28.8700736 716 648.604537 612.197557
2032 28.8793688 618 647.134303 611.826855
2033 28.888664 671 645.761755 611.456514
2034 28.8979592 671 644.646182 611.086533
2035 28.9072544 700 643.644011 610.716911
2036 28.9165496 687 642.678809 610.347647
2037 28.9258448 737 641.741965 609.978743
2038 28.93514 712 640.831893 609.610196
2039 28.9444352 720 639.947256 609.242006
2040 28.9537304 709 639.08681 608.874174
2041 28.9630256 687 638.249394 608.506697
2042 28.9723208 726 637.433921 608.139577
2043 28.981616 723 636.639378 607.772812
2044 28.9909112 743 635.864813 607.406403
2045 29.0002064 731 635.109339 607.040347
2046 29.0095016 734 634.372122 606.674646
2047 29.0187968 744 633.65238 606.309298
2048 29.028092 797 632.949382 605.944304
2049 29.0373872 739 632.26244 605.579662
2050 29.0466824 767 631.590907 605.215372
2051 29.0559776 701 630.934177 604.851433
2052 29.0652728 776 630.29168 604.487846
2053 29.074568 720 629.662879 604.124609
2054 29.0838632 742 629.047275 603.761723
2055 29.0931584 695 628.444445 603.399186
2056 29.1024536 733 627.854202 603.036999
2057 29.1117488 712 627.27701 602.67516
2058 29.121044 701 626.71463 602.31367
2059 29.1303392 685 626.171192 601.952527
2060 29.1396344 729 625.655279 601.591732
2061 29.1489296 664 625.184489 601.231284
2062 29.1582248 655 624.797351 600.871182
2063 29.16752 683 624.589217 600.511426
2064 29.1768152 617 624.767646 600.152015
2065 29.1861104 665 625.480825 599.79295
2066 29.1954056 672 626.190293 599.434229
2067 29.2047008 683 626.071206 599.075852
2068 29.213996 662 625.665831 598.717819
2069 29.2232912 670 625.247174 598.360129
2070 29.2325864 703 624.837121 598.002781
2071 29.2418816 640 624.435747 597.645776
2072 29.2511768 658 624.042899 597.289112
2073 29.260472 607 623.658434 596.93279
2074 29.2697672 602 623.28222 596.576809
2075 29.2790624 671 622.914151 596.221168
2076 29.2883576 613 622.554207 595.865867
2077 29.2976528 648 622.202572 595.510905
2078 29.306948 639 621.859827 595.156283
2079 29.3162432 621 621.527328 594.801999
2080 29.3255384 667 621.208025 594.448053
2081 29.3348336 678 620.908479 594.094445
2082 29.3441288 624 620.645372 593.741173
2083 29.353424 609 620.465007 593.388239
2084 29.3627192 595 620.432452 593.035641
2085 29.3720144 655 620.418111 592.683379
2086 29.3813096 656 620.052754 592.331452
2087 29.3906048 637 619.543724 591.97986
2088 29.3999 604 619.215884 591.628602
2089 29.4091952 567 618.973302 591.277679
2090 29.4184904 647 618.743691 590.927089
2091 29.4277856 585 618.523294 590.576832
2092 29.4370808 581 618.310626 590.226908
2093 29.446376 600 618.105479 589.877316
2094 29.4556712 554 617.907884 589.528055
2095 29.4649664 585 617.717879 589.179127
2096 29.4742616 658 617.535508 588.830529
2097 29.4835568 619 617.360824 588.482261
2098 29.492852 624 617.193883 588.134324
2099 29.5021472 623 617.03475 587.786716
2100 29.5114424 627 616.883495 587.439437
2101 29.5207376 682 616.740197 587.092487
2102 29.5300328 626 616.60494 586.745865
2103 29.539328 643 616.477825 586.399571
2104 29.5486232 597 616.359004 586.053605
2105 29.5579184 603 616.248786 585.707965
2106 29.5672136 637 616.147812 585.362652
2107 29.5765088 616 616.057357 585.017665
2108 29.585804 611 615.979914 584.673003
2109 29.5950992 630 615.920502 584.328667
2110 29.6043944 647 615.890263 583.984655
2111 29.6136896 603 615.917618 583.640968
2112 29.6229848 628 616.060154 583.297605
2113 29.63228 627 616.333806 582.954565
2114 29.6415752 629 616.569654 582.611848
2115 29.6508704 658 616.623147 582.269453
2116 29.6601656 625 616.625473 581.927381
2117 29.6694608 586 616.633683 581.585631
2118 29.678756 559 616.652364 581.244202
2119 29.6880512 637 616.68178 580.903094
2120 29.6973464 569 616.722165 580.562306
2121 29.7066416 660 616.773766 580.221838
2122 29.7159368 622 616.83684 579.88169
2123 29.725232 620 616.911658 579.541861
2124 29.7345272 617 616.998501 579.202351
2125 29.7438224 603 617.097663 578.863159
2126 29.7531176 595 617.209451 578.524285
2127 29.7624128 604 617.334188 578.185728
2128 29.771708 658 617.472209 577.847489
2129 29.7810032 652 617.623864 577.509566
2130 29.7902984 668 617.78952 577.171959
2131 29.7995936 608 617.96956 576.834669
2132 29.8088888 702 618.164383 576.497693
2133 29.818184 683 618.374407 576.161033
2134 29.8274792 744 618.600069 575.824687
2135 29.8367744 704 618.841823 575.488655
2136 29.8460696 758 619.100146 575.152937
2137 29.8553648 791 619.375536 574.817532
2138 29.86466 792 619.668514 574.48244
2139 29.8739552 821 619.979622 574.147661
2140 29.8832504 891 620.30943 573.813193
2141 29.8925456 965 620.658532 573.479038
2142 29.9018408 964 621.027551 573.145193
2143 29.911136 1019 621.417137 572.811659
2144 29.9204312 1076 621.827973 572.478436
2145 29.9297264 1059 622.260764 572.145523
2146 29.9390216 1121 622.716221 571.812919
2147 29.9483168 1181 623.194983 571.480625
2148 29.957612 1265 623.697515 571.148639
2149 29.9669072 1192 624.223956 570.816961
2150 29.9762024 1196 624.773851 570.485592
2151 29.9854976 1130 625.34564 570.15453
2152 29.9947928 1182 625.935602 569.823775
2153 30.004088 1084 626.535374 569.493327
2154 30.0133832 1097 627.124173 569.163186
2155 30.0226784 1069 627.649935 568.83335
2156 30.0319736 1125 628.048589 568.50382
2157 30.0412688 1026 628.436546 568.174595
2158 30.050564 998 629.12603 567.845674
2159 30.0598592 902 629.964971 567.517058
2160 30.0691544 943 630.852757 567.188746
2161 30.0784496 877 631.78025 566.860738
2162 30.0877448 826 632.748788 566.533032
2163 30.09704 812 633.760112 566.205629
2164 30.1063352 805 634.816062 565.878529
2165 30.1156304 770 635.918579 565.551731
2166 30.1249256 788 637.069718 565.225234
2167 30.1342208 752 638.271646 564.899038
2168 30.143516 746 639.526661 564.573143
2169 30.1528112 737 640.837192 564.247548
2170 30.1621064 774 642.205813 563.922253
2171 30.1714016 711 643.635254 563.597258
2172 30.1806968 773 645.128409 563.272562
2173 30.189992 714 646.68835 562.948165
2174 30.1992872 702 648.318341 562.624066
2175 30.2085824 719 650.021853 562.300265
2176 30.2178776 764 651.802578 561.976762
2177 30.2271728 720 653.664447 561.653556
2178 30.236468 726 655.61165 561.330647
2179 30.2457632 771 657.648665 561.008034
2180 30.2550584 778 659.780316 560.685718
2181 30.2643536 716 662.011903 560.363697
2182 30.2736488 768 664.349408 560.041971
2183 30.282944 734 666.799825 559.72054
2184 30.2922392 772 669.371776 559.399404
2185 30.3015344 808 672.07687 559.078562
2186 30.3108296 705 674.933343 558.758013
2187 30.3201248 707 677.977298 558.437758
2188 30.32942 805 681.274658 558.117796
2189 30.3387152 767 684.850255 557.798127
2190 30.3480104 758 688.544717 557.478749
2191 30.3573056 767 692.224149 557.159664
2192 30.3666008 772 696.030319 556.84087
2193 30.375896 769 700.032114 556.522367
2194 30.3851912 735 704.24724 556.204155
2195 30.3944864 756 708.690321 555.886233
2196 30.4037816 827 713.377411 555.568601
2197 30.4130768 802 718.326488 555.251258
2198 30.422372 780 723.558665 554.934205
2199 30.4316672 782 729.098939 554.617441
2200 30.4409624 830 734.967862 554.300965
2201 30.4502576 859 741.173629 553.984777
2202 30.4595528 874 747.740574 553.668877
2203 30.468848 850 754.705895 553.353264
2204 30.4781432 900 762.103935 553.037938
2205 30.4874384 910 769.969281 552.722898
2206 30.4967336 863 778.338993 552.408145
2207 30.5060288 877 787.252222 552.093678
2208 30.515324 952 796.748298 551.779496
2209 30.5246192 1001 806.859581 551.465599
2210 30.5339144 932 817.59324 551.151987
2211 30.5432096 977 828.951428 550.838659
2212 30.5525048 1011 841.125845 550.525616
2213 30.5618 1041 854.515707 550.212855
2214 30.5710952 982 869.065538 549.900379
2215 30.5803904 1011 884.780306 549.588185
2216 30.5896856 1086 901.779508 549.276273
2217 30.5989808 1027 920.204567 548.964644
2218 30.608276 1061 940.220681 548.653296
2219 30.6175712 1068 962.017558 548.34223
2220 30.6268664 1079 985.814831 548.031445
2221 30.6361616 1143 1011.86773 547.720941
2222 30.6454568 1175 1040.47437 547.410716
2223 30.654752 1156 1071.98478 547.100772
2224 30.6640472 1173 1106.81238 546.791108
2225 30.6733424 1222 1145.44845 546.481723
2226 30.6826376 1331 1188.4807 546.172616
2227 30.6919328 1242 1236.61734 545.863789
2228 30.701228 1376 1290.71848 545.555239
2229 30.7105232 1351 1351.83766 545.246967
2230 30.7198184 1436 1421.2775 544.938973
2231 30.7291136 1549 1500.6652 544.631256
2232 30.7384088 1544 1592.05664 544.323815
2233 30.747704 1679 1698.08216 544.016651
2234 30.7569992 1872 1822.15481 543.709763
2235 30.7662944 1894 1968.77376 543.403151
2236 30.7755896 2085 2143.97682 543.096814
2237 30.7848848 2225 2356.03222 542.790752
2238 30.79418 2336 2616.5231 542.484964
2239 30.8034752 2644 2942.0822 542.179451
2240 30.8127704 2993 3357.17798 541.874212
2241 30.8220656 3445 3898.47653 541.569246
2242 30.8313608 4219 4621.27885 541.264554
2243 30.840656 5135 5608.33743 540.960134
2244 30.8499512 6662 6981.12488 540.655987
2245 30.8592464 9085 8912.72382 540.352112
2246 30.8685416 12140 11636.731 540.048509
2247 30.8778368 16124 15429.7877 539.745178
2248 30.887132 21169 20501.4601 539.442117
2249 30.8964272 26946 26661.0305 539.139328
2250 30.9057224 31828 32722.5524 538.836808
2251 30.9150176 35030 36271.1385 538.534559
2252 30.9243128 35145 35139.0548 538.23258
2253 30.933608 31691 30019.0132 537.93087
2254 30.9429032 27260 24201.1988 537.629429
2255 30.9521984 22545 20196.7144 537.328257
2256 30.9614936 19731 18539.8392 537.027353
2257 30.9707888 19014 18805.5661 536.726717
2258 30.980084 18918 20234.8938 536.426349
2259 30.9893792 19624 21668.9537 536.126248
2260 30.9986744 19809 21685.1468 535.826414
2261 31.0079696 18385 19561.7976 535.526847
2262 31.0172648 15427 16119.6551 535.227546
2263 31.02656 12533 12859.2255 534.928511
2264 31.0358552 9999 10588.073 534.629742
2265 31.0451504 8622 9368.97465 534.331238
2266 31.0544456 8062 9047.49412 534.032999
2267 31.0637408 8946 9520.14709 533.735025
2268 31.073036 10246 10750.0457 533.437315
2269 31.0823312 12259 12645.2438 533.139869
2270 31.0916264 14269 14804.7511 532.842687
2271 31.1009216 15334 16289.673 532.545768
2272 31.1102168 15117 16021.9958 532.249112
2273 31.119512 13961 13968.7088 531.952718
2274 31.1288072 12180 11395.6 531.656587
2275 31.1381024 10257 9451.3127 531.360718
2276 31.1473976 8976 8459.62647 531.06511
2277 31.1566928 8561 8293.53062 530.769764
2278 31.165988 8428 8687.72993 530.474679
2279 31.1752832 8474 9226.56869 530.179854
2280 31.1845784 8196 9323.0315 529.88529
2281 31.1938736 7591 8549.12551 529.590985
2282 31.2031688 6776 7098.00742 529.296941
2283 31.212464 5390 5568.32124 529.003155
2284 31.2217592 4257 4344.2505 528.709629
2285 31.2310544 3177 3474.93039 528.416361
2286 31.2403496 2419 2873.7833 528.123352
2287 31.2496448 2027 2450.85212 527.830601
2288 31.25894 1702 2143.77699 527.538107
2289 31.2682352 1510 1913.41645 527.245871
2290 31.2775304 1427 1735.43752 526.953891
2291 31.2868256 1273 1594.39568 526.662169
2292 31.2961208 1254 1480.19247 526.370703
2293 31.305416 1163 1386.01872 526.079493
2294 31.3147112 1128 1307.14813 525.788538
2295 31.3240064 1048 1240.21237 525.497839
2296 31.3333016 1047 1182.7535 525.207396
2297 31.3425968 966 1132.93961 524.917207
2298 31.351892 971 1089.37947 524.627272
2299 31.3611872 925 1050.9986 524.337592
2300 31.3704824 933 1016.95465 524.048165
2301 31.3797776 842 986.578265 523.758992
2302 31.3890728 918 959.331072 523.470072
2303 31.398368 888 934.775304 523.181405
2304 31.4076632 783 912.551459 522.892991
2305 31.4169584 827 892.361648 522.604829
2306 31.4262536 762 873.957021 522.316918
2307 31.4355488 772 857.128151 522.02926
2308 31.444844 773 841.697592 521.741852
2309 31.4541392 749 827.514077 521.454696
2310 31.4634344 766 814.447929 521.16779
2311 31.4727296 744 802.38742 520.881135
2312 31.4820248 750 791.235845 520.59473
2313 31.49132 712 780.909159 520.308574
2314 31.5006152 685 771.334054 520.022668
2315 31.5099104 728 762.446383 519.737011
2316 31.5192056 716 754.189865 519.451603
2317 31.5285008 704 746.51501 519.166443
2318 31.537796 749 739.378229 518.881531
2319 31.5470912 694 732.741086 518.596867
2320 31.5563864 667 726.569677 518.312451
2321 31.5656816 668 720.834107 518.028282
2322 31.5749768 659 715.508049 517.74436
2323 31.584272 697 710.568379 517.460685
2324 31.5935672 693 705.994863 517.177255
2325 31.6028624 706 701.769904 516.894072
2326 31.6121576 697 697.878329 516.611135
2327 31.6214528 684 694.307214 516.328443
2328 31.630748 702 691.04575 516.045996
2329 31.6400432 751 688.085135 515.763794
2330 31.6493384 689 685.418498 515.481836
2331 31.6586336 686 683.040857 515.200123
2332 31.6679288 712 680.949092 514.918653
2333 31.677224 679 679.141961 514.637427
2334 31.6865192 698 677.620134 514.356445
2335 31.6958144 666 676.386261 514.075705
2336 31.7051096 681 675.445075 513.795208
2337 31.7144048 720 674.80353 513.514953
2338 31.7237 717 674.470979 513.234941
2339 31.7329952 678 674.459404 512.95517
2340 31.7422904 644 674.783698 512.67564
2341 31.7515856 654 675.462015 512.396352
2342 31.7608808 720 676.516204 512.117305
2343 31.770176 747 677.972329 511.838498
2344 31.7794712 699 679.861322 511.559932
2345 31.7887664 711 682.219765 511.281605
2346 31.7980616 657 685.09087 511.003519
2347 31.8073568 741 688.525673 510.725671
2348 31.816652 714 692.584522 510.448063
2349 31.8259472 666 697.338935 510.170693
2350 31.8352424 724 702.873922 509.893562
2351 31.8445376 747 709.290926 509.61667
2352 31.8538328 720 716.711568 509.340015
2353 31.863128 704 725.282453 509.063597
2354 31.8724232 744 735.181406 508.787418
2355 31.8817184 722 746.625639 508.511475
2356 31.8910136 780 759.882568 508.235769
2357 31.9003088 807 775.284321 507.960299
2358 31.909604 768 793.247462 507.685065
2359 31.9188992 804 814.3002 507.410068
2360 31.9281944 810 839.120564 507.135306
2361 31.9374896 866 868.590943 506.860779
2362 31.9467848 856 903.877536 506.586487
2363 31.95608 885 946.548298 506.31243
2364 31.9653752 877 998.753533 506.038608
2365 31.9746704 907 1063.51043 505.765019
2366 31.9839656 1089 1145.15416 505.491665
2367 31.9932608 1100 1250.06608 505.218544
2368 32.002556 1249 1387.82332 504.945656
2369 32.0118512 1359 1572.91715 504.673001
2370 32.0211464 1745 1827.12884 504.400579
2371 32.0304416 2104 2182.53598 504.12839
2372 32.0397368 2695 2684.76246 503.856432
2373 32.049032 3507 3394.55573 503.584707
2374 32.0583272 4509 4380.67829 503.313213
2375 32.0676224 5767 5684.71135 503.04195
2376 32.0769176 7125 7225.03922 502.770918
2377 32.0862128 8420 8651.39361 502.500117
2378 32.095508 9095 9350.02513 502.229547
2379 32.1048032 9057 8885.48531 501.959206
2380 32.1140984 7907 7547.44387 501.689096
2381 32.1233936 6370 6123.49389 501.419215
2382 32.1326888 5386 5153.09371 501.149564
2383 32.141984 4728 4737.25546 500.880141
2384 32.1512792 4534 4778.80864 500.610947
2385 32.1605744 4816 5113.44678 500.341982
2386 32.1698696 5012 5485.062 500.073245
2387 32.1791648 5038 5555.58437 499.804736
2388 32.18846 4643 5104.39486 499.536454
2389 32.1977552 4128 4252.99361 499.2684
2390 32.2070504 3100 3344.11459 499.000573
2391 32.2163456 2462 2610.9527 498.732973
2392 32.2256408 1832 2090.37172 498.4656
2393 32.234936 1452 1732.75408 498.198452
2394 32.2442312 1117 1483.88431 497.931531
2395 32.2535264 1063 1305.6672 497.664836
2396 32.2628216 963 1174.05726 497.398365
2397 32.2721168 922 1074.07415 497.132121
2398 32.281412 901 996.211789 496.866101
2399 32.2907072 799 934.267577 496.600305
2400 32.3000024 769 884.074298 496.334734
2401 32.3092976 731 842.753443 496.069387
2402 32.3185928 759 808.265673 495.804264
2403 32.327888 732 779.13291 495.539365
2404 32.3371832 704 754.261842 495.274688
2405 32.3464784 653 732.82894 495.010235
2406 32.3557736 676 714.20372 494.746005
2407 32.3650688 654 697.896409 494.481996
2408 32.374364 601 683.521523 494.218211
2409 32.3836592 628 670.772049 493.954647
2410 32.3929544 643 659.400836 493.691305
2411 32.4022496 577 649.20698 493.428184
2412 32.4115448 546 640.025711 493.165284
2413 32.42084 547 631.720797 492.902605
2414 32.4301352 599 624.178762 492.640147
2415 32.4394304 597 617.304438 492.377909
2416 32.4487256 610 611.017514 492.115891
2417 32.4580208 565 605.249826 491.854093
2418 32.467316 568 599.943213 491.592515
2419 32.4766112 540 595.047815 491.331156
2420 32.4859064 571 590.520698 491.070016
2421 32.4952016 552 586.324749 490.809094
2422 32.5044968 548 582.427774 490.548391
2423 32.513792 558 578.80176 490.287907
2424 32.5230872 535 575.422275 490.02764
2425 32.5323824 560 572.267961 489.767591
2426 32.5416776 569 569.320131 489.507759
2427 32.5509728 585 566.562418 489.248145
2428 32.560268 533 563.980497 488.988748
2429 32.5695632 534 561.561846 488.729567
2430 32.5788584 580 559.295558 488.470603
2431 32.5881536 563 557.172177 488.211854
2432 32.5974488 516 555.183576 487.953322
2433 32.606744 545 553.322854 487.695005
2434 32.6160392 531 551.584267 487.436904
2435 32.6253344 537 549.963177 487.179018
2436 32.6346296 519 548.456028 486.921347
2437 32.6439248 519 547.06035 486.66389
2438 32.65322 504 545.774787 486.406648
2439 32.6625152 533 544.599172 486.149619
2440 32.6718104 549 543.534658 485.892805
2441 32.6811056 556 542.583872 485.636204
2442 32.6904008 507 541.75066 485.379817
2443 32.699696 545 541.04016 485.123642
2444 32.7089912 506 540.460696 484.867681
2445 32.7182864 526 540.023046 484.611932
2446 32.7275816 517 539.740832 484.356395
2447 32.7368768 517 539.631077 484.10107
2448 32.746172 524 539.71469 483.845957
2449 32.7554672 546 540.016944 483.591056
2450 32.7647624 534 540.567549 483.336366
2451 32.7740576 509 541.399188 483.081887
2452 32.7833528 554 542.540194 482.827619
2453 32.792648 541 543.985814 482.573562
2454 32.8019432 578 545.653037 482.319715
2455 32.8112384 509 547.563148 482.066078
2456 32.8205336 508 550.488601 481.81265
2457 32.8298288 565 555.592777 481.559432
2458 32.839124 585 562.814329 481.306424
2459 32.8484192 547 572.620895 481.053625
2460 32.8577144 542 586.122545 480.801034
2461 32.8670096 541 605.023316 480.548652
2462 32.8763048 662 631.828941 480.296479
2463 32.8856 659 670.07557 480.044513
2464 32.8948952 688 724.364383 479.792755
2465 32.9041904 786 799.539782 479.541205
2466 32.9134856 862 897.299236 479.289863
2467 32.9227808 947 1007.86563 479.038727
2468 32.932076 1019 1099.91981 478.787798
2469 32.9413712 1096 1128.22399 478.537076
2470 32.9506664 1037 1073.79191 478.28656
2471 32.9599616 920 971.476153 478.036251
2472 32.9692568 912 875.02155 477.786147
2473 32.978552 784 813.231747 477.536249
2474 32.9878472 786 788.85293 477.286556
2475 32.9971424 803 794.734364 477.037069
2476 33.0064376 740 819.85625 476.787786
2477 33.0157328 826 846.578337 476.538708
2478 33.025028 774 851.353939 476.289835
2479 33.0343232 793 819.037801 476.041165
2480 33.0436184 702 758.983894 475.7927
2481 33.0529136 682 694.84333 475.544439
2482 33.0622088 621 642.556937 475.296381
2483 33.071504 552 604.959492 475.048526
2484 33.0807992 609 578.838422 474.800874
2485 33.0900944 513 560.470061 474.553425
2486 33.0993896 519 547.173434 474.306179
2487 33.1086848 496 537.2355 474.059134
2488 33.11798 512 529.582255 473.812292
2489 33.1272752 474 523.529827 473.565652
2490 33.1365704 492 518.631116 473.319213
2491 33.1458656 492 514.585375 473.072976
2492 33.1551608 476 511.184703 472.82694
2493 33.164456 514 508.281721 472.581105
2494 33.1737512 477 505.769561 472.33547
2495 33.1830464 478 503.569138 472.090036
2496 33.1923416 493 501.620852 471.844802
2497 33.2016368 511 499.879048 471.599768
2498 33.210932 500 498.308238 471.354933
2499 33.2202272 474 496.880468 471.110299
2500 33.2295224 494 495.573453 470.865863
2501 33.2388176 493 494.369228 470.621627
2502 33.2481128 508 493.253128 470.377589
2503 33.257408 485 492.212888 470.13375
2504 33.2667032 476 491.237696 469.890109
2505 33.2759984 506 490.317137 469.646666
2506 33.2852936 501 489.439828 469.403421
2507 33.2945888 432 488.591145 469.160374
2508 33.303884 484 487.748589 468.917525
2509 33.3131792 482 486.870021 468.674872
2510 33.3224744 474 485.858447 468.432416
2511 33.3317696 492 484.50703 468.190158
2512 33.3410648 485 482.667407 467.948095
2513 33.35036 497 480.878227 467.706229
2514 33.3596552 481 479.971408 467.464559
2515 33.3689504 475 479.385724 467.223085
2516 33.3782456 499 478.837166 466.981807
2517 33.3875408 451 478.307365 466.740723
2518 33.396836 457 477.79269 466.499835
2519 33.4061312 437 477.291675 466.259142
2520 33.4154264 461 476.803278 466.018644
2521 33.4247216 455 476.326564 465.77834
2522 33.4340168 479 475.860691 465.53823
2523 33.443312 444 475.404891 465.298315
2524 33.4526072 449 474.958417 465.058593
2525 33.4619024 466 474.520389 464.819065
2526 33.4711976 444 474.089571 464.57973
2527 33.4804928 489 473.664017 464.340588
2528 33.489788 481 473.240425 464.10164
2529 33.4990832 467 472.812785 463.862884
2530 33.5083784 461 472.369212 463.62432
2531 33.5176736 441 471.882256 463.385949
2532 33.5269688 481 471.280439 463.14777
2533 33.536264 483 470.458192 462.909782
2534 33.5455592 444 469.553807 462.671986
2535 33.5548544 437 469.011047 462.434382
2536 33.5641496 468 468.632612 462.196969
2537 33.5734448 474 468.276701 461.959746
2538 33.58274 454 467.926805 461.722715
2539 33.5920352 425 467.58074 461.485874
2540 33.6013304 484 467.238459 461.249223
2541 33.6106256 469 466.899675 461.012762
2542 33.6199208 444 466.564231 460.776491
2543 33.629216 497 466.231981 460.54041
2544 33.6385112 495 465.902787 460.304518
2545 33.6478064 482 465.576521 460.068816
2546 33.6571016 416 465.253064 459.833302
2547 33.6663968 457 464.932302 459.597977
2548 33.675692 469 464.614129 459.362841
2549 33.6849872 423 464.298446 459.127893
2550 33.6942824 455 463.985158 458.893133
2551 33.7035776 433 463.674178 458.658562
2552 33.7128728 448 463.365421 458.424177
2553 33.722168 437 463.058808 458.189981
2554 33.7314632 433 462.754267 457.955972
2555 33.7407584 456 462.451725 457.722149
2556 33.7500536 466 462.151117 457.488514
2557 33.7593488 455 461.85238 457.255065
2558 33.768644 506 461.555455 457.021803
2559 33.7779392 476 461.260284 456.788727
2560 33.7872344 474 460.966814 456.555837
2561 33.7965296 444 460.674996 456.323133
2562 33.8058248 453 460.38478 456.090614
2563 33.81512 450 460.096121 455.858281
2564 33.8244152 472 459.808976 455.626133
2565 33.8337104 405 459.523304 455.394169
2566 33.8430056 482 459.239066 455.162391
2567 33.8523008 429 458.956225 454.930797
2568 33.861596 441 458.674747 454.699388
2569 33.8708912 429 458.394597 454.468163
2570 33.8801864 449 458.115745 454.237121
2571 33.8894816 441 457.838162 454.006264
2572 33.8987768 448 457.561818 453.775589
2573 33.908072 432 457.286687 453.545099
2574 33.9173672 439 457.012745 453.314791
2575 33.9266624 465 456.739968 453.084666
2576 33.9359576 442 456.468323 452.854724
2577 33.9452528 430 456.197736 452.624964
2578 33.954548 471 455.927988 452.395387
2579 33.9638432 445 455.658536 452.165992
2580 33.9731384 453 455.388229 451.936778
2581 33.9824336 404 455.114734 451.707747
2582 33.9917288 430 454.833253 451.478896
2583 34.001024 448 454.532975 451.250228
2584 34.0103192 460 454.186058 451.02174
2585 34.0196144 419 453.736315 450.793433
2586 34.0289096 469 453.17114 450.565306
2587 34.0382048 462 452.661415 450.33736
2588 34.0475 461 452.346206 450.109595
2589 34.0567952 434 452.09302 449.882009
2590 34.0660904 399 451.845081 449.654603
2591 34.0753856 454 451.598037 449.427377
2592 34.0846808 439 451.351857 449.20033
2593 34.093976 440 451.106549 448.973463
2594 34.1032712 466 450.862127 448.746775
2595 34.1125664 423 450.618605 448.520265
2596 34.1218616 445 450.376002 448.293934
2597 34.1311568 448 450.134341 448.067782
2598 34.140452 417 449.893649 447.841808
2599 34.1497472 413 449.653957 447.616012
2600 34.1590424 430 449.415302 447.390394
2601 34.1683376 418 449.177729 447.164953
2602 34.1776328 408 448.941288 446.93969
2603 34.186928 415 448.706039 446.714604
2604 34.1962232 420 448.472052 446.489696
2605 34.2055184 395 448.239407 446.264964
2606 34.2148136 415 448.008201 446.040409
2607 34.2241088 445 447.778543 445.81603
2608 34.233404 434 447.550566 445.591828
2609 34.2426992 438 447.324422 445.367802
2610 34.2519944 431 447.100295 445.143951
2611 34.2612896 430 446.878399 444.920277
2612 34.2705848 409 446.658994 444.696778
2613 34.27988 390 446.442388 444.473454
2614 34.2891752 450 446.228956 444.250305
2615 34.2984704 455 446.019152 444.027332
2616 34.3077656 421 445.813531 443.804533
2617 34.3170608 416 445.61278 443.581908
2618 34.326356 428 445.417754 443.359458
2619 34.3356512 418 445.229529 443.137182
2620 34.3449464 448 445.049475 442.915081
2621 34.3542416 418 444.879354 442.693152
2622 34.3635368 424 444.721474 442.471398
2623 34.372832 408 444.578891 442.249817
2624 34.3821272 401 444.455736 442.028409
2625 34.3914224 393 444.357697 441.807174
2626 34.4007176 484 444.292779 441.586112
2627 34.4100128 466 444.272521 441.365223
2628 34.419308 374 444.313965 441.144506
2629 34.4286032 407 444.442791 440.923961
2630 34.4378984 409 444.698066 440.703589
2631 34.4471936 409 445.138795 440.483388
2632 34.4564888 429 445.851825 440.263359
2633 34.465784 409 446.958914 440.043502
2634 34.4750792 422 448.614649 439.823816
2635 34.4843744 427 450.968291 439.604301
2636 34.4936696 458 454.024085 439.384957
2637 34.5029648 414 457.326403 439.165784
2638 34.51226 425 459.659295 438.946781
2639 34.5215552 443 459.552297 438.727949
2640 34.5308504 463 456.844974 438.509287
2641 34.5401456 432 453.129306 438.290795
2642 34.5494408 439 449.976853 438.072473
2643 34.558736 400 447.88511 437.85432
2644 34.5680312 460 446.766615 437.636337
2645 34.5773264 455 446.579317 437.418523
2646 34.5866216 452 447.196675 437.200879
2647 34.5959168 441 448.014768 436.983403
2648 34.605212 409 448.235069 436.766096
2649 34.6145072 397 447.250417 436.548958
2650 34.6238024 386 445.24041 436.331988
2651 34.6330976 401 442.992003 436.115186
2652 34.6423928 404 441.083842 435.898552
2653 34.651688 391 439.641405 435.682086
2654 34.6609832 428 438.572688 435.465788
2655 34.6702784 451 437.759864 435.249657
2656 34.6795736 400 437.115673 435.033694
2657 34.6888688 382 436.583544 434.817897
2658 34.698164 427 436.127726 434.602268
2659 34.7074592 423 435.725364 434.386805
2660 34.7167544 380 435.361495 434.171509
2661 34.7260496 372 435.02605 433.956379
2662 34.7353448 378 434.712076 433.741416
2663 34.74464 396 434.414651 433.526618
2664 34.7539352 402 434.13021 433.311986
2665 34.7632304 437 433.856121 433.09752
2666 34.7725256 433 433.590406 432.88322
2667 34.7818208 462 433.331549 432.669085
2668 34.791116 432 433.078378 432.455114
2669 34.8004112 401 432.829969 432.241309
2670 34.8097064 414 432.585588 432.027669
2671 34.8190016 421 432.34464 431.814193
2672 34.8282968 412 432.10663 431.600882
2673 34.837592 415 431.871124 431.387735
2674 34.8468872 421 431.637705 431.174752
2675 34.8561824 389 431.405912 430.961933
2676 34.8654776 404 431.175115 430.749278
2677 34.8747728 405 430.94418 430.536786
2678 34.884068 463 430.710393 430.324458
2679 34.8933632 441 430.468952 430.112293
2680 34.9026584 431 430.221887 429.900291
2681 34.9119536 431 429.985677 429.688451
2682 34.9212488 410 429.761259 429.476775
2683 34.930544 400 429.540421 429.265261
2684 34.9398392 449 429.320546 429.053909
2685 34.9491344 426 429.101397 428.84272
2686 34.9584296 384 428.882921 428.631692
2687 34.9677248 434 428.66507 428.420826
2688 34.97702 417 428.447805 428.210122
2689 34.9863152 418 428.231087 427.99958
2690 34.9956104 406 428.014885 427.789198
2691 35.0049056 400 427.79917 427.578978
2692 35.0142008 392 427.583916 427.368919
2693 35.023496 411 427.369099 427.159021
2694 35.0327912 399 427.154697 426.949283
2695 35.0420864 454 426.940692 426.739706
2696 35.0513816 391 426.727066 426.530289
2697 35.0606768 425 426.513805 426.321032
2698 35.069972 390 426.300892 426.111935
2699 35.0792672 360 426.088316 425.902998
2700 35.0885624 387 425.876064 425.694221
2701 35.0978576 424 425.664125 425.485603
2702 35.1071528 428 425.45249 425.277144
2703 35.116448 409 425.241149 425.068844
2704 35.1257432 387 425.030095 424.860703
2705 35.1350384 370 424.819318 424.652721
2706 35.1443336 366 424.608812 424.444898
2707 35.1536288 374 424.39857 424.237233
2708 35.162924 411 424.188587 424.029726
2709 35.1722192 414 423.978855 423.822378
2710 35.1815144 430 423.769372 423.615187
2711 35.1908096 426 423.560132 423.408155
2712 35.2001048 342 423.351139 423.201279
2713 35.2094 387 423.142421 422.994562
2714 35.2186952 412 422.934053 422.788001
2715 35.2279904 414 422.726226 422.581598
2716 35.2372856 378 422.519406 422.375351
2717 35.2465808 381 422.314915 422.169262
2718 35.255876 392 422.116036 421.963329
2719 35.2651712 398 421.925208 421.757552
2720 35.2744664 374 421.733853 421.551932
2721 35.2837616 412 421.530951 421.346468
2722 35.2930568 372 421.3249 421.14116
2723 35.302352 404 421.119117 420.936007
2724 35.3116472 383 420.914285 420.731011
2725 35.3209424 365 420.710816 420.52617
2726 35.3302376 398 420.507588 420.321484
2727 35.3395328 373 420.302785 420.116953
2728 35.348828 382 420.097639 419.912577
2729 35.3581232 416 419.892652 419.708356
2730 35.3674184 393 419.687856 419.50429
2731 35.3767136 426 419.483234 419.300379
2732 35.3860088 398 419.278743 419.096621
2733 35.395304 377 419.074288 418.893018
2734 35.4045992 398 418.869679 418.689569
2735 35.4138944 419 418.664509 418.486274
2736 35.4231896 425 418.45783 418.283132
2737 35.4324848 385 418.247078 418.080144
2738 35.44178 388 418.027572 417.87731
2739 35.4510752 406 417.801485 417.674629
2740 35.4603704 399 417.585443 417.4721
2741 35.4696656 368 417.38037 417.269725
2742 35.4789608 376 417.178137 417.067503
2743 35.488256 384 416.976263 416.865433
2744 35.4975512 398 416.774578 416.663515
2745 35.5068464 396 416.573072 416.46175
2746 35.5161416 382 416.371741 416.260137
2747 35.5254368 365 416.170586 416.058676
2748 35.534732 428 415.969605 415.857367
2749 35.5440272 387 415.768799 415.65621
2750 35.5533224 370 415.568166 415.455204
2751 35.5626176 384 415.367706 415.254349
2752 35.5719128 394 415.16742 415.053645
2753 35.581208 384 414.967306 414.853093
2754 35.5905032 392 414.767364 414.652692
2755 35.5997984 385 414.567595 414.452441
2756 35.6090936 410 414.367997 414.252341
2757 35.6183888 337 414.16857 414.052391
2758 35.627684 402 413.969315 413.852592
2759 35.6369792 383 413.77023 413.652942
2760 35.6462744 356 413.571317 413.453443
2761 35.6555696 363 413.372574 413.254093
2762 35.6648648 366 413.174001 413.054893
2763 35.67416 360 412.975599 412.855843
2764 35.6834552 382 412.777367 412.656942
2765 35.6927504 368 412.579305 412.45819
2766 35.7020456 386 412.381412 412.259588
2767 35.7113408 373 412.18369 412.061134
2768 35.720636 402 411.986138 411.862829
2769 35.7299312 377 411.788755 411.664672
2770 35.7392264 395 411.591542 411.466664
2771 35.7485216 355 411.394498 411.268804
2772 35.7578168 350 411.197625 411.071093
2773 35.767112 391 411.000921 410.873529
2774 35.7764072 378 410.804387 410.676114
2775 35.7857024 367 410.608022 410.478846
2776 35.7949976 394 410.411828 410.281725
2777 35.8042928 400 410.215803 410.084752
2778 35.813588 375 410.019949 409.887926
2779 35.8228832 413 409.824264 409.691248
2780 35.8321784 364 409.62875 409.494716
2781 35.8414736 377 409.433407 409.298331
2782 35.8507688 361 409.238234 409.102093
2783 35.860064 376 409.043232 408.906001
2784 35.8693592 383 408.8484 408.710055
2785 35.8786544 347 408.65374 408.514256
2786 35.8879496 390 408.459252 408.318603
2787 35.8972448 389 408.264935 408.123096
2788 35.90654 366 408.07079 407.927734
2789 35.9158352 342 407.876817 407.732519
2790 35.9251304 401 407.683017 407.537448
2791 35.9344256 377 407.48939 407.342523
2792 35.9437208 401 407.295936 407.147744
2793 35.953016 368 407.102655 406.953109
2794 35.9623112 357 406.909549 406.758619
2795 35.9716064 416 406.716619 406.564274
2796 35.9809016 360 406.523874 406.370073
2797 35.9901968 352 406.331352 406.176017
2798 35.999492 364 406.139179 405.982106
2799 36.0087872 359 405.947719 405.788338
2800 36.0180824 360 405.757922 405.594715
2801 36.0273776 391 405.572286 405.401235
2802 36.0366728 405 405.397002 405.207899
2803 36.045968 372 405.242897 405.014707
2804 36.0552632 353 405.122074 404.821658
2805 36.0645584 339 405.03615 404.628753
2806 36.0738536 382 404.936943 404.435991
2807 36.0831488 374 404.769261 404.243371
2808 36.092444 354 404.582494 404.050895
2809 36.1017392 386 404.394665 403.858561
2810 36.1110344 373 404.207047 403.66637
2811 36.1203296 379 404.019643 403.474322
2812 36.1296248 384 403.832454 403.282416
2813 36.13892 390 403.645483 403.090652
2814 36.1482152 373 403.45873 402.89903
2815 36.1575104 401 403.272197 402.70755
2816 36.1668056 414 403.085886 402.516211
2817 36.1761008 345 402.899799 402.325014
2818 36.185396 371 402.713937 402.133959
2819 36.1946912 379 402.528302 401.943045
2820 36.2039864 386 402.342896 401.752273
2821 36.2132816 405 402.157721 401.561641
2822 36.2225768 364 401.972779 401.37115
2823 36.231872 360 401.788072 401.1808
2824 36.2411672 360 401.603602 400.990591
2825 36.2504624 361 401.419372 400.800522
2826 36.2597576 346 401.235383 400.610594
2827 36.2690528 348 401.05164 400.420806
2828 36.278348 383 400.868143 400.231158
2829 36.2876432 358 400.684896 400.04165
2830 36.2969384 374 400.501901 399.852281
2831 36.3062336 385 400.319162 399.663053
2832 36.3155288 379 400.136682 399.473964
2833 36.324824 334 399.954463 399.285014
2834 36.3341192 343 399.772509 399.096204
2835 36.3434144 347 399.590824 398.907532
2836 36.3527096 385 399.409411 398.719
2837 36.3620048 363 399.228274 398.530607
2838 36.3713 352 399.047416 398.342352
2839 36.3805952 374 398.866843 398.154236
2840 36.3898904 366 398.686558 397.966258
2841 36.3991856 395 398.506565 397.778419
2842 36.4084808 373 398.326871 397.590718
2843 36.417776 366 398.147479 397.403155
2844 36.4270712 387 397.968395 397.21573
2845 36.4363664 373 397.789624 397.028442
2846 36.4456616 385 397.611173 396.841293
2847 36.4549568 346 397.433052 396.65428
2848 36.464252 354 397.25528 396.467406
2849 36.4735472 405 397.077896 396.280668
2850 36.4828424 366 396.900988 396.094068
2851 36.4921376 389 396.724781 395.907604
2852 36.5014328 367 396.549925 395.721278
2853 36.510728 336 396.377411 395.535088
2854 36.5200232 364 396.205869 395.349034
2855 36.5293184 348 396.031135 395.163118
2856 36.5386136 374 395.855644 394.977337
2857 36.5479088 371 395.681039 394.791693
2858 36.557204 370 395.507168 394.606185
2859 36.5664992 355 395.334013 394.420812
2860 36.5757944 339 395.161987 394.235576
2861 36.5850896 353 394.992197 394.050475
2862 36.5943848 353 394.827939 393.86551
2863 36.60368 359 394.676955 393.68068
2864 36.6129752 356 394.540641 393.495985
2865 36.6222704 363 394.394987 393.311425
2866 36.6315656 354 394.230714 393.127001
2867 36.6408608 371 394.062144 392.942711
2868 36.650156 340 393.893848 392.758557
2869 36.6594512 343 393.726157 392.574536
2870 36.6687464 368 393.559095 392.390651
2871 36.6780416 375 393.392689 392.206899
2872 36.6873368 367 393.226965 392.023282
2873 36.696632 374 393.061954 391.839799
2874 36.7059272 377 392.897689 391.65645
2875 36.7152224 348 392.734205 391.473235
2876 36.7245176 367 392.571539 391.290154
2877 36.7338128 366 392.409734 391.107206
2878 36.743108 334 392.248834 390.924391
2879 36.7524032 350 392.088888 390.741711
2880 36.7616984 354 391.929949 390.559163
2881 36.7709936 385 391.772078 390.376748
2882 36.7802888 393 391.615343 390.194466
2883 36.789584 346 391.459861 390.012317
2884 36.7988792 326 391.305879 389.830301
2885 36.8081744 373 391.15396 389.648418
2886 36.8174696 373 391.00537 389.466667
2887 36.8267648 381 390.863116 389.285048
2888 36.83606 347 390.7357 389.103561
2889 36.8453552 341 390.643971 388.922207
2890 36.8546504 346 390.600811 388.740984
2891 36.8639456 363 390.549936 388.559894
2892 36.8732408 349 390.433185 388.378935
2893 36.882536 375 390.299743 388.198107
2894 36.8918312 395 390.167811 388.017412
2895 36.9011264 367 390.03892 387.836847
2896 36.9104216 407 389.913375 387.656414
2897 36.9197168 337 389.791523 387.476111
2898 36.929012 355 389.673763 387.29594
2899 36.9383072 335 389.560553 387.1159
2900 36.9476024 366 389.452429 386.93599
2901 36.9568976 335 389.350012 386.756211
2902 36.9661928 381 389.254029 386.576562
2903 36.975488 354 389.165342 386.397044
2904 36.9847832 351 389.084968 386.217656
2905 36.9940784 372 389.014124 386.038398
2906 37.0033736 362 388.954272 385.85927
2907 37.0126688 384 388.907184 385.680272
2908 37.021964 382 388.875022 385.501404
2909 37.0312592 334 388.860451 385.322665
2910 37.0405544 357 388.866785 385.144056
2911 37.0498496 352 388.898189 384.965576
2912 37.0591448 377 388.959954 384.787225
2913 37.06844 377 389.058882 384.609004
2914 37.0777352 360 389.203811 384.430912
2915 37.0870304 370 389.406423 384.252948
2916 37.0963256 333 389.682907 384.075113
2917 37.1056208 342 390.056026 383.897407
2918 37.114916 354 390.556547 383.71983
2919 37.1242112 356 391.228982 383.542381
2920 37.1335064 384 392.139217 383.36506
2921 37.1428016 365 393.386363 383.187867
2922 37.1520968 346 395.120975 383.010803
2923 37.161392 375 397.570171 382.833866
2924 37.1706872 376 401.066138 382.657057
2925 37.1799824 397 406.063258 382.480376
2926 37.1892776 396 413.09637 382.303823
2927 37.1985728 394 422.55261 382.127397
2928 37.207868 398 434.028793 381.951098
2929 37.2171632 395 445.261826 381.774927
2930 37.2264584 347 451.812387 381.598882
2931 37.2357536 409 449.747137 381.422965
2932 37.2450488 407 440.062029 381.247175
2933 37.254344 405 428.253233 381.071511
2934 37.2636392 391 418.842079 380.895974
2935 37.2729344 336 413.134217 380.720564
2936 37.2822296 337 410.790442 380.54528
2937 37.2915248 379 411.219168 380.370122
2938 37.30082 376 413.811286 380.19509
2939 37.3101152 406 417.530911 380.020185
2940 37.3194104 390 420.470683 379.845405
2941 37.3287056 386 420.317009 379.670752
2942 37.3380008 375 416.142368 379.496224
2943 37.347296 379 409.537068 379.321821
2944 37.3565912 349 402.977564 379.147545
2945 37.3658864 374 397.768666 378.973393
2946 37.3751816 337 394.000017 378.799367
2947 37.3844768 362 391.327735 378.625466
2948 37.393772 349 389.413534 378.45169
2949 37.4030672 378 388.012582 378.278039
2950 37.4123624 378 386.940576 378.104512
2951 37.4216576 357 386.08539 377.931111
2952 37.4309528 348 385.394078 377.757834
2953 37.440248 359 384.826469 377.584681
2954 37.4495432 346 384.352417 377.411653
2955 37.4588384 379 383.950684 377.238749
2956 37.4681336 364 383.606142 377.065969
2957 37.4774288 387 383.307815 376.893313
2958 37.486724 376 383.047622 376.720782
2959 37.4960192 364 382.819536 376.548373
2960 37.5053144 353 382.619027 376.376089
2961 37.5146096 384 382.442672 376.203928
2962 37.5239048 378 382.287886 376.031891
2963 37.5332 340 382.152735 375.859977
2964 37.5424952 378 382.035796 375.688186
2965 37.5517904 366 381.936061 375.516518
2966 37.5610856 348 381.852866 375.344974
2967 37.5703808 363 381.78584 375.173552
2968 37.579676 347 381.734874 375.002253
2969 37.5889712 343 381.700091 374.831076
2970 37.5982664 392 381.68184 374.660023
2971 37.6075616 361 381.680686 374.489091
2972 37.6168568 343 381.697413 374.318283
2973 37.626152 368 381.733033 374.147596
2974 37.6354472 388 381.788802 373.977031
2975 37.6447424 332 381.866243 373.806589
2976 37.6540376 375 381.967175 373.636268
2977 37.6633328 356 382.093756 373.466069
2978 37.672628 317 382.248533 373.295992
2979 37.6819232 320 382.434505 373.126037
2980 37.6912184 377 382.655207 372.956202
2981 37.7005136 351 382.914808 372.78649
2982 37.7098088 391 383.21824 372.616898
2983 37.719104 363 383.57136 372.447428
2984 37.7283992 370 383.981156 372.278079
2985 37.7376944 362 384.456005 372.10885
2986 37.7469896 365 385.006017 371.939743
2987 37.7562848 363 385.643476 371.770756
2988 37.76558 411 386.383417 371.60189
2989 37.7748752 362 387.244405 371.433144
2990 37.7841704 394 388.249577 371.264519
2991 37.7934656 358 389.428061 371.096014
2992 37.8027608 364 390.816953 370.927629
2993 37.812056 347 392.464093 370.759364
2994 37.8213512 378 394.43204 370.59122
2995 37.8306464 371 396.80388 370.423195
2996 37.8399416 371 399.691883 370.25529
2997 37.8492368 421 403.250688 370.087504
2998 37.858532 374 407.697852 369.919838
2999 37.8678272 414 413.346496 369.752292
3000 37.8771224 411 420.657781 369.584865
3001 37.8864176 386 430.32444 369.417557
3002 37.8957128 417 443.397827 369.250368
3003 37.905008 435 461.462586 369.083298
3004 37.9143032 476 486.832338 368.916347
3005 37.9235984 500 522.653539 368.749515
3006 37.9328936 604 572.563188 368.582802
3007 37.9421888 675 638.98033 368.416207
3008 37.951484 784 718.49665 368.249731
3009 37.9607792 862 794.689823 368.083373
3010 37.9700744 869 837.134146 367.917134
3011 37.9793696 874 820.873561 367.751012
3012 37.9886648 797 754.664913 367.585009
3013 37.99796 737 675.405977 367.419124
3014 38.0072552 723 612.447387 367.253356
3015 38.0165504 600 574.107822 367.087707
3016 38.0258456 575 558.112228 366.922175
3017 38.0351408 570 560.645855 366.75676
3018 38.044436 580 578.017687 366.591463
3019 38.0537312 591 604.133453 366.426284
3020 38.0630264 686 627.240796 366.261221
3021 38.0723216 607 631.716377 366.096276
3022 38.0816168 656 608.99928 365.931448
3023 38.090912 558 567.010488 365.766737
3024 38.1002072 529 522.395633 365.602143
3025 38.1095024 482 485.790161 365.437665
3026 38.1187976 464 459.062165 365.273305
3027 38.1280928 419 440.2019 365.10906
3028 38.137388 428 426.810492 364.944932
3029 38.1466832 393 417.096109 364.780921
3030 38.1559784 385 409.871946 364.617026
3031 38.1652736 416 404.371885 364.453247
3032 38.1745688 371 400.098243 364.289584
3033 38.183864 424 396.724197 364.126036
3034 38.1931592 374 394.031846 363.962605
3035 38.2024544 350 391.853741 363.79929
3036 38.2117496 405 390.045431 363.63609
3037 38.2210448 371 388.54345 363.473006
3038 38.23034 378 387.294693 363.310037
3039 38.2396352 361 386.254296 363.147183
3040 38.2489304 321 385.38768 362.984445
3041 38.2582256 387 384.6682 362.821822
3042 38.2675208 379 384.075131 362.659314
3043 38.276816 356 383.592245 362.496921
3044 38.2861112 344 383.206782 362.334643
3045 38.2954064 365 382.908695 362.172479
3046 38.3047016 361 382.690095 362.01043
3047 38.3139968 356 382.544841 361.848496
3048 38.323292 360 382.468225 361.686676
3049 38.3325872 383 382.456739 361.524971
3050 38.3418824 390 382.507903 361.36338
3051 38.3511776 355 382.620129 361.201903
3052 38.3604728 366 382.79263 361.04054
3053 38.369768 372 383.025348 360.879291
3054 38.3790632 351 383.318912 360.718156
3055 38.3883584 389 383.674615 360.557135
3056 38.3976536 372 384.094403 360.396227
3057 38.4069488 373 384.580889 360.235433
3058 38.416244 368 385.137374 360.074753
3059 38.4255392 357 385.767892 359.914186
3060 38.4348344 383 386.477269 359.753732
3061 38.4441296 378 387.271194 359.593391
3062 38.4534248 408 388.156325 359.433164
3063 38.46272 379 389.140402 359.27305
3064 38.4720152 391 390.232403 359.113048
3065 38.4813104 370 391.442724 358.953159
3066 38.4906056 406 392.783406 358.793383
3067 38.4999008 405 394.268406 358.63372
3068 38.509196 392 395.913935 358.474169
3069 38.5184912 359 397.738872 358.314731
3070 38.5277864 388 399.765272 358.155405
3071 38.5370816 401 402.019003 357.996191
3072 38.5463768 387 404.530539 357.83709
3073 38.555672 392 407.335953 357.6781
3074 38.5649672 411 410.478187 357.519223
3075 38.5742624 389 414.008661 357.360457
3076 38.5835576 409 417.989362 357.201803
3077 38.5928528 439 422.495549 357.043261
3078 38.602148 429 427.619325 356.884831
3079 38.6114432 430 433.474376 356.726511
3080 38.6207384 401 440.202367 356.568304
3081 38.6300336 431 447.981659 356.410207
3082 38.6393288 411 457.039387 356.252222
3083 38.648624 458 467.668456 356.094348
3084 38.6579192 494 480.251862 355.936585
3085 38.6672144 469 495.298179 355.778933
3086 38.6765096 465 513.49438 355.621392
3087 38.6858048 495 535.786195 355.463962
3088 38.6951 515 563.503063 355.306642
3089 38.7043952 507 598.556317 355.149433
3090 38.7136904 579 643.757231 354.992335
3091 38.7229856 634 703.323564 354.835346
3092 38.7322808 736 783.65156 354.678468
3093 38.741576 907 894.378138 354.521701
3094 38.7508712 1076 1049.5559 354.365043
3095 38.7601664 1427 1268.19721 354.208496
3096 38.7694616 1685 1571.9039 354.052058
3097 38.7787568 2122 1973.83834 353.89573
3098 38.788052 2599 2450.05585 353.739512
3099 38.7973472 2882 2897.39723 353.583404
3100 38.8066424 3168 3133.96983 353.427405
3101 38.8159376 3053 3021.23439 353.271516
3102 38.8252328 2746 2621.63461 353.115736
3103 38.834528 2355 2151.51202 352.960065
3104 38.8438232 1991 1777.6626 352.804504
3105 38.8531184 1642 1546.56536 352.649052
3106 38.8624136 1495 1444.92232 352.493708
3107 38.8717088 1457 1451.23647 352.338474
3108 38.881004 1614 1546.27208 352.183349
3109 38.8902992 1694 1699.83415 352.028332
3110 38.8995944 1768 1850.59893 351.873424
3111 38.9088896 1814 1908.35696 351.718625
3112 38.9181848 1740 1808.87005 351.563934
3113 38.92748 1506 1578.60729 351.409352
3114 38.9367752 1317 1311.41167 351.254877
3115 38.9460704 1078 1081.36521 351.100512
3116 38.9553656 898 909.45991 350.946254
3117 38.9646608 727 787.197832 350.792104
3118 38.973956 638 700.363769 350.638063
3119 38.9832512 573 637.544155 350.484129
3120 38.9925464 520 590.991806 350.330303
3121 39.0018416 461 555.670306 350.176584
3122 39.0111368 467 528.286381 350.022974
3123 39.020432 465 506.62408 349.869471
3124 39.0297272 467 489.216078 349.716075
3125 39.0390224 434 475.045487 349.562787
3126 39.0483176 436 463.386437 349.409606
3127 39.0576128 426 453.713547 349.256532
3128 39.066908 420 445.641075 349.103565
3129 39.0762032 378 438.882245 348.950705
3130 39.0854984 402 433.222105 348.797952
3131 39.0947936 397 428.499194 348.645306
3132 39.1040888 367 424.593116 348.492767
3133 39.113384 394 421.416206 348.340335
3134 39.1226792 407 418.90819 348.188009
3135 39.1319744 431 417.033238 348.035789
3136 39.1412696 390 415.779194 347.883676
3137 39.1505648 374 415.159096 347.731669
3138 39.15986 397 415.215591 347.579769
3139 39.1691552 350 416.029424 347.427974
3140 39.1784504 396 417.734077 347.276286
3141 39.1877456 405 420.539574 347.124704
3142 39.1970408 389 424.76855 346.973228
3143 39.206336 404 430.904468 346.821857
3144 39.2156312 442 439.640984 346.670592
3145 39.2249264 437 451.891116 346.519433
3146 39.2342216 471 468.633926 346.368379
3147 39.2435168 453 490.312674 346.217431
3148 39.252812 494 515.448291 346.066588
3149 39.2621072 527 539.140434 345.915851
3150 39.2714024 534 554.654625 345.765219
3151 39.2806976 547 560.050143 345.614692
3152 39.2899928 518 562.303862 345.46427
3153 39.299288 553 571.910332 345.313953
3154 39.3085832 609 596.764082 345.16374
3155 39.3178784 621 642.396069 345.013633
3156 39.3271736 775 714.531517 344.86363
3157 39.3364688 880 819.361137 344.713732
3158 39.345764 998 959.187383 344.563939
3159 39.3550592 1134 1121.18051 344.41425
3160 39.3643544 1318 1263.38546 344.264665
3161 39.3736496 1407 1321.71235 344.115185
3162 39.3829448 1343 1259.60813 343.965809
3163 39.39224 1179 1112.11285 343.816537
3164 39.4015352 1058 952.371587 343.66737
3165 39.4108304 976 828.88473 343.518306
3166 39.4201256 876 752.764808 343.369346
3167 39.4294208 861 718.615854 343.22049
3168 39.438716 760 719.426065 343.071737
3169 39.4480112 832 749.031358 342.923089
3170 39.4573064 856 797.579789 342.774544
3171 39.4666016 907 845.003776 342.626102
3172 39.4758968 924 862.116792 342.477764
3173 39.485192 910 828.819525 342.329529
3174 39.4944872 803 754.078252 342.181397
3175 39.5037824 712 667.360055 342.033369
3176 39.5130776 659 592.065452 341.885443
3177 39.5223728 592 535.245301 341.737621
3178 39.531668 526 494.475012 341.589902
3179 39.5409632 524 465.281415 341.442285
3180 39.5502584 486 443.983637 341.294771
3181 39.5595536 490 428.052563 341.14736
3182 39.5688488 415 415.831043 341.000052
3183 39.578144 451 406.234256 340.852846
3184 39.5874392 409 398.540321 340.705742
3185 39.5967344 403 392.258087 340.558741
3186 39.6060296 405 387.045505 340.411842
3187 39.6153248 351 382.658949 340.265045
3188 39.62462 382 378.921219 340.118351
3189 39.6339152 373 375.700933 339.971758
3190 39.6432104 357 372.898964 339.825268
3191 39.6525056 363 370.439329 339.678879
3192 39.6618008 339 368.262942 339.532592
3193 39.671096 328 366.323255 339.386407
3194 39.6803912 373 364.583162 339.240324
3195 39.6896864 395 363.012757 339.094342
3196 39.6989816 360 361.587704 338.948461
3197 39.7082768 344 360.288016 338.802683
3198 39.717572 342 359.097141 338.657005
3199 39.7268672 389 358.001268 338.511429
3200 39.7361624 349 356.988788 338.365954
3201 39.7454576 333 356.049882 338.22058
3202 39.7547528 382 355.176193 338.075307
3203 39.764048 324 354.360568 337.930135
3204 39.7733432 355 353.596853 337.785063
3205 39.7826384 332 352.879726 337.640093
3206 39.7919336 356 352.204565 337.495223
3207 39.8012288 356 351.567335 337.350454
3208 39.810524 366 350.964506 337.205786
3209 39.8198192 347 350.392971 337.061218
3210 39.8291144 358 349.849988 336.916751
3211 39.8384096 347 349.333132 336.772383
3212 39.8477048 332 348.840241 336.628117
3213 39.857 310 348.369386 336.48395
3214 39.8662952 330 347.918823 336.339883
3215 39.8755904 315 347.486955 336.195917
3216 39.8848856 345 347.072224 336.05205
3217 39.8941808 311 346.672942 335.908283
3218 39.903476 321 346.287583 335.764616
3219 39.9127712 344 345.916263 335.621049
3220 39.9220664 331 345.559903 335.477582
3221 39.9313616 346 345.216408 335.334214
3222 39.9406568 333 344.884508 335.190945
3223 39.949952 303 344.563481 335.047776
3224 39.9592472 339 344.252703 334.904707
3225 39.9685424 331 343.951605 334.761736
3226 39.9778376 342 343.659669 334.618865
3227 39.9871328 346 343.37642 334.476093
3228 39.996428 289 343.101425 334.33342
3229 40.0057232 300 342.834289 334.190846
3230 40.0150184 333 342.57465 334.048371
3231 40.0243136 303 342.322176 333.905995
3232 40.0336088 326 342.076565 333.763717
3233 40.042904 345 341.837532 333.621538
3234 40.0521992 341 341.604796 333.479458
3235 40.0614944 309 341.378047 333.337476
3236 40.0707896 346 341.156888 333.195593
3237 40.0800848 339 340.940671 333.053808
3238 40.08938 319 340.727932 332.912122
3239 40.0986752 326 340.515309 332.770533
3240 40.1079704 308 340.300328 332.629043
3241 40.1172656 360 340.09145 332.487651
3242 40.1265608 355 339.899514 332.346357
3243 40.135856 305 339.716075 332.205161
3244 40.1451512 326 339.538126 332.064063
3245 40.1544464 309 339.366344 331.923063
3246 40.1637416 358 339.203268 331.78216
3247 40.1730368 334 339.056384 331.641355
3248 40.182332 335 338.947884 331.500647
3249 40.1916272 332 338.910815 331.360037
3250 40.2009224 341 338.90142 331.219525
3251 40.2102176 352 338.791553 331.07911
3252 40.2195128 360 338.655607 330.938792
3253 40.228808 318 338.522319 330.798571
3254 40.2381032 318 338.393766 330.658448
3255 40.2473984 352 338.270002 330.518422
3256 40.2566936 323 338.151095 330.378492
3257 40.2659888 305 338.03715 330.23866
3258 40.275284 319 337.92839 330.098924
3259 40.2845792 348 337.82534 329.959285
3260 40.2938744 299 337.729272 329.819743
3261 40.3031696 353 337.643626 329.680298
3262 40.3124648 333 337.578944 329.540949
3263 40.32176 294 337.554584 329.401697
3264 40.3310552 318 337.553813 329.262541
3265 40.3403504 315 337.502655 329.123481
3266 40.3496456 318 337.441423 328.984518
3267 40.3589408 344 337.385739 328.845651
3268 40.368236 311 337.336971 328.70688
3269 40.3775312 360 337.295435 328.568205
3270 40.3868264 314 337.261475 328.429627
3271 40.3961216 301 337.235471 328.291144
3272 40.4054168 327 337.21784 328.152757
3273 40.414712 335 337.209039 328.014466
3274 40.4240072 318 337.209573 327.87627
3275 40.4333024 334 337.219993 327.73817
3276 40.4425976 344 337.240911 327.600166
3277 40.4518928 298 337.272998 327.462258
3278 40.461188 318 337.316994 327.324444
3279 40.4704832 318 337.373718 327.186727
3280 40.4797784 322 337.444077 327.049104
3281 40.4890736 343 337.529074 326.911577
3282 40.4983688 298 337.629826 326.774145
3283 40.507664 320 337.747573 326.636808
3284 40.5169592 335 337.883702 326.499566
3285 40.5262544 316 338.039759 326.362419
3286 40.5355496 311 338.217482 326.225367
3287 40.5448448 300 338.418823 326.08841
3288 40.55414 348 338.645981 325.951547
3289 40.5634352 321 338.901446 325.814779
3290 40.5727304 342 339.188046 325.678106
3291 40.5820256 336 339.508998 325.541528
3292 40.5913208 329 339.867986 325.405044
3293 40.600616 305 340.26924 325.268654
3294 40.6099112 305 340.717639 325.132359
3295 40.6192064 321 341.218835 324.996158
3296 40.6285016 333 341.779395 324.860051
3297 40.6377968 350 342.406974 324.724038
3298 40.647092 331 343.110502 324.588119
3299 40.6563872 309 343.90035 324.452295
3300 40.6656824 303 344.788173 324.316564
3301 40.6749776 366 345.786389 324.180928
3302 40.6842728 336 346.911725 324.045385
3303 40.693568 359 348.196384 323.909935
3304 40.7028632 377 349.681121 323.77458
3305 40.7121584 347 351.396429 323.639318
3306 40.7214536 366 353.390141 323.50415
3307 40.7307488 390 355.716806 323.369075
3308 40.740044 378 358.432675 323.234093
3309 40.7493392 397 361.651015 323.099205
3310 40.7586344 373 365.514414 322.964411
3311 40.7679296 392 370.21402 322.829709
3312 40.7772248 405 376.01906 322.695101
3313 40.78652 381 383.31817 322.560585
3314 40.7958152 386 392.684753 322.426163
3315 40.8051104 419 404.978561 322.291833
3316 40.8144056 481 421.49194 322.157597
3317 40.8237008 433 444.12596 322.023453
3318 40.832996 498 475.510393 321.889402
3319 40.8422912 534 518.795517 321.755444
3320 40.8515864 583 576.419514 321.621578
3321 40.8608816 680 646.614093 321.487805
3322 40.8701768 723 717.418057 321.354125
3323 40.879472 728 764.141613 321.220536
3324 40.8887672 770 762.950304 321.087041
3325 40.8980624 717 716.326929 320.953637
3326 40.9073576 700 654.073864 320.820326
3327 40.9166528 632 603.558474 320.687107
3328 40.925948 641 574.616079 320.55398
3329 40.9352432 574 566.969738 320.420945
3330 40.9445384 549 578.812133 320.288002
3331 40.9538336 608 609.786199 320.155151
3332 40.9631288 659 660.617899 320.022391
3333 40.972424 654 731.062635 319.889724
3334 40.9817192 781 817.473383 319.757148
3335 40.9910144 905 913.39706 319.624664
3336 41.0003096 967 1015.4035 319.492271
3337 41.0096048 1068 1123.67433 319.35997
3338 41.0189 1118 1223.70937 319.227761
3339 41.0281952 1101 1271.95866 319.095643
3340 41.0374904 1130 1225.39164 318.963616
3341 41.0467856 989 1093.98334 318.83168
3342 41.0560808 858 937.794264 318.699836
3343 41.065376 812 808.193974 318.568083
3344 41.0746712 718 721.338634 318.43642
3345 41.0839664 626 673.780324 318.304849
3346 41.0932616 618 658.856281 318.173369
3347 41.1025568 619 671.722688 318.04198
3348 41.111852 626 707.581065 317.910681
3349 41.1211472 701 756.430714 317.779474
3350 41.1304424 727 797.916245 317.648357
3351 41.1397376 727 805.301359 317.51733
3352 41.1490328 671 764.553598 317.386394
3353 41.158328 643 689.898114 317.255549
3354 41.1676232 565 610.031045 317.124794
3355 41.1769184 543 543.440743 316.99413
3356 41.1862136 456 493.800847 316.863556
3357 41.1955088 421 458.084127 316.733072
3358 41.204804 372 432.291151 316.602678
3359 41.2140992 371 413.297414 316.472375
3360 41.2233944 351 398.972626 316.342161
3361 41.2326896 399 387.911909 316.212038
3362 41.2419848 335 379.185748 316.082004
3363 41.25128 373 372.168664 315.952061
3364 41.2605752 335 366.430629 315.822207
3365 41.2698704 304 361.669338 315.692443
3366 41.2791656 357 357.667674 315.562768
3367 41.2884608 308 354.266551 315.433184
3368 41.297756 336 351.347253 315.303689
3369 41.3070512 379 348.819696 315.174283
3370 41.3163464 314 346.614477 315.044967
3371 41.3256416 340 344.67739 314.91574
3372 41.3349368 339 342.965563 314.786603
3373 41.344232 331 341.444709 314.657555
3374 41.3535272 306 340.087116 314.528596
3375 41.3628224 343 338.870184 314.399726
3376 41.3721176 333 337.775319 314.270946
3377 41.3814128 302 336.787108 314.142254
3378 41.390708 337 335.892679 314.013651
3379 41.4000032 314 335.081209 313.885138
3380 41.4092984 330 334.343529 313.756713
3381 41.4185936 361 333.671795 313.628377
3382 41.4278888 326 333.059146 313.500129
3383 41.437184 294 332.499236 313.371971
3384 41.4464792 297 331.98632 313.243901
3385 41.4557744 339 331.517706 313.115919
3386 41.4650696 340 331.093326 312.988026
3387 41.4743648 337 330.707836 312.860222
3388 41.48366 317 330.357634 312.732505
3389 41.4929552 312 330.040239 312.604878
3390 41.5022504 333 329.753377 312.477338
3391 41.5115456 343 329.494639 312.349886
3392 41.5208408 326 329.260938 312.222523
3393 41.530136 296 329.047077 312.095248
3394 41.5394312 333 328.840548 311.968061
3395 41.5487264 322 328.612785 311.840962
3396 41.5580216 355 328.351667 311.71395
3397 41.5673168 328 328.14207 311.587027
3398 41.576612 310 328.051233 311.460191
3399 41.5859072 335 328.004772 311.333443
3400 41.5952024 320 327.969319 311.206783
3401 41.6044976 325 327.95215 311.08021
3402 41.6137928 333 327.956266 310.953725
3403 41.623088 292 327.981949 310.827327
3404 41.6323832 301 328.029374 310.701017
3405 41.6416784 329 328.098823 310.574794
3406 41.6509736 324 328.190677 310.448658
3407 41.6602688 355 328.305423 310.32261
3408 41.669564 317 328.443654 310.196649
3409 41.6788592 328 328.606075 310.070775
3410 41.6881544 307 328.793507 309.944988
3411 41.6974496 338 329.006889 309.819288
3412 41.7067448 318 329.247292 309.693675
3413 41.71604 321 329.515924 309.568149
3414 41.7253352 336 329.81414 309.44271
3415 41.7346304 336 330.143455 309.317358
3416 41.7439256 335 330.505556 309.192092
3417 41.7532208 358 330.902322 309.066913
3418 41.762516 316 331.335836 308.941821
3419 41.7718112 315 331.808414 308.816815
3420 41.7811064 307 332.32262 308.691896
3421 41.7904016 339 332.881301 308.567063
3422 41.7996968 339 333.487617 308.442317
3423 41.808992 389 334.145075 308.317657
3424 41.8182872 371 334.857575 308.193083
3425 41.8275824 359 335.629457 308.068596
3426 41.8368776 328 336.465558 307.944194
3427 41.8461728 378 337.371278 307.819879
3428 41.855468 366 338.352657 307.69565
3429 41.8647632 363 339.416462 307.571507
3430 41.8740584 342 340.570299 307.447449
3431 41.8833536 355 341.822726 307.323478
3432 41.8926488 368 343.183408 307.199592
3433 41.901944 367 344.663287 307.075792
3434 41.9112392 378 346.274783 306.952078
3435 41.9205344 409 348.032046 306.82845
3436 41.9298296 350 349.951249 306.704907
3437 41.9391248 352 352.050944 306.58145
3438 41.94842 387 354.352496 306.458078
3439 41.9577152 405 356.880603 306.334792
3440 41.9670104 384 359.663953 306.211591
3441 41.9763056 367 362.736016 306.088475
3442 41.9856008 408 366.136034 305.965445
3443 41.994896 365 369.910252 305.8425
3444 42.0041912 386 374.113455 305.71964
3445 42.0134864 391 378.810838 305.596865
3446 42.0227816 454 384.080301 305.474175
3447 42.0320768 385 390.016384 305.35157
3448 42.041372 388 396.737096 305.22905
3449 42.0506672 427 404.387743 305.106615
3450 42.0599624 443 413.143239 304.984265
3451 42.0692576 408 423.224537 304.861999
3452 42.0785528 437 434.912398 304.739819
3453 42.087848 446 448.566706 304.617723
3454 42.0971432 474 464.654701 304.495711
3455 42.1064384 443 483.791673 304.373784
3456 42.1157336 489 506.800547 304.251942
3457 42.1250288 499 534.800162 304.130184
3458 42.134324 461 569.3404 304.00851
3459 42.1436192 533 612.627576 303.886921
3460 42.1529144 611 667.881975 303.765416
3461 42.1622096 676 739.834642 303.643996
3462 42.1715048 797 835.564539 303.522659
3463 42.1808 973 965.756293 303.401407
3464 42.1900952 1206 1146.20197 303.280238
3465 42.1993904 1563 1398.87436 303.159154
3466 42.2086856 1906 1750.2817 303.038153
3467 42.2179808 2498 2221.29076 302.917237
3468 42.227276 3125 2798.07568 302.796404
3469 42.2365712 3357 3381.5517 302.675656
3470 42.2458664 3606 3762.98305 302.55499
3471 42.2551616 3607 3733.16138 302.434409
3472 42.2644568 3316 3299.43928 302.313911
3473 42.273752 2899 2706.12775 302.193497
3474 42.2830472 2415 2186.52586 302.073167
3475 42.2923424 2093 1825.84365 301.952919
3476 42.3016376 1879 1617.81594 301.832756
3477 42.3109328 1658 1536.67726 301.712675
3478 42.320228 1713 1563.96306 301.592678
3479 42.3295232 1843 1687.08267 301.472764
3480 42.3388184 1956 1883.53728 301.352934
3481 42.3481136 2010 2096.87799 301.233186
3482 42.3574088 2091 2226.70808 301.113522
3483 42.366704 2073 2175.35221 300.993941
3484 42.3759992 1799 1938.18571 300.874443
3485 42.3852944 1541 1616.13488 300.755027
3486 42.3945896 1282 1315.19311 300.635695
3487 42.4038848 1129 1079.57203 300.516445
3488 42.41318 971 907.77535 300.397279
3489 42.4224752 781 784.313716 300.278195
3490 42.4317704 693 694.570738 300.159193
3491 42.4410656 614 627.964906 300.040274
3492 42.4503608 500 577.391068 299.921438
3493 42.459656 508 538.144043 299.802685
3494 42.4689512 463 507.078327 299.684014
3495 42.4782464 430 482.052344 299.565425
3496 42.4875416 394 461.577116 299.446919
3497 42.4968368 417 444.595332 299.328495
3498 42.506132 406 430.340959 299.210153
3499 42.5154272 378 418.248537 299.091893
3500 42.5247224 398 407.893441 298.973716
3501 42.5340176 379 398.951775 298.855621
3502 42.5433128 379 391.17293 298.737608
3503 42.552608 356 384.360472 298.619677
3504 42.5619032 354 378.3586 298.501827
3505 42.5711984 357 373.042403 298.38406
3506 42.5804936 336 368.31075 298.266375
3507 42.5897888 340 364.081025 298.148771
3508 42.599084 355 360.28518 298.031249
3509 42.6083792 347 356.866744 297.913809
3510 42.6176744 320 353.778536 297.796451
3511 42.6269696 318 350.980884 297.679174
3512 42.6362648 328 348.440244 297.561979
3513 42.64556 310 346.128102 297.444865
3514 42.6548552 321 344.020114 297.327832
3515 42.6641504 330 342.095404 297.210881
3516 42.6734456 328 340.336006 297.094012
3517 42.6827408 360 338.726416 296.977224
3518 42.692036 318 337.253213 296.860517
3519 42.7013312 325 335.904763 296.743891
3520 42.7106264 329 334.670967 296.627346
3521 42.7199216 334 333.543055 296.510882
3522 42.7292168 330 332.513415 296.3945
3523 42.738512 315 331.575451 296.278198
3524 42.7478072 298 330.723467 296.161978
3525 42.7571024 320 329.95257 296.045838
3526 42.7663976 334 329.258587 295.929779
3527 42.7756928 334 328.638001 295.813801
3528 42.784988 347 328.087897 295.697904
3529 42.7942832 317 327.605921 295.582087
3530 42.8035784 312 327.190244 295.466351
3531 42.8128736 344 326.839543 295.350696
3532 42.8221688 315 326.552985 295.235121
3533 42.831464 340 326.330215 295.119627
3534 42.8407592 302 326.171363 295.004213
3535 42.8500544 337 326.077051 294.88888
3536 42.8593496 355 326.048409 294.773627
3537 42.8686448 365 326.087102 294.658454
3538 42.87794 393 326.195367 294.543361
3539 42.8872352 352 326.376062 294.428349
3540 42.8965304 365 326.632722 294.313417
3541 42.9058256 337 326.969641 294.198565
3542 42.9151208 354 327.391958 294.083793
3543 42.924416 358 327.905778 293.969101
3544 42.9337112 377 328.518308 293.854489
3545 42.9430064 337 329.238032 293.739957
3546 42.9523016 334 330.074917 293.625505
3547 42.9615968 367 331.040678 293.511132
3548 42.970892 342 332.149094 293.396839
3549 42.9801872 318 333.416403 293.282626
3550 42.9894824 331 334.861806 293.168493
3551 42.9987776 322 336.508091 293.05444
3552 43.0080728 392 338.382432 292.940466
3553 43.017368 318 340.517275 292.826571
3554 43.0266632 355 342.951499 292.712756
3555 43.0359584 359 345.732587 292.59902
3556 43.0452536 369 348.918392 292.485364
3557 43.0545488 378 352.580018 292.371787
3558 43.063844 383 356.805659 292.258289
3559 43.0731392 363 361.705735 292.144871
3560 43.0824344 354 367.419939 292.031532
3561 43.0917296 379 374.127147 291.918272
3562 43.1010248 411 382.059477 291.805091
3563 43.11032 363 391.522454 291.691989
3564 43.1196152 380 402.928721 291.578966
3565 43.1289104 401 416.868027 291.466022
3566 43.1382056 388 434.198018 291.353157
3567 43.1475008 418 455.966743 291.24037
3568 43.156796 465 483.423362 291.127663
3569 43.1660912 535 518.969403 291.015034
3570 43.1753864 576 566.094183 290.902484
3571 43.1846816 703 629.952658 290.790013
3572 43.1939768 839 718.170743 290.67762
3573 43.203272 977 841.457733 290.565306
3574 43.2125672 1208 1013.01178 290.45307
3575 43.2218624 1420 1244.01544 290.340913
3576 43.2311576 1734 1530.1073 290.228835
3577 43.2404528 1976 1826.23406 290.116834
3578 43.249748 2096 2030.58472 290.004912
3579 43.2590432 2314 2032.98183 289.893069
3580 43.2683384 2129 1826.5978 289.781303
3581 43.2776336 1758 1529.66488 289.669616
3582 43.2869288 1492 1262.64494 289.558007
3583 43.296224 1226 1072.58747 289.446476
3584 43.3055192 1060 957.993805 289.335023
3585 43.3148144 990 905.898778 289.223648
3586 43.3241096 962 906.763219 289.112351
3587 43.3334048 1000 955.311429 289.001131
3588 43.3427 1131 1044.68768 288.88999
3589 43.3519952 1161 1155.54864 288.778927
3590 43.3612904 1363 1245.87139 288.667941
3591 43.3705856 1333 1261.00183 288.557033
3592 43.3798808 1216 1175.97977 288.446203
3593 43.389176 1082 1025.16786 288.33545
3594 43.3984712 959 867.096386 288.224775
3595 43.4077664 731 736.302726 288.114178
3596 43.4170616 702 638.86233 288.003658
3597 43.4263568 559 568.630373 287.893215
3598 43.435652 514 517.918396 287.78285
3599 43.4449472 454 480.725774 287.672563
3600 43.4542424 416 452.922139 287.562352
3601 43.4635376 410 431.758967 287.452219
3602 43.4728328 369 415.408406 287.342163
3603 43.482128 410 402.64138 287.232184
3604 43.4914232 387 392.620663 287.122283
3605 43.5007184 389 384.770896 287.012458
3606 43.5100136 368 378.697287 286.90271
3607 43.5193088 356 374.135137 286.79304
3608 43.528604 345 370.919579 286.683446
3609 43.5378992 356 368.969671 286.57393
3610 43.5471944 351 368.284758 286.46449
3611 43.5564896 385 368.958507 286.355127
3612 43.5657848 374 371.212134 286.245841
3613 43.57508 366 375.345366 286.136631
3614 43.5843752 375 381.66354 286.027498
3615 43.5936704 383 390.956765 285.918442
3616 43.6029656 376 404.443845 285.809462
3617 43.6122608 421 423.892385 285.700559
3618 43.621556 476 451.837405 285.591733
3619 43.6308512 536 491.585617 285.482983
3620 43.6401464 596 546.492813 285.374309
3621 43.6494416 679 617.394701 285.265712
3622 43.6587368 750 697.015994 285.157191
3623 43.668032 814 764.05252 285.048746
3624 43.6773272 801 788.555733 284.940377
3625 43.6866224 801 755.922725 284.832085
3626 43.6959176 697 684.015148 284.723869
3627 43.7052128 655 605.817251 284.615729
3628 43.714508 628 543.001575 284.507664
3629 43.7238032 535 501.010417 284.399676
3630 43.7330984 513 477.705545 284.291764
3631 43.7423936 493 470.041077 284.183928
3632 43.7516888 461 476.068653 284.076168
3633 43.760984 524 494.259801 283.968483
3634 43.7702792 549 521.252231 283.860875
3635 43.7795744 575 548.871287 283.753342
3636 43.7888696 519 563.834538 283.645884
3637 43.7981648 561 554.801738 283.538503
3638 43.80746 512 522.558887 283.431197
3639 43.8167552 521 479.671452 283.323966
3640 43.8260504 470 439.118338 283.216811
3641 43.8353456 417 406.772163 283.109732
3642 43.8446408 395 382.791152 283.002728
3643 43.853936 385 365.317805 282.895799
3644 43.8632312 401 352.4555 282.788946
3645 43.8725264 351 342.786482 282.682168
3646 43.8818216 328 335.363298 282.575466
3647 43.8911168 327 329.55241 282.468838
3648 43.900412 316 324.902871 282.362286
3649 43.9097072 321 321.111246 282.255809
3650 43.9190024 294 317.968907 282.149406
3651 43.9282976 332 315.327485 282.043079
3652 43.9375928 333 313.079188 281.936827
3653 43.946888 295 311.144248 281.83065
3654 43.9561832 280 309.462615 281.724548
3655 43.9654784 307 307.988375 281.618521
3656 43.9747736 314 306.685913 281.512568
3657 43.9840688 307 305.527239 281.40669
3658 43.993364 294 304.490095 281.300888
3659 44.0026592 292 303.55658 281.195159
3660 44.0119544 294 302.712161 281.089506
3661 44.0212496 318 301.944922 280.983927
3662 44.0305448 324 301.245018 280.878422
3663 44.03984 301 300.604245 280.772992
3664 44.0491352 314 300.015723 280.667637
3665 44.0584304 312 299.473639 280.562356
3666 44.0677256 329 298.973058 280.457149
3667 44.0770208 314 298.509763 280.352017
3668 44.086316 309 298.080131 280.246959
3669 44.0956112 314 297.681039 280.141975
3670 44.1049064 317 297.30978 280.037066
3671 44.1142016 300 296.963999 279.932231
3672 44.1234968 317 296.641642 279.827469
3673 44.132792 321 296.340907 279.722782
3674 44.1420872 366 296.060216 279.61817
3675 44.1513824 327 295.798175 279.513631
3676 44.1606776 313 295.553558 279.409166
3677 44.1699728 319 295.325278 279.304775
3678 44.179268 308 295.112378 279.200457
3679 44.1885632 318 294.914022 279.096214
3680 44.1978584 336 294.72955 278.992045
3681 44.2071536 292 294.558632 278.887949
3682 44.2164488 308 294.401729 278.783927
3683 44.225744 299 294.261944 278.679978
3684 44.2350392 309 294.149332 278.576104
3685 44.2443344 331 294.070776 278.472303
3686 44.2536296 281 293.995687 278.368575
3687 44.2629248 310 293.901174 278.264921
3688 44.27222 311 293.809436 278.16134
3689 44.2815152 296 293.727186 278.057833
3690 44.2908104 287 293.654694 277.954399
3691 44.3001056 289 293.591797 277.851039
3692 44.3094008 288 293.538363 277.747752
3693 44.318696 283 293.494288 277.644538
3694 44.3279912 299 293.459498 277.541397
3695 44.3372864 310 293.433943 277.43833
3696 44.3465816 313 293.417597 277.335335
3697 44.3558768 311 293.410461 277.232414
3698 44.365172 275 293.412558 277.129566
3699 44.3744672 312 293.423932 277.026791
3700 44.3837624 314 293.444653 276.924089
3701 44.3930576 279 293.474821 276.821459
3702 44.4023528 305 293.514659 276.718903
3703 44.411648 302 293.564836 276.616419
3704 44.4209432 290 293.62726 276.514009
3705 44.4302384 278 293.70732 276.411671
3706 44.4395336 265 293.823635 276.309405
3707 44.4488288 334 294.025467 276.207213
3708 44.458124 281 294.312039 276.105093
3709 44.4674192 298 294.50585 276.003045
3710 44.4767144 301 294.644372 275.901071
3711 44.4860096 263 294.782535 275.799168
3712 44.4953048 298 294.930712 275.697339
3713 44.5046 282 295.087399 275.595581
3714 44.5138952 308 295.245796 275.493896
3715 44.5231904 298 295.384846 275.392284
3716 44.5324856 302 295.471804 275.290743
3717 44.5417808 285 295.549611 275.189275
3718 44.551076 276 295.750068 275.08788
3719 44.5603712 292 295.997561 274.986556
3720 44.5696664 313 296.26402 274.885305
3721 44.5789616 336 296.550827 274.784125
3722 44.5882568 273 296.867249 274.683018
3723 44.597552 290 297.243444 274.581983
3724 44.6068472 275 297.764166 274.48102
3725 44.6161424 304 298.484273 274.380128
3726 44.6254376 321 299.164272 274.279309
3727 44.6347328 323 299.631727 274.178562
3728 44.644028 309 300.063408 274.077886
3729 44.6533232 304 300.515536 273.977282
3730 44.6626184 295 300.993139 273.87675
3731 44.6719136 265 301.497593 273.776289
3732 44.6812088 273 302.030376 273.675901
3733 44.690504 285 302.593079 273.575584
3734 44.6997992 308 303.187417 273.475338
3735 44.7090944 311 303.81524 273.375164
3736 44.7183896 300 304.478546 273.275062
3737 44.7276848 289 305.179494 273.175031
3738 44.73698 306 305.920422 273.075071
3739 44.7462752 305 306.70386 272.975183
3740 44.7555704 287 307.532554 272.875366
3741 44.7648656 318 308.409486 272.775621
3742 44.7741608 325 309.337897 272.675946
3743 44.783456 313 310.321319 272.576343
3744 44.7927512 319 311.3636 272.476812
3745 44.8020464 338 312.468944 272.377351
3746 44.8113416 369 313.641949 272.277961
3747 44.8206368 315 314.887653 272.178643
3748 44.829932 350 316.211584 272.079395
3749 44.8392272 362 317.619817 271.980219
3750 44.8485224 333 319.119047 271.881113
3751 44.8578176 400 320.716658 271.782079
3752 44.8671128 379 322.420817 271.683115
3753 44.876408 326 324.240572 271.584222
3754 44.8857032 351 326.185971 271.4854
3755 44.8949984 374 328.268199 271.386649
3756 44.9042936 364 330.499733 271.287968
3757 44.9135888 393 332.894533 271.189358
3758 44.922884 368 335.468251 271.090819
3759 44.9321792 359 338.238496 270.99235
3760 44.9414744 376 341.225126 270.893952
3761 44.9507696 378 344.450615 270.795625
3762 44.9600648 398 347.940473 270.697368
3763 44.96936 413 351.723761 270.599181
3764 44.9786552 366 355.833705 270.501065
3765 44.9879504 405 360.308443 270.403019
3766 44.9972456 417 365.191932 270.305043
3767 45.0065408 438 370.53506 270.207138
3768 45.015836 432 376.397022 270.109303
3769 45.0251312 426 382.847024 270.011538
3770 45.0344264 418 389.966428 269.913843
3771 45.0437216 471 397.851461 269.816219
3772 45.0530168 433 406.616679 269.718664
3773 45.062312 476 416.399451 269.62118
3774 45.0716072 449 427.365817 269.523766
3775 45.0809024 529 439.718194 269.426421
3776 45.0901976 465 453.705556 269.329147
3777 45.0994928 528 469.636764 269.231942
3778 45.108788 520 487.897255 269.134808
3779 45.1180832 520 508.966786 269.037743
3780 45.1273784 520 533.431193 268.940748
3781 45.1366736 561 561.998789 268.843823
3782 45.1459688 562 595.574748 268.746967
3783 45.155264 587 635.277386 268.650181
3784 45.1645592 667 682.410558 268.553465
3785 45.1738544 669 739.216804 268.456818
3786 45.1831496 784 809.155286 268.360241
3787 45.1924448 813 897.023322 268.263734
3788 45.20174 931 1009.4294 268.167295
3789 45.2110352 1122 1155.89676 268.070927
3790 45.2203304 1371 1350.5722 267.974628
3791 45.2296256 1676 1614.55526 267.878398
3792 45.2389208 2163 1978.51582 267.782237
3793 45.248216 2734 2483.81546 267.686146
3794 45.2575112 3517 3176.72992 267.590124
3795 45.2668064 4493 4083.55328 267.494171
3796 45.2761016 5353 5150.12722 267.398287
3797 45.2853968 6015 6158.36007 267.302473
3798 45.294692 6403 6729.06668 267.206727
3799 45.3039872 6451 6557.61488 267.111051
3800 45.3132824 5759 5729.35314 267.015444
3801 45.3225776 5026 4664.60367 266.919905
3802 45.3318728 4124 3732.13949 266.824436
3803 45.341168 3531 3066.05094 266.729036
3804 45.3504632 2811 2655.63646 266.633704
3805 45.3597584 2663 2456.98795 266.538441
3806 45.3690536 2453 2438.19573 266.443247
3807 45.3783488 2590 2583.1483 266.348122
3808 45.387644 2854 2875.64799 266.253066
3809 45.3969392 3179 3267.71382 266.158078
3810 45.4062344 3456 3642.89236 266.063159
3811 45.4155296 3557 3822.45038 265.968308
3812 45.4248248 3389 3668.81309 265.873526
3813 45.43412 3098 3215.6398 265.778813
3814 45.4434152 2598 2643.36754 265.684168
3815 45.4527104 2147 2117.3374 265.589592
3816 45.4620056 1625 1703.05942 265.495084
3817 45.4713008 1334 1396.90972 265.400644
3818 45.480596 1084 1173.79969 265.306273
3819 45.4898912 931 1009.66849 265.21197
3820 45.4991864 778 886.687795 265.117735
3821 45.5084816 672 792.656229 265.023569
3822 45.5177768 595 719.427682 264.92947
3823 45.527072 600 661.405665 264.83544
3824 45.5363672 486 614.344038 264.741478
3825 45.5456624 511 575.593645 264.647584
3826 45.5549576 518 543.340968 264.553759
3827 45.5642528 464 516.190786 264.460001
3828 45.573548 450 493.07623 264.366311
3829 45.5828432 453 473.221353 264.272689
3830 45.5921384 388 456.097008 264.179135
3831 45.6014336 422 441.191641 264.085649
3832 45.6107288 414 428.119583 263.992231
3833 45.620024 435 416.585588 263.89888
3834 45.6293192 371 406.353259 263.805597
3835 45.6386144 374 397.23075 263.712382
3836 45.6479096 412 389.060977 263.619235
3837 45.6572048 356 381.714262 263.526155
3838 45.6665 358 375.082735 263.433143
3839 45.6757952 370 369.076037 263.340199
3840 45.6850904 375 363.617987 263.247322
3841 45.6943856 362 358.643967 263.154512
3842 45.7036808 357 354.098862 263.06177
3843 45.712976 344 349.935417 262.969096
3844 45.7222712 317 346.11292 262.876489
3845 45.7315664 339 342.596134 262.783949
3846 45.7408616 337 339.354437 262.691476
3847 45.7501568 352 336.36111 262.599071
3848 45.759452 330 333.592755 262.506733
3849 45.7687472 332 331.028812 262.414462
3850 45.7780424 336 328.651155 262.322259
3851 45.7873376 367 326.443761 262.230122
3852 45.7966328 321 324.392425 262.138053
3853 45.805928 350 322.484522 262.046051
3854 45.8152232 319 320.708805 261.954115
3855 45.8245184 387 319.055233 261.862247
3856 45.8338136 372 317.514829 261.770446
3857 45.8431088 309 316.079548 261.678711
3858 45.852404 297 314.742175 261.587044
3859 45.8616992 329 313.496228 261.495443
3860 45.8709944 302 312.335881 261.403909
3861 45.8802896 313 311.255896 261.312442
3862 45.8895848 311 310.251626 261.221042
3863 45.89888 378 309.319265 261.129708
3864 45.9081752 335 308.45667 261.038441
3865 45.9174704 334 307.665755 260.94724
3866 45.9267656 342 306.963246 260.856107
3867 45.9360608 366 306.402409 260.765039
3868 45.945356 316 305.98726 260.674039
3869 45.9546512 356 305.51103 260.583104
3870 45.9639464 331 305.008054 260.492237
3871 45.9732416 355 304.541117 260.401435
3872 45.9825368 320 304.121713 260.3107
3873 45.991832 363 303.748744 260.220031
3874 46.0011272 354 303.419205 260.129429
3875 46.0104224 372 303.127444 260.038893
3876 46.0197176 402 302.87298 259.948423
3877 46.0290128 382 302.671724 259.858019
3878 46.038308 439 302.523069 259.767682
3879 46.0476032 378 302.420004 259.67741
3880 46.0568984 445 302.360784 259.587205
3881 46.0661936 461 302.345485 259.497066
3882 46.0754888 499 302.37447 259.406993
3883 46.084784 464 302.448283 259.316985
3884 46.0940792 433 302.567657 259.227044
3885 46.1033744 421 302.733516 259.137169
3886 46.1126696 503 302.946989 259.047359
3887 46.1219648 439 303.209415 258.957616
3888 46.13126 480 303.522342 258.867938
3889 46.1405552 437 303.887466 258.778326
3890 46.1498504 435 304.306465 258.688779
3891 46.1591456 428 304.780621 258.599298
3892 46.1684408 406 305.309528 258.509883
3893 46.177736 409 305.886296 258.420534
3894 46.1870312 441 306.494529 258.33125
3895 46.1963264 421 307.153198 258.242032
3896 46.2056216 408 307.944099 258.152879
3897 46.2149168 406 308.830729 258.063792
3898 46.224212 414 309.802516 257.97477
3899 46.2335072 456 310.864334 257.885814
3900 46.2428024 405 312.022893 257.796923
3901 46.2520976 419 313.285725 257.708097
3902 46.2613928 375 314.661294 257.619337
3903 46.270688 402 316.159125 257.530642
3904 46.2799832 406 317.789959 257.442012
3905 46.2892784 399 319.565931 257.353447
3906 46.2985736 383 321.500784 257.264948
3907 46.3078688 397 323.610127 257.176514
3908 46.317164 378 325.91173 257.088144
3909 46.3264592 397 328.425896 256.99984
3910 46.3357544 375 331.175891 256.911601
3911 46.3450496 413 334.188477 256.823427
3912 46.3543448 397 337.494555 256.735318
3913 46.36364 430 341.129953 256.647274
3914 46.3729352 384 345.136395 256.559294
3915 46.3822304 435 349.562707 256.47138
3916 46.3915256 418 354.466311 256.38353
3917 46.4008208 420 359.915115 256.295745
3918 46.410116 482 365.989899 256.208025
3919 46.4194112 435 372.787362 256.12037
3920 46.4287064 469 380.42405 256.032779
3921 46.4380016 453 389.041464 255.945253
3922 46.4472968 438 398.812772 255.857791
3923 46.456592 442 409.951714 255.770394
3924 46.4658872 439 422.724588 255.683062
3925 46.4751824 449 437.46654 255.595794
3926 46.4844776 470 454.604048 255.50859
3927 46.4937728 490 474.686392 255.421451
3928 46.503068 534 498.430379 255.334377
3929 46.5123632 488 526.785041 255.247367
3930 46.5216584 517 561.026823 255.160421
3931 46.5309536 598 602.902258 255.073539
3932 46.5402488 616 654.84564 254.986722
3933 46.549544 728 720.31662 254.899969
3934 46.5588392 785 804.328821 254.81328
3935 46.5681344 997 914.273495 254.726655
3936 46.5774296 1132 1061.15474 254.640094
3937 46.5867248 1412 1261.24207 254.553598
3938 46.59602 1736 1537.63938 254.467165
3939 46.6053152 2085 1919.8014 254.380797
3940 46.6146104 2764 2435.68183 254.294492
3941 46.6239056 3298 3085.99424 254.208252
3942 46.6332008 4067 3792.23014 254.122075
3943 46.642496 4356 4350.65755 254.035962
3944 46.6517912 4520 4502.12061 253.949913
3945 46.6610864 4206 4157.43829 253.863928
3946 46.6703816 3746 3510.52284 253.778007
3947 46.6796768 3232 2841.63251 253.692149
3948 46.688972 2583 2310.45914 253.606355
3949 46.6982672 2182 1948.34022 253.520625
3950 46.7075624 1848 1733.36013 253.434959
3951 46.7168576 1693 1639.34005 253.349356
3952 46.7261528 1770 1650.62459 253.263816
3953 46.735448 1758 1760.93552 253.17834
3954 46.7447432 2031 1962.53795 253.092928
3955 46.7540384 2179 2225.41047 253.007579
3956 46.7633336 2407 2472.8401 252.922294
3957 46.7726288 2379 2586.90079 252.837072
3958 46.781924 2359 2481.75743 252.751913
3959 46.7912192 2107 2187.57857 252.666818
3960 46.8005144 1846 1821.77453 252.581786
3961 46.8098096 1496 1485.71751 252.496817
3962 46.8191048 1205 1219.40237 252.411911
3963 46.8284 1011 1021.20543 252.327069
3964 46.8376952 822 875.98665 252.24229
3965 46.8469904 674 768.797518 252.157574
3966 46.8562856 600 688.36618 252.072921
3967 46.8655808 565 626.904006 251.988331
3968 46.874876 555 579.081923 251.903804
3969 46.8841712 484 541.052399 251.81934
3970 46.8934664 495 510.335141 251.734939
3971 46.9027616 448 485.220501 251.650601
3972 46.9120568 448 464.449435 251.566326
3973 46.921352 424 447.094033 251.482114
3974 46.9306472 405 432.46475 251.397964
3975 46.9399424 403 420.041539 251.313878
3976 46.9492376 387 409.426575 251.229854
3977 46.9585328 404 400.311604 251.145893
3978 46.967828 389 392.455032 251.061994
3979 46.9771232 355 385.665587 250.978158
3980 46.9864184 373 379.790524 250.894385
3981 46.9957136 375 374.706977 250.810674
3982 47.0050088 379 370.315563 250.727026
3983 47.014304 375 366.53559 250.643441
3984 47.0235992 365 363.301448 250.559918
3985 47.0328944 346 360.559868 250.476457
3986 47.0421896 347 358.267835 250.393059
3987 47.0514848 359 356.391016 250.309723
3988 47.06078 369 354.902579 250.226449
3989 47.0700752 310 353.782344 250.143238
3990 47.0793704 365 353.016102 250.060089
3991 47.0886656 343 352.595056 249.977003
3992 47.0979608 335 352.516072 249.893978
3993 47.107256 330 352.781597 249.811016
3994 47.1165512 340 353.399765 249.728116
3995 47.1258464 337 354.384941 249.645278
3996 47.1351416 364 355.758502 249.562502
3997 47.1444368 352 357.549964 249.479788
3998 47.153732 383 359.798552 249.397136
3999 47.1630272 376 362.555361 249.314546
4000 47.1723224 335 365.886324 249.232018
4001 47.1816176 381 369.876289 249.149552
4002 47.1909128 364 374.634672 249.067148
4003 47.200208 356 380.303369 248.984806
4004 47.2095032 379 387.067971 248.902525
4005 47.2187984 411 395.173924 248.820306
4006 47.2280936 409 404.95031 248.738149
4007 47.2373888 403 416.845663 248.656054
4008 47.246684 439 431.483174 248.574021
4009 47.2559792 446 449.750071 248.492049
4010 47.2652744 476 472.947431 248.410138
4011 47.2745696 518 502.972646 248.328289
4012 47.2838648 556 542.435969 248.246502
4013 47.29316 653 595.125906 248.164776
4014 47.3024552 760 666.954019 248.083112
4015 47.3117504 838 765.600235 248.001509
4016 47.3210456 989 899.213425 247.919968
4017 47.3303408 1209 1071.26704 247.838488
4018 47.339636 1298 1268.85931 247.757069
4019 47.3489312 1395 1448.56408 247.675712
4020 47.3582264 1532 1541.75973 247.594416
4021 47.3675216 1567 1501.0474 247.513181
4022 47.3768168 1443 1349.60233 247.432007
4023 47.386112 1293 1161.64437 247.350895
4024 47.3954072 1167 998.225456 247.269843
4025 47.4047024 1005 881.131074 247.188853
4026 47.4139976 903 808.382982 247.107924
4027 47.4232928 856 772.31669 247.027056
4028 47.432588 800 767.203138 246.946249
4029 47.4418832 807 790.396216 246.865503
4030 47.4511784 896 840.60829 246.784817
4031 47.4604736 934 913.820556 246.704193
4032 47.4697688 1049 996.927653 246.62363
4033 47.479064 1117 1063.62364 246.543127
4034 47.4883592 1090 1083.13275 246.462685
4035 47.4976544 1059 1043.31377 246.382304
4036 47.5069496 1023 963.375907 246.301984
4037 47.5162448 1027 876.441102 246.221725
4038 47.52554 896 804.953374 246.141526
4039 47.5348352 845 755.4084 246.061388
4040 47.5441304 745 725.814068 245.98131
4041 47.5534256 737 712.225723 245.901293
4042 47.5627208 734 711.356072 245.821336
4043 47.572016 685 721.078782 245.741441
4044 47.5813112 719 740.299708 245.661605
4045 47.5906064 778 768.760347 245.58183
4046 47.5999016 788 806.916467 245.502115
4047 47.6091968 743 855.913561 245.422461
4048 47.618492 844 917.660594 245.342867
4049 47.6277872 857 995.013977 245.263334
4050 47.6370824 948 1092.10982 245.18386
4051 47.6463776 1069 1214.91041 245.104447
4052 47.6556728 1277 1371.96183 245.025094
4053 47.664968 1436 1575.5345 244.945802
4054 47.6742632 1814 1844.04003 244.866569
4055 47.6835584 2229 2204.83191 244.787397
4056 47.6928536 2925 2697.69797 244.708284
4057 47.7021488 3731 3377.62645 244.629232
4058 47.711444 5025 4310.81647 244.55024
4059 47.7207392 6331 5549.18825 244.471308
4060 47.7300344 7671 7061.10122 244.392435
4061 47.7393296 8879 8611.52656 244.313623
4062 47.7486248 9691 9694.13934 244.23487
4063 47.75792 9548 9762.96408 244.156178
4064 47.7672152 8952 8753.50921 244.077545
4065 47.7765104 7792 7211.76834 243.998972
4066 47.7858056 6589 5746.4086 243.920459
4067 47.7951008 5398 4633.15806 243.842005
4068 47.804396 4641 3890.51805 243.763611
4069 47.8136912 3938 3456.0257 243.685277
4070 47.8229864 3578 3273.35813 243.607002
4071 47.8322816 3704 3312.6857 243.528787
4072 47.8415768 3998 3564.36971 243.450632
4073 47.850872 4415 4017.33615 243.372536
4074 47.8601672 4786 4613.53837 243.294499
4075 47.8694624 5175 5191.5843 243.216522
4076 47.8787576 5313 5488.25056 243.138605
4077 47.8880528 5038 5291.25469 243.060746
4078 47.897348 4462 4647.52156 242.982948
4079 47.9066432 3817 3822.84867 242.905208
4080 47.9159384 3104 3056.22724 242.827528
4081 47.9252336 2615 2444.18434 242.749907
4082 47.9345288 2104 1985.8556 242.672345
4083 47.943824 1679 1648.25469 242.594843
4084 47.9531192 1389 1397.95012 242.517399
4085 47.9624144 1139 1209.35445 242.440015
4086 47.9717096 947 1064.51954 242.36269
4087 47.9810048 825 951.154042 242.285424
4088 47.9903 765 860.82723 242.208217
4089 47.9995952 677 787.684771 242.131069
4090 48.0088904 654 727.59359 242.05398
4091 48.0181856 578 677.583508 241.976949
4092 48.0274808 546 635.482043 241.899978
4093 48.036776 570 599.67309 241.823066
4094 48.0460712 502 568.935924 241.746212
4095 48.0553664 513 542.334648 241.669418
4096 48.0646616 482 519.142048 241.592682
4097 48.0739568 441 498.786075 241.516004
4098 48.083252 483 480.811602 241.439386
4099 48.0925472 404 464.852732 241.362826
4100 48.1018424 441 450.612464 241.286325
4101 48.1111376 422 437.847578 241.209882
4102 48.1204328 439 426.357259 241.133498
4103 48.129728 427 415.974449 241.057173
4104 48.1390232 380 406.559193 240.980906
4105 48.1483184 383 397.993477 240.904697
4106 48.1576136 383 390.177185 240.828547
4107 48.1669088 375 383.024914 240.752456
4108 48.176204 355 376.463594 240.676422
4109 48.1854992 344 370.431255 240.600447
4110 48.1947944 382 364.877516 240.524531
4111 48.2040896 352 359.769234 240.448672
4112 48.2133848 362 355.112172 240.372872
4113 48.22268 344 350.934554 240.297131
4114 48.2319752 337 347.10207 240.221447
4115 48.2412704 320 343.361491 240.145821
4116 48.2505656 348 339.832174 240.070254
4117 48.2598608 345 336.540015 239.994745
4118 48.269156 322 333.468453 239.919293
4119 48.2784512 340 330.599195 239.8439
4120 48.2877464 319 327.914257 239.768565
4121 48.2970416 334 325.393065 239.693288
4122 48.3063368 336 323.001337 239.618068
4123 48.315632 314 320.669187 239.542907
4124 48.3249272 330 318.361589 239.467803
4125 48.3342224 347 316.25002 239.392757
4126 48.3435176 300 314.412057 239.317769
4127 48.3528128 315 312.729179 239.242839
4128 48.362108 348 311.157305 239.167967
4129 48.3714032 273 309.679101 239.093152
4130 48.3806984 298 308.294321 239.018395
4131 48.3899936 299 306.9997 238.943695
4132 48.3992888 304 305.790778 238.869053
4133 48.408584 287 304.663409 238.794469
4134 48.4178792 313 303.61385 238.719942
4135 48.4271744 311 302.63873 238.645473
4136 48.4364696 326 301.735018 238.571061
4137 48.4457648 285 300.900003 238.496707
4138 48.45506 301 300.131269 238.42241
4139 48.4643552 357 299.426676 238.34817
4140 48.4736504 290 298.784348 238.273988
4141 48.4829456 320 298.202654 238.199863
4142 48.4922408 320 297.680203 238.125795
4143 48.501536 306 297.215827 238.051784
4144 48.5108312 311 296.80858 237.977831
4145 48.5201264 291 296.457728 237.903935
4146 48.5294216 320 296.162748 237.830096
4147 48.5387168 306 295.923324 237.756314
4148 48.548012 313 295.739348 237.68259
4149 48.5573072 305 295.610921 237.608922
4150 48.5666024 333 295.538353 237.535311
4151 48.5758976 308 295.522174 237.461758
4152 48.5851928 316 295.563134 237.388261
4153 48.594488 299 295.662218 237.314821
4154 48.6037832 330 295.820651 237.241438
4155 48.6130784 294 296.039917 237.168112
4156 48.6223736 281 296.321771 237.094843
4157 48.6316688 308 296.668258 237.02163
4158 48.640964 333 297.081739 236.948475
4159 48.6502592 321 297.564929 236.875376
4160 48.6595544 303 298.121036 236.802333
4161 48.6688496 355 298.754193 236.729348
4162 48.6781448 301 299.470666 236.656419
4163 48.68744 309 300.283664 236.583546
4164 48.6967352 331 301.225642 236.51073
4165 48.7060304 359 302.32444 236.437971
4166 48.7153256 350 303.506656 236.365268
4167 48.7246208 314 304.719836 236.292622
4168 48.733916 370 306.030427 236.220032
4169 48.7432112 341 307.464763 236.147499
4170 48.7525064 377 309.033915 236.075021
4171 48.7618016 368 310.749031 236.002601
4172 48.7710968 354 312.622687 235.930236
4173 48.780392 376 314.669098 235.857928
4174 48.7896872 382 316.904368 235.785676
4175 48.7989824 372 319.346787 235.71348
4176 48.8082776 397 322.017189 235.64134
4177 48.8175728 395 324.939369 235.569257
4178 48.826868 411 328.140602 235.49723
4179 48.8361632 402 331.652255 235.425258
4180 48.8454584 415 335.510543 235.353343
4181 48.8547536 418 339.757445 235.281484
4182 48.8640488 412 344.441839 235.20968
4183 48.873344 419 349.620899 235.137933
4184 48.8826392 396 355.361841 235.066242
4185 48.8919344 428 361.744118 234.994606
4186 48.9012296 468 368.862194 234.923027
4187 48.9105248 474 376.829084 234.851503
4188 48.91982 423 385.780919 234.780035
4189 48.9291152 441 395.882924 234.708622
4190 48.9384104 440 407.337235 234.637266
4191 48.9477056 445 420.392629 234.565965
4192 48.9570008 462 435.357689 234.49472
4193 48.966296 478 452.622128 234.42353
4194 48.9755912 488 472.680489 234.352396
4195 48.9848864 490 496.168174 234.281318
4196 48.9941816 510 523.912363 234.210295
4197 49.0034768 589 557.005055 234.139327
4198 49.012772 540 596.909896 234.068415
4199 49.0220672 650 645.621186 233.997559
4200 49.0313624 702 705.904517 233.926758
4201 49.0406576 779 781.666281 233.856012
4202 49.0499528 866 878.525877 233.785322
4203 49.059248 1103 1004.69686 233.714686
4204 49.0685432 1255 1172.29418 233.644107
4205 49.0778384 1682 1399.06539 233.573582
4206 49.0871336 2068 1709.98871 233.503113
4207 49.0964288 2562 2136.56484 233.432698
4208 49.105724 3138 2708.10843 233.362339
4209 49.1150192 3772 3423.96189 233.292035
4210 49.1243144 4384 4198.40369 233.221786
4211 49.1336096 4822 4814.42798 233.151592
4212 49.1429048 4914 4997.05287 233.081454
4213 49.1522 4950 4644.37873 233.01137
4214 49.1614952 4384 3949.25839 232.941341
4215 49.1707904 3746 3207.61988 232.871367
4216 49.1800856 2957 2599.70209 232.801448
4217 49.1893808 2510 2168.7233 232.731583
4218 49.198676 2156 1894.70019 232.661774
4219 49.2079712 1844 1748.28401 232.592019
4220 49.2172664 1849 1709.88216 232.522319
4221 49.2265616 1871 1771.56688 232.452674
4222 49.2358568 1986 1931.49773 232.383083
4223 49.245152 2330 2180.80367 232.313548
4224 49.2544472 2494 2480.59944 232.244066
4225 49.2637424 2587 2739.89147 232.17464
4226 49.2730376 2667 2833.69985 232.105267
4227 49.2823328 2607 2688.4691 232.03595
4228 49.291628 2318 2354.69187 231.966687
4229 49.3009232 2073 1958.29588 231.897478
4230 49.3102184 1774 1598.7051 231.828324
4231 49.3195136 1284 1313.03236 231.759224
4232 49.3288088 1118 1098.56489 231.690179
4233 49.338104 844 939.845759 231.621188
4234 49.3473992 783 821.617176 231.552251
4235 49.3566944 674 732.200976 231.483368
4236 49.3659896 606 663.360217 231.41454
4237 49.3752848 599 609.415854 231.345766
4238 49.38458 546 566.446722 231.277046
4239 49.3938752 484 531.713504 231.20838
4240 49.4031704 456 503.272071 231.139769
4241 49.4124656 468 479.719052 231.071211
4242 49.4217608 448 460.02429 231.002707
4243 49.431056 437 443.419457 230.934258
4244 49.4403512 392 429.32296 230.865862
4245 49.4496464 395 417.288558 230.797521
4246 49.4589416 392 406.969638 230.729233
4247 49.4682368 417 398.094002 230.660999
4248 49.477532 391 390.445819 230.592819
4249 49.4868272 383 383.852515 230.524693
4250 49.4961224 424 378.175149 230.456621
4251 49.5054176 428 373.301249 230.388602
4252 49.5147128 391 369.139434 230.320637
4253 49.524008 413 365.61534 230.252726
4254 49.5333032 377 362.668506 230.184868
4255 49.5425984 380 360.249997 230.117064
4256 49.5518936 396 358.320562 230.049314
4257 49.5611888 380 356.849233 229.981617
4258 49.570484 385 355.812252 229.913974
4259 49.5797792 410 355.19227 229.846384
4260 49.5890744 387 354.977767 229.778847
4261 49.5983696 370 355.162666 229.711364
4262 49.6076648 384 355.746103 229.643935
4263 49.61696 380 356.732361 229.576559
4264 49.6262552 414 358.130943 229.509236
4265 49.6355504 374 359.956804 229.441966
4266 49.6448456 410 362.230735 229.37475
4267 49.6541408 399 364.979928 229.307587
4268 49.663436 402 368.238751 229.240477
4269 49.6727312 455 372.049751 229.17342
4270 49.6820264 419 376.464883 229.106417
4271 49.6913216 477 381.54686 229.039466
4272 49.7006168 456 387.370516 228.972569
4273 49.709912 439 394.02329 228.905725
4274 49.7192072 448 401.598671 228.838933
4275 49.7285024 443 410.183298 228.772195
4276 49.7377976 450 419.949521 228.705509
4277 49.7470928 455 431.290362 228.638877
4278 49.756388 439 444.407173 228.572297
4279 49.7656832 479 459.563735 228.50577
4280 49.7749784 508 477.14915 228.439296
4281 49.7842736 478 497.669368 228.372875
4282 49.7935688 498 521.774892 228.306507
4283 49.802864 522 550.31121 228.240191
4284 49.8121592 569 584.390677 228.173928
4285 49.8214544 596 625.495805 228.107717
4286 49.8307496 645 675.649253 228.041559
4287 49.8400448 717 737.688463 227.975454
4288 49.84934 853 815.586446 227.909401
4289 49.8586352 966 914.984076 227.843401
4290 49.8679304 1172 1044.12038 227.777454
4291 49.8772256 1397 1215.11307 227.711558
4292 49.8865208 1756 1445.67008 227.645715
4293 49.895816 2180 1760.72646 227.579925
4294 49.9051112 2590 2191.94256 227.514187
4295 49.9144064 3162 2769.49754 227.448501
4296 49.9237016 3791 3495.52464 227.382868
4297 49.9329968 4481 4291.21177 227.317286
4298 49.942292 5076 4948.45606 227.251757
4299 49.9515872 5073 5190.30218 227.18628
4300 49.9608824 4987 4888.62954 227.120856
4301 49.9701776 4780 4205.78384 227.055483
4302 49.9794728 4087 3437.94872 226.990163
4303 49.988768 3241 2787.6347 226.924894
4304 49.9980632 2693 2315.30407 226.859678
4305 50.0073584 2254 2006.55556 226.794514
4306 50.0166536 1917 1831.24252 226.729401
4307 50.0259488 1804 1767.14821 226.664341
4308 50.035244 1908 1804.0782 226.599332
4309 50.0445392 2098 1940.01508 226.534376
4310 50.0538344 2175 2170.81813 226.469471
4311 50.0631296 2421 2470.54215 226.404618
4312 50.0724248 2677 2766.70166 226.339816
4313 50.08172 2768 2939.77326 226.275067
4314 50.0910152 2855 2886.28469 226.210369
4315 50.1003104 2626 2608.84065 226.145723
4316 50.1096056 2317 2215.71031 226.081128
4317 50.1189008 1996 1825.7511 226.016585
4318 50.128196 1606 1501.38522 225.952094
4319 50.1374912 1277 1253.19819 225.887654
4320 50.1467864 1028 1068.96299 225.823265
4321 50.1560816 886 932.535886 225.758929
4322 50.1653768 776 830.501103 225.694643
4323 50.174672 667 753.104889 225.630409
4324 50.1839672 635 693.557476 225.566226
4325 50.1932624 609 647.171422 225.502095
4326 50.2025576 603 610.689081 225.438015
4327 50.2118528 571 581.815882 225.373986
4328 50.221148 539 558.90226 225.310009
4329 50.2304432 521 540.711836 225.246082
4330 50.2397384 552 526.299261 225.182207
4331 50.2490336 510 515.166834 225.118383
4332 50.2583288 540 507.233375 225.054611
4333 50.267624 535 501.969932 224.990889
4334 50.2769192 558 499.094819 224.927218
4335 50.2862144 560 498.486001 224.863598
4336 50.2955096 586 500.090914 224.80003
4337 50.3048048 540 503.880386 224.736512
4338 50.3141 544 509.783484 224.673045
4339 50.3233952 518 517.643639 224.609629
4340 50.3326904 525 527.325076 224.546264
4341 50.3419856 590 538.989095 224.482949
4342 50.3512808 551 553.207066 224.419686
4343 50.360576 565 570.725534 224.356473
4344 50.3698712 556 592.270975 224.293311
4345 50.3791664 604 618.601738 224.2302
4346 50.3884616 649 650.651871 224.167139
4347 50.3977568 593 689.663823 224.104129
4348 50.407052 710 737.32276 224.041169
4349 50.4163472 704 795.932535 223.97826
4350 50.4256424 801 868.672952 223.915402
4351 50.4349376 895 959.986617 223.852594
4352 50.4442328 1015 1076.16741 223.789836
4353 50.453528 1218 1226.26966 223.727129
4354 50.4628232 1576 1423.51746 223.664473
4355 50.4721184 1825 1687.35111 223.601866
4356 50.4814136 2298 2045.79589 223.53931
4357 50.4907088 2929 2536.428 223.476804
4358 50.500004 3641 3200.99333 223.414349
4359 50.5092992 4409 4063.29027 223.351944
4360 50.5185944 5504 5076.83816 223.289589
4361 50.5278896 6167 6052.40234 223.227284
4362 50.5371848 6521 6653.12816 223.165029
4363 50.54648 6647 6583.51471 223.102824
4364 50.5557752 6202 5871.84448 223.04067
4365 50.5650704 5520 4867.54572 222.978565
4366 50.5743656 4356 3922.35619 222.91651
4367 50.5836608 3720 3193.81525 222.854506
4368 50.592956 3038 2693.01196 222.792551
4369 50.6022512 2559 2382.28019 222.730646
4370 50.6115464 2332 2225.50537 222.668791
4371 50.6208416 2312 2201.70118 222.606986
4372 50.6301368 2296 2303.95579 222.545231
4373 50.639432 2643 2531.40292 222.483525
4374 50.6487272 2899 2872.14005 222.421869
4375 50.6580224 3198 3274.6246 222.360263
4376 50.6673176 3696 3622.07465 222.298706
4377 50.6766128 3548 3755.74139 222.2372
4378 50.685908 3385 3577.16038 222.175742
4379 50.6952032 3104 3142.36056 222.114335
4380 50.7044984 2640 2613.82444 222.052976
4381 50.7137936 2255 2127.85294 221.991668
4382 50.7230888 1744 1738.54372 221.930408
4383 50.732384 1419 1444.74859 221.869199
4384 50.7416792 1254 1226.74726 221.808038
4385 50.7509744 961 1064.34844 221.746927
4386 50.7602696 880 941.855607 221.685865
4387 50.7695648 766 848.095355 221.624853
4388 50.77886 736 775.324222 221.56389
4389 50.7881552 598 718.182637 221.502976
4390 50.7974504 621 672.92765 221.442111
4391 50.8067456 558 636.932825 221.381296
4392 50.8160408 615 608.328901 221.320529
4393 50.825336 565 585.77945 221.259812
4394 50.8346312 509 568.3335 221.199143
4395 50.8439264 519 555.327862 221.138524
4396 50.8532216 501 546.323423 221.077954
4397 50.8625168 501 541.064912 221.017433
4398 50.871812 543 539.456292 220.95696
4399 50.8811072 464 541.536523 220.896537
4400 50.8904024 537 547.453073 220.836162
4401 50.8996976 488 557.645249 220.775836
4402 50.9089928 555 573.173932 220.715559
4403 50.918288 525 595.063388 220.655331
4404 50.9275832 584 624.675293 220.595152
4405 50.9368784 597 664.138931 220.535021
4406 50.9461736 671 716.586524 220.474939
4407 50.9554688 745 786.598271 220.414905
4408 50.964764 878 880.907982 220.35492
4409 50.9740592 1007 1009.36758 220.294984
4410 50.9833544 1396 1185.9536 220.235096
4411 50.9926496 1793 1428.84164 220.175257
4412 51.0019448 2391 1756.78139 220.115466
4413 51.01124 2842 2176.17708 220.055723
4414 51.0205352 3072 2653.39002 219.996029
4415 51.0298304 3127 3083.3978 219.936383
4416 51.0391256 3139 3304.84423 219.876786
4417 51.0484208 3027 3206.18608 219.817237
4418 51.057716 2781 2836.2313 219.757736
4419 51.0670112 2490 2363.66706 219.698284
4420 51.0763064 2215 1935.00394 219.638879
4421 51.0856016 1960 1609.20059 219.579523
4422 51.0948968 1695 1386.38856 219.520215
4423 51.104192 1513 1248.83789 219.460955
4424 51.1134872 1374 1180.76654 219.401743
4425 51.1227824 1473 1173.38355 219.342579
4426 51.1320776 1511 1224.10743 219.283463
4427 51.1413728 1639 1332.70015 219.224395
4428 51.150668 1765 1493.09334 219.165375
4429 51.1599632 1775 1679.97817 219.106403
4430 51.1692584 1760 1837.81944 219.047478
4431 51.1785536 1734 1893.9642 218.988602
4432 51.1878488 1640 1806.35303 218.929773
4433 51.197144 1444 1602.53164 218.870992
4434 51.2064392 1349 1355.73739 218.812259
4435 51.2157344 1180 1127.60722 218.753573
4436 51.2250296 1019 943.465404 218.694935
4437 51.2343248 836 803.425244 218.636345
4438 51.24362 837 698.685006 218.577802
4439 51.2529152 678 619.954907 218.519307
4440 51.2622104 547 559.919682 218.46086
4441 51.2715056 518 513.330598 218.402459
4442 51.2808008 460 476.525633 218.344107
4443 51.290096 445 446.955204 218.285802
4444 51.2993912 418 422.827444 218.227544
4445 51.3086864 373 402.864865 218.169333
4446 51.3179816 351 386.142026 218.11117
4447 51.3272768 362 371.977623 218.053054
4448 51.336572 307 359.862248 217.994985
4449 51.3458672 335 349.409438 217.936964
4450 51.3551624 329 340.322078 217.878989
4451 51.3644576 353 332.369041 217.821062
4452 51.3737528 337 325.368978 217.763182
4453 51.383048 309 319.179478 217.705349
4454 51.3923432 293 313.687043 217.647563
4455 51.4016384 305 308.792452 217.589824
4456 51.4109336 300 304.413922 217.532132
4457 51.4202288 321 300.495392 217.474487
4458 51.429524 305 296.988881 217.416889
4459 51.4388192 293 293.854718 217.359338
4460 51.4481144 271 291.061503 217.301833
4461 51.4574096 276 288.585245 217.244376
4462 51.4667048 285 286.408776 217.186965
4463 51.476 301 284.521508 217.129601
4464 51.4852952 281 282.919557 217.072283
4465 51.4945904 265 281.606271 217.015013
4466 51.5038856 279 280.593257 216.957789
4467 51.5131808 302 279.902078 216.900611
4468 51.522476 268 279.566859 216.84348
4469 51.5317712 267 279.638236 216.786396
4470 51.5410664 289 280.189295 216.729358
4471 51.5503616 284 281.324549 216.672366
4472 51.5596568 290 283.193642 216.615421
4473 51.568952 318 286.012494 216.558523
4474 51.5782472 260 290.09593 216.50167
4475 51.5875424 298 295.904511 216.444865
4476 51.5968376 286 304.10724 216.388105
4477 51.6061328 328 315.666373 216.331391
4478 51.615428 334 331.873808 216.274724
4479 51.6247232 379 354.175002 216.218103
4480 51.6340184 394 383.433191 216.161528
4481 51.6433136 449 418.15459 216.105
4482 51.6526088 497 451.966986 216.048517
4483 51.661904 489 473.239247 215.992081
4484 51.6711992 523 471.295276 215.93569
4485 51.6804944 478 446.354128 215.879345
4486 51.6897896 491 410.234385 215.823047
4487 51.6990848 375 375.65737 215.766794
4488 51.70838 408 348.4814 215.710587
4489 51.7176752 407 329.278109 215.654426
4490 51.7269704 326 316.777458 215.598311
4491 51.7362656 305 309.668924 215.542242
4492 51.7455608 316 307.132042 215.486218
4493 51.754856 326 308.859121 215.43024
4494 51.7641512 303 314.855702 215.374308
4495 51.7734464 324 325.006784 215.318421
4496 51.7827416 351 338.249686 215.26258
4497 51.7920368 403 351.516643 215.206784
4498 51.801332 333 359.623968 215.151034
4499 51.8106272 377 357.720012 215.09533
4500 51.8199224 372 345.3205 215.039671
4501 51.8292176 327 327.017497 214.984057
4502 51.8385128 348 308.407217 214.928489
4503 51.847808 306 292.620053 214.872966
4504 51.8571032 332 280.306832 214.817489
4505 51.8663984 279 270.975183 214.762056
4506 51.8756936 294 263.901723 214.706669
4507 51.8849888 289 258.466739 214.651328
4508 51.894284 319 254.211792 214.596031
4509 51.9035792 285 250.813793 214.54078
4510 51.9128744 256 248.047477 214.485573
4511 51.9221696 261 245.754921 214.430412
4512 51.9314648 318 243.824021 214.375296
4513 51.94076 250 242.173974 214.320225
4514 51.9500552 291 240.745596 214.265199
4515 51.9593504 294 239.494855 214.210217
4516 51.9686456 312 238.388502 214.155281
4517 51.9779408 305 237.401078 214.10039
4518 51.987236 301 236.512847 214.045543
4519 51.9965312 292 235.708335 213.990741
4520 52.0058264 334 234.975293 213.935984
4521 52.0151216 301 234.303943 213.881272
4522 52.0244168 317 233.686435 213.826604
4523 52.033712 317 233.116446 213.771981
4524 52.0430072 317 232.588879 213.717403
4525 52.0523024 285 232.099648 213.662869
4526 52.0615976 294 231.645519 213.60838
4527 52.0708928 302 231.224 213.553935
4528 52.080188 297 230.833265 213.499535
4529 52.0894832 280 230.472124 213.445179
4530 52.0987784 304 230.140019 213.390868
4531 52.1080736 298 229.837064 213.336601
4532 52.1173688 274 229.564122 213.282378
4533 52.126664 286 229.322955 213.2282
4534 52.1359592 295 229.116438 213.174066
4535 52.1452544 296 228.948899 213.119976
4536 52.1545496 280 228.826623 213.06593
4537 52.1638448 279 228.758617 213.011929
4538 52.17314 309 228.75776 212.957972
4539 52.1824352 272 228.842577 212.904059
4540 52.1917304 278 229.039942 212.850189
4541 52.2010256 271 229.389158 212.796364
4542 52.2103208 287 229.947817 212.742583
4543 52.219616 272 230.799018 212.688846
4544 52.2289112 277 232.05654 212.635153
4545 52.2382064 288 233.855955 212.581504
4546 52.2475016 292 236.299737 212.527898
4547 52.2567968 278 239.308692 212.474336
4548 52.266092 297 242.391355 212.420819
4549 52.2753872 268 244.517429 212.367344
4550 52.2846824 293 244.579801 212.313914
4551 52.2939776 266 242.399043 212.260527
4552 52.3032728 260 238.995698 212.207184
4553 52.312568 279 235.59683 212.153885
4554 52.3218632 246 232.8296 212.100629
4555 52.3311584 253 230.773564 212.047416
4556 52.3404536 243 229.26344 211.994247
4557 52.3497488 244 228.172204 211.941122
4558 52.359044 235 227.635913 211.88804
4559 52.3683392 231 227.566476 211.835001
4560 52.3776344 261 227.887883 211.782006
4561 52.3869296 244 228.584345 211.729054
4562 52.3962248 232 229.621116 211.676145
4563 52.40552 241 230.801724 211.62328
4564 52.4148152 261 231.694122 211.570458
4565 52.4241104 228 231.788228 211.517678
4566 52.4334056 237 230.851711 211.464943
4567 52.4427008 219 229.177928 211.41225
4568 52.451996 225 227.313189 211.3596
4569 52.4612912 231 225.641519 211.306993
4570 52.4705864 215 224.287623 211.25443
4571 52.4798816 218 223.229033 211.201909
4572 52.4891768 243 222.399749 211.149431
4573 52.498472 219 221.73338 211.096996
4574 52.5077672 204 221.163845 211.044604
4575 52.5170624 230 220.602272 210.992255
4576 52.5263576 217 220.012713 210.939948
4577 52.5356528 230 219.577599 210.887684
4578 52.544948 221 219.271059 210.835463
4579 52.5542432 237 219.01139 210.783285
4580 52.5635384 249 218.775837 210.731149
4581 52.5728336 207 218.558854 210.679056
4582 52.5821288 210 218.357016 210.627006
4583 52.591424 218 218.167707 210.574998
4584 52.6007192 218 217.988896 210.523032
4585 52.6100144 257 217.81899 210.471109
4586 52.6193096 215 217.656719 210.419228
4587 52.6286048 219 217.501066 210.36739
4588 52.6379 236 217.351202 210.315594
4589 52.6471952 242 217.206447 210.263841
4590 52.6564904 234 217.066238 210.212129
4591 52.6657856 223 216.930106 210.16046
4592 52.6750808 238 216.797654 210.108833
4593 52.684376 234 216.668547 210.057248
4594 52.6936712 213 216.5425 210.005706
4595 52.7029664 218 216.419273 209.954205
4596 52.7122616 192 216.298691 209.902747
4597 52.7215568 225 216.180715 209.851331
4598 52.730852 222 216.065726 209.799956
4599 52.7401472 230 215.954483 209.748624
4600 52.7494424 222 215.845846 209.697333
4601 52.7587376 239 215.736569 209.646084
4602 52.7680328 237 215.628418 209.594878
4603 52.777328 241 215.521906 209.543713
4604 52.7866232 221 215.416993 209.492589
4605 52.7959184 202 215.313608 209.441508
4606 52.8052136 227 215.211684 209.390468
4607 52.8145088 232 215.111162 209.33947
4608 52.823804 205 215.011988 209.288513
4609 52.8330992 232 214.914112 209.237598
4610 52.8423944 196 214.81749 209.186725
4611 52.8516896 219 214.72208 209.135893
4612 52.8609848 197 214.627843 209.085102
4613 52.87028 218 214.534745 209.034353
4614 52.8795752 220 214.442755 208.983646
4615 52.8888704 214 214.351847 208.93298
4616 52.8981656 204 214.262017 208.882355
4617 52.9074608 238 214.17332 208.831771
4618 52.916756 208 214.085838 208.781229
4619 52.9260512 216 213.999349 208.730728
4620 52.9353464 229 213.913527 208.680268
4621 52.9446416 198 213.82858 208.629849
4622 52.9539368 214 213.744553 208.579471
4623 52.963232 220 213.661433 208.529135
4624 52.9725272 208 213.579207 208.478839
4625 52.9818224 205 213.497867 208.428584
4626 52.9911176 235 213.417448 208.378371
4627 53.0004128 207 213.338148 208.328198
4628 53.009708 213 213.260864 208.278066
4629 53.0190032 226 213.188716 208.227975
4630 53.0282984 217 213.124428 208.177925
4631 53.0375936 219 213.058229 208.127916
4632 53.0468888 210 212.98486 208.077947
4633 53.056184 214 212.910474 208.028019
4634 53.0654792 211 212.83678 207.978132
4635 53.0747744 198 212.763886 207.928285
4636 53.0840696 216 212.691762 207.878479
4637 53.0933648 233 212.620184 207.828714
4638 53.10266 208 212.548055 207.778989
4639 53.1119552 202 212.471456 207.729304
4640 53.1212504 212 212.376396 207.67966
4641 53.1305456 189 212.217029 207.630057
4642 53.1398408 221 211.929458 207.580493
4643 53.149136 216 211.61281 207.530971
4644 53.1584312 203 211.493859 207.481488
4645 53.1677264 193 211.420796 207.432046
4646 53.1770216 232 211.325598 207.382643
4647 53.1863168 196 211.149357 207.333281
4648 53.195612 201 210.879771 207.28396
4649 53.2049072 188 210.716825 207.234678
4650 53.2142024 208 210.645006 207.185436
4651 53.2234976 224 210.5914 207.136235
4652 53.2327928 209 210.539567 207.087073
4653 53.242088 197 210.488531 207.037951
4654 53.2513832 192 210.438305 206.98887
4655 53.2606784 223 210.388904 206.939828
4656 53.2699736 217 210.340344 206.890826
4657 53.2792688 203 210.292643 206.841864
4658 53.288564 228 210.245819 206.792941
4659 53.2978592 206 210.199894 206.744058
4660 53.3071544 207 210.15489 206.695216
4661 53.3164496 209 210.110829 206.646412
4662 53.3257448 202 210.067738 206.597648
4663 53.33504 218 210.025655 206.548924
4664 53.3443352 226 209.984681 206.50024
4665 53.3536304 213 209.945162 206.451595
4666 53.3629256 222 209.908478 206.402989
4667 53.3722208 203 209.879328 206.354423
4668 53.381516 213 209.862462 206.305896
4669 53.3908112 201 209.84444 206.257409
4670 53.4001064 204 209.814062 206.208961
4671 53.4094016 216 209.781774 206.160552
4672 53.4186968 223 209.750643 206.112182
4673 53.427992 184 209.720925 206.063852
4674 53.4372872 224 209.69268 206.015561
4675 53.4465824 220 209.665972 205.967309
4676 53.4558776 189 209.640871 205.919096
4677 53.4651728 178 209.617452 205.870922
4678 53.474468 185 209.595795 205.822787
4679 53.4837632 179 209.575987 205.774691
4680 53.4930584 194 209.558124 205.726634
4681 53.5023536 210 209.542306 205.678616
4682 53.5116488 215 209.528645 205.630637
4683 53.520944 196 209.51726 205.582696
4684 53.5302392 211 209.508282 205.534795
4685 53.5395344 217 209.501851 205.486932
4686 53.5488296 193 209.498121 205.439108
4687 53.5581248 222 209.497258 205.391322
4688 53.56742 199 209.499435 205.343576
4689 53.5767152 199 209.504816 205.295867
4690 53.5860104 203 209.51357 205.248198
4691 53.5953056 237 209.526024 205.200567
4692 53.6046008 201 209.542642 205.152974
4693 53.613896 220 209.563527 205.10542
4694 53.6231912 243 209.588289 205.057904
4695 53.6324864 193 209.614687 205.010427
4696 53.6417816 225 209.634511 204.962987
4697 53.6510768 214 209.621019 204.915587
4698 53.660372 221 209.553472 204.868224
4699 53.6696672 217 209.513187 204.8209
4700 53.6789624 220 209.557969 204.773614
4701 53.6882576 211 209.629583 204.726366
4702 53.6975528 202 209.711334 204.679156
4703 53.706848 238 209.802956 204.631984
4704 53.7161432 231 209.905479 204.58485
4705 53.7254384 222 210.020079 204.537754
4706 53.7347336 209 210.148106 204.490696
4707 53.7440288 223 210.291116 204.443676
4708 53.753324 213 210.450886 204.396694
4709 53.7626192 219 210.629296 204.34975
4710 53.7719144 200 210.827706 204.302843
4711 53.7812096 232 211.045078 204.255975
4712 53.7905048 207 211.270805 204.209144
4713 53.7998 183 211.462949 204.16235
4714 53.8090952 218 211.561994 204.115594
4715 53.8183904 210 211.673183 204.068876
4716 53.8276856 199 212.033972 204.022196
4717 53.8369808 212 212.506074 203.975553
4718 53.846276 222 213.051506 203.928947
4719 53.8555712 204 213.680873 203.882379
4720 53.8648664 194 214.411939 203.835848
4721 53.8741616 233 215.267562 203.789355
4722 53.8834568 226 216.277539 203.742899
4723 53.892752 220 217.481266 203.69648
4724 53.9020472 242 218.931638 203.650099
4725 53.9113424 221 220.700826 203.603754
4726 53.9206376 218 222.888961 203.557447
4727 53.9299328 226 225.63727 203.511177
4728 53.939228 254 229.147819 203.464944
4729 53.9485232 213 233.71206 203.418749
4730 53.9578184 250 239.747697 203.37259
4731 53.9671136 229 247.833658 203.326468
4732 53.9764088 285 258.699594 203.280383
4733 53.985704 258 273.046245 203.234335
4734 53.9949992 309 290.975937 203.188324
4735 54.0042944 340 310.864397 203.14235
4736 54.0135896 306 328.258661 203.096412
4737 54.0228848 351 336.833152 203.050511
4738 54.03218 355 332.717102 203.004647
4739 54.0414752 337 318.284415 202.95882
4740 54.0507704 305 300.084337 202.913029
4741 54.0600656 291 283.644987 202.867274
4742 54.0693608 300 271.256678 202.821557
4743 54.078656 270 263.010507 202.775876
4744 54.0879512 278 258.297705 202.730231
4745 54.0972464 284 256.539672 202.684622
4746 54.1065416 250 257.41601 202.63905
4747 54.1158368 226 260.885351 202.593515
4748 54.125132 256 267.131199 202.548016
4749 54.1344272 324 276.425974 202.502553
4750 54.1437224 321 288.836696 202.457126
4751 54.1530176 338 303.760356 202.411735
4752 54.1623128 324 319.638089 202.366381
4753 54.171608 341 334.649354 202.321062
4754 54.1809032 339 348.507529 202.27578
4755 54.1901984 406 363.340302 202.230534
4756 54.1994936 396 381.496798 202.185324
4757 54.2087888 407 401.484907 202.140149
4758 54.218084 387 415.848367 202.095011
4759 54.2273792 416 414.939534 202.049908
4760 54.2366744 406 395.820072 202.004842
4761 54.2459696 339 365.802108 201.959811
4762 54.2552648 324 335.107641 201.914815
4763 54.26456 343 309.673499 201.869856
4764 54.2738552 289 290.828671 201.824932
4765 54.2831504 285 277.788953 201.780044
4766 54.2924456 268 269.395945 201.735191
4767 54.3017408 241 264.762925 201.690374
4768 54.311036 261 263.399284 201.645593
4769 54.3203312 249 265.150715 201.600847
4770 54.3296264 266 270.068424 201.556136
4771 54.3389216 308 278.229296 201.511461
4772 54.3482168 285 289.015021 201.466821
4773 54.357512 286 300.188204 201.422217
4774 54.3668072 288 307.782383 201.377647
4775 54.3761024 265 307.783593 201.333113
4776 54.3853976 284 299.335999 201.288614
4777 54.3946928 263 285.643085 201.244151
4778 54.403988 273 271.067941 201.199722
4779 54.4132832 217 258.346011 201.155328
4780 54.4225784 221 248.280904 201.11097
4781 54.4318736 231 240.645749 201.066646
4782 54.4411688 219 234.922311 201.022358
4783 54.450464 206 230.622231 200.978104
4784 54.4597592 232 227.368317 200.933885
4785 54.4690544 244 224.88908 200.889701
4786 54.4783496 205 222.993843 200.845552
4787 54.4876448 233 221.549533 200.801438
4788 54.49694 199 220.463399 200.757358
4789 54.5062352 213 219.671101 200.713313
4790 54.5155304 204 219.128784 200.669302
4791 54.5248256 213 218.807935 200.625326
4792 54.5341208 202 218.692192 200.581385
4793 54.543416 232 218.775573 200.537478
4794 54.5527112 192 219.061829 200.493606
4795 54.5620064 215 219.564841 200.449768
4796 54.5713016 211 220.310111 200.405964
4797 54.5805968 196 221.337628 200.362195
4798 54.589892 218 222.7066 200.31846
4799 54.5991872 219 224.50293 200.274759
4800 54.6084824 219 226.850718 200.231093
4801 54.6177776 199 229.929626 200.187461
4802 54.6270728 234 233.999858 200.143862
4803 54.636368 245 239.433916 200.100298
4804 54.6456632 222 246.743305 200.056768
4805 54.6549584 238 256.556237 200.013272
4806 54.6642536 268 269.4328 199.96981
4807 54.6735488 244 285.31794 199.926382
4808 54.682844 304 302.52908 199.882988
4809 54.6921392 285 316.936674 199.839628
4810 54.7014344 265 323.230144 199.796301
4811 54.7107296 289 318.940762 199.753008
4812 54.7200248 262 307.003601 199.709749
4813 54.72932 279 293.091067 199.666524
4814 54.7386152 283 281.465986 199.623332
4815 54.7479104 272 273.755313 199.580174
4816 54.7572056 285 270.03947 199.537049
4817 54.7665008 242 270.005269 199.493958
4818 54.775796 277 273.507168 199.450901
4819 54.7850912 258 280.761617 199.407876
4820 54.7943864 333 292.415001 199.364886
4821 54.8036816 336 309.55746 199.321928
4822 54.8129768 334 333.595739 199.279004
4823 54.822272 372 365.715197 199.236113
4824 54.8315672 436 405.510525 199.193256
4825 54.8408624 460 448.682812 199.150431
4826 54.8501576 504 485.268734 199.10764
4827 54.8594528 482 502.03566 199.064882
4828 54.868748 506 490.826989 199.022157
4829 54.8780432 497 456.111956 198.979465
4830 54.8873384 465 411.773481 198.936805
4831 54.8966336 373 370.377599 198.894179
4832 54.9059288 342 337.554056 198.851586
4833 54.915224 327 313.747782 198.809026
4834 54.9245192 334 297.497251 198.766498
4835 54.9338144 296 287.242342 198.724003
4836 54.9431096 287 281.894411 198.681541
4837 54.9524048 277 280.895613 198.639112
4838 54.9617 310 284.114606 198.596715
4839 54.9709952 310 291.617292 198.554351
4840 54.9802904 318 303.200199 198.512019
4841 54.9895856 350 317.558338 198.46972
4842 54.9988808 347 331.358095 198.427453
4843 55.008176 345 339.399257 198.385219
4844 55.0174712 339 337.241376 198.343017
4845 55.0267664 330 324.771616 198.300848
4846 55.0360616 308 306.474312 198.258711
4847 55.0453568 271 287.722463 198.216606
4848 55.054652 277 271.671737 198.174533
4849 55.0639472 257 259.133193 198.132493
4850 55.0732424 253 249.743022 198.090485
4851 55.0825376 218 242.844731 198.048508
4852 55.0918328 240 237.858644 198.006564
4853 55.101128 217 234.37274 197.964652
4854 55.1104232 229 232.087404 197.922772
4855 55.1197184 232 230.745259 197.880924
4856 55.1290136 223 230.328878 197.839107
4857 55.1383088 214 230.8861 197.797323
4858 55.147604 228 232.551648 197.75557
4859 55.1568992 209 235.57251 197.713849
4860 55.1661944 226 240.307482 197.67216
4861 55.1754896 221 247.158096 197.630502
4862 55.1847848 242 256.319263 197.588876
4863 55.19408 234 267.218235 197.547282
4864 55.2033752 242 277.770072 197.505719
4865 55.2126704 266 284.340014 197.464188
4866 55.2219656 273 283.654917 197.422688
4867 55.2312608 272 275.723522 197.38122
4868 55.240556 279 264.046672 197.339783
4869 55.2498512 251 252.507774 197.298377
4870 55.2591464 249 243.112988 197.257003
4871 55.2684416 265 236.208428 197.21566
4872 55.2777368 230 231.45467 197.174348
4873 55.287032 277 228.423707 197.133067
4874 55.2963272 241 226.803915 197.091817
4875 55.3056224 246 226.432939 197.050599
4876 55.3149176 259 227.276448 197.009411
4877 55.3242128 258 229.376116 196.968255
4878 55.333508 267 232.736641 196.927129
4879 55.3428032 293 237.103112 196.886034
4880 55.3520984 301 241.655628 196.844971
4881 55.3613936 293 244.900978 196.803938
4882 55.3706888 329 245.247987 196.762935
4883 55.379984 310 242.183086 196.721964
4884 55.3892792 326 236.793098 196.681023
4885 55.3985744 285 230.827255 196.640113
4886 55.4078696 281 225.503589 196.599234
4887 55.4171648 319 221.240219 196.558385
4888 55.42646 295 217.98559 196.517566
4889 55.4357552 281 215.538629 196.476778
4890 55.4450504 254 213.69839 196.436021
4891 55.4543456 242 212.30608 196.395293
4892 55.4636408 270 211.245939 196.354597
4893 55.472936 271 210.435873 196.31393
4894 55.4822312 315 209.817973 196.273294
4895 55.4915264 249 209.351231 196.232688
4896 55.5008216 256 209.006414 196.192112
4897 55.5101168 240 208.762568 196.151566
4898 55.519412 253 208.60464 196.111051
4899 55.5287072 275 208.521881 196.070565
4900 55.5380024 270 208.506748 196.030109
4901 55.5472976 265 208.554164 195.989684
4902 55.5565928 254 208.661006 195.949288
4903 55.565888 252 208.82577 195.908922
4904 55.5751832 250 209.048352 195.868586
4905 55.5844784 226 209.329918 195.82828
4906 55.5937736 234 209.672854 195.788003
4907 55.6030688 232 210.08078 195.747757
4908 55.612364 254 210.558757 195.707539
4909 55.6216592 195 211.114121 195.667352
4910 55.6309544 234 211.760929 195.627194
4911 55.6402496 221 212.53183 195.587065
4912 55.6495448 237 213.4524 195.546966
4913 55.65884 223 214.456425 195.506897
4914 55.6681352 213 215.563294 195.466856
4915 55.6774304 231 216.824561 195.426846
4916 55.6867256 264 218.274318 195.386864
4917 55.6960208 227 219.947188 195.346912
4918 55.705316 217 221.886048 195.306989
4919 55.7146112 238 224.145092 195.267095
4920 55.7239064 233 226.793511 195.22723
4921 55.7332016 233 229.920695 195.187394
4922 55.7424968 208 233.643789 195.147587
4923 55.751792 214 238.119486 195.10781
4924 55.7610872 255 243.563494 195.068061
4925 55.7703824 228 250.268228 195.028341
4926 55.7796776 256 258.601391 194.98865
4927 55.7889728 285 269.087962 194.948988
4928 55.798268 271 282.529955 194.909354
4929 55.8075632 304 300.05407 194.86975
4930 55.8168584 338 323.258432 194.830174
4931 55.8261536 404 354.34718 194.790626
4932 55.8354488 467 396.091654 194.751107
4933 55.844744 525 451.190823 194.711617
4934 55.8540392 555 520.216221 194.672155
4935 55.8633344 661 597.487684 194.632722
4936 55.8726296 701 666.764385 194.593317
4937 55.8819248 721 703.81838 194.553941
4938 55.89122 736 691.594208 194.514592
4939 55.9005152 670 635.99108 194.475272
4940 55.9098104 613 561.217496 194.435981
4941 55.9191056 606 490.101432 194.396717
4942 55.9284008 515 433.331176 194.357482
4943 55.937696 513 392.187754 194.318275
4944 55.9469912 477 364.335846 194.279095
4945 55.9562864 375 347.127155 194.239944
4946 55.9655816 432 338.693751 194.200821
4947 55.9748768 400 338.1022 194.161726
4948 55.984172 385 345.20995 194.122658
4949 55.9934672 408 360.327932 194.083619
4950 56.0027624 399 383.480374 194.044607
4951 56.0120576 480 412.955064 194.005623
4952 56.0213528 486 443.364516 193.966666
4953 56.030648 472 465.082808 193.927738
4954 56.0399432 471 468.049582 193.888836
4955 56.0492384 458 449.037071 193.849963
4956 56.0585336 420 414.69645 193.811117
4957 56.0678288 398 375.996526 193.772298
4958 56.077124 382 340.932115 193.733507
4959 56.0864192 327 312.507073 193.694743
4960 56.0957144 325 290.584261 193.656007
4961 56.1050096 299 273.929368 193.617298
4962 56.1143048 301 261.240903 193.578616
4963 56.1236 273 251.467558 193.539961
4964 56.1328952 261 243.833524 193.501333
4965 56.1421904 254 237.784436 193.462733
4966 56.1514856 234 232.92949 193.424159
4967 56.1607808 239 229.001996 193.385613
4968 56.170076 230 225.820096 193.347093
4969 56.1793712 223 223.197608 193.308601
4970 56.1886664 187 220.955107 193.270135
4971 56.1979616 220 219.051675 193.231697
4972 56.2072568 208 217.439477 193.193285
4973 56.216552 216 216.071032 193.154899
4974 56.2258472 234 214.908425 193.116541
4975 56.2351424 208 213.922065 193.078209
4976 56.2444376 204 213.088811 193.039903
4977 56.2537328 190 212.390592 193.001625
4978 56.263028 207 211.813399 192.963372
4979 56.2723232 208 211.346563 192.925147
4980 56.2816184 194 210.982234 192.886947
4981 56.2909136 199 210.715029 192.848774
4982 56.3002088 212 210.541818 192.810627
4983 56.309504 202 210.461626 192.772507
4984 56.3187992 217 210.475663 192.734413
4985 56.3280944 169 210.58747 192.696345
4986 56.3373896 208 210.803228 192.658303
4987 56.3466848 188 211.132257 192.620287
4988 56.35598 226 211.587783 192.582298
4989 56.3652752 187 212.188083 192.544334
4990 56.3745704 235 212.958181 192.506396
4991 56.3838656 195 213.932325 192.468485
4992 56.3931608 189 215.157528 192.430599
4993 56.402456 218 216.698308 192.392739
4994 56.4117512 208 218.641926 192.354904
4995 56.4210464 203 221.100731 192.317096
4996 56.4303416 218 224.201644 192.279313
4997 56.4396368 226 228.042166 192.241555
4998 56.448932 209 232.590266 192.203824
4999 56.4582272 236 237.556519 192.166118
5000 56.4675224 241 242.406566 192.128437
5001 56.4768176 242 246.734933 192.090782
5002 56.4861128 244 250.817453 192.053152
5003 56.495408 232 255.679226 192.015547
5004 56.5047032 256 262.584177 191.977968
5005 56.5139984 281 272.691451 191.940414
5006 56.5232936 298 287.173363 191.902886
5007 56.5325888 342 307.456871 191.865382
5008 56.541884 364 335.244382 191.827904
5009 56.5511792 404 371.968985 191.790451
5010 56.5604744 458 417.157771 191.753022
5011 56.5697696 491 465.511279 191.715619
5012 56.5790648 541 504.750483 191.678241
5013 56.58836 523 519.56702 191.640887
5014 56.5976552 526 503.096021 191.603559
5015 56.6069504 508 463.787213 191.566255
5016 56.6162456 468 417.481517 191.528976
5017 56.6255408 424 375.759922 191.491721
5018 56.634836 358 342.842219 191.454492
5019 56.6441312 353 318.651479 191.417286
5020 56.6534264 318 301.884985 191.380106
5021 56.6627216 299 291.300813 191.34295
5022 56.6720168 304 286.031758 191.305818
5023 56.681312 299 285.642789 191.268711
5024 56.6906072 285 290.101013 191.231628
5025 56.6999024 307 299.610249 191.19457
5026 56.7091976 333 314.165401 191.157535
5027 56.7184928 331 332.604527 191.120525
5028 56.727788 372 351.302121 191.08354
5029 56.7370832 349 364.091603 191.046578
5030 56.7463784 340 364.843301 191.00964
5031 56.7556736 341 352.044917 190.972727
5032 56.7649688 328 330.23491 190.935837
5033 56.774264 306 306.140714 190.898972
5034 56.7835592 275 284.441091 190.86213
5035 56.7928544 267 266.836566 190.825312
5036 56.8021496 229 253.206466 190.788518
5037 56.8114448 242 242.797916 190.751748
5038 56.82074 197 234.822158 190.715001
5039 56.8300352 239 228.640183 190.678278
5040 56.8393304 193 223.778266 190.641579
5041 56.8486256 217 219.895873 190.604903
5042 56.8579208 202 216.74966 190.568251
5043 56.867216 206 214.164765 190.531622
5044 56.8765112 192 212.014158 190.495016
5045 56.8858064 207 210.204348 190.458434
5046 56.8951016 189 208.665572 190.421876
5047 56.9043968 193 207.345057 190.38534
5048 56.913692 194 206.202362 190.348828
5049 56.9229872 168 205.206097 190.312339
5050 56.9322824 188 204.331583 190.275873
5051 56.9415776 167 203.559081 190.23943
5052 56.9508728 189 202.8721 190.20301
5053 56.960168 178 202.255385 190.166614
5054 56.9694632 183 201.698449 190.13024
5055 56.9787584 154 201.203638 190.093889
5056 56.9880536 182 200.759401 190.057561
5057 56.9973488 208 200.357986 190.021255
5058 57.006644 197 199.994435 189.984973
5059 57.0159392 189 199.664815 189.948713
5060 57.0252344 160 199.365907 189.912475
5061 57.0345296 190 199.095109 189.876261
5062 57.0438248 181 198.850378 189.840069
5063 57.05312 168 198.630205 189.803899
5064 57.0624152 170 198.433616 189.767752
5065 57.0717104 169 198.260211 189.731627
5066 57.0810056 179 198.110248 189.695525
5067 57.0903008 197 197.984797 189.659444
5068 57.099596 193 197.885975 189.623387
5069 57.1088912 179 197.817323 189.587351
5070 57.1181864 187 197.784383 189.551337
5071 57.1274816 169 197.795536 189.515346
5072 57.1367768 162 197.863165 189.479377
5073 57.146072 183 198.00496 189.443429
5074 57.1553672 176 198.244497 189.407504
5075 57.1646624 202 198.60836 189.371601
5076 57.1739576 181 199.113618 189.335719
5077 57.1832528 176 199.737059 189.299859
5078 57.192548 180 200.368456 189.264021
5079 57.2018432 212 200.793076 189.228205
5080 57.2111384 180 200.788244 189.19241
5081 57.2204336 177 200.313175 189.156637
5082 57.2297288 210 199.562007 189.120886
5083 57.239024 171 198.785052 189.085156
5084 57.2483192 156 198.128168 189.049448
5085 57.2576144 180 197.630325 189.013761
5086 57.2669096 165 197.277347 188.978095
5087 57.2762048 200 197.027516 188.942451
5088 57.2855 202 196.863067 188.906828
5089 57.2947952 187 196.774638 188.871226
5090 57.3040904 189 196.757716 188.835645
5091 57.3133856 185 196.813728 188.800086
5092 57.3226808 182 196.948355 188.764548
5093 57.331976 193 197.168994 188.72903
5094 57.3412712 175 197.484983 188.693534
5095 57.3505664 183 197.861136 188.658058
5096 57.3598616 190 198.095551 188.622604
5097 57.3691568 190 198.092219 188.58717
5098 57.378452 180 197.872926 188.551757
5099 57.3877472 191 197.524886 188.516365
5100 57.3970424 180 197.154907 188.480993
5101 57.4063376 169 196.830762 188.445642
5102 57.4156328 181 196.573557 188.410312
5103 57.424928 195 196.378872 188.375002
5104 57.4342232 159 196.234428 188.339713
5105 57.4435184 186 196.127607 188.304444
5106 57.4528136 173 196.046498 188.269195
5107 57.4621088 208 195.982833 188.233967
5108 57.471404 176 195.940546 188.198759
5109 57.4806992 194 195.917129 188.163572
5110 57.4899944 194 195.906138 188.128404
5111 57.4992896 184 195.904778 188.093257
5112 57.5085848 174 195.911664 188.058129
5113 57.51788 188 195.925822 188.023022
5114 57.5271752 176 195.946531 187.987935
5115 57.5364704 184 195.973263 187.952867
5116 57.5457656 192 196.005624 187.91782
5117 57.5550608 186 196.043331 187.882792
5118 57.564356 190 196.086181 187.847785
5119 57.5736512 161 196.134034 187.812796
5120 57.5829464 182 196.186798 187.777828
5121 57.5922416 206 196.244382 187.742879
5122 57.6015368 176 196.306592 187.70795
5123 57.610832 170 196.37268 187.67304
5124 57.6201272 193 196.440165 187.63815
5125 57.6294224 177 196.507407 187.603279
5126 57.6387176 193 196.582836 187.568428
5127 57.6480128 185 196.669057 187.533595
5128 57.657308 190 196.761018 187.498783
5129 57.6666032 185 196.855516 187.463989
5130 57.6758984 177 196.951787 187.429215
5131 57.6851936 165 197.05788 187.394459
5132 57.6944888 194 197.173613 187.359723
5133 57.703784 199 197.296354 187.325006
5134 57.7130792 166 197.425704 187.290307
5135 57.7223744 172 197.561943 187.255628
5136 57.7316696 191 197.705715 187.220967
5137 57.7409648 185 197.859193 187.186326
5138 57.75026 175 198.030719 187.151703
5139 57.7595552 190 198.237747 187.117099
5140 57.7688504 162 198.469941 187.082513
5141 57.7781456 170 198.66704 187.047946
5142 57.7874408 181 198.862197 187.013398
5143 57.796736 186 199.066607 186.978868
5144 57.8060312 169 199.281551 186.944357
5145 57.8153264 178 199.507626 186.909864
5146 57.8246216 178 199.745475 186.875389
5147 57.8339168 188 199.995794 186.840933
5148 57.843212 201 200.25934 186.806494
5149 57.8525072 203 200.536935 186.772075
5150 57.8618024 200 200.829483 186.737673
5151 57.8710976 186 201.13804 186.703289
5152 57.8803928 158 201.464099 186.668924
5153 57.889688 192 201.810741 186.634576
5154 57.8989832 209 202.184066 186.600246
5155 57.9082784 192 202.584314 186.565935
5156 57.9175736 174 202.994213 186.531641
5157 57.9268688 185 203.424782 186.497364
5158 57.936164 210 203.881029 186.463106
5159 57.9454592 189 204.365234 186.428865
5160 57.9547544 204 204.87968 186.394642
5161 57.9640496 202 205.426897 186.360437
5162 57.9733448 182 206.009676 186.326249
5163 57.98264 199 206.63103 186.292078
5164 57.9919352 199 207.293973 186.257925
5165 58.0012304 172 208.001574 186.223789
5166 58.0105256 199 208.75925 186.189671
5167 58.0198208 182 209.575281 186.15557
5168 58.029116 213 210.453492 186.121486
5169 58.0384112 178 211.399787 186.087419
5170 58.0477064 206 212.421575 186.05337
5171 58.0570016 189 213.527418 186.019337
5172 58.0662968 224 214.72717 185.985321
5173 58.075592 178 216.032194 185.951323
5174 58.0848872 237 217.45573 185.917341
5175 58.0941824 162 219.013241 185.883376
5176 58.1034776 225 220.72289 185.849428
5177 58.1127728 197 222.606129 185.815497
5178 58.122068 222 224.688447 185.781582
5179 58.1313632 227 227.000308 185.747684
5180 58.1406584 201 229.57833 185.713803
5181 58.1499536 225 232.466661 185.679938
5182 58.1592488 227 235.718494 185.64609
5183 58.168544 226 239.400501 185.612258
5184 58.1778392 217 243.601215 185.578442
5185 58.1871344 209 248.426533 185.544643
5186 58.1964296 221 254.014872 185.51086
5187 58.2057248 261 260.56161 185.477093
5188 58.21502 273 268.300866 185.443342
5189 58.2243152 262 277.422587 185.409608
5190 58.2336104 259 288.355301 185.37589
5191 58.2429056 329 301.65049 185.342187
5192 58.2522008 345 318.041263 185.308501
5193 58.261496 363 338.546091 185.27483
5194 58.2707912 407 364.601287 185.241175
5195 58.2800864 420 398.244126 185.207537
5196 58.2893816 512 442.34341 185.173913
5197 58.2986768 538 500.801295 185.140306
5198 58.307972 620 578.442462 185.106714
5199 58.3172672 779 679.846706 185.073138
5200 58.3265624 867 805.760585 185.039577
5201 58.3358576 977 946.075441 185.006032
5202 58.3451528 1092 1072.61698 184.972502
5203 58.354448 1111 1143.34675 184.938988
5204 58.3637432 1196 1127.4798 184.905488
5205 58.3730384 1125 1032.81122 184.872005
5206 58.3823336 1125 900.056875 184.838536
5207 58.3916288 959 770.11665 184.805082
5208 58.400924 846 663.869497 184.771644
5209 58.4102192 656 585.141501 184.738221
5210 58.4195144 549 530.426468 184.704812
5211 58.4288096 512 495.01709 184.671419
5212 58.4381048 480 475.277762 184.63804
5213 58.4474 496 469.071476 184.604677
5214 58.4566952 495 475.52799 184.571328
5215 58.4659904 533 494.971129 184.537993
5216 58.4752856 572 528.238485 184.504674
5217 58.4845808 576 575.233987 184.471369
5218 58.493876 637 632.351892 184.438079
5219 58.5031712 699 689.330411 184.404803
5220 58.5124664 705 729.020937 184.371542
5221 58.5217616 699 734.70604 184.338295
5222 58.5310568 735 702.213525 184.305062
5223 58.540352 714 643.88303 184.271844
5224 58.5496472 598 578.637577 184.23864
5225 58.5589424 553 520.133527 184.20545
5226 58.5682376 513 473.686323 184.172274
5227 58.5775328 421 439.323938 184.139112
5228 58.586828 371 415.153629 184.105965
5229 58.5961232 355 399.118663 184.072831
5230 58.6054184 367 389.586541 184.039711
5231 58.6147136 341 385.436488 184.006605
5232 58.6240088 341 386.000841 183.973513
5233 58.633304 342 390.99426 183.940435
5234 58.6425992 337 400.470802 183.90737
5235 58.6518944 385 414.818179 183.874319
5236 58.6611896 433 434.791876 183.841282
5237 58.6704848 443 461.593861 183.808258
5238 58.67978 489 497.008784 183.775247
5239 58.6890752 553 543.62784 183.742251
5240 58.6983704 666 605.211415 183.709267
5241 58.7076656 774 687.185949 183.676297
5242 58.7169608 909 796.997294 183.64334
5243 58.726256 1063 943.726198 183.610396
5244 58.7355512 1295 1135.58863 183.577465
5245 58.7448464 1451 1372.75533 183.544548
5246 58.7541416 1680 1633.96016 183.511643
5247 58.7634368 1983 1864.02136 183.478752
5248 58.772732 1995 1984.54896 183.445873
5249 58.7820272 1970 1942.44423 183.413007
5250 58.7913224 1918 1757.01978 183.380154
5251 58.8006176 1677 1504.88877 183.347314
5252 58.8099128 1402 1260.22361 183.314487
5253 58.819208 1159 1060.20817 183.281672
5254 58.8285032 1016 911.323939 183.24887
5255 58.8377984 876 806.944613 183.21608
5256 58.8470936 714 738.323347 183.183303
5257 58.8563888 693 698.652728 183.150538
5258 58.865684 669 683.907257 183.117786
5259 58.8749792 708 692.650119 183.085046
5260 58.8842744 767 725.426651 183.052318
5261 58.8935696 853 783.694844 183.019603
5262 58.9028648 885 867.373212 182.986899
5263 58.91216 1060 970.096273 182.954208
5264 58.9214552 1075 1073.43656 182.921529
5265 58.9307504 1163 1146.02078 182.888862
5266 58.9400456 1131 1156.052 182.856206
5267 58.9493408 1151 1093.59907 182.823563
5268 58.958636 996 979.797559 182.790931
5269 58.9679312 906 849.900034 182.758312
5270 58.9772264 734 730.45997 182.725704
5271 58.9865216 643 632.303882 182.693107
5272 58.9958168 547 555.811923 182.660522
5273 59.005112 483 497.355416 182.627949
5274 59.0144072 420 452.779127 182.595387
5275 59.0237024 397 418.590838 182.562837
5276 59.0329976 361 392.133567 182.530298
5277 59.0422928 319 371.500473 182.49777
5278 59.051588 348 355.319728 182.465254
5279 59.0608832 295 342.605347 182.432749
5280 59.0701784 305 332.647272 182.400255
5281 59.0794736 308 324.932444 182.367772
5282 59.0887688 296 319.090276 182.3353
5283 59.098064 302 314.855408 182.302839
5284 59.1073592 298 312.042444 182.270389
5285 59.1166544 265 310.529081 182.23795
5286 59.1259496 298 310.245247 182.205521
5287 59.1352448 287 311.166794 182.173104
5288 59.14454 280 313.312854 182.140697
5289 59.1538352 262 316.746492 182.108301
5290 59.1631304 267 321.578678 182.075915
5291 59.1724256 347 327.976008 182.04354
5292 59.1817208 303 336.173108 182.011176
5293 59.191016 296 346.491261 181.978821
5294 59.2003112 351 359.365755 181.946478
5295 59.2096064 309 375.385783 181.914144
5296 59.2189016 336 395.352827 181.881821
5297 59.2281968 397 420.366531 181.849508
5298 59.237492 399 451.951566 181.817205
5299 59.2467872 493 492.244582 181.784912
5300 59.2560824 558 544.264839 181.752629
5301 59.2653776 602 612.28514 181.720356
5302 59.2746728 716 702.268578 181.688093
5303 59.283968 975 822.151712 181.65584
5304 59.2932632 1142 981.25036 181.623597
5305 59.3025584 1391 1187.04273 181.591363
5306 59.3118536 1576 1436.52262 181.55914
5307 59.3211488 1812 1701.30118 181.526925
5308 59.330444 1914 1916.96135 181.494721
5309 59.3397392 1878 2003.02732 181.462525
5310 59.3490344 1794 1920.26226 181.43034
5311 59.3583296 1699 1708.1896 181.398163
5312 59.3676248 1516 1449.80901 181.365996
5313 59.37692 1433 1211.46883 181.333838
5314 59.3862152 1212 1021.22942 181.30169
5315 59.3955104 1021 881.038585 181.269551
5316 59.4048056 925 783.175541 181.23742
5317 59.4141008 846 719.181664 181.205299
5318 59.423396 745 682.804451 181.173187
5319 59.4326912 735 670.385938 181.141084
5320 59.4419864 718 680.855205 181.108989
5321 59.4512816 798 715.020127 181.076904
5322 59.4605768 828 774.541574 181.044827
5323 59.469872 941 859.4984 181.012759
5324 59.4791672 956 963.631066 180.980699
5325 59.4884624 1054 1068.26359 180.948648
5326 59.4977576 1098 1141.24726 180.916606
5327 59.5070528 998 1150.26344 180.884572
5328 59.516348 996 1086.14325 180.852547
5329 59.5256432 901 971.010872 180.82053
5330 59.5349384 794 839.990734 180.788521
5331 59.5442336 802 719.173515 180.75652
5332 59.5535288 610 619.313331 180.724528
5333 59.562824 580 540.938011 180.692543
5334 59.5721192 514 480.542575 180.660567
5335 59.5814144 439 434.017804 180.628599
5336 59.5907096 414 397.874105 180.596639
5337 59.6000048 371 369.452715 180.564686
5338 59.6093 336 346.808515 180.532742
5339 59.6185952 275 328.53528 180.500805
5340 59.6278904 288 313.614909 180.468876
5341 59.6371856 280 301.304656 180.436955
5342 59.6464808 276 291.057111 180.405041
5343 59.655776 266 282.46449 180.373135
5344 59.6650712 242 275.219991 180.341236
5345 59.6743664 234 269.090917 180.309344
5346 59.6836616 212 263.899871 180.27746
5347 59.6929568 251 259.511561 180.245584
5348 59.702252 234 255.823525 180.213714
5349 59.7115472 253 252.75969 180.181852
5350 59.7208424 205 250.266043 180.149997
5351 59.7301376 235 248.307963 180.118149
5352 59.7394328 211 246.868971 180.086308
5353 59.748728 221 245.950827 180.054474
5354 59.7580232 227 245.575078 180.022646
5355 59.7673184 218 245.786321 179.990826
5356 59.7766136 228 246.657747 179.959012
5357 59.7859088 237 248.299832 179.927205
5358 59.795204 207 250.873589 179.895405
5359 59.8044992 251 254.610472 179.863612
5360 59.8137944 235 259.841906 179.831824
5361 59.8230896 258 267.041967 179.800044
5362 59.8323848 293 276.885244 179.76827
5363 59.84168 294 290.312759 179.736502
5364 59.8509752 332 308.566953 179.70474
5365 59.8602704 364 333.072165 179.672985
5366 59.8695656 387 364.871228 179.641236
5367 59.8788608 438 403.176989 179.609493
5368 59.888156 472 443.002222 179.577756
5369 59.8974512 488 473.773894 179.546025
5370 59.9067464 526 483.166872 179.5143
5371 59.9160416 515 466.482527 179.482581
5372 59.9253368 471 431.392466 179.450867
5373 59.934632 426 390.983878 179.41916
5374 59.9439272 384 354.677178 179.387458
5375 59.9532224 392 325.994957 179.355762
5376 59.9625176 340 304.869418 179.324071
5377 59.9718128 302 290.037302 179.292386
5378 59.981108 306 280.223029 179.260707
5379 59.9904032 272 274.508238 179.229032
5380 59.9996984 277 272.377999 179.197364
5381 60.0089936 297 273.677769 179.1657
5382 60.0182888 287 278.53988 179.134042
5383 60.027584 289 287.236916 179.102389
5384 60.0368792 316 299.837849 179.07074
5385 60.0461744 328 315.514348 179.039097
5386 60.0554696 338 331.592185 179.007459
5387 60.0647648 351 343.238972 178.975826
5388 60.07406 334 345.298942 178.944198
5389 60.0833552 318 335.964537 178.912575
5390 60.0926504 309 318.409683 178.880956
5391 60.1019456 290 298.090196 178.849342
5392 60.1112408 285 279.17148 178.817732
5393 60.120536 248 263.426563 178.786128
5394 60.1298312 265 250.999077 178.754527
5395 60.1391264 228 241.37218 178.722931
5396 60.1484216 243 233.91305 178.69134
5397 60.1577168 229 228.080558 178.659753
5398 60.167012 218 223.479572 178.62817
5399 60.1763072 208 219.792875 178.596591
5400 60.1856024 202 216.800007 178.565016
5401 60.1948976 209 214.338857 178.533446
5402 60.2041928 203 212.291557 178.501879
5403 60.213488 193 210.571063 178.470317
5404 60.2227832 199 209.112174 178.438758
5405 60.2320784 181 207.865436 178.407203
5406 60.2413736 225 206.792903 178.375652
5407 60.2506688 179 205.865263 178.344105
5408 60.259964 206 205.06026 178.312561
5409 60.2692592 185 204.361854 178.281021
5410 60.2785544 209 203.754768 178.249484
5411 60.2878496 185 203.217993 178.217951
5412 60.2971448 201 202.746322 178.186421
5413 60.30644 181 202.333301 178.154895
5414 60.3157352 210 201.972457 178.123372
5415 60.3250304 170 201.658326 178.091852
5416 60.3343256 205 201.386352 178.060335
5417 60.3436208 186 201.152715 178.028822
5418 60.352916 199 200.954207 177.997311
5419 60.3622112 207 200.788126 177.965803
5420 60.3715064 156 200.652196 177.934299
5421 60.3808016 204 200.5445 177.902797
5422 60.3900968 183 200.463429 177.871298
5423 60.399392 204 200.407636 177.839801
5424 60.4086872 184 200.376019 177.808308
5425 60.4179824 188 200.367772 177.776817
5426 60.4272776 182 200.382845 177.745328
5427 60.4365728 204 200.423616 177.713842
5428 60.445868 178 200.494755 177.682358
5429 60.4551632 186 200.600934 177.650877
5430 60.4644584 182 200.754344 177.619398
5431 60.4737536 181 200.893862 177.587921
5432 60.4830488 153 201.03829 177.556447
5433 60.492344 185 201.201548 177.524974
5434 60.5016392 181 201.385954 177.493504
5435 60.5109344 180 201.591928 177.462036
5436 60.5202296 180 201.819895 177.430569
5437 60.5295248 165 202.070491 177.399104
5438 60.53882 163 202.345128 177.367642
5439 60.5481152 205 202.648809 177.336181
5440 60.5574104 194 202.999021 177.304721
5441 60.5667056 190 203.409213 177.273263
5442 60.5760008 191 203.81522 177.241807
5443 60.585296 186 204.223012 177.210352
5444 60.5945912 175 204.655023 177.178899
5445 60.6038864 182 205.117227 177.147447
5446 60.6131816 190 205.611481 177.115996
5447 60.6224768 201 206.139537 177.084547
5448 60.631772 168 206.703325 177.053098
5449 60.6410672 167 207.304975 177.021651
5450 60.6503624 192 207.946835 176.990205
5451 60.6596576 207 208.631496 176.95876
5452 60.6689528 173 209.361816 176.927316
5453 60.678248 216 210.14095 176.895872
5454 60.6875432 189 210.972386 176.86443
5455 60.6968384 212 211.859986 176.832988
5456 60.7061336 227 212.808026 176.801547
5457 60.7154288 198 213.821255 176.770106
5458 60.724724 209 214.904954 176.738666
5459 60.7340192 217 216.065003 176.707226
5460 60.7433144 243 217.307969 176.675787
5461 60.7526096 195 218.641197 176.644348
5462 60.7619048 211 220.072929 176.61291
5463 60.7712 219 221.612425 176.581472
5464 60.7804952 206 223.270126 176.550034
5465 60.7897904 227 225.057819 176.518596
5466 60.7990856 251 226.988832 176.487158
5467 60.8083808 212 229.078421 176.45572
5468 60.817676 224 231.344275 176.424282
5469 60.8269712 224 233.806165 176.392843
5470 60.8362664 242 236.487085 176.361405
5471 60.8455616 227 239.413592 176.329966
5472 60.8548568 254 242.616533 176.298527
5473 60.864152 260 246.13153 176.267088
5474 60.8734472 244 250.000505 176.235648
5475 60.8827424 277 254.273076 176.204207
5476 60.8920376 285 259.007879 176.172766
5477 60.9013328 249 264.274728 176.141324
5478 60.910628 260 270.157325 176.109882
5479 60.9199232 278 276.756703 176.078439
5480 60.9292184 242 284.195713 176.046994
5481 60.9385136 290 292.624902 176.015549
5482 60.9478088 301 302.230306 175.984103
5483 60.957104 287 313.243892 175.952656
5484 60.9663992 320 325.957703 175.921208
5485 60.9756944 304 340.743234 175.889759
5486 60.9849896 332 358.07833 175.858308
5487 60.9942848 364 378.584941 175.826856
5488 61.00358 381 403.082823 175.795403
5489 61.0128752 401 432.666764 175.763948
5490 61.0221704 457 468.818739 175.732492
5491 61.0314656 548 513.571693 175.701034
5492 61.0407608 573 569.747999 175.669575
5493 61.050056 741 641.299629 175.638114
5494 61.0593512 838 733.765163 175.606651
5495 61.0686464 1005 854.789076 175.575186
5496 61.0779416 1187 1014.41056 175.54372
5497 61.0872368 1424 1224.19852 175.512251
5498 61.096532 1627 1493.06738 175.480781
5499 61.1058272 1968 1816.41089 175.449308
5500 61.1151224 2188 2157.8917 175.417834
5501 61.1244176 2308 2436.99457 175.386357
5502 61.1337128 2505 2553.49468 175.354878
5503 61.143008 2431 2456.81084 175.323396
5504 61.1523032 2307 2192.5673 175.291912
5505 61.1615984 2137 1862.87925 175.260426
5506 61.1708936 1737 1553.00158 175.228937
5507 61.1801888 1431 1301.60017 175.197445
5508 61.189484 1226 1113.49671 175.165951
5509 61.1987792 1112 979.864418 175.134454
5510 61.2080744 900 889.945037 175.102954
5511 61.2173696 814 835.307397 175.071452
5512 61.2266648 793 810.703346 175.039946
5513 61.23596 835 813.864476 175.008438
5514 61.2452552 861 845.041348 174.976926
5515 61.2545504 913 906.227394 174.945411
5516 61.2638456 1058 999.386219 174.913894
5517 61.2731408 1201 1122.51916 174.882372
5518 61.282436 1324 1262.96694 174.850848
5519 61.2917312 1403 1391.02809 174.81932
5520 61.3010264 1479 1463.90523 174.787789
5521 61.3103216 1373 1448.13568 174.756254
5522 61.3196168 1317 1345.30091 174.724716
5523 61.328912 1202 1190.91437 174.693174
5524 61.3382072 1042 1027.33117 174.661628
5525 61.3475024 903 881.748653 174.630079
5526 61.3567976 839 763.649709 174.598525
5527 61.3660928 688 672.132195 174.566968
5528 61.375388 568 602.621777 174.535407
5529 61.3846832 512 550.262159 174.503842
5530 61.3939784 436 511.051361 174.472272
5531 61.4032736 434 481.998908 174.440699
5532 61.4125688 411 460.978771 174.409121
5533 61.421864 402 446.539203 174.377539
5534 61.4311592 389 437.743147 174.345952
5535 61.4404544 362 434.056983 174.314362
5536 61.4497496 400 435.314485 174.282766
5537 61.4590448 411 441.684064 174.251166
5538 61.46834 380 453.695752 174.219562
5539 61.4776352 440 472.313769 174.187952
5540 61.4869304 443 499.062808 174.156338
5541 61.4962256 517 536.218362 174.124719
5542 61.5055208 606 587.054992 174.093096
5543 61.514816 686 656.076121 174.061467
5544 61.5241112 815 748.945073 174.029833
5545 61.5334064 903 871.365566 173.998194
5546 61.5427016 1134 1025.44424 173.96655
5547 61.5519968 1266 1202.06034 173.934901
5548 61.561292 1350 1371.42575 173.903246
5549 61.5705872 1513 1483.34224 173.871586
5550 61.5798824 1396 1491.95861 173.839921
5551 61.5891776 1328 1393.34592 173.80825
5552 61.5984728 1331 1231.30147 173.776573
5553 61.607768 1177 1060.6504 173.744891
5554 61.6170632 1062 915.049512 173.713203
5555 61.6263584 906 804.730113 173.68151
5556 61.6356536 854 727.797341 173.64981
5557 61.6449488 839 679.161544 173.618105
5558 61.654244 701 654.484231 173.586393
5559 61.6635392 731 651.319422 173.554676
5560 61.6728344 741 669.170288 173.522953
5561 61.6821296 828 709.038438 173.491223
5562 61.6914248 818 772.255425 173.459487
5563 61.70072 917 857.986335 173.427745
5564 61.7100152 1055 959.353558 173.395996
5565 61.7193104 1121 1060.49924 173.364241
5566 61.7286056 1247 1139.00645 173.33248
5567 61.7379008 1245 1174.28989 173.300711
5568 61.747196 1102 1155.32993 173.268937
5569 61.7564912 1082 1084.27102 173.237155
5570 61.7657864 959 977.768656 173.205367
5571 61.7750816 930 860.517887 173.173572
5572 61.7843768 804 752.80881 173.14177
5573 61.793672 702 664.279626 173.109961
5574 61.8029672 629 596.222005 173.078145
5575 61.8122624 540 546.187175 173.046321
5576 61.8215576 555 511.011507 173.014491
5577 61.8308528 529 488.069159 172.982653
5578 61.840148 520 475.568468 172.950808
5579 61.8494432 478 472.43491 172.918956
5580 61.8587384 461 477.931444 172.887096
5581 61.8680336 444 490.937176 172.855229
5582 61.8773288 481 508.88481 172.823354
5583 61.886624 466 526.910602 172.791471
5584 61.8959192 528 538.709015 172.759581
5585 61.9052144 505 540.062363 172.727683
5586 61.9145096 523 532.393609 172.695777
5587 61.9238048 507 521.906009 172.663863
5588 61.9331 485 515.257115 172.631941
5589 61.9423952 486 516.807159 172.600011
5590 61.9516904 522 528.863434 172.568072
5591 61.9609856 544 553.036723 172.536126
5592 61.9702808 611 591.357755 172.504171
5593 61.979576 728 646.983151 172.472208
5594 61.9888712 835 724.656781 172.440237
5595 61.9981664 941 830.886495 172.408257
5596 62.0074616 1266 973.289613 172.376268
5597 62.0167568 1334 1157.68486 172.344271
5598 62.026052 1570 1380.59806 172.312265
5599 62.0353472 1732 1616.89533 172.28025
5600 62.0446424 1874 1811.45432 172.248227
5601 62.0539376 1903 1895.27489 172.216195
5602 62.0632328 1918 1831.66331 172.184153
5603 62.072528 1806 1648.80692 172.152103
5604 62.0818232 1629 1415.73049 172.120043
5605 62.0911184 1353 1192.85313 172.087975
5606 62.1004136 1135 1009.3256 172.055897
5607 62.1097088 1030 870.060186 172.02381
5608 62.119004 822 769.509894 171.991713
5609 62.1282992 808 700.203931 171.959607
5610 62.1375944 672 656.042658 171.927491
5611 62.1468896 707 633.052265 171.895366
5612 62.1561848 681 629.300924 171.863231
5613 62.16548 657 644.61664 171.831086
5614 62.1747752 699 680.155421 171.798932
5615 62.1840704 793 737.46797 171.766768
5616 62.1933656 910 816.360155 171.734593
5617 62.2026608 935 910.911595 171.702409
5618 62.211956 1043 1004.7323 171.670215
5619 62.2212512 1091 1070.62928 171.63801
5620 62.2305464 1099 1081.46555 171.605796
5621 62.2398416 994 1028.46734 171.573571
5622 62.2491368 976 928.498154 171.541335
5623 62.258432 870 810.94572 171.50909
5624 62.2677272 765 699.518744 171.476833
5625 62.2770224 654 605.322985 171.444566
5626 62.2863176 532 530.060772 171.412289
5627 62.2956128 456 471.237138 171.380001
5628 62.304908 413 425.480046 171.347702
5629 62.3142032 399 389.664228 171.315392
5630 62.3234984 341 361.304123 171.283071
5631 62.3327936 312 338.556659 171.250739
5632 62.3420888 298 320.07303 171.218396
5633 62.351384 287 304.865629 171.186042
5634 62.3606792 280 292.207052 171.153677
5635 62.3699744 263 281.556464 171.1213
5636 62.3792696 266 272.507298 171.088913
5637 62.3885648 208 264.750214 171.056513
5638 62.39786 239 258.047062 171.024103
5639 62.4071552 205 252.212406 170.99168
5640 62.4164504 248 247.10001 170.959246
5641 62.4257456 219 242.592398 170.926801
5642 62.4350408 214 238.589836 170.894343
5643 62.444336 233 234.994295 170.861874
5644 62.4536312 216 231.735681 170.829393
5645 62.4629264 227 228.854085 170.7969
5646 62.4722216 204 226.274743 170.764395
5647 62.4815168 228 223.951629 170.731877
5648 62.490812 201 221.850213 170.699348
5649 62.5001072 197 219.942781 170.666806
5650 62.5094024 173 218.207842 170.634252
5651 62.5186976 193 216.627283 170.601685
5652 62.5279928 171 215.18558 170.569106
5653 62.537288 183 213.869369 170.536515
5654 62.5465832 210 212.667105 170.503911
5655 62.5558784 207 211.568785 170.471294
5656 62.5651736 174 210.565721 170.438664
5657 62.5744688 188 209.650348 170.406022
5658 62.583764 178 208.816074 170.373366
5659 62.5930592 175 208.057147 170.340698
5660 62.6023544 198 207.368546 170.308016
5661 62.6116496 188 206.745897 170.275322
5662 62.6209448 190 206.18539 170.242614
5663 62.63024 181 205.683722 170.209893
5664 62.6395352 203 205.23804 170.177159
5665 62.6488304 180 204.845899 170.144411
5666 62.6581256 161 204.505223 170.11165
5667 62.6674208 191 204.214276 170.078875
5668 62.676716 198 203.971636 170.046087
5669 62.6860112 169 203.776172 170.013284
5670 62.6953064 205 203.627034 169.980468
5671 62.7046016 162 203.523633 169.947639
5672 62.7138968 177 203.465638 169.914795
5673 62.723192 199 203.452968 169.881937
5674 62.7324872 190 203.485792 169.849066
5675 62.7417824 197 203.564526 169.81618
5676 62.7510776 191 203.68984 169.78328
5677 62.7603728 167 203.862665 169.750365
5678 62.769668 201 204.084203 169.717437
5679 62.7789632 207 204.355941 169.684494
5680 62.7882584 184 204.679666 169.651536
5681 62.7975536 192 205.057495 169.618564
5682 62.8068488 201 205.491894 169.585577
5683 62.816144 172 205.985712 169.552576
5684 62.8254392 205 206.542222 169.519559
5685 62.8347344 201 207.165167 169.486528
5686 62.8440296 186 207.858802 169.453482
5687 62.8533248 213 208.627932 169.420421
5688 62.86262 214 209.477843 169.387345
5689 62.8719152 234 210.41372 169.354253
5690 62.8812104 242 211.438867 169.321147
5691 62.8905056 236 212.559708 169.288025
5692 62.8998008 224 213.801318 169.254888
5693 62.909096 215 215.169334 169.221735
5694 62.9183912 229 216.672205 169.188567
5695 62.9276864 218 218.323197 169.155383
5696 62.9369816 224 220.138186 169.122184
5697 62.9462768 218 222.135543 169.088969
5698 62.955572 228 224.336571 169.055738
5699 62.9648672 214 226.766086 169.022491
5700 62.9741624 231 229.453137 168.989228
5701 62.9834576 241 232.431973 168.95595
5702 62.9927528 242 235.743362 168.922655
5703 63.002048 271 239.435378 168.889344
5704 63.0113432 253 243.562398 168.856016
5705 63.0206384 254 248.188713 168.822673
5706 63.0299336 235 253.378515 168.789313
5707 63.0392288 248 259.225432 168.755936
5708 63.048524 235 265.938704 168.722543
5709 63.0578192 275 273.652846 168.689134
5710 63.0671144 278 282.555244 168.655707
5711 63.0764096 303 292.897523 168.622264
5712 63.0857048 292 305.005547 168.588804
5713 63.095 305 319.308188 168.555328
5714 63.1042952 365 336.372789 168.521834
5715 63.1135904 355 356.95924 168.488323
5716 63.1228856 383 382.098393 168.454795
5717 63.1321808 409 413.204358 168.42125
5718 63.141476 512 452.230954 168.387687
5719 63.1507712 572 501.873878 168.354107
5720 63.1600664 711 565.78117 168.32051
5721 63.1693616 797 648.61239 168.286895
5722 63.1786568 866 755.482592 168.253263
5723 63.187952 987 889.773565 168.219613
5724 63.1972472 1091 1047.90817 168.185945
5725 63.2065424 1217 1211.38844 168.15226
5726 63.2158376 1419 1343.08827 168.118556
5727 63.2251328 1473 1401.54644 168.084835
5728 63.234428 1503 1372.62845 168.051096
5729 63.2437232 1479 1284.74945 168.017338
5730 63.2530184 1456 1185.85693 167.983563
5731 63.2623136 1350 1113.22472 167.949769
5732 63.2716088 1300 1085.32249 167.915956
5733 63.280904 1230 1108.77532 167.882126
5734 63.2901992 1297 1185.12874 167.848277
5735 63.2994944 1396 1311.18665 167.814409
5736 63.3087896 1542 1472.67221 167.780523
5737 63.3180848 1658 1635.53029 167.746618
5738 63.32738 1817 1747.38559 167.712694
5739 63.3366752 1795 1762.792 167.678752
5740 63.3459704 1802 1679.28414 167.64479
5741 63.3552656 1755 1541.8114 167.61081
5742 63.3645608 1569 1406.06088 167.57681
5743 63.373856 1446 1304.46688 167.542792
5744 63.3831512 1277 1239.964 167.508754
5745 63.3924464 1224 1195.14212 167.474696
5746 63.4017416 1141 1145.95215 167.44062
5747 63.4110368 1117 1077.53024 167.406524
5748 63.420332 1042 993.315649 167.372408
5749 63.4296272 975 909.019564 167.338273
5750 63.4389224 828 839.978285 167.304118
5751 63.4482176 832 794.927075 167.269944
5752 63.4575128 785 776.99926 167.235749
5753 63.466808 820 786.287336 167.201535
5754 63.4761032 859 820.415666 167.167301
5755 63.4853984 907 872.486527 167.133046
5756 63.4946936 902 927.80041 167.098772
5757 63.5039888 915 963.801209 167.064477
5758 63.513284 937 958.576057 167.030162
5759 63.5225792 889 905.204473 166.995827
5760 63.5318744 815 817.319374 166.961471
5761 63.5411696 686 718.0244 166.927095
5762 63.5504648 574 625.27771 166.892698
5763 63.55976 506 547.044014 166.858281
5764 63.5690552 462 484.231545 166.823842
5765 63.5783504 366 434.72082 166.789383
5766 63.5876456 325 395.74892 166.754903
5767 63.5969408 358 364.849403 166.720402
5768 63.606236 306 340.075526 166.68588
5769 63.6155312 276 319.962554 166.651337
5770 63.6248264 262 303.425689 166.616773
5771 63.6341216 249 289.660453 166.582188
5772 63.6434168 250 278.070446 166.547581
5773 63.652712 223 268.225441 166.512952
5774 63.6620072 224 259.779242 166.478303
5775 63.6713024 218 252.471319 166.443631
5776 63.6805976 212 246.099006 166.408938
5777 63.6898928 229 240.503656 166.374223
5778 63.699188 213 235.559627 166.339487
5779 63.7084832 191 231.166247 166.304728
5780 63.7177784 220 227.24207 166.269948
5781 63.7270736 204 223.720626 166.235145
5782 63.7363688 186 220.547222 166.200321
5783 63.745664 204 217.676516 166.165474
5784 63.7549592 182 215.070653 166.130605
5785 63.7642544 168 212.697827 166.095714
5786 63.7735496 192 210.531157 166.0608
5787 63.7828448 195 208.547802 166.025863
5788 63.79214 198 206.728262 165.990904
5789 63.8014352 192 205.055817 165.955923
5790 63.8107304 198 203.516076 165.920919
5791 63.8200256 187 202.096619 165.885892
5792 63.8293208 181 200.786699 165.850842
5793 63.838616 195 199.577 165.815769
5794 63.8479112 204 198.459444 165.780673
5795 63.8572064 161 197.427028 165.745553
5796 63.8665016 183 196.473694 165.710411
5797 63.8757968 170 195.594221 165.675246
5798 63.885092 181 194.784139 165.640057
5799 63.8943872 176 194.039658 165.604844
5800 63.9036824 181 193.357619 165.569608
5801 63.9129776 164 192.735449 165.534349
5802 63.9222728 173 192.17114 165.499066
5803 63.931568 178 191.663232 165.463759
5804 63.9408632 190 191.210813 165.428428
5805 63.9501584 172 190.813536 165.393073
5806 63.9594536 182 190.471668 165.357695
5807 63.9687488 174 190.186262 165.322292
5808 63.978044 169 189.959683 165.286865
5809 63.9873392 178 189.794949 165.251414
5810 63.9966344 166 189.69182 165.215939
5811 64.0059296 166 189.655461 165.18044
5812 64.0152248 159 189.692267 165.144915
5813 64.02452 181 189.809493 165.109367
5814 64.0338152 169 190.01615 165.073794
5815 64.0431104 147 190.32361 165.038196
5816 64.0524056 188 190.746231 165.002573
5817 64.0617008 204 191.302209 164.966926
5818 64.070996 185 192.01472 164.931253
5819 64.0802912 194 192.91349 164.895556
5820 64.0895864 188 194.036976 164.859833
5821 64.0988816 166 195.435414 164.824086
5822 64.1081768 169 197.175151 164.788313
5823 64.117472 193 199.344873 164.752515
5824 64.1267672 186 202.064798 164.716691
5825 64.1360624 194 205.500439 164.680842
5826 64.1453576 203 209.878173 164.644967
5827 64.1546528 222 215.494328 164.609067
5828 64.163948 223 222.747969 164.573141
5829 64.1732432 238 232.193664 164.537189
5830 64.1825384 256 244.643369 164.501212
5831 64.1918336 254 260.78958 164.465208
5832 64.2011288 329 280.858289 164.429179
5833 64.210424 318 303.777692 164.393123
5834 64.2197192 361 326.026744 164.357041
5835 64.2290144 329 341.533293 164.320933
5836 64.2383096 350 344.434908 164.284799
5837 64.2476048 341 333.663615 164.248638
5838 64.2569 335 314.152442 164.212451
5839 64.2661952 306 292.739195 164.176237
5840 64.2754904 304 274.008334 164.139996
5841 64.2847856 269 259.620368 164.103729
5842 64.2940808 264 249.554869 164.067435
5843 64.303376 257 243.252453 164.031114
5844 64.3126712 254 240.172418 163.994766
5845 64.3219664 268 239.984096 163.958391
5846 64.3312616 245 242.613235 163.921988
5847 64.3405568 263 248.251041 163.885559
5848 64.349852 258 257.353727 163.849102
5849 64.3591472 314 270.622989 163.812618
5850 64.3684424 312 288.889988 163.776107
5851 64.3777376 338 312.695143 163.739567
5852 64.3870328 368 341.347961 163.703001
5853 64.396328 416 371.471262 163.666406
5854 64.4056232 398 396.107657 163.629784
5855 64.4149184 433 406.708884 163.593134
5856 64.4242136 426 398.56526 163.556456
5857 64.4335088 390 374.780081 163.51975
5858 64.442804 363 343.716858 163.483016
5859 64.4520992 332 313.114972 163.446254
5860 64.4613944 300 287.050644 163.409463
5861 64.4706896 251 266.498893 163.372644
5862 64.4799848 249 250.935876 163.335797
5863 64.48928 229 239.439987 163.298921
5864 64.4985752 234 231.168245 163.262017
5865 64.5078704 230 225.492068 163.225084
5866 64.5171656 237 222.003881 163.188122
5867 64.5264608 215 220.489399 163.151131
5868 64.535756 196 220.893603 163.114112
5869 64.5450512 214 223.272958 163.077063
5870 64.5543464 242 227.698202 163.039986
5871 64.5636416 226 234.047686 163.002879
5872 64.5729368 222 241.653386 162.965743
5873 64.582232 228 248.935733 162.928578
5874 64.5915272 224 253.501802 162.891383
5875 64.6008224 263 253.193072 162.854159
5876 64.6101176 227 247.558711 162.816905
5877 64.6194128 250 238.206097 162.779622
5878 64.628708 207 227.56941 162.742309
5879 64.6380032 221 217.529098 162.704966
5880 64.6472984 210 209.03716 162.667593
5881 64.6565936 189 202.187616 162.630191
5882 64.6658888 205 196.767084 162.592758
5883 64.675184 165 192.490339 162.555295
5884 64.6844792 164 189.088269 162.517802
5885 64.6937744 163 186.358414 162.480279
5886 64.7030696 164 184.145956 162.442725
5887 64.7123648 156 182.335709 162.405141
5888 64.72166 165 180.843619 162.367526
5889 64.7309552 160 179.608998 162.329881
5890 64.7402504 159 178.588841 162.292205
5891 64.7495456 193 177.754028 162.254498
5892 64.7588408 156 177.086976 162.21676
5893 64.768136 175 176.580244 162.178992
5894 64.7774312 157 176.235058 162.141192
5895 64.7867264 174 176.058837 162.103361
5896 64.7960216 159 176.070063 162.065499
5897 64.8053168 171 176.301741 162.027606
5898 64.814612 159 176.7253 161.989682
5899 64.8239072 169 177.24404 161.951726
5900 64.8332024 160 177.662344 161.913738
5901 64.8424976 162 177.726715 161.875719
5902 64.8517928 174 177.24588 161.837668
5903 64.861088 152 176.289467 161.799586
5904 64.8703832 151 175.109603 161.761471
5905 64.8796784 165 173.947374 161.723325
5906 64.8889736 157 172.9335 161.685147
5907 64.8982688 171 172.099362 161.646936
5908 64.907564 164 171.421629 161.608694
5909 64.9168592 159 170.843206 161.570419
5910 64.9261544 130 170.320241 161.532111
5911 64.9354496 166 169.946249 161.493772
5912 64.9447448 160 169.686395 161.4554
5913 64.95404 158 169.512015 161.416995
5914 64.9633352 156 169.417986 161.378557
5915 64.9726304 154 169.404932 161.340087
5916 64.9819256 148 169.478427 161.301584
5917 64.9912208 142 169.638628 161.263048
5918 65.000516 134 169.866274 161.224479
5919 65.0098112 156 170.105519 161.185877
5920 65.0191064 173 170.259279 161.147242
5921 65.0284016 137 170.221731 161.108573
5922 65.0376968 131 169.943326 161.069871
5923 65.046992 156 169.469022 161.031136
5924 65.0562872 163 168.903761 160.992367
5925 65.0655824 144 168.34486 160.953565
5926 65.0748776 160 167.846051 160.914729
5927 65.0841728 138 167.422203 160.875859
5928 65.093468 153 167.067722 160.836955
5929 65.1027632 145 166.77021 160.798018
5930 65.1120584 144 166.516227 160.759046
5931 65.1213536 172 166.289543 160.720041
5932 65.1306488 147 166.059621 160.681001
5933 65.139944 142 165.808271 160.641927
5934 65.1492392 172 165.626141 160.602818
5935 65.1585344 131 165.483932 160.563675
5936 65.1678296 183 165.356785 160.524498
5937 65.1771248 139 165.239066 160.485286
5938 65.18642 134 165.12918 160.446039
5939 65.1957152 144 165.026214 160.406757
5940 65.2050104 154 164.930114 160.367441
5941 65.2143056 131 164.840867 160.32809
5942 65.2236008 133 164.754396 160.288703
5943 65.232896 150 164.671158 160.249282
5944 65.2421912 157 164.591611 160.209825
5945 65.2514864 152 164.515603 160.170334
5946 65.2607816 155 164.442909 160.130806
5947 65.2700768 139 164.373342 160.091244
5948 65.279372 137 164.30675 160.051645
5949 65.2886672 156 164.243028 160.012012
5950 65.2979624 150 164.182233 159.972342
5951 65.3072576 171 164.125334 159.932637
5952 65.3165528 158 164.077096 159.892896
5953 65.325848 138 164.04335 159.853119
5954 65.3351432 146 164.006079 159.813305
5955 65.3444384 153 163.960818 159.773456
5956 65.3537336 152 163.916174 159.733571
5957 65.3630288 157 163.875302 159.693649
5958 65.372324 133 163.839202 159.653691
5959 65.3816192 137 163.797473 159.613696
5960 65.3909144 161 163.725797 159.573665
5961 65.4002096 148 163.640866 159.533597
5962 65.4095048 169 163.603258 159.493493
5963 65.4188 143 163.572569 159.453351
5964 65.4280952 137 163.550297 159.413173
5965 65.4373904 129 163.532077 159.372958
5966 65.4466856 145 163.517371 159.332706
5967 65.4559808 147 163.506361 159.292417
5968 65.465276 177 163.499263 159.25209
5969 65.4745712 144 163.496315 159.211726
5970 65.4838664 140 163.4978 159.171325
5971 65.4931616 151 163.504107 159.130886
5972 65.5024568 148 163.515953 159.09041
5973 65.511752 155 163.534045 159.049896
5974 65.5210472 151 163.557147 159.009344
5975 65.5303424 143 163.585604 158.968754
5976 65.5396376 157 163.618684 158.928127
5977 65.5489328 145 163.652289 158.887461
5978 65.558228 166 163.687854 158.846758
5979 65.5675232 151 163.747536 158.806016
5980 65.5768184 152 163.821057 158.765236
5981 65.5861136 149 163.906043 158.724417
5982 65.5954088 140 164.000133 158.683561
5983 65.604704 144 164.106839 158.642665
5984 65.6139992 154 164.228357 158.601731
5985 65.6232944 135 164.366492 158.560759
5986 65.6325896 147 164.523289 158.519747
5987 65.6418848 163 164.70113 158.478697
5988 65.65118 158 164.902801 158.437608
5989 65.6604752 147 165.131581 158.396479
5990 65.6697704 149 165.391348 158.355312
5991 65.6790656 166 165.686715 158.314105
5992 65.6883608 152 166.023198 158.27286
5993 65.697656 153 166.407444 158.231574
5994 65.7069512 157 166.847509 158.19025
5995 65.7162464 162 167.353235 158.148885
5996 65.7255416 177 167.93674 158.107481
5997 65.7348368 164 168.613068 158.066038
5998 65.744132 164 169.401068 158.024554
5999 65.7534272 154 170.324582 157.983031
6000 65.7627224 164 171.414079 157.941467
6001 65.7720176 174 172.708922 157.899864
6002 65.7813128 153 174.260547 157.85822
6003 65.790608 174 176.136955 157.816536
6004 65.7999032 167 178.429123 157.774812
6005 65.8091984 163 181.26014 157.733047
6006 65.8184936 156 184.798154 157.691242
6007 65.8277888 169 189.274206 157.649396
6008 65.837084 199 195.005111 157.60751
6009 65.8463792 189 202.417574 157.565583
6010 65.8556744 207 212.057605 157.523615
6011 65.8649696 247 224.539101 157.481605
6012 65.8742648 239 240.328775 157.439555
6013 65.88356 282 259.21178 157.397464
6014 65.8928552 266 279.3985 157.355332
6015 65.9021504 295 296.84075 157.313158
6016 65.9114456 333 306.168367 157.270943
6017 65.9207408 317 303.760849 157.228686
6018 65.930036 271 290.615087 157.186388
6019 65.9393312 279 271.698567 157.144048
6020 65.9486264 250 252.279857 157.101666
6021 65.9579216 268 235.448477 157.059243
6022 65.9672168 272 222.151676 157.016778
6023 65.976512 247 212.178264 156.97427
6024 65.9858072 211 204.960732 156.931721
6025 65.9951024 211 199.950452 156.889129
6026 66.0043976 191 196.734738 156.846495
6027 66.0136928 208 195.051228 156.803819
6028 66.022988 191 194.773818 156.7611
6029 66.0322832 204 195.895027 156.718339
6030 66.0415784 216 198.504968 156.675535
6031 66.0508736 197 202.749166 156.632689
6032 66.0601688 230 208.726927 156.589799
6033 66.069464 210 216.278499 156.546867
6034 66.0787592 222 224.639667 156.503892
6035 66.0880544 214 232.12961 156.460873
6036 66.0973496 219 236.477426 156.417812
6037 66.1066448 219 235.904346 156.374707
6038 66.11594 228 230.35966 156.331559
6039 66.1252352 235 221.590991 156.288367
6040 66.1345304 210 211.90825 156.245132
6041 66.1438256 193 202.982358 156.201854
6042 66.1531208 211 195.547808 156.158531
6043 66.162416 200 189.705461 156.115165
6044 66.1717112 180 185.284681 156.071755
6045 66.1810064 189 182.056052 156.028301
6046 66.1903016 185 179.809925 155.984803
6047 66.1995968 179 178.354527 155.941261
6048 66.208892 163 177.469009 155.897675
6049 66.2181872 179 176.849926 155.854044
6050 66.2274824 168 176.123709 155.810369
6051 66.2367776 156 174.986826 155.76665
6052 66.2460728 181 173.387875 155.722886
6053 66.255368 185 171.538247 155.679077
6054 66.2646632 140 169.720356 155.635223
6055 66.2739584 149 168.115842 155.591325
6056 66.2832536 166 166.780761 155.547381
6057 66.2925488 152 165.698608 155.503393
6058 66.301844 168 164.829143 155.459359
6059 66.3111392 148 164.132594 155.415281
6060 66.3204344 173 163.577494 155.371157
6061 66.3297296 153 163.141267 155.326987
6062 66.3390248 136 162.806746 155.282772
6063 66.34832 156 162.553083 155.238512
6064 66.3576152 170 162.372812 155.194205
6065 66.3669104 164 162.336686 155.149854
6066 66.3762056 169 162.426634 155.105456
6067 66.3855008 138 162.624436 155.061012
6068 66.394796 148 162.897468 155.016522
6069 66.4040912 135 163.169299 154.971987
6070 66.4133864 133 163.318633 154.927404
6071 66.4226816 149 163.225195 154.882776
6072 66.4319768 160 162.847193 154.838101
6073 66.441272 158 162.255105 154.79338
6074 66.4505672 171 161.575052 154.748612
6075 66.4598624 151 160.900285 154.703798
6076 66.4691576 151 160.271739 154.658937
6077 66.4784528 159 159.757381 154.614029
6078 66.487748 154 159.354276 154.569074
6079 66.4970432 151 159.024094 154.524072
6080 66.5063384 156 158.746917 154.479023
6081 66.5156336 156 158.510692 154.433927
6082 66.5249288 181 158.306391 154.388783
6083 66.534224 138 158.127228 154.343592
6084 66.5435192 146 157.968254 154.298354
6085 66.5528144 146 157.826682 154.253068
6086 66.5621096 138 157.704425 154.207734
6087 66.5714048 156 157.605122 154.162352
6088 66.5807 163 157.50903 154.116923
6089 66.5899952 148 157.410384 154.071446
6090 66.5992904 170 157.316438 154.025921
6091 66.6085856 152 157.228444 153.980348
6092 66.6178808 156 157.14586 153.934726
6093 66.627176 168 157.068134 153.889056
6094 66.6364712 171 156.99482 153.843338
6095 66.6457664 162 156.925551 153.797571
6096 66.6550616 138 156.860031 153.751756
6097 66.6643568 140 156.798016 153.705892
6098 66.673652 149 156.739311 153.659979
6099 66.6829472 118 156.683759 153.614018
6100 66.6922424 167 156.63124 153.568007
6101 66.7015376 138 156.581661 153.521948
6102 66.7108328 148 156.534961 153.475839
6103 66.720128 143 156.491101 153.429681
6104 66.7294232 159 156.450067 153.383474
6105 66.7387184 130 156.411871 153.337218
6106 66.7480136 146 156.376546 153.290912
6107 66.7573088 152 156.34415 153.244556
6108 66.766604 149 156.314766 153.198151
6109 66.7758992 150 156.288502 153.151696
6110 66.7851944 132 156.265495 153.105191
6111 66.7944896 125 156.245915 153.058636
6112 66.8037848 141 156.229967 153.012031
6113 66.81308 134 156.217895 152.965376
6114 66.8223752 178 156.20999 152.918671
6115 66.8316704 158 156.206596 152.871915
6116 66.8409656 140 156.20812 152.825109
6117 66.8502608 134 156.215042 152.778252
6118 66.859556 144 156.227931 152.731345
6119 66.8688512 134 156.247462 152.684387
6120 66.8781464 171 156.274437 152.637379
6121 66.8874416 159 156.309816 152.590319
6122 66.8967368 152 156.354754 152.543209
6123 66.906032 146 156.410642 152.496047
6124 66.9153272 171 156.479176 152.448834
6125 66.9246224 157 156.562431 152.40157
6126 66.9339176 157 156.662967 152.354255
6127 66.9432128 131 156.783971 152.306888
6128 66.952508 171 156.929444 152.25947
6129 66.9618032 147 157.104457 152.212
6130 66.9710984 136 157.31551 152.164479
6131 66.9803936 145 157.571017 152.116905
6132 66.9896888 148 157.881999 152.06928
6133 66.998984 154 158.263057 152.021603
6134 67.0082792 155 158.733761 151.973873
6135 67.0175744 162 159.320606 151.926091
6136 67.0268696 142 160.059758 151.878258
6137 67.0361648 164 161.000711 151.830371
6138 67.04546 159 162.210692 151.782433
6139 67.0547552 164 163.778416 151.734441
6140 67.0640504 173 165.812531 151.686397
6141 67.0733456 165 168.422523 151.638301
6142 67.0826408 195 171.657708 151.590151
6143 67.091936 179 175.375607 151.541949
6144 67.1012312 187 179.060953 151.493693
6145 67.1105264 170 181.773257 151.445385
6146 67.1198216 176 182.519227 151.397023
6147 67.1291168 184 180.971087 151.348608
6148 67.138412 158 177.784607 151.300139
6149 67.1477072 180 174.107979 151.251617
6150 67.1570024 174 170.713512 151.203041
6151 67.1662976 168 167.941275 151.154412
6152 67.1755928 150 165.822114 151.105729
6153 67.184888 153 164.2684 151.056992
6154 67.1941832 147 163.17589 151.008201
6155 67.2034784 153 162.45585 150.959356
6156 67.2127736 148 162.028818 150.910457
6157 67.2220688 153 161.863485 150.861503
6158 67.231364 170 161.943635 150.812496
6159 67.2406592 168 162.260698 150.763433
6160 67.2499544 150 162.82131 150.714317
6161 67.2592496 157 163.69853 150.665145
6162 67.2685448 167 164.932027 150.615919
6163 67.27784 166 166.469584 150.566638
6164 67.2871352 171 168.172199 150.517302
6165 67.2964304 158 169.730989 150.467911
6166 67.3057256 153 170.713839 150.418465
6167 67.3150208 187 170.777169 150.368964
6168 67.324316 151 169.919999 150.319407
6169 67.3336112 162 168.490934 150.269796
6170 67.3429064 173 166.930449 150.220128
6171 67.3522016 151 165.543455 150.170405
6172 67.3614968 162 164.458107 150.120626
6173 67.370792 163 163.68944 150.070792
6174 67.3800872 161 163.205841 150.020902
6175 67.3893824 188 162.966608 149.970955
6176 67.3986776 162 162.936684 149.920953
6177 67.4079728 191 163.090005 149.870895
6178 67.417268 170 163.413576 149.82078
6179 67.4265632 139 163.913838 149.770609
6180 67.4358584 157 164.591929 149.720381
6181 67.4451536 171 165.461092 149.670097
6182 67.4544488 176 166.545772 149.619756
6183 67.463744 160 167.881864 149.569359
6184 67.4730392 178 169.519331 149.518905
6185 67.4823344 175 171.526382 149.468393
6186 67.4916296 191 173.995645 149.417825
6187 67.5009248 189 177.053092 149.3672
6188 67.51022 198 180.870745 149.316517
6189 67.5195152 178 185.684287 149.265777
6190 67.5288104 209 191.816069 149.21498
6191 67.5381056 235 199.701035 149.164125
6192 67.5474008 229 209.903665 149.113213
6193 67.556696 236 223.089638 149.062243
6194 67.5659912 268 239.865466 149.011215
6195 67.5752864 331 260.333237 148.960129
6196 67.5845816 316 283.235271 148.908985
6197 67.5938768 320 304.972835 148.857784
6198 67.603172 373 319.708948 148.806524
6199 67.6124672 359 322.020164 148.755205
6200 67.6217624 355 310.925115 148.703829
6201 67.6310576 314 290.899671 148.652394
6202 67.6403528 315 268.330643 148.6009
6203 67.649648 292 247.739478 148.549348
6204 67.6589432 269 230.94394 148.497736
6205 67.6682384 238 218.049604 148.446067
6206 67.6775336 240 208.501992 148.394338
6207 67.6868288 243 201.652784 148.34255
6208 67.696124 186 196.967913 148.290703
6209 67.7054192 200 194.072936 148.238796
6210 67.7147144 211 192.744744 148.186831
6211 67.7240096 205 192.893187 148.134805
6212 67.7333048 210 194.544132 148.082721
6213 67.7426 236 197.818741 148.030576
6214 67.7518952 207 202.888211 147.978372
6215 67.7611904 220 209.862175 147.926109
6216 67.7704856 240 218.553952 147.873785
6217 67.7797808 223 228.111975 147.821401
6218 67.789076 231 236.710139 147.768957
6219 67.7983712 212 241.800362 147.716453
6220 67.8076664 252 241.315119 147.663889
6221 67.8169616 246 235.122722 147.611264
6222 67.8262568 222 225.170676 147.558578
6223 67.835552 236 214.075585 147.505832
6224 67.8448472 229 203.733664 147.453026
6225 67.8541424 197 194.979289 147.400158
6226 67.8634376 188 187.92389 147.34723
6227 67.8727328 170 182.359368 147.29424
6228 67.882028 176 177.998897 147.24119
6229 67.8913232 177 174.577878 147.188078
6230 67.9006184 174 171.882263 147.134905
6231 67.9099136 165 169.748113 147.081671
6232 67.9192088 161 168.052748 147.028375
6233 67.928504 147 166.705153 146.975017
6234 67.9377992 142 165.637973 146.921598
6235 67.9470944 163 164.801428 146.868117
6236 67.9563896 168 164.158881 146.814574
6237 67.9656848 154 163.683681 146.76097
6238 67.97498 171 163.356947 146.707303
6239 67.9842752 139 163.166089 146.653574
6240 67.9935704 168 163.103855 146.599782
6241 68.0028656 155 163.16781 146.545928
6242 68.0121608 156 163.360208 146.492012
6243 68.021456 183 163.688226 146.438033
6244 68.0307512 167 164.164599 146.383992
6245 68.0400464 161 164.80873 146.329888
6246 68.0493416 181 165.64853 146.275721
6247 68.0586368 186 166.723417 146.22149
6248 68.067932 147 168.087686 146.167197
6249 68.0772272 178 169.815874 146.112841
6250 68.0865224 171 172.010316 146.058421
6251 68.0958176 176 174.809729 146.003938
6252 68.1051128 143 178.396501 145.949392
6253 68.114408 183 182.99362 145.894782
6254 68.1237032 197 188.827872 145.840108
6255 68.1329984 193 196.013098 145.785371
6256 68.1422936 195 204.299012 145.730569
6257 68.1515888 229 212.722142 145.675704
6258 68.160884 212 219.483346 145.620775
6259 68.1701792 220 222.610511 145.565781
6260 68.1794744 224 221.329664 145.510723
6261 68.1887696 237 216.769305 145.455601
6262 68.1980648 231 211.067226 145.400415
6263 68.20736 191 206.018332 145.345163
6264 68.2166552 195 202.559851 145.289848
6265 68.2259504 199 200.970655 145.234467
6266 68.2352456 187 201.268769 145.179022
6267 68.2445408 183 203.451009 145.123511
6268 68.253836 191 207.612913 145.067936
6269 68.2631312 219 214.001648 145.012295
6270 68.2724264 240 223.042251 144.956589
6271 68.2817216 248 235.336592 144.900818
6272 68.2910168 270 251.586863 144.844981
6273 68.300312 298 272.327792 144.789079
6274 68.3096072 328 297.298507 144.733111
6275 68.3189024 350 324.425349 144.677077
6276 68.3281976 351 349.020912 144.620977
6277 68.3374928 385 364.66311 144.564812
6278 68.346788 324 366.522616 144.50858
6279 68.3560832 375 354.709682 144.452282
6280 68.3653784 353 333.945283 144.395918
6281 68.3746736 308 310.120121 144.339487
6282 68.3839688 290 287.584964 144.28299
6283 68.393264 321 268.625167 144.226427
6284 68.4025592 283 254.018488 144.169797
6285 68.4118544 268 243.708076 144.1131
6286 68.4211496 241 237.316655 144.056336
6287 68.4304448 276 234.459627 143.999505
6288 68.43974 283 234.856268 143.942607
6289 68.4490352 254 238.301366 143.885642
6290 68.4583304 290 244.533938 143.82861
6291 68.4676256 283 253.09308 143.77151
6292 68.4769208 270 263.365548 143.714343
6293 68.486216 320 275.000201 143.657108
6294 68.4955112 335 288.393732 143.599805
6295 68.5048064 332 304.476047 143.542435
6296 68.5141016 379 323.5526 143.484997
6297 68.5233968 342 344.004806 143.427491
6298 68.532692 367 361.848469 143.369917
6299 68.5419872 356 371.771331 143.312274
6300 68.5512824 366 369.603772 143.254563
6301 68.5605776 371 354.904263 143.196784
6302 68.5698728 360 331.460125 143.138937
6303 68.579168 347 304.985445 143.08102
6304 68.5884632 299 280.150535 143.023035
6305 68.5977584 285 259.306838 142.964982
6306 68.6070536 280 242.948943 142.906859
6307 68.6163488 238 230.66371 142.848667
6308 68.625644 222 221.791661 142.790407
6309 68.6349392 238 215.715892 142.732077
6310 68.6442344 245 211.921836 142.673677
6311 68.6535296 196 209.948136 142.615209
6312 68.6628248 212 209.310998 142.55667
6313 68.67212 216 209.494895 142.498063
6314 68.6814152 221 210.093927 142.439385
6315 68.6907104 212 211.040485 142.380638
6316 68.7000056 209 212.66173 142.32182
6317 68.7093008 192 215.407028 142.262933
6318 68.718596 256 219.418068 142.203975
6319 68.7278912 228 224.179524 142.144948
6320 68.7371864 245 228.405918 142.08585
6321 68.7464816 233 230.390869 142.026681
6322 68.7557768 233 228.892156 141.967442
6323 68.765072 251 223.968441 141.908132
6324 68.7743672 248 216.91955 141.848752
6325 68.7836624 234 209.391941 141.789301
6326 68.7929576 233 202.568801 141.729778
6327 68.8022528 220 196.975221 141.670185
6328 68.811548 221 192.683053 141.610521
6329 68.8208432 178 189.560628 141.550785
6330 68.8301384 208 187.426674 141.490978
6331 68.8394336 192 186.117349 141.431099
6332 68.8487288 196 185.506742 141.371149
6333 68.858024 157 185.507481 141.311127
6334 68.8673192 211 186.066308 141.251034
6335 68.8766144 185 187.159576 141.190868
6336 68.8859096 217 188.789844 141.13063
6337 68.8952048 184 190.984532 141.070321
6338 68.9045 204 193.796612 141.009939
6339 68.9137952 182 197.307492 140.949485
6340 68.9230904 205 201.632433 140.888959
6341 68.9323856 192 206.929071 140.82836
6342 68.9416808 207 213.410193 140.767688
6343 68.950976 209 221.362143 140.706944
6344 68.9602712 259 231.171196 140.646126
6345 68.9695664 255 243.360863 140.585236
6346 68.9788616 260 258.643564 140.524273
6347 68.9881568 308 277.98902 140.463237
6348 68.997452 355 302.705254 140.402128
6349 69.0067472 363 334.506773 140.340945
6350 69.0160424 452 375.486682 140.279688
6351 69.0253376 517 427.780385 140.218359
6352 69.0346328 575 492.500768 140.156955
6353 69.043928 671 567.438173 140.095478
6354 69.0532232 710 643.787182 140.033927
6355 69.0625184 785 704.675031 139.972302
6356 69.0718136 768 730.553932 139.910603
6357 69.0811088 770 711.603661 139.84883
6358 69.090404 695 655.726513 139.786982
6359 69.0996992 634 582.251192 139.72506
6360 69.1089944 585 509.093219 139.663064
6361 69.1182896 528 446.094452 139.600993
6362 69.1275848 485 396.015242 139.538847
6363 69.13688 404 357.966114 139.476626
6364 69.1461752 369 329.93128 139.414331
6365 69.1554704 348 309.94938 139.35196
6366 69.1647656 344 296.498593 139.289515
6367 69.1740608 312 288.557577 139.226994
6368 69.183356 349 285.55423 139.164398
6369 69.1926512 318 287.306119 139.101726
6370 69.2019464 319 293.980993 139.038979
6371 69.2112416 343 306.028866 138.976157
6372 69.2205368 369 324.024826 138.913258
6373 69.229832 412 348.285171 138.850284
6374 69.2391272 390 378.079283 138.787233
6375 69.2484224 472 410.436338 138.724107
6376 69.2577176 472 439.235942 138.660905
6377 69.2670128 498 456.218109 138.597626
6378 69.276308 480 454.93293 138.534271
6379 69.2856032 457 435.125736 138.470839
6380 69.2948984 407 402.940314 138.407331
6381 69.3041936 412 366.662015 138.343746
6382 69.3134888 371 332.534619 138.280084
6383 69.322784 332 303.547384 138.216345
6384 69.3320792 307 280.320043 138.152529
6385 69.3413744 307 262.326426 138.088637
6386 69.3506696 258 248.671914 138.024667
6387 69.3599648 235 238.415086 137.960619
6388 69.36926 223 230.644413 137.896494
6389 69.3785552 241 224.517042 137.832292
6390 69.3878504 224 219.384619 137.768012
6391 69.3971456 227 214.946699 137.703654
6392 69.4064408 228 211.240482 137.639218
6393 69.415736 240 208.443016 137.574705
6394 69.4250312 237 206.690487 137.510113
6395 69.4343264 185 206.038061 137.445443
6396 69.4436216 188 206.504222 137.380695
6397 69.4529168 205 208.121347 137.315868
6398 69.462212 223 210.968363 137.250963
6399 69.4715072 253 215.191674 137.18598
6400 69.4808024 230 221.024548 137.120917
6401 69.4900976 274 228.812038 137.055776
6402 69.4993928 247 239.046048 136.990556
6403 69.508688 298 252.413028 136.925256
6404 69.5179832 313 269.850313 136.859878
6405 69.5272784 347 292.594248 136.79442
6406 69.5365736 383 322.162419 136.728883
6407 69.5458688 441 360.121464 136.663267
6408 69.555164 448 407.349364 136.597571
6409 69.5644592 499 462.43166 136.531795
6410 69.5737544 513 519.325055 136.46594
6411 69.5830496 577 566.104144 136.400004
6412 69.5923448 640 588.311309 136.333989
6413 69.60164 615 577.553568 136.267893
6414 69.6109352 655 538.059449 136.201718
6415 69.6202304 559 483.436634 136.135462
6416 69.6295256 526 427.471914 136.069125
6417 69.6388208 465 378.365113 136.002708
6418 69.648116 404 338.80359 135.93621
6419 69.6574112 375 308.407729 135.869632
6420 69.6667064 327 285.739724 135.802973
6421 69.6760016 296 269.306939 135.736232
6422 69.6852968 293 257.913609 135.669411
6423 69.694592 275 250.726654 135.602508
6424 69.7038872 269 247.249786 135.535525
6425 69.7131824 257 247.282943 135.468459
6426 69.7224776 302 250.886895 135.401312
6427 69.7317728 289 258.342027 135.334084
6428 69.741068 305 270.060026 135.266774
6429 69.7503632 321 286.363822 135.199382
6430 69.7596584 343 307.0111 135.131908
6431 69.7689536 350 330.399469 135.064352
6432 69.7782488 394 352.762224 134.996714
6433 69.787544 391 368.347378 134.928994
6434 69.7968392 411 371.633906 134.861191
6435 69.8061344 416 360.716709 134.793306
6436 69.8154296 345 338.69664 134.725338
6437 69.8247248 358 311.474954 134.657287
6438 69.83402 355 284.353805 134.589154
6439 69.8433152 292 260.343631 134.520938
6440 69.8526104 280 240.403352 134.452638
6441 69.8619056 260 224.347779 134.384256
6442 69.8712008 231 211.566746 134.31579
6443 69.880496 217 201.397037 134.247241
6444 69.8897912 228 193.262717 134.178609
6445 69.8990864 206 186.705497 134.109892
6446 69.9083816 196 181.374161 134.041093
6447 69.9176768 203 177.003522 133.972209
6448 69.926972 168 173.394061 133.903242
6449 69.9362672 197 170.395347 133.83419
6450 69.9455624 193 167.893405 133.765054
6451 69.9548576 177 165.801206 133.695835
6452 69.9641528 185 164.051106 133.62653
6453 69.973448 181 162.590685 133.557142
6454 69.9827432 183 161.385947 133.487668
6455 69.9920384 152 160.410242 133.418111
6456 70.0013336 145 159.638992 133.348468
