# Supplementary material for: Syntheses, crystal structures, and comparisons of rare-earth oxyapatites Ca2 RE 8(SiO4)6O2 (RE = La, Nd, Sm, Eu, or Yb) and NaLa9(SiO4)6O2
Source: Acta Crystallogr E Crystallogr Commun. 2019 Jun 21;75(Pt 7):1020–5. doi: 10.1107/S2056989019008442 (PMC6659328; doi:10.1107/S2056989019008442)
Supplement: Supplementary file 3 [file e-75-01020-Ca-Lasup8.hkl]

data_Ca-La
_cell_length_a 9.65568(7)
_cell_length_b 9.65568(7)
_cell_length_c 7.15323(6)
_cell_angle_alpha 90
_cell_angle_beta  90
_cell_angle_gamma 120
_shelx_F_squared_multiplier 1
loop_
_symmetry_equiv_pos_as_xyz
  'x, y, z '
  '-x, -y, z+1/2 '
  '-x+y, -x, -z+1/2 '
  '-x+y, -x, z '
  '-y, x-y, -z+1/2 '
  '-y, x-y, z '
  'y, -x+y, -z '
  'y, -x+y, z+1/2 '
  'x-y, x, -z '
  'x-y, x, z+1/2 '
  'x, y, -z+1/2 '
  '-x, -y, -z '
loop_
_refln_index_h
_refln_index_k
_refln_index_l
_refln_F_squared_calc
_refln_F_squared_meas
_refln_F_squared_sigma
_refln_observed_status
   0   1   0        0.57        0.57      0.02 o
   0   1   1        0.19        0.19      0.02 o
   1   1   0        0.31        0.31      0.03 o
   0   2   0       18.62       17.70      0.37 o
   1   1   1       20.48       19.90      0.42 o
   0   2   1        0.64        0.63      0.05 o
   0   0   2       22.10       22.38      0.53 o
   0   1   2       41.60       40.08      0.80 o
   2   1   0       30.43       29.84      0.64 o
   1   2   0       13.42       13.16      0.32 o
   2   1   1      114.51      114.07      1.15 o
   1   2   1       67.56       67.30      0.78 o
   1   1   2       73.28       70.59      0.88 o
   0   3   0       49.79       48.35      1.11 o
   0   2   2        3.78        3.64      0.31 o
   0   3   1        0.13        0.13      0.03 o
   2   2   0        0.56        0.51      0.08 o
   2   1   2        0.32        0.32      0.04 o
   1   2   2        3.73        3.84      0.42 o
   3   1   0        5.32        5.37      0.28 o
   1   3   0       20.29       20.47      1.02 o
   0   1   3        1.02        1.02      0.11 o
   2   2   1        8.66        9.18      0.77 o
   1   3   1        0.49        0.49      0.06 o
   3   1   1        3.77        3.74      0.39 o
   0   3   2        9.09        8.51      0.74 o
   1   1   3       40.20       40.96      1.94 o
   0   4   0       21.47       23.24      1.55 o
   0   2   3        6.09        6.34      0.75 o
   0   4   1        0.06        0.06      0.02 o
   2   2   2       90.93       91.81      3.28 o
   3   1   2       14.93       15.45      0.72 o
   1   3   2       49.27       50.99      2.24 o
   2   3   0        9.59       10.08      0.71 o
   3   2   0        9.38        9.86      0.69 o
   2   1   3      105.47      109.70      2.87 o
   1   2   3       49.45       51.43      1.47 o
   3   2   1       52.40       55.33      2.28 o
   2   3   1       30.95       32.68      1.39 o
   1   4   0       62.40       65.87      2.42 o
   4   1   0       28.39       29.97      1.14 o
   0   3   3        0.10        0.10      0.02 o
   0   4   2      122.85      127.18      3.82 o
   0   0   4       59.57       63.38      3.13 o
   4   1   1        4.60        4.91      0.85 o
   1   4   1        0.05        0.06      0.03 o
   0   1   4        0.44        0.49      0.12 o
   2   2   3        2.92        3.00      0.62 o
   3   2   2        2.70        2.68      0.53 o
   2   3   2        1.65        1.64      0.33 o
   1   1   4        2.55        2.48      0.49 o
   0   5   0        6.00        6.16      1.12 o
   1   3   3        0.16        0.17      0.07 o
   3   1   3        1.74        1.86      0.46 o
   0   2   4       13.04       14.17      2.18 o
   0   5   1        0.39        0.39      0.09 o
   4   1   2        2.88        2.96      0.55 o
   1   4   2        5.58        5.73      1.05 o
   3   3   0        0.13        0.12      0.04 o
   2   4   0       17.47       18.36      1.94 o
   4   2   0        9.98       10.48      1.11 o
   0   4   3        0.05        0.05      0.03 o
   3   3   1       53.07       55.03      4.05 o
   1   2   4       27.40       28.06      2.21 o
   2   1   4       27.69       28.35      2.23 o
   4   2   1        5.66        5.85      1.10 o
   2   4   1        3.05        3.15      0.60 o
   0   5   2       78.92       81.30      5.46 o
   0   3   4       42.41       43.98      3.38 o
   5   1   0       10.23       10.58      0.97 o
   1   5   0        1.42        1.46      0.16 o
   2   3   3       14.59       15.46      1.27 o
   3   2   3       44.28       46.92      3.76 o
   5   1   1       27.89       29.75      2.51 o
   1   5   1       10.85       11.57      0.98 o
   3   3   2       49.48       51.00      4.17 o
   1   4   3        0.98        1.01      0.24 o
   4   1   3        5.32        5.48      1.26 o
   4   2   2        5.32        5.38      1.29 o
   2   4   2        0.56        0.57      0.14 o
   2   2   4        0.27        0.25      0.09 o
   3   1   4        1.74        1.75      0.52 o
   1   3   4        4.46        4.48      1.33 o
   0   1   5        0.35        0.34      0.13 o
   0   6   0        1.21        1.20      0.47 o
   1   5   2        5.43        5.84      1.74 o
   5   1   2        2.26        2.43      0.73 o
   4   3   0        1.27        1.30      0.40 o
   3   4   0        1.39        1.42      0.43 o
   1   1   5        8.64        9.07      2.25 o
   0   5   3        1.35        1.45      0.41 o
   0   6   1        5.59        5.93      1.60 o
   0   4   4       28.05       30.90      5.77 o
   0   2   5        0.44        0.48      0.13 o
   4   3   1       20.47       22.85      4.91 o
   3   4   1        1.04        1.16      0.26 o
   5   2   0       11.35       12.36      3.85 o
   2   5   0        0.75        0.81      0.26 o
