# Supplementary material for: Syntheses, crystal structures, and comparisons of rare-earth oxyapatites Ca2 RE 8(SiO4)6O2 (RE = La, Nd, Sm, Eu, or Yb) and NaLa9(SiO4)6O2
Source: Acta Crystallogr E Crystallogr Commun. 2019 Jun 21;75(Pt 7):1020–5. doi: 10.1107/S2056989019008442 (PMC6659328; doi:10.1107/S2056989019008442)
Supplement: Supplementary file 4 [file e-75-01020-Ca-Ndsup3.rtv]

data_Ca-Nd

_pd_proc_2theta_range_min         10      
_pd_proc_2theta_range_max         70       
_pd_proc_2theta_range_inc         0.0092  
_pd_meas_step_count_time   1


loop_
      _pd_proc_point_id       
      _pd_meas_angle_2theta
      _pd_meas_counts_total
      _pd_calc_intensity_total
      _pd_proc_intensity_bkg_calc

1 10.0008176 4455 4514.33901 4512.36027
2 10.0101128 4575 4507.42723 4505.39421
3 10.019408 4502 4500.5329 4498.44333
4 10.0287032 4674 4493.6561 4491.50757
5 10.0379984 4654 4486.79693 4484.58691
6 10.0472936 4596 4479.9555 4477.68129
7 10.0565888 4652 4473.13191 4470.79067
8 10.065884 4578 4466.32631 4463.915
9 10.0751792 4623 4459.53883 4457.05425
10 10.0844744 4541 4452.76964 4450.20837
11 10.0937696 4396 4446.01889 4443.37732
12 10.1030648 4466 4439.28679 4436.56106
13 10.11236 4448 4432.57355 4429.75954
14 10.1216552 4468 4425.8794 4422.97272
15 10.1309504 4442 4419.20459 4416.20055
16 10.1402456 4416 4412.54941 4409.44301
17 10.1495408 4545 4405.91416 4402.70004
18 10.158836 4524 4399.29919 4395.97161
19 10.1681312 4408 4392.70488 4389.25766
20 10.1774264 4469 4386.13165 4382.55817
21 10.1867216 4280 4379.57996 4375.87309
22 10.1960168 4398 4373.05032 4369.20238
23 10.205312 4386 4366.5433 4362.54599
24 10.2146072 4420 4360.05953 4355.90389
25 10.2239024 4434 4353.59971 4349.27604
26 10.2331976 4336 4347.16462 4342.6624
27 10.2424928 4339 4340.75513 4336.06292
28 10.251788 4501 4334.37222 4329.47756
29 10.2610832 4408 4328.01699 4322.9063
30 10.2703784 4236 4321.69065 4316.34908
31 10.2796736 4285 4315.39459 4309.80586
32 10.2889688 4333 4309.13038 4303.27661
33 10.298264 4424 4302.89979 4296.76129
34 10.3075592 4336 4296.70484 4290.25986
35 10.3168544 4299 4290.54783 4283.77228
36 10.3261496 4245 4284.43141 4277.2985
37 10.3354448 4347 4278.35863 4270.8385
38 10.34474 4129 4272.33305 4264.39223
39 10.3540352 4245 4266.3588 4257.95966
40 10.3633304 4325 4260.44077 4251.54074
41 10.3726256 4272 4254.5848 4245.13543
42 10.3819208 4185 4248.79793 4238.74371
43 10.391216 4327 4243.08882 4232.36553
44 10.4005112 4184 4237.46833 4226.00085
45 10.4098064 4147 4231.95034 4219.64964
46 10.4191016 4200 4226.5529 4213.31185
47 10.4283968 4310 4221.29964 4206.98746
48 10.437692 4272 4216.22149 4200.67642
49 10.4469872 4091 4211.35831 4194.37869
50 10.4562824 4217 4206.7605 4188.09425
51 10.4655776 4357 4202.49067 4181.82304
52 10.4748728 4134 4198.62561 4175.56505
53 10.484168 4152 4195.2585 4169.32022
54 10.4934632 4276 4192.50191 4163.08852
55 10.5027584 4134 4190.49152 4156.86992
56 10.5120536 4276 4189.39116 4150.66438
57 10.5213488 4198 4189.39908 4144.47186
58 10.530644 4258 4190.75604 4138.29233
59 10.5399392 4190 4193.75572 4132.12575
60 10.5492344 4286 4198.75826 4125.97208
61 10.5585296 4231 4206.20775 4119.8313
62 10.5678248 4197 4216.65478 4113.70336
63 10.57712 4168 4230.78656 4107.58823
64 10.5864152 4207 4249.46659 4101.48588
65 10.5957104 4136 4273.7876 4095.39626
66 10.6050056 4278 4305.14275 4089.31935
67 10.6143008 4350 4345.32165 4083.2551
68 10.623596 4269 4396.63625 4077.20349
69 10.6328912 4391 4462.0675 4071.16448
70 10.6421864 4506 4545.35145 4065.13804
71 10.6514816 4535 4650.73338 4059.12412
72 10.6607768 4762 4781.91001 4053.1227
73 10.670072 4824 4939.84371 4047.13375
74 10.6793672 5030 5119.45956 4041.15722
75 10.6886624 5285 5305.37816 4035.19309
76 10.6979576 5389 5466.60074 4029.24132
77 10.7072528 5573 5552.90214 4023.30187
78 10.716548 5628 5514.16067 4017.37472
79 10.7258432 5453 5352.99376 4011.45983
80 10.7351384 5130 5128.66143 4005.55716
81 10.7444336 4898 4883.9371 3999.66669
82 10.7537288 4611 4646.37162 3993.78838
83 10.763024 4314 4448.09914 3987.92219
84 10.7723192 4246 4302.47286 3982.0681
85 10.7816144 4106 4203.30463 3976.22607
86 10.7909096 4167 4137.52788 3970.39607
87 10.8002048 3982 4092.82024 3964.57807
88 10.8095 3956 4060.70258 3958.77203
89 10.8187952 4047 4036.24441 3952.97793
90 10.8280904 3887 4016.67983 3947.19572
91 10.8373856 3963 4000.40034 3941.42538
92 10.8466808 3891 3986.42011 3935.66688
93 10.855976 3889 3974.10497 3929.92018
94 10.8652712 3945 3963.03012 3924.18525
95 10.8745664 3829 3952.90119 3918.46206
96 10.8838616 3853 3943.50837 3912.75058
97 10.8931568 3912 3934.69845 3907.05078
98 10.902452 3940 3926.35723 3901.36263
99 10.9117472 3884 3918.39805 3895.68609
100 10.9210424 3825 3910.75406 3890.02113
101 10.9303376 3826 3903.37303 3884.36773
102 10.9396328 3860 3896.21357 3878.72585
103 10.948928 3817 3889.24256 3873.09546
104 10.9582232 3705 3882.43322 3867.47653
105 10.9675184 3866 3875.76365 3861.86903
106 10.9768136 3753 3869.21586 3856.27293
107 10.9861088 3782 3862.7749 3850.6882
108 10.995404 3764 3856.42828 3845.11481
109 11.0046992 3754 3850.1655 3839.55272
110 11.0139944 3781 3843.97766 3834.00192
111 11.0232896 3888 3837.85719 3828.46237
112 11.0325848 3800 3831.79762 3822.93403
113 11.04188 3830 3825.79337 3817.41688
114 11.0511752 3778 3819.83963 3811.9109
115 11.0604704 3692 3813.93221 3806.41604
116 11.0697656 3711 3808.06748 3800.93228
117 11.0790608 3753 3802.24223 3795.4596
118 11.088356 3801 3796.45368 3789.99796
119 11.0976512 3632 3790.69934 3784.54733
120 11.1069464 3667 3784.97703 3779.10768
121 11.1162416 3755 3779.28482 3773.67899
122 11.1255368 3725 3773.62098 3768.26122
123 11.134832 3915 3767.98397 3762.85436
124 11.1441272 3625 3762.3724 3757.45836
125 11.1534224 3655 3756.78504 3752.0732
126 11.1627176 3765 3751.22077 3746.69885
127 11.1720128 3696 3745.67859 3741.33529
128 11.181308 3690 3740.15758 3735.98248
129 11.1906032 3670 3734.65692 3730.64039
130 11.1998984 3621 3729.17585 3725.30901
131 11.2091936 3683 3723.71371 3719.9883
132 11.2184888 3578 3718.26985 3714.67823
133 11.227784 3666 3712.84371 3709.37877
134 11.2370792 3673 3707.43476 3704.08991
135 11.2463744 3575 3702.04253 3698.8116
136 11.2556696 3679 3696.66657 3693.54382
137 11.2649648 3634 3691.30648 3688.28655
138 11.27426 3648 3685.96187 3683.03976
139 11.2835552 3592 3680.63241 3677.80342
140 11.2928504 3651 3675.31776 3672.5775
141 11.3021456 3571 3670.01763 3667.36197
142 11.3114408 3618 3664.73173 3662.15682
143 11.320736 3515 3659.45982 3656.962
144 11.3300312 3579 3654.20163 3651.77751
145 11.3393264 3581 3648.95696 3646.6033
146 11.3486216 3508 3643.72559 3641.43935
147 11.3579168 3581 3638.50731 3636.28564
148 11.367212 3520 3633.30195 3631.14213
149 11.3765072 3658 3628.10932 3626.00881
150 11.3858024 3566 3622.92926 3620.88565
151 11.3950976 3524 3617.76162 3615.77262
152 11.4043928 3452 3612.60625 3610.66969
153 11.413688 3453 3607.46301 3605.57683
154 11.4229832 3481 3602.33176 3600.49403
155 11.4322784 3392 3597.21239 3595.42126
156 11.4415736 3546 3592.10477 3590.35849
157 11.4508688 3490 3587.00879 3585.30569
158 11.460164 3571 3581.92434 3580.26284
159 11.4694592 3537 3576.85133 3575.22991
160 11.4787544 3474 3571.78965 3570.20689
161 11.4880496 3548 3566.73921 3565.19373
162 11.4973448 3417 3561.69993 3560.19043
163 11.50664 3440 3556.67171 3555.19694
164 11.5159352 3482 3551.65447 3550.21325
165 11.5252304 3464 3546.64814 3545.23934
166 11.5345256 3397 3541.65264 3540.27517
167 11.5438208 3249 3536.6679 3535.32073
168 11.553116 3450 3531.69385 3530.37598
169 11.5624112 3371 3526.73041 3525.44091
170 11.5717064 3392 3521.77754 3520.51548
171 11.5810016 3380 3516.83515 3515.59968
172 11.5902968 3389 3511.9032 3510.69348
173 11.599592 3385 3506.98162 3505.79685
174 11.6088872 3313 3502.07035 3500.90978
175 11.6181824 3312 3497.16935 3496.03223
176 11.6274776 3421 3492.27855 3491.16418
177 11.6367728 3408 3487.39791 3486.30561
178 11.646068 3387 3482.52738 3481.4565
179 11.6553632 3391 3477.66689 3476.61682
180 11.6646584 3344 3472.81642 3471.78654
181 11.6739536 3429 3467.97591 3466.96564
182 11.6832488 3336 3463.14531 3462.15411
183 11.692544 3311 3458.32458 3457.35191
184 11.7018392 3289 3453.51368 3452.55902
185 11.7111344 3374 3448.71257 3447.77543
186 11.7204296 3336 3443.9212 3443.00109
187 11.7297248 3398 3439.13953 3438.236
188 11.73902 3356 3434.36752 3433.48013
189 11.7483152 3221 3429.60514 3428.73346
190 11.7576104 3326 3424.85235 3423.99595
191 11.7669056 3455 3420.1091 3419.2676
192 11.7762008 3303 3415.37536 3414.54837
193 11.785496 3196 3410.65109 3409.83825
194 11.7947912 3227 3405.93625 3405.1372
195 11.8040864 3335 3401.23081 3400.44522
196 11.8133816 3298 3396.53473 3395.76227
197 11.8226768 3218 3391.84795 3391.08833
198 11.831972 3246 3387.17046 3386.42339
199 11.8412672 3322 3382.50219 3381.76741
200 11.8505624 3253 3377.84311 3377.12038
201 11.8598576 3310 3373.19318 3372.48227
202 11.8691528 3174 3368.55233 3367.85307
203 11.878448 3220 3363.92051 3363.23274
204 11.8877432 3246 3359.29767 3358.62127
205 11.8970384 3273 3354.68373 3354.01864
206 11.9063336 3253 3350.07862 3349.42481
207 11.9156288 3200 3345.48223 3344.83978
208 11.924924 3204 3340.89446 3340.26352
209 11.9342192 3192 3336.31518 3335.69601
210 11.9435144 3380 3331.74419 3331.13722
211 11.9528096 3120 3327.18128 3326.58714
212 11.9621048 3198 3322.62612 3322.04574
213 11.9714 3306 3318.07824 3317.513
214 11.9806952 3174 3313.53692 3312.98891
215 11.9899904 3271 3309.00126 3308.47343
216 11.9992856 3137 3304.47022 3303.96655
217 12.0085808 3172 3299.94303 3299.46824
218 12.017876 3014 3295.41919 3294.97849
219 12.0271712 3155 3290.89959 3290.49728
220 12.0364664 3123 3286.39175 3286.02457
221 12.0457616 3143 3281.90692 3281.56036
222 12.0550568 3170 3277.43996 3277.10463
223 12.064352 3102 3272.98617 3272.65734
224 12.0736472 3140 3268.54262 3268.21848
225 12.0829424 3168 3264.10784 3263.78803
226 12.0922376 3122 3259.68155 3259.36597
227 12.1015328 3210 3255.26371 3254.95228
228 12.110828 3137 3250.8543 3250.54694
229 12.1201232 3109 3246.4533 3246.14992
230 12.1294184 3173 3242.06068 3241.76121
231 12.1387136 3061 3237.67642 3237.38079
232 12.1480088 3127 3233.3005 3233.00863
233 12.157304 3150 3228.9329 3228.64472
234 12.1665992 2993 3224.57359 3224.28904
235 12.1758944 3078 3220.22256 3219.94156
236 12.1851896 3058 3215.87978 3215.60227
237 12.1944848 3072 3211.54523 3211.27114
238 12.20378 3043 3207.21889 3206.94816
239 12.2130752 3149 3202.90072 3202.63331
240 12.2223704 2984 3198.59072 3198.32657
241 12.2316656 3095 3194.28885 3194.02791
242 12.2409608 3044 3189.99509 3189.73732
243 12.250256 3008 3185.70941 3185.45477
244 12.2595512 2943 3181.43179 3181.18026
245 12.2688464 3124 3177.16218 3176.91376
246 12.2781416 2974 3172.90056 3172.65524
247 12.2874368 2963 3168.6469 3168.4047
248 12.296732 2989 3164.40114 3164.1621
249 12.3060272 3031 3160.16325 3159.92744
250 12.3153224 2960 3155.93318 3155.70069
251 12.3246176 2986 3151.71086 3151.48184
252 12.3339128 3061 3147.49622 3147.27086
253 12.343208 2943 3143.28918 3143.06774
254 12.3525032 2912 3139.08963 3138.87245
255 12.3617984 2993 3134.89744 3134.68498
256 12.3710936 2966 3130.71245 3130.50531
257 12.3803888 2946 3126.53441 3126.33342
258 12.389684 3061 3122.36303 3122.1693
259 12.3989792 2990 3118.19782 3118.01291
260 12.4082744 3015 3114.03806 3113.86426
261 12.4175696 2955 3109.88284 3109.7233
262 12.4268648 3003 3105.73112 3105.59004
263 12.43616 3033 3101.5821 3101.46444
264 12.4454552 2912 3097.43528 3097.3465
265 12.4547504 3013 3093.29154 3093.23619
266 12.4640456 2998 3089.15844 3089.13349
267 12.4733408 2887 3085.04737 3085.0384
268 12.482636 2812 3080.9532 3080.95087
269 12.4919312 2970 3076.87122 3076.87091
270 12.5012264 2955 3072.79851 3072.7985
271 12.5105216 2906 3068.7336 3068.7336
272 12.5198168 3026 3064.67621 3064.67621
273 12.529112 2961 3060.62631 3060.62631
274 12.5384072 2893 3056.58389 3056.58389
275 12.5477024 2853 3052.54891 3052.54891
276 12.5569976 2825 3048.52137 3048.52137
277 12.5662928 2865 3044.50125 3044.50125
278 12.575588 2950 3040.48853 3040.48853
279 12.5848832 2943 3036.48319 3036.48319
280 12.5941784 2846 3032.48522 3032.48522
281 12.6034736 2942 3028.49459 3028.49459
282 12.6127688 2798 3024.51129 3024.51129
283 12.622064 2967 3020.53531 3020.53531
284 12.6313592 2907 3016.56663 3016.56663
285 12.6406544 2910 3012.60522 3012.60522
286 12.6499496 2992 3008.65107 3008.65107
287 12.6592448 2917 3004.70417 3004.70417
288 12.66854 2932 3000.7645 3000.7645
289 12.6778352 2968 2996.83203 2996.83203
290 12.6871304 2834 2992.90676 2992.90676
291 12.6964256 2876 2988.98867 2988.98867
292 12.7057208 2898 2985.07773 2985.07773
293 12.715016 2877 2981.17394 2981.17394
294 12.7243112 2811 2977.27727 2977.27727
295 12.7336064 2833 2973.38772 2973.38772
296 12.7429016 2874 2969.50525 2969.50525
297 12.7521968 2859 2965.62986 2965.62986
298 12.761492 2968 2961.76154 2961.76154
299 12.7707872 2952 2957.90025 2957.90025
300 12.7800824 2785 2954.04599 2954.04599
301 12.7893776 2819 2950.19874 2950.19874
302 12.7986728 2873 2946.35849 2946.35849
303 12.807968 2901 2942.52521 2942.52521
304 12.8172632 2828 2938.69889 2938.69889
305 12.8265584 2846 2934.87952 2934.87952
306 12.8358536 2800 2931.06708 2931.06708
307 12.8451488 2844 2927.26155 2927.26155
308 12.854444 2882 2923.46292 2923.46292
309 12.8637392 2867 2919.67116 2919.67116
310 12.8730344 2827 2915.88627 2915.88627
311 12.8823296 2798 2912.10823 2912.10823
312 12.8916248 2891 2908.33703 2908.33703
313 12.90092 2891 2904.57264 2904.57264
314 12.9102152 2867 2900.81505 2900.81505
315 12.9195104 2796 2897.06424 2897.06424
316 12.9288056 2782 2893.32021 2893.32021
317 12.9381008 2828 2889.58293 2889.58293
318 12.947396 2770 2885.85239 2885.85239
319 12.9566912 2775 2882.12857 2882.12857
320 12.9659864 2782 2878.41146 2878.41146
321 12.9752816 2764 2874.70104 2874.70104
322 12.9845768 2845 2870.99729 2870.99729
323 12.993872 2783 2867.30021 2867.30021
324 13.0031672 2808 2863.60977 2863.60977
325 13.0124624 2855 2859.92596 2859.92596
326 13.0217576 2783 2856.24877 2856.24877
327 13.0310528 2817 2852.57818 2852.57818
328 13.040348 2862 2848.91417 2848.91417
329 13.0496432 2739 2845.25673 2845.25673
330 13.0589384 2811 2841.60585 2841.60585
331 13.0682336 2812 2837.96151 2837.96151
332 13.0775288 2743 2834.32369 2834.32369
333 13.086824 2772 2830.69238 2830.69238
334 13.0961192 2778 2827.06756 2827.06756
335 13.1054144 2702 2823.44922 2823.44922
336 13.1147096 2828 2819.83735 2819.83735
337 13.1240048 2680 2816.23193 2816.23193
338 13.1333 2839 2812.63294 2812.63294
339 13.1425952 2784 2809.04038 2809.04038
340 13.1518904 2736 2805.45422 2805.45422
341 13.1611856 2712 2801.87445 2801.87445
342 13.1704808 2791 2798.30106 2798.30106
343 13.179776 2705 2794.73403 2794.73403
344 13.1890712 2668 2791.17335 2791.17335
345 13.1983664 2662 2787.619 2787.619
346 13.2076616 2791 2784.07097 2784.07097
347 13.2169568 2753 2780.52925 2780.52925
348 13.226252 2766 2776.99382 2776.99382
349 13.2355472 2708 2773.46466 2773.46466
350 13.2448424 2762 2769.94176 2769.94176
351 13.2541376 2665 2766.42511 2766.42511
352 13.2634328 2750 2762.9147 2762.9147
353 13.272728 2730 2759.4105 2759.4105
354 13.2820232 2744 2755.91251 2755.91251
355 13.2913184 2719 2752.42071 2752.42071
356 13.3006136 2813 2748.93509 2748.93509
357 13.3099088 2798 2745.45563 2745.45563
358 13.319204 2766 2741.98232 2741.98232
359 13.3284992 2680 2738.51514 2738.51514
360 13.3377944 2674 2735.05409 2735.05409
361 13.3470896 2788 2731.59914 2731.59914
362 13.3563848 2788 2728.15029 2728.15029
363 13.36568 2681 2724.70752 2724.70752
364 13.3749752 2671 2721.27082 2721.27082
365 13.3842704 2686 2717.84017 2717.84017
366 13.3935656 2758 2714.41555 2714.41555
367 13.4028608 2655 2710.99697 2710.99697
368 13.412156 2738 2707.58439 2707.58439
369 13.4214512 2687 2704.17782 2704.17782
370 13.4307464 2672 2700.77723 2700.77723
371 13.4400416 2718 2697.38261 2697.38261
372 13.4493368 2607 2693.99395 2693.99395
373 13.458632 2674 2690.61123 2690.61123
374 13.4679272 2662 2687.23445 2687.23445
375 13.4772224 2617 2683.86359 2683.86359
376 13.4865176 2698 2680.49863 2680.49863
377 13.4958128 2698 2677.13956 2677.13956
378 13.505108 2659 2673.78637 2673.78637
379 13.5144032 2564 2670.43905 2670.43905
380 13.5236984 2613 2667.09758 2667.09758
381 13.5329936 2701 2663.76195 2663.76195
382 13.5422888 2656 2660.43215 2660.43215
383 13.551584 2608 2657.10816 2657.10816
384 13.5608792 2640 2653.78997 2653.78997
385 13.5701744 2609 2650.47757 2650.47757
386 13.5794696 2532 2647.17095 2647.17095
387 13.5887648 2540 2643.87008 2643.87008
388 13.59806 2684 2640.57497 2640.57497
389 13.6073552 2625 2637.28559 2637.28559
390 13.6166504 2598 2634.00194 2634.00194
391 13.6259456 2582 2630.724 2630.724
392 13.6352408 2670 2627.45176 2627.45176
393 13.644536 2750 2624.1852 2624.1852
394 13.6538312 2630 2620.92432 2620.92432
395 13.6631264 2664 2617.66909 2617.66909
396 13.6724216 2560 2614.41952 2614.41952
397 13.6817168 2593 2611.17558 2611.17558
398 13.691012 2595 2607.93727 2607.93727
399 13.7003072 2630 2604.70456 2604.70456
400 13.7096024 2586 2601.47746 2601.47746
401 13.7188976 2636 2598.25594 2598.25594
402 13.7281928 2631 2595.03999 2595.03999
403 13.737488 2703 2591.82961 2591.82961
404 13.7467832 2594 2588.62477 2588.62477
405 13.7560784 2578 2585.42548 2585.42548
406 13.7653736 2569 2582.23171 2582.23171
407 13.7746688 2591 2579.04345 2579.04345
408 13.783964 2694 2575.86069 2575.86069
409 13.7932592 2682 2572.68342 2572.68342
410 13.8025544 2638 2569.51163 2569.51163
411 13.8118496 2578 2566.3453 2566.3453
412 13.8211448 2604 2563.18443 2563.18443
413 13.83044 2531 2560.02899 2560.02899
414 13.8397352 2521 2556.87899 2556.87899
415 13.8490304 2536 2553.7344 2553.7344
416 13.8583256 2587 2550.59522 2550.59522
417 13.8676208 2569 2547.46143 2547.46143
418 13.876916 2540 2544.33302 2544.33302
419 13.8862112 2600 2541.20998 2541.20998
420 13.8955064 2538 2538.0923 2538.0923
421 13.9048016 2475 2534.97997 2534.97997
422 13.9140968 2564 2531.87297 2531.87297
423 13.923392 2581 2528.77129 2528.77129
424 13.9326872 2601 2525.67493 2525.67493
425 13.9419824 2518 2522.58387 2522.58387
426 13.9512776 2587 2519.49809 2519.49809
427 13.9605728 2557 2516.41759 2516.41759
428 13.969868 2564 2513.34236 2513.34236
429 13.9791632 2533 2510.27238 2510.27238
430 13.9884584 2500 2507.20765 2507.20765
431 13.9977536 2589 2504.14814 2504.14814
432 14.0070488 2544 2501.09386 2501.09386
433 14.016344 2506 2498.04478 2498.04478
434 14.0256392 2563 2495.0009 2495.0009
435 14.0349344 2541 2491.96221 2491.96221
436 14.0442296 2476 2488.92869 2488.92869
437 14.0535248 2525 2485.90034 2485.90034
438 14.06282 2454 2482.87714 2482.87714
439 14.0721152 2602 2479.85908 2479.85908
440 14.0814104 2582 2476.84615 2476.84615
441 14.0907056 2488 2473.83834 2473.83834
442 14.1000008 2467 2470.83564 2470.83564
443 14.109296 2435 2467.83804 2467.83804
444 14.1185912 2541 2464.84552 2464.84552
445 14.1278864 2549 2461.85808 2461.85808
446 14.1371816 2426 2458.8757 2458.8757
447 14.1464768 2445 2455.89838 2455.89838
448 14.155772 2453 2452.92609 2452.92609
449 14.1650672 2527 2449.95884 2449.95884
450 14.1743624 2433 2446.99662 2446.99662
451 14.1836576 2422 2444.0394 2444.0394
452 14.1929528 2477 2441.08718 2441.08718
453 14.202248 2499 2438.13995 2438.13995
454 14.2115432 2442 2435.1977 2435.1977
455 14.2208384 2422 2432.26041 2432.26041
456 14.2301336 2499 2429.32809 2429.32809
457 14.2394288 2505 2426.4007 2426.4007
458 14.248724 2371 2423.47826 2423.47826
459 14.2580192 2406 2420.56074 2420.56074
460 14.2673144 2499 2417.64813 2417.64813
461 14.2766096 2463 2414.74043 2414.74043
462 14.2859048 2433 2411.83762 2411.83762
463 14.2952 2517 2408.9397 2408.9397
464 14.3044952 2432 2406.04665 2406.04665
465 14.3137904 2472 2403.15846 2403.15846
466 14.3230856 2450 2400.27512 2400.27512
467 14.3323808 2417 2397.39662 2397.39662
468 14.341676 2449 2394.52296 2394.52296
469 14.3509712 2456 2391.65412 2391.65412
470 14.3602664 2522 2388.79008 2388.79008
471 14.3695616 2465 2385.93085 2385.93085
472 14.3788568 2325 2383.07641 2383.07641
473 14.388152 2497 2380.22675 2380.22675
474 14.3974472 2377 2377.38186 2377.38186
475 14.4067424 2429 2374.54173 2374.54173
476 14.4160376 2369 2371.70635 2371.70635
477 14.4253328 2499 2368.87571 2368.87571
478 14.434628 2346 2366.0498 2366.0498
479 14.4439232 2392 2363.22861 2363.22861
480 14.4532184 2398 2360.41213 2360.41213
481 14.4625136 2493 2357.60035 2357.60035
482 14.4718088 2381 2354.79326 2354.79326
483 14.481104 2437 2351.99085 2351.99085
484 14.4903992 2442 2349.19311 2349.19311
485 14.4996944 2426 2346.40003 2346.40003
486 14.5089896 2412 2343.6116 2343.6116
487 14.5182848 2440 2340.82781 2340.82781
488 14.52758 2389 2338.04866 2338.04866
489 14.5368752 2335 2335.27412 2335.27412
490 14.5461704 2405 2332.5042 2332.5042
491 14.5554656 2457 2329.73888 2329.73888
492 14.5647608 2388 2326.97816 2326.97815
493 14.574056 2421 2324.22202 2324.222
494 14.5833512 2394 2321.47045 2321.47043
495 14.5926464 2332 2318.72346 2318.72342
496 14.6019416 2285 2315.98104 2315.98096
497 14.6112368 2377 2313.24317 2313.24305
498 14.620532 2346 2310.50986 2310.50967
499 14.6298272 2347 2307.78111 2307.78082
500 14.6391224 2385 2305.05693 2305.05648
501 14.6484176 2320 2302.33733 2302.33665
502 14.6577128 2361 2299.62234 2299.62132
503 14.667008 2378 2296.91204 2296.91048
504 14.6763032 2333 2294.20655 2294.20411
505 14.6855984 2350 2291.50601 2291.50221
506 14.6948936 2297 2288.81046 2288.80477
507 14.7041888 2330 2286.11945 2286.11178
508 14.713484 2360 2283.43199 2283.42324
509 14.7227792 2330 2280.74825 2280.73912
510 14.7320744 2382 2278.06869 2278.05943
511 14.7413696 2323 2275.39351 2275.38415
512 14.7506648 2332 2272.72273 2272.71327
513 14.75996 2341 2270.05635 2270.04679
514 14.7692552 2422 2267.39436 2267.3847
515 14.7785504 2353 2264.73674 2264.72698
516 14.7878456 2394 2262.08349 2262.07363
517 14.7971408 2324 2259.43461 2259.42463
518 14.806436 2401 2256.79007 2256.77999
519 14.8157312 2209 2254.14988 2254.13969
520 14.8250264 2274 2251.51402 2251.50372
521 14.8343216 2425 2248.88248 2248.87207
522 14.8436168 2360 2246.25526 2246.24474
523 14.852912 2398 2243.63234 2243.62171
524 14.8622072 2347 2241.01373 2241.00297
525 14.8715024 2336 2238.3994 2238.38853
526 14.8807976 2333 2235.78935 2235.77836
527 14.8900928 2295 2233.18358 2233.17246
528 14.899388 2345 2230.58206 2230.57082
529 14.9086832 2271 2227.9848 2227.97343
530 14.9179784 2231 2225.39179 2225.38028
531 14.9272736 2262 2222.80301 2222.79137
532 14.9365688 2307 2220.21846 2220.20669
533 14.945864 2269 2217.63813 2217.62622
534 14.9551592 2196 2215.062 2215.04996
535 14.9644544 2277 2212.49008 2212.47789
536 14.9737496 2215 2209.92236 2209.91002
537 14.9830448 2277 2207.35882 2207.34633
538 14.99234 2214 2204.79945 2204.78682
539 15.0016352 2268 2202.24425 2202.23147
540 15.0109304 2305 2199.69321 2199.68027
541 15.0202256 2259 2197.14633 2197.13323
542 15.0295208 2276 2194.60358 2194.59032
543 15.038816 2255 2192.06497 2192.05155
544 15.0481112 2252 2189.53048 2189.51689
545 15.0574064 2314 2187.00011 2186.98635
546 15.0667016 2242 2184.47385 2184.45992
547 15.0759968 2236 2181.9517 2181.93758
548 15.085292 2276 2179.43363 2179.41934
549 15.0945872 2218 2176.91965 2176.90517
550 15.1038824 2190 2174.40976 2174.39507
551 15.1131776 2263 2171.90394 2171.88904
552 15.1224728 2197 2169.40219 2169.38707
553 15.131768 2233 2166.9045 2166.88914
554 15.1410632 2271 2164.41088 2164.39525
555 15.1503584 2328 2161.92133 2161.90539
556 15.1596536 2256 2159.43586 2159.41955
557 15.1689488 2271 2156.95448 2156.93773
558 15.178244 2200 2154.47723 2154.45992
559 15.1875392 2143 2152.00418 2151.9861
560 15.1968344 2255 2149.53546 2149.51627
561 15.2061296 2223 2147.0712 2147.05043
562 15.2154248 2195 2144.61146 2144.58855
563 15.22472 2240 2142.15579 2142.13065
564 15.2340152 2132 2139.7032 2139.6767
565 15.2433104 2209 2137.25387 2137.2267
566 15.2526056 2155 2134.80824 2134.78064
567 15.2619008 2154 2132.36651 2132.33852
568 15.271196 2122 2129.92872 2129.90032
569 15.2804912 2180 2127.49486 2127.46604
570 15.2897864 2202 2125.06491 2125.03567
571 15.2990816 2164 2122.63887 2122.6092
572 15.3083768 2222 2120.21674 2120.18663
573 15.317672 2163 2117.7985 2117.76794
574 15.3269672 2199 2115.38416 2115.35313
575 15.3362624 2196 2112.97369 2112.94219
576 15.3455576 2117 2110.5671 2110.53512
577 15.3548528 2185 2108.16437 2108.1319
578 15.364148 2181 2105.7655 2105.73252
579 15.3734432 2169 2103.37049 2103.33699
580 15.3827384 2177 2100.97931 2100.94528
581 15.3920336 2130 2098.59198 2098.5574
582 15.4013288 2092 2096.20847 2096.17334
583 15.410624 2200 2093.82879 2093.79309
584 15.4199192 2229 2091.45292 2091.41663
585 15.4292144 2074 2089.08086 2089.04397
586 15.4385096 2096 2086.7126 2086.6751
587 15.4478048 2177 2084.34813 2084.31
588 15.4571 2135 2081.98745 2081.94868
589 15.4663952 2053 2079.63055 2079.59111
590 15.4756904 2162 2077.27742 2077.23731
591 15.4849856 2086 2074.92805 2074.88725
592 15.4942808 2140 2072.58245 2072.54093
593 15.503576 2226 2070.2406 2070.19834
594 15.5128712 2204 2067.90249 2067.85948
595 15.5221664 2102 2065.56812 2065.52434
596 15.5314616 2092 2063.23748 2063.19291
597 15.5407568 2032 2060.91057 2060.86518
598 15.550052 2094 2058.58738 2058.54115
599 15.5593472 2145 2056.26789 2056.2208
600 15.5686424 2125 2053.95212 2053.90414
601 15.5779376 2093 2051.64004 2051.59115
602 15.5872328 2145 2049.33165 2049.28182
603 15.596528 2119 2047.02695 2046.97616
604 15.6058232 2153 2044.72594 2044.67415
605 15.6151184 2114 2042.42859 2042.37578
606 15.6244136 2077 2040.13492 2040.08105
607 15.6337088 2086 2037.8449 2037.78995
608 15.643004 2157 2035.55854 2035.50247
609 15.6522992 2142 2033.27583 2033.21861
610 15.6615944 2149 2030.99677 2030.93835
611 15.6708896 2081 2028.72134 2028.6617
612 15.6801848 2056 2026.44955 2026.38864
613 15.68948 2022 2024.18139 2024.11917
614 15.6987752 2081 2021.91685 2021.85328
615 15.7080704 2120 2019.65592 2019.59096
616 15.7173656 2126 2017.39861 2017.33221
617 15.7266608 2141 2015.14491 2015.07702
618 15.735956 2079 2012.89481 2012.82537
619 15.7452512 2059 2010.6483 2010.57728
620 15.7545464 1985 2008.40539 2008.33272
621 15.7638416 2015 2006.16607 2006.09169
622 15.7731368 1990 2003.93033 2003.85418
623 15.782432 2061 2001.69817 2001.62019
624 15.7917272 2028 1999.46959 1999.38971
625 15.8010224 2114 1997.24459 1997.16274
626 15.8103176 2020 1995.02315 1994.93926
627 15.8196128 2059 1992.80528 1992.71926
628 15.828908 2014 1990.59097 1990.50275
629 15.8382032 1998 1988.38022 1988.28972
630 15.8474984 2093 1986.17304 1986.08016
631 15.8567936 2141 1983.96941 1983.87405
632 15.8660888 2009 1981.76933 1981.6714
633 15.875384 1977 1979.57281 1979.4722
634 15.8846792 2031 1977.37984 1977.27644
635 15.8939744 2111 1975.19043 1975.08412
636 15.9032696 2015 1973.00457 1972.89522
637 15.9125648 2047 1970.82226 1970.70975
638 15.92186 2028 1968.6435 1968.52768
639 15.9311552 1991 1966.4683 1966.34903
640 15.9404504 2084 1964.29666 1964.17378
641 15.9497456 1972 1962.12858 1962.00192
642 15.9590408 2038 1959.96407 1959.83345
643 15.968336 1999 1957.80313 1957.66836
644 15.9776312 2059 1955.64576 1955.50664
645 15.9869264 2073 1953.49197 1953.3483
646 15.9962216 1996 1951.34177 1951.19331
647 16.0055168 2015 1949.19518 1949.04168
648 16.014812 2094 1947.05219 1946.8934
649 16.0241072 2061 1944.91282 1944.74845
650 16.0334024 2006 1942.77709 1942.60685
651 16.0426976 2047 1940.64501 1940.46857
652 16.0519928 2040 1938.5166 1938.33361
653 16.061288 1953 1936.39188 1936.20197
654 16.0705832 1962 1934.27086 1934.07364
655 16.0798784 1909 1932.15359 1931.94862
656 16.0891736 1930 1930.04007 1929.82689
657 16.0984688 1995 1927.93036 1927.70844
658 16.107764 1941 1925.82447 1925.59329
659 16.1170592 1983 1923.72246 1923.4814
660 16.1263544 1921 1921.62437 1921.3728
661 16.1356496 1976 1919.53026 1919.26745
662 16.1449448 1960 1917.44017 1917.16536
663 16.15424 2011 1915.35419 1915.06653
664 16.1635352 1978 1913.27238 1912.97094
665 16.1728304 1996 1911.19483 1910.87859
666 16.1821256 1946 1909.12164 1908.78947
667 16.1914208 1905 1907.05292 1906.70358
668 16.200716 1985 1904.98881 1904.62091
669 16.2100112 2039 1902.92944 1902.54145
670 16.2193064 1942 1900.87498 1900.4652
671 16.2286016 1961 1898.82564 1898.39215
672 16.2378968 1884 1896.78164 1896.3223
673 16.247192 1949 1894.74324 1894.25564
674 16.2564872 1931 1892.71076 1892.19216
675 16.2657824 1962 1890.68455 1890.13186
676 16.2750776 1976 1888.66505 1888.07473
677 16.2843728 1882 1886.65278 1886.02077
678 16.293668 1895 1884.64833 1883.96996
679 16.3029632 1911 1882.65246 1881.92231
680 16.3122584 2035 1880.66608 1879.8778
681 16.3215536 1891 1878.69029 1877.83643
682 16.3308488 1917 1876.72649 1875.7982
683 16.340144 1954 1874.77645 1873.7631
684 16.3494392 1955 1872.84245 1871.73112
685 16.3587344 1911 1870.92754 1869.70225
686 16.3680296 1921 1869.0358 1867.6765
687 16.3773248 1912 1867.1729 1865.65385
688 16.38662 2045 1865.34669 1863.6343
689 16.3959152 1888 1863.56794 1861.61784
690 16.4052104 1897 1861.85117 1859.60447
691 16.4145056 1980 1860.21574 1857.59418
692 16.4238008 1857 1858.68729 1855.58696
693 16.433096 1912 1857.29971 1853.58281
694 16.4423912 1965 1856.09791 1851.58173
695 16.4516864 1959 1855.14163 1849.58371
696 16.4609816 1832 1854.51069 1847.58873
697 16.4702768 1873 1854.31234 1845.5968
698 16.479572 1894 1854.6913 1843.60791
699 16.4888672 1852 1855.84329 1841.62206
700 16.4981624 1884 1858.03108 1839.63923
701 16.5074576 1907 1861.59512 1837.65943
702 16.5167528 1964 1866.92396 1835.68264
703 16.526048 1882 1874.28407 1833.70886
704 16.5353432 1935 1883.35778 1831.73809
705 16.5446384 1815 1892.51946 1829.77032
706 16.5539336 2003 1898.42688 1827.80554
707 16.5632288 2011 1897.40863 1825.84375
708 16.572524 1910 1889.42726 1823.88494
709 16.5818192 1872 1879.22788 1821.92911
710 16.5911144 1976 1870.40375 1819.97624
711 16.6004096 1941 1862.22611 1818.02635
712 16.6097048 1919 1852.54802 1816.07941
713 16.619 1907 1841.62483 1814.13543
714 16.6282952 1940 1831.64217 1812.1944
715 16.6375904 1854 1823.87045 1810.25631
716 16.6468856 1800 1818.13753 1808.32116
717 16.6561808 1926 1813.77342 1806.38894
718 16.665476 1856 1810.23256 1804.45964
719 16.6747712 1837 1807.18722 1802.53327
720 16.6840664 1985 1804.45376 1800.60981
721 16.6933616 1901 1801.92698 1798.68926
722 16.7026568 1819 1799.54331 1796.77161
723 16.711952 1811 1797.26103 1794.85687
724 16.7212472 1847 1795.05141 1792.94501
725 16.7305424 1810 1792.89769 1791.03605
726 16.7398376 1769 1790.78831 1789.12996
727 16.7491328 1890 1788.71441 1787.22676
728 16.758428 1832 1786.66927 1785.32642
729 16.7677232 1765 1784.64784 1783.42895
730 16.7770184 1834 1782.64624 1781.53434
731 16.7863136 1809 1780.66147 1779.64259
732 16.7956088 1884 1778.69118 1777.75368
733 16.804904 1882 1776.73348 1775.86763
734 16.8141992 1795 1774.78685 1773.9844
735 16.8234944 1832 1772.85008 1772.10402
736 16.8327896 1763 1770.92215 1770.22646
737 16.8420848 1835 1769.00222 1768.35172
738 16.85138 1809 1767.08961 1766.47981
739 16.8606752 1769 1765.18372 1764.6107
740 16.8699704 1715 1763.28408 1762.7444
741 16.8792656 1800 1761.39025 1760.88091
742 16.8885608 1764 1759.50189 1759.02021
743 16.897856 1803 1757.61868 1757.1623
744 16.9071512 1820 1755.74037 1755.30718
745 16.9164464 1777 1753.86671 1753.45484
746 16.9257416 1764 1751.99751 1751.60527
747 16.9350368 1763 1750.1326 1749.75848
748 16.944332 1812 1748.27181 1747.91445
749 16.9536272 1771 1746.41502 1746.07318
750 16.9629224 1796 1744.5621 1744.23466
751 16.9722176 1782 1742.71295 1742.3989
752 16.9815128 1797 1740.86746 1740.56588
753 16.990808 1827 1739.02556 1738.7356
754 17.0001032 1775 1737.18717 1736.90805
755 17.0093984 1745 1735.35221 1735.08324
756 17.0186936 1747 1733.52062 1733.26115
757 17.0279888 1758 1731.69236 1731.44177
758 17.037284 1785 1729.86736 1729.62512
759 17.0465792 1711 1728.04557 1727.81117
760 17.0558744 1783 1726.22697 1725.99992
761 17.0651696 1739 1724.4115 1724.19137
762 17.0744648 1770 1722.59912 1722.38552
763 17.08376 1762 1720.78982 1720.58236
764 17.0930552 1673 1718.98355 1718.78188
765 17.1023504 1723 1717.18028 1716.98408
766 17.1116456 1679 1715.38 1715.18895
767 17.1209408 1768 1713.58268 1713.3965
768 17.130236 1687 1711.7883 1711.6067
769 17.1395312 1769 1709.99684 1709.81957
770 17.1488264 1770 1708.20829 1708.03509
771 17.1581216 1824 1706.42264 1706.25326
772 17.1674168 1722 1704.6399 1704.47407
773 17.176712 1696 1702.86006 1702.69752
774 17.1860072 1815 1701.08315 1700.92361
775 17.1953024 1739 1699.30923 1699.15233
776 17.2045976 1810 1697.53839 1697.38367
777 17.2138928 1718 1695.77082 1695.61763
778 17.223188 1737 1694.0069 1693.85421
779 17.2324832 1732 1692.24706 1692.0934
780 17.2417784 1744 1690.49128 1690.33519
781 17.2510736 1734 1688.73797 1688.57958
782 17.2603688 1730 1686.98477 1686.82657
783 17.269664 1685 1685.23291 1685.07615
784 17.2789592 1742 1683.48348 1683.32832
785 17.2882544 1773 1681.73673 1681.58307
786 17.2975496 1736 1679.99266 1679.84039
787 17.3068448 1740 1678.25128 1678.10029
788 17.31614 1707 1676.51255 1676.36275
789 17.3254352 1703 1674.77649 1674.62778
790 17.3347304 1784 1673.04309 1672.89537
791 17.3440256 1684 1671.31232 1671.1655
792 17.3533208 1773 1669.5842 1669.43819
793 17.362616 1684 1667.8587 1667.71342
794 17.3719112 1766 1666.13583 1665.99119
795 17.3812064 1726 1664.41557 1664.27149
796 17.3905016 1703 1662.69793 1662.55432
797 17.3997968 1687 1660.98289 1660.83968
798 17.409092 1671 1659.27044 1659.12756
799 17.4183872 1653 1657.56059 1657.41795
800 17.4276824 1766 1655.85332 1655.71086
801 17.4369776 1649 1654.14863 1654.00627
802 17.4462728 1723 1652.44652 1652.30419
803 17.455568 1654 1650.74698 1650.6046
804 17.4648632 1700 1649.05 1648.9075
805 17.4741584 1645 1647.35557 1647.21289
806 17.4834536 1646 1645.66371 1645.52077
807 17.4927488 1584 1643.97439 1643.83113
808 17.502044 1686 1642.28761 1642.14396
809 17.5113392 1625 1640.60338 1640.45926
810 17.5206344 1684 1638.92168 1638.77702
811 17.5299296 1660 1637.24251 1637.09725
812 17.5392248 1666 1635.56586 1635.41993
813 17.54852 1710 1633.89174 1633.74507
814 17.5578152 1672 1632.22014 1632.07265
815 17.5671104 1675 1630.55105 1630.40268
816 17.5764056 1622 1628.88448 1628.73514
817 17.5857008 1673 1627.22041 1627.07004
818 17.594996 1695 1625.55884 1625.40737
819 17.6042912 1604 1623.89978 1623.74713
820 17.6135864 1662 1622.24321 1622.0893
821 17.6228816 1615 1620.58914 1620.4339
822 17.6321768 1601 1618.93755 1618.7809
823 17.641472 1615 1617.28846 1617.13031
824 17.6507672 1610 1615.64185 1615.48213
825 17.6600624 1636 1613.99773 1613.83634
826 17.6693576 1628 1612.35608 1612.19296
827 17.6786528 1707 1610.71692 1610.55196
828 17.687948 1725 1609.08023 1608.91334
829 17.6972432 1597 1607.44602 1607.27711
830 17.7065384 1639 1605.81428 1605.64326
831 17.7158336 1630 1604.18502 1604.01177
832 17.7251288 1625 1602.55822 1602.38266
833 17.734424 1603 1600.93389 1600.75591
834 17.7437192 1650 1599.31204 1599.13153
835 17.7530144 1738 1597.69265 1597.5095
836 17.7623096 1585 1596.07573 1595.88982
837 17.7716048 1643 1594.46128 1594.27248
838 17.7809 1647 1592.8493 1592.65749
839 17.7901952 1596 1591.23979 1591.04484
840 17.7994904 1627 1589.63274 1589.43453
841 17.8087856 1592 1588.02817 1587.82654
842 17.8180808 1706 1586.42608 1586.22088
843 17.827376 1585 1584.82645 1584.61755
844 17.8366712 1654 1583.22931 1583.01653
845 17.8459664 1652 1581.63464 1581.41783
846 17.8552616 1700 1580.04246 1579.82143
847 17.8645568 1524 1578.45276 1578.22734
848 17.873852 1561 1576.86554 1576.63555
849 17.8831472 1608 1575.28082 1575.04606
850 17.8924424 1625 1573.69859 1573.45886
851 17.9017376 1624 1572.11885 1571.87395
852 17.9110328 1611 1570.54161 1570.29133
853 17.920328 1617 1568.96686 1568.71098
854 17.9296232 1619 1567.39459 1567.13292
855 17.9389184 1566 1565.8248 1565.55712
856 17.9482136 1574 1564.25745 1563.9836
857 17.9575088 1648 1562.69248 1562.41233
858 17.966804 1564 1561.12977 1560.84333
859 17.9760992 1571 1559.5692 1559.27659
860 17.9853944 1665 1558.01074 1557.71209
861 17.9946896 1573 1556.45485 1556.14985
862 18.0039848 1525 1554.90251 1554.58984
863 18.01328 1589 1553.35355 1553.03208
864 18.0225752 1626 1551.80753 1551.47656
865 18.0318704 1593 1550.26426 1549.92326
866 18.0411656 1641 1548.72372 1548.3722
867 18.0504608 1606 1547.18595 1546.82336
868 18.059756 1541 1545.65097 1545.27674
869 18.0690512 1568 1544.11882 1543.73233
870 18.0783464 1582 1542.58954 1542.19014
871 18.0876416 1535 1541.06318 1540.65016
872 18.0969368 1575 1539.53977 1539.11238
873 18.106232 1584 1538.01937 1537.5768
874 18.1155272 1602 1536.50205 1536.04341
875 18.1248224 1555 1534.98785 1534.51222
876 18.1341176 1641 1533.47686 1532.98322
877 18.1434128 1538 1531.96915 1531.4564
878 18.152708 1511 1530.46481 1529.93176
879 18.1620032 1491 1528.96393 1528.40931
880 18.1712984 1555 1527.46661 1526.88902
881 18.1805936 1559 1525.97298 1525.3709
882 18.1898888 1533 1524.48317 1523.85495
883 18.199184 1518 1522.99733 1522.34116
884 18.2084792 1562 1521.51562 1520.82952
885 18.2177744 1508 1520.03823 1519.32005
886 18.2270696 1546 1518.56537 1517.81272
887 18.2363648 1482 1517.09727 1516.30753
888 18.24566 1550 1515.63421 1514.80449
889 18.2549552 1551 1514.1765 1513.30359
890 18.2642504 1591 1512.72447 1511.80482
891 18.2735456 1512 1511.27854 1510.30819
892 18.2828408 1451 1509.83916 1508.81368
893 18.292136 1460 1508.40686 1507.32129
894 18.3014312 1580 1506.98226 1505.83102
895 18.3107264 1522 1505.56607 1504.34287
896 18.3200216 1499 1504.15913 1502.85683
897 18.3293168 1585 1502.76242 1501.3729
898 18.338612 1487 1501.3771 1499.89108
899 18.3479072 1459 1500.00455 1498.41136
900 18.3572024 1506 1498.64645 1496.93373
901 18.3664976 1481 1497.3048 1495.4582
902 18.3757928 1501 1495.98203 1493.98475
903 18.385088 1530 1494.68115 1492.51339
904 18.3943832 1526 1493.40589 1491.04412
905 18.4036784 1540 1492.16092 1489.57692
906 18.4129736 1522 1490.95229 1488.1118
907 18.4222688 1487 1489.78807 1486.64875
908 18.431564 1541 1488.67963 1485.18777
909 18.4408592 1464 1487.64299 1483.72885
910 18.4501544 1469 1486.69912 1482.272
911 18.4594496 1502 1485.87739 1480.8172
912 18.4687448 1482 1485.2193 1479.36445
913 18.47804 1527 1484.78224 1477.91375
914 18.4873352 1472 1484.64425 1476.4651
915 18.4966304 1424 1484.91105 1475.0185
916 18.5059256 1465 1485.72624 1473.57393
917 18.5152208 1466 1487.28572 1472.13139
918 18.524516 1480 1489.85778 1470.69089
919 18.5338112 1484 1493.81088 1469.25242
920 18.5431064 1449 1499.6507 1467.81597
921 18.5524016 1596 1508.06322 1466.38154
922 18.5616968 1580 1519.94008 1464.94913
923 18.570992 1467 1536.28589 1463.51873
924 18.5802872 1530 1557.71711 1462.09034
925 18.5895824 1619 1583.08947 1460.66397
926 18.5988776 1623 1607.37865 1459.23959
927 18.6081728 1566 1621.15042 1457.81721
928 18.617468 1604 1616.20907 1456.39683
929 18.6267632 1588 1596.25708 1454.97845
930 18.6360584 1635 1575.72798 1453.56205
931 18.6453536 1537 1562.3408 1452.14764
932 18.6546488 1582 1551.97181 1450.73521
933 18.663944 1533 1537.20775 1449.32476
934 18.6732392 1519 1516.54871 1447.91629
935 18.6825344 1514 1495.64028 1446.50978
936 18.6918296 1507 1479.37473 1445.10525
937 18.7011248 1512 1468.20293 1443.70268
938 18.71042 1514 1460.57903 1442.30208
939 18.7197152 1501 1455.09046 1440.90343
940 18.7290104 1445 1450.87625 1439.50673
941 18.7383056 1476 1447.45434 1438.11199
942 18.7476008 1454 1444.54961 1436.7192
943 18.756896 1504 1441.99763 1435.32835
944 18.7661912 1481 1439.69541 1433.93945
945 18.7754864 1423 1437.57566 1432.55248
946 18.7847816 1510 1435.59278 1431.16744
947 18.7940768 1464 1433.71493 1429.78434
948 18.803372 1401 1431.91926 1428.40316
949 18.8126672 1473 1430.18903 1427.02391
950 18.8219624 1385 1428.51167 1425.64658
951 18.8312576 1512 1426.87763 1424.27117
952 18.8405528 1374 1425.27953 1422.89768
953 18.849848 1474 1423.71156 1421.52609
954 18.8591432 1439 1422.16914 1420.15641
955 18.8684384 1412 1420.64856 1418.78864
956 18.8777336 1489 1419.14684 1417.42277
957 18.8870288 1419 1417.66153 1416.0588
958 18.896324 1422 1416.19061 1414.69672
959 18.9056192 1479 1414.7324 1413.33653
960 18.9149144 1425 1413.2855 1411.97823
961 18.9242096 1414 1411.84873 1410.62182
962 18.9335048 1431 1410.42109 1409.26728
963 18.9428 1440 1409.00172 1407.91463
964 18.9520952 1463 1407.58989 1406.56385
965 18.9613904 1369 1406.18496 1405.21494
966 18.9706856 1400 1404.7864 1403.86791
967 18.9799808 1459 1403.39372 1402.52273
968 18.989276 1395 1402.00652 1401.17942
969 18.9985712 1452 1400.62443 1399.83797
970 19.0078664 1507 1399.24714 1398.49838
971 19.0171616 1382 1397.87435 1397.16063
972 19.0264568 1356 1396.50584 1395.82474
973 19.035752 1357 1395.14136 1394.49069
974 19.0450472 1499 1393.78073 1393.15849
975 19.0543424 1416 1392.42377 1391.82812
976 19.0636376 1417 1391.07033 1390.4996
977 19.0729328 1352 1389.72025 1389.1729
978 19.082228 1379 1388.37342 1387.84804
979 19.0915232 1420 1387.02972 1386.525
980 19.1008184 1329 1385.68904 1385.20379
981 19.1101136 1377 1384.35129 1383.8844
982 19.1194088 1363 1383.01638 1382.56683
983 19.128704 1473 1381.68424 1381.25107
984 19.1379992 1380 1380.35479 1379.93712
985 19.1472944 1401 1379.02797 1378.62498
986 19.1565896 1409 1377.70372 1377.31465
987 19.1658848 1360 1376.38198 1376.00612
988 19.17518 1427 1375.06271 1374.69939
989 19.1844752 1370 1373.74585 1373.39445
990 19.1937704 1322 1372.43136 1372.09131
991 19.2030656 1353 1371.1192 1370.78996
992 19.2123608 1393 1369.80934 1369.49039
993 19.221656 1361 1368.50174 1368.19261
994 19.2309512 1395 1367.19637 1366.89661
995 19.2402464 1400 1365.89319 1365.60238
996 19.2495416 1344 1364.59219 1364.30994
997 19.2588368 1376 1363.29333 1363.01926
998 19.268132 1300 1361.99659 1361.73035
999 19.2774272 1388 1360.70195 1360.44321
1000 19.2867224 1449 1359.40938 1359.15783
1001 19.2960176 1360 1358.11887 1357.87421
1002 19.3053128 1407 1356.83039 1356.59235
1003 19.314608 1354 1355.54394 1355.31224
1004 19.3239032 1382 1354.25948 1354.03388
1005 19.3331984 1324 1352.97701 1352.75726
1006 19.3424936 1388 1351.69651 1351.4824
1007 19.3517888 1431 1350.41797 1350.20927
1008 19.361084 1402 1349.14137 1348.93789
1009 19.3703792 1387 1347.8667 1347.66824
1010 19.3796744 1364 1346.59394 1346.40032
1011 19.3889696 1315 1345.32309 1345.13413
1012 19.3982648 1271 1344.05413 1343.86967
1013 19.40756 1345 1342.78706 1342.60693
1014 19.4168552 1412 1341.52186 1341.34591
1015 19.4261504 1363 1340.25853 1340.08662
1016 19.4354456 1399 1338.99709 1338.82903
1017 19.4447408 1373 1337.7376 1337.57316
1018 19.454036 1427 1336.48018 1336.319
1019 19.4633312 1341 1335.22506 1335.06655
1020 19.4726264 1360 1333.97259 1333.8158
1021 19.4819216 1398 1332.72337 1332.56675
1022 19.4912168 1310 1331.47836 1331.31939
1023 19.500512 1393 1330.23907 1330.07374
1024 19.5098072 1327 1329.00804 1328.82977
1025 19.5191024 1373 1327.78962 1327.58749
1026 19.5283976 1403 1326.59203 1326.3469
1027 19.5376928 1358 1325.43283 1325.108
1028 19.546988 1357 1324.34337 1323.87077
1029 19.5562832 1265 1323.34603 1322.63522
1030 19.5655784 1282 1322.37649 1321.40135
1031 19.5748736 1333 1321.27314 1320.16915
1032 19.5841688 1392 1320.07579 1318.93862
1033 19.593464 1237 1318.85697 1317.70975
1034 19.6027592 1322 1317.63766 1316.48255
1035 19.6120544 1345 1316.42013 1315.25701
1036 19.6213496 1231 1315.20448 1314.03313
1037 19.6306448 1325 1313.99069 1312.8109
1038 19.63994 1335 1312.77877 1311.59032
1039 19.6492352 1341 1311.56871 1310.3714
1040 19.6585304 1332 1310.36051 1309.15412
1041 19.6678256 1280 1309.15417 1307.93848
1042 19.6771208 1291 1307.94969 1306.72449
1043 19.686416 1314 1306.74706 1305.51214
1044 19.6957112 1356 1305.5463 1304.30142
1045 19.7050064 1337 1304.34738 1303.09233
1046 19.7143016 1290 1303.15033 1301.88488
1047 19.7235968 1424 1301.95513 1300.67905
1048 19.732892 1266 1300.76178 1299.47485
1049 19.7421872 1330 1299.57029 1298.27226
1050 19.7514824 1305 1298.38066 1297.0713
1051 19.7607776 1330 1297.19288 1295.87196
1052 19.7700728 1248 1296.00696 1294.67423
1053 19.779368 1252 1294.82289 1293.47811
1054 19.7886632 1264 1293.64068 1292.2836
1055 19.7979584 1293 1292.46034 1291.09069
1056 19.8072536 1299 1291.28185 1289.89939
1057 19.8165488 1307 1290.10522 1288.70969
1058 19.825844 1336 1288.93045 1287.52158
1059 19.8351392 1274 1287.75755 1286.33507
1060 19.8444344 1302 1286.58652 1285.15016
1061 19.8537296 1275 1285.41735 1283.96683
1062 19.8630248 1292 1284.25005 1282.78509
1063 19.87232 1298 1283.08463 1281.60494
1064 19.8816152 1329 1281.92108 1280.42636
1065 19.8909104 1275 1280.75941 1279.24937
1066 19.9002056 1305 1279.59963 1278.07395
1067 19.9095008 1280 1278.44173 1276.90011
1068 19.918796 1239 1277.28571 1275.72784
1069 19.9280912 1184 1276.13159 1274.55713
1070 19.9373864 1293 1274.97937 1273.38799
1071 19.9466816 1263 1273.82904 1272.22042
1072 19.9559768 1226 1272.68061 1271.0544
1073 19.965272 1285 1271.53409 1269.88995
1074 19.9745672 1273 1270.38948 1268.72705
1075 19.9838624 1240 1269.24681 1267.5657
1076 19.9931576 1251 1268.10613 1266.4059
1077 20.0024528 1299 1266.96758 1265.24766
1078 20.011748 1317 1265.83135 1264.09095
1079 20.0210432 1268 1264.6978 1262.93579
1080 20.0303384 1285 1263.56745 1261.78217
1081 20.0396336 1211 1262.44117 1260.63009
1082 20.0489288 1242 1261.32028 1259.47954
1083 20.058224 1278 1260.20693 1258.33052
1084 20.0675192 1249 1259.10502 1257.18303
1085 20.0768144 1278 1258.02278 1256.03708
1086 20.0861096 1248 1256.97918 1254.89264
1087 20.0954048 1303 1256.00761 1253.74973
1088 20.1047 1224 1255.12914 1252.60834
1089 20.1139952 1304 1254.27971 1251.46846
1090 20.1232904 1284 1253.29983 1250.3301
1091 20.1325856 1264 1252.22771 1249.19325
1092 20.1418808 1292 1251.13472 1248.05792
1093 20.151176 1191 1250.04172 1246.92408
1094 20.1604712 1185 1248.95098 1245.79176
1095 20.1697664 1271 1247.86261 1244.66093
1096 20.1790616 1223 1246.77663 1243.53161
1097 20.1883568 1189 1245.69306 1242.40378
1098 20.197652 1255 1244.61192 1241.27745
1099 20.2069472 1262 1243.53325 1240.15261
1100 20.2162424 1302 1242.45706 1239.02925
1101 20.2255376 1244 1241.38338 1237.90739
1102 20.2348328 1235 1240.31224 1236.78701
1103 20.244128 1263 1239.24365 1235.66812
1104 20.2534232 1226 1238.17767 1234.5507
1105 20.2627184 1222 1237.1143 1233.43476
1106 20.2720136 1209 1236.05359 1232.3203
1107 20.2813088 1240 1234.99556 1231.20731
1108 20.290604 1190 1233.94025 1230.09578
1109 20.2998992 1240 1232.8877 1228.98573
1110 20.3091944 1240 1231.83794 1227.87714
1111 20.3184896 1290 1230.79101 1226.77002
1112 20.3277848 1265 1229.74695 1225.66435
1113 20.33708 1224 1228.7058 1224.56015
1114 20.3463752 1197 1227.66761 1223.4574
1115 20.3556704 1221 1226.63241 1222.3561
1116 20.3649656 1230 1225.60026 1221.25625
1117 20.3742608 1187 1224.5712 1220.15785
1118 20.383556 1178 1223.54529 1219.0609
1119 20.3928512 1234 1222.52258 1217.96539
1120 20.4021464 1295 1221.50311 1216.87133
1121 20.4114416 1301 1220.48696 1215.7787
1122 20.4207368 1247 1219.47418 1214.68751
1123 20.430032 1219 1218.4649 1213.59775
1124 20.4393272 1195 1217.45927 1212.50943
1125 20.4486224 1279 1216.45756 1211.42253
1126 20.4579176 1256 1215.46018 1210.33706
1127 20.4672128 1205 1214.46777 1209.25302
1128 20.476508 1221 1213.48131 1208.1704
1129 20.4858032 1255 1212.50236 1207.0892
1130 20.4950984 1160 1211.53347 1206.00942
1131 20.5043936 1232 1210.57902 1204.93105
1132 20.5136888 1136 1209.64766 1203.8541
1133 20.522984 1226 1208.75912 1202.77856
1134 20.5322792 1207 1207.95085 1201.70442
1135 20.5415744 1229 1207.24752 1200.6317
1136 20.5508696 1185 1206.56185 1199.56037
1137 20.5601648 1222 1205.71117 1198.49045
1138 20.56946 1203 1204.78399 1197.42193
1139 20.5787552 1141 1203.8513 1196.3548
1140 20.5880504 1165 1202.92342 1195.28907
1141 20.5973456 1224 1202.00092 1194.22474
1142 20.6066408 1216 1201.08394 1193.16179
1143 20.615936 1212 1200.17266 1192.10023
1144 20.6252312 1168 1199.26724 1191.04006
1145 20.6345264 1196 1198.36787 1189.98127
1146 20.6438216 1159 1197.47474 1188.92386
1147 20.6531168 1183 1196.58805 1187.86783
1148 20.662412 1217 1195.70801 1186.81318
1149 20.6717072 1219 1194.83484 1185.7599
1150 20.6810024 1111 1193.96879 1184.70799
1151 20.6902976 1144 1193.11009 1183.65746
1152 20.6995928 1214 1192.25902 1182.60829
1153 20.708888 1170 1191.41585 1181.56049
1154 20.7181832 1239 1190.58087 1180.51405
1155 20.7274784 1173 1189.7544 1179.46897
1156 20.7367736 1140 1188.93677 1178.42525
1157 20.7460688 1125 1188.12832 1177.38289
1158 20.755364 1241 1187.32942 1176.34188
1159 20.7646592 1175 1186.54048 1175.30222
1160 20.7739544 1147 1185.7619 1174.26392
1161 20.7832496 1231 1184.99413 1173.22696
1162 20.7925448 1193 1184.23764 1172.19135
1163 20.80184 1210 1183.49294 1171.15708
1164 20.8111352 1249 1182.76056 1170.12415
1165 20.8204304 1193 1182.04106 1169.09257
1166 20.8297256 1288 1181.33506 1168.06232
1167 20.8390208 1165 1180.64321 1167.0334
1168 20.848316 1230 1179.96621 1166.00582
1169 20.8576112 1168 1179.30478 1164.97957
1170 20.8669064 1198 1178.65974 1163.95464
1171 20.8762016 1137 1178.03193 1162.93104
1172 20.8854968 1240 1177.42226 1161.90877
1173 20.894792 1185 1176.83172 1160.88782
1174 20.9040872 1202 1176.26137 1159.86819
1175 20.9133824 1186 1175.71233 1158.84987
1176 20.9226776 1245 1175.18584 1157.83287
1177 20.9319728 1163 1174.68321 1156.81719
1178 20.941268 1192 1174.20587 1155.80281
1179 20.9505632 1186 1173.75535 1154.78975
1180 20.9598584 1192 1173.33334 1153.77799
1181 20.9691536 1196 1172.94163 1152.76754
1182 20.9784488 1205 1172.58219 1151.75839
1183 20.987744 1165 1172.25718 1150.75054
1184 20.9970392 1144 1171.96896 1149.74399
1185 21.0063344 1170 1171.72018 1148.73874
1186 21.0156296 1205 1171.51382 1147.73478
1187 21.0249248 1171 1171.35326 1146.73211
1188 21.03422 1161 1171.24241 1145.73073
1189 21.0435152 1178 1171.18588 1144.73064
1190 21.0528104 1210 1171.18925 1143.73184
1191 21.0621056 1225 1171.25961 1142.73432
1192 21.0714008 1162 1171.40648 1141.73809
1193 21.080696 1234 1171.64425 1140.74313
1194 21.0899912 1194 1171.99853 1139.74945
1195 21.0992864 1225 1172.51186 1138.75705
1196 21.1085816 1184 1173.21426 1137.76592
1197 21.1178768 1211 1174.02821 1136.77606
1198 21.127172 1193 1174.7807 1135.78747
1199 21.1364672 1149 1175.57026 1134.80015
1200 21.1457624 1215 1176.47925 1133.8141
1201 21.1550576 1166 1177.53092 1132.82931
1202 21.1643528 1206 1178.74048 1131.84578
1203 21.173648 1210 1180.12471 1130.86351
1204 21.1829432 1204 1181.70277 1129.8825
1205 21.1922384 1192 1183.49653 1128.90274
1206 21.2015336 1260 1185.5311 1127.92424
1207 21.2108288 1191 1187.83545 1126.94699
1208 21.220124 1219 1190.4431 1125.97098
1209 21.2294192 1212 1193.39305 1124.99623
1210 21.2387144 1202 1196.7309 1124.02272
1211 21.2480096 1203 1200.51026 1123.05045
1212 21.2573048 1268 1204.7945 1122.07943
1213 21.2666 1162 1209.65907 1121.10964
1214 21.2758952 1256 1215.19434 1120.1411
1215 21.2851904 1216 1221.50945 1119.17378
1216 21.2944856 1162 1228.73725 1118.20771
1217 21.3037808 1303 1237.04099 1117.24286
1218 21.313076 1223 1246.62335 1116.27924
1219 21.3223712 1344 1257.73892 1115.31685
1220 21.3316664 1231 1270.71181 1114.35569
1221 21.3409616 1272 1285.96125 1113.39575
1222 21.3502568 1261 1304.03961 1112.43703
1223 21.359552 1239 1325.69126 1111.47953
1224 21.3688472 1426 1351.94532 1110.52325
1225 21.3781424 1387 1384.26128 1109.56819
1226 21.3874376 1420 1424.74516 1108.61434
1227 21.3967328 1523 1476.44224 1107.6617
1228 21.406028 1465 1543.70663 1106.71027
1229 21.4153232 1730 1632.67737 1105.76005
1230 21.4246184 1822 1751.94157 1104.81104
1231 21.4339136 2004 1913.50126 1103.86323
1232 21.4432088 2133 2134.18559 1102.91662
1233 21.452504 2362 2437.64248 1101.97121
1234 21.4617992 2653 2856.91404 1101.027
1235 21.4710944 3208 3437.05296 1100.08399
1236 21.4803896 3815 4234.93598 1099.14218
1237 21.4896848 4882 5305.54694 1098.20155
1238 21.49898 6288 6647.01172 1097.26212
1239 21.5082752 7764 8076.65771 1096.32388
1240 21.5175704 9345 9118.48136 1095.38682
1241 21.5268656 9643 9201.84678 1094.45095
1242 21.5361608 8500 8304.63399 1093.51627
1243 21.545456 7195 7170.51791 1092.58276
1244 21.5547512 6068 6458.5896 1091.65044
1245 21.5640464 5913 6210.93827 1090.71929
1246 21.5733416 5825 6051.27942 1089.78932
1247 21.5826368 5441 5566.0481 1088.86052
1248 21.591932 4428 4679.42213 1087.93289
1249 21.6012272 3375 3703.30214 1087.00644
1250 21.6105224 2728 2926.08954 1086.08115
1251 21.6198176 2114 2402.497 1085.15703
1252 21.6291128 1876 2065.58601 1084.23408
1253 21.638408 1580 1843.97546 1083.31229
1254 21.6477032 1501 1691.68901 1082.39166
1255 21.6569984 1531 1582.41722 1081.47219
1256 21.6662936 1418 1501.06894 1080.55387
1257 21.6755888 1315 1438.64309 1079.63672
1258 21.684884 1319 1389.52489 1078.72071
1259 21.6941792 1296 1350.06359 1077.80586
1260 21.7034744 1279 1317.79786 1076.89216
1261 21.7127696 1297 1291.01566 1075.97961
1262 21.7220648 1277 1268.49374 1075.0682
1263 21.73136 1220 1249.33756 1074.15794
1264 21.7406552 1222 1232.87958 1073.24882
1265 21.7499504 1184 1218.61279 1072.34084
1266 21.7592456 1212 1206.14602 1071.434
1267 21.7685408 1197 1195.17329 1070.5283
1268 21.777836 1191 1185.45225 1069.62374
1269 21.7871312 1137 1176.78882 1068.72031
1270 21.7964264 1190 1169.026 1067.81801
1271 21.8057216 1159 1162.03566 1066.91684
1272 21.8150168 1167 1155.71235 1066.0168
1273 21.824312 1189 1149.96863 1065.11789
1274 21.8336072 1166 1144.73152 1064.22011
1275 21.8429024 1098 1139.93973 1063.32344
1276 21.8521976 1096 1135.54149 1062.4279
1277 21.8614928 1169 1131.49286 1061.53348
1278 21.870788 1175 1127.75638 1060.64017
1279 21.8800832 1122 1124.29996 1059.74799
1280 21.8893784 1121 1121.09607 1058.85691
1281 21.8986736 1143 1118.12095 1057.96695
1282 21.9079688 1159 1115.35412 1057.0781
1283 21.917264 1141 1112.77784 1056.19036
1284 21.9265592 1165 1110.37675 1055.30373
1285 21.9358544 1084 1108.13754 1054.41821
1286 21.9451496 1148 1106.0487 1053.53378
1287 21.9544448 1094 1104.10027 1052.65046
1288 21.96374 1024 1102.28368 1051.76824
1289 21.9730352 1109 1100.5916 1050.88712
1290 21.9823304 1079 1099.01777 1050.0071
1291 21.9916256 1083 1097.55697 1049.12817
1292 22.0009208 1115 1096.20484 1048.25034
1293 22.010216 1045 1094.9579 1047.3736
1294 22.0195112 1090 1093.81344 1046.49795
1295 22.0288064 1117 1092.7695 1045.62338
1296 22.0381016 1127 1091.82482 1044.74991
1297 22.0473968 1120 1090.97885 1043.87752
1298 22.056692 1150 1090.23171 1043.00621
1299 22.0659872 1129 1089.58423 1042.13599
1300 22.0752824 1122 1089.03792 1041.26684
1301 22.0845776 1098 1088.59502 1040.39878
1302 22.0938728 1130 1088.25851 1039.53179
1303 22.103168 1063 1088.03219 1038.66587
1304 22.1124632 1093 1087.92072 1037.80103
1305 22.1217584 1060 1087.92968 1036.93726
1306 22.1310536 1090 1088.06568 1036.07457
1307 22.1403488 1148 1088.33649 1035.21294
1308 22.149644 1134 1088.75112 1034.35237
1309 22.1589392 1135 1089.32002 1033.49287
1310 22.1682344 1094 1090.05527 1032.63444
1311 22.1775296 1156 1090.97082 1031.77707
1312 22.1868248 1115 1092.08274 1030.92075
1313 22.19612 1086 1093.4096 1030.0655
1314 22.2054152 1175 1094.97283 1029.2113
1315 22.2147104 1158 1096.79727 1028.35816
1316 22.2240056 1127 1098.91175 1027.50607
1317 22.2333008 1174 1101.34984 1026.65504
1318 22.242596 1126 1104.15075 1025.80505
1319 22.2518912 1107 1107.36055 1024.95611
1320 22.2611864 1145 1111.0335 1024.10822
1321 22.2704816 1081 1115.23395 1023.26138
1322 22.2797768 1123 1120.0386 1022.41558
1323 22.289072 1214 1125.5395 1021.57082
1324 22.2983672 1122 1131.84785 1020.7271
1325 22.3076624 1210 1139.09911 1019.88442
1326 22.3169576 1199 1147.45974 1019.04278
1327 22.3262528 1208 1157.1363 1018.20217
1328 22.335548 1221 1168.38798 1017.3626
1329 22.3448432 1179 1181.54423 1016.52406
1330 22.3541384 1206 1197.02992 1015.68655
1331 22.3634336 1170 1215.40265 1014.85008
1332 22.3727288 1292 1237.40936 1014.01462
1333 22.382024 1278 1264.07529 1013.1802
1334 22.3913192 1357 1296.84569 1012.3468
1335 22.4006144 1431 1337.80623 1011.51442
1336 22.4099096 1438 1390.00209 1010.68307
1337 22.4192048 1502 1457.85972 1009.85273
1338 22.4285 1604 1547.72405 1009.02341
1339 22.4377952 1673 1668.58244 1008.19511
1340 22.4470904 1816 1833.108 1007.36782
1341 22.4563856 1959 2059.18979 1006.54155
1342 22.4656808 2414 2372.11489 1005.71629
1343 22.474976 2740 2807.40624 1004.89204
1344 22.4842712 3247 3413.63298 1004.0688
1345 22.4935664 4006 4251.80443 1003.24657
1346 22.5028616 4918 5378.83525 1002.42534
1347 22.5121568 6252 6783.01872 1001.60511
1348 22.521452 7807 8241.51438 1000.78589
1349 22.5307472 9146 9206.25332 999.967674
1350 22.5400424 9324 9079.9959 999.150454
1351 22.5493376 8074 7965.17318 998.334231
1352 22.5586328 6481 6765.74328 997.519005
1353 22.567928 5678 6119.64413 996.704775
1354 22.5772232 5501 5984.82876 995.891537
1355 22.5865184 5398 5953.22049 995.079292
1356 22.5958136 5280 5575.23853 994.268037
1357 22.6051088 4435 4717.90861 993.457771
1358 22.614404 3391 3708.02474 992.648492
1359 22.6236992 2591 2893.87532 991.840199
1360 22.6329944 2039 2348.38212 991.03289
1361 22.6422896 1712 1999.0479 990.226565
1362 22.6515848 1542 1769.64358 989.42122
1363 22.66088 1442 1612.11114 988.616855
1364 22.6701752 1385 1499.15554 987.813469
1365 22.6794704 1342 1415.12937 987.011059
1366 22.6887656 1283 1350.69345 986.209625
1367 22.6980608 1264 1300.02061 985.409165
1368 22.707356 1242 1259.32313 984.609677
1369 22.7166512 1242 1226.04904 983.811159
1370 22.7259464 1219 1198.4248 983.013611
1371 22.7352416 1137 1175.18437 982.217031
1372 22.7445368 1233 1155.40276 981.421417
1373 22.753832 1190 1138.39028 980.626769
1374 22.7631272 1125 1123.62348 979.833083
1375 22.7724224 1100 1110.69876 979.04036
1376 22.7817176 1057 1099.30051 978.248597
1377 22.7910128 1071 1089.17887 977.457793
1378 22.800308 1098 1080.13375 976.667946
1379 22.8096032 1068 1072.00326 975.879056
1380 22.8188984 1072 1064.65524 975.09112
1381 22.8281936 1089 1057.98084 974.304138
1382 22.8374888 1028 1051.88972 973.518107
1383 22.846784 1072 1046.30639 972.733026
1384 22.8560792 1112 1041.1673 971.948894
1385 22.8653744 1091 1036.41869 971.16571
1386 22.8746696 1016 1032.01475 970.383472
1387 22.8839648 1068 1027.9163 969.602177
1388 22.89326 1028 1024.08962 968.821826
1389 22.9025552 1017 1020.50559 968.042417
1390 22.9118504 1030 1017.13891 967.263948
1391 22.9211456 1012 1013.96753 966.486417
1392 22.9304408 1018 1010.97214 965.709824
1393 22.939736 1033 1008.13571 964.934167
1394 22.9490312 991 1005.44321 964.159444
1395 22.9583264 1011 1002.88122 963.385654
1396 22.9676216 1062 1000.43747 962.612795
1397 22.9769168 967 998.100202 961.840867
1398 22.986212 1009 995.858337 961.069868
1399 22.9955072 983 993.701512 960.299796
1400 23.0048024 982 991.618354 959.53065
1401 23.0140976 1020 989.594389 958.762429
1402 23.0233928 1001 987.606868 957.99513
1403 23.032688 979 985.620464 957.228754
1404 23.0419832 1029 983.609429 956.463298
1405 23.0512784 997 981.632895 955.69876
1406 23.0605736 905 979.84503 954.935141
1407 23.0698688 1045 978.204343 954.172437
1408 23.079164 978 976.633654 953.410648
1409 23.0884592 954 975.107647 952.649773
1410 23.0977544 991 973.621043 951.88981
1411 23.1070496 983 972.171188 951.130757
1412 23.1163448 1000 970.75573 950.372613
1413 23.12564 938 969.372509 949.615378
1414 23.1349352 989 968.019539 948.859048
1415 23.1442304 940 966.694986 948.103624
1416 23.1535256 1012 965.397163 947.349104
1417 23.1628208 929 964.124511 946.595486
1418 23.172116 995 962.875611 945.842769
1419 23.1814112 908 961.649195 945.090952
1420 23.1907064 925 960.444182 944.340033
1421 23.2000016 1003 959.259726 943.590011
1422 23.2092968 896 958.095296 942.840885
1423 23.218592 882 956.950828 942.092653
1424 23.2278872 936 955.827001 941.345314
1425 23.2371824 946 954.725803 940.598866
1426 23.2464776 915 953.651789 939.853308
1427 23.2557728 995 952.61571 939.10864
1428 23.265068 966 951.641869 938.364859
1429 23.2743632 958 950.762924 937.621964
1430 23.2836584 942 949.958972 936.879953
1431 23.2929536 959 949.102636 936.138827
1432 23.3022488 879 948.136029 935.398582
1433 23.311544 994 947.136874 934.659219
1434 23.3208392 976 946.143955 933.920734
1435 23.3301344 962 945.161031 933.183128
1436 23.3394296 956 944.1878 932.446399
1437 23.3487248 949 943.223863 931.710546
1438 23.35802 941 942.268836 930.975567
1439 23.3673152 1001 941.322337 930.24146
1440 23.3766104 867 940.383965 929.508225
1441 23.3859056 914 939.453279 928.775861
1442 23.3952008 930 938.529757 928.044365
1443 23.404496 916 937.612756 927.313738
1444 23.4137912 917 936.701434 926.583976
1445 23.4230864 928 935.794626 925.85508
1446 23.4323816 904 934.890624 925.127047
1447 23.4416768 964 933.986786 924.399877
1448 23.450972 904 933.078738 923.673568
1449 23.4602672 882 932.1584 922.948119
1450 23.4695624 939 931.208729 922.223529
1451 23.4788576 1000 930.199424 921.499796
1452 23.4881528 910 929.109147 920.776919
1453 23.497448 949 928.00114 920.054897
1454 23.5067432 904 927.033961 919.333728
1455 23.5160384 898 926.170509 918.613411
1456 23.5253336 931 925.336793 917.893946
1457 23.5346288 925 924.51035 917.17533
1458 23.543924 932 923.68868 916.457562
1459 23.5532192 952 922.871547 915.740641
1460 23.5625144 912 922.058384 915.024567
1461 23.5718096 934 921.24872 914.309337
1462 23.5811048 941 920.442774 913.59495
1463 23.5904 885 919.640626 912.881405
1464 23.5996952 894 918.8422 912.168701
1465 23.6089904 901 918.047407 911.456837
1466 23.6182856 870 917.256159 910.745811
1467 23.6275808 927 916.468375 910.035621
1468 23.636876 868 915.683975 909.326268
1469 23.6461712 944 914.902884 908.617749
1470 23.6554664 920 914.12503 907.910064
1471 23.6647616 898 913.350346 907.20321
1472 23.6740568 902 912.578765 906.497188
1473 23.683352 913 911.810225 905.791995
1474 23.6926472 894 911.044667 905.08763
1475 23.7019424 944 910.282035 904.384092
1476 23.7112376 910 909.522273 903.681381
1477 23.7205328 866 908.765331 902.979494
1478 23.729828 887 908.011159 902.27843
1479 23.7391232 903 907.259711 901.578188
1480 23.7484184 961 906.510945 900.878768
1481 23.7577136 954 905.764831 900.180167
1482 23.7670088 860 905.021378 899.482385
1483 23.776304 900 904.280669 898.78542
1484 23.7855992 885 903.542909 898.089271
1485 23.7948944 901 902.808503 897.393937
1486 23.8041896 858 902.078179 896.699416
1487 23.8134848 898 901.353211 896.005709
1488 23.82278 943 900.635853 895.312812
1489 23.8320752 949 899.930238 894.620725
1490 23.8413704 948 899.244667 893.929448
1491 23.8506656 863 898.597626 893.238977
1492 23.8599608 939 898.023416 892.549314
1493 23.869256 842 897.541774 891.860455
1494 23.8785512 929 897.064831 891.172401
1495 23.8878464 897 896.43698 890.48515
1496 23.8971416 923 895.744491 889.7987
1497 23.9064368 860 895.047406 889.113051
1498 23.915732 862 894.3525 888.428201
1499 23.9250272 931 893.659968 887.744149
1500 23.9343224 888 892.969802 887.060894
1501 23.9436176 900 892.281997 886.378435
1502 23.9529128 913 891.596544 885.69677
1503 23.962208 874 890.913424 885.015899
1504 23.9715032 942 890.232586 884.33582
1505 23.9807984 893 889.553921 883.656532
1506 23.9900936 908 888.877227 882.978034
1507 23.9993888 878 888.20216 882.300325
1508 24.008684 849 887.528158 881.623403
1509 24.0179792 869 886.854311 880.947268
1510 24.0272744 918 886.179124 880.271918
1511 24.0365696 839 885.500091 879.597352
1512 24.0458648 827 884.812813 878.923569
1513 24.05516 884 884.108812 878.250567
1514 24.0644552 878 883.369416 877.578347
1515 24.0737504 880 882.560291 876.906906
1516 24.0830456 844 881.660303 876.236243
1517 24.0923408 863 880.755197 875.566357
1518 24.101636 918 880.025813 874.897247
1519 24.1109312 887 879.381297 874.228913
1520 24.1202264 838 878.749826 873.561351
1521 24.1295216 861 878.121112 872.894563
1522 24.1388168 919 877.494767 872.228546
1523 24.148112 846 876.870821 871.563299
1524 24.1574072 912 876.249309 870.898822
1525 24.1667024 888 875.630267 870.235112
1526 24.1759976 856 875.013732 869.57217
1527 24.1852928 844 874.399743 868.909993
1528 24.194588 919 873.788343 868.248581
1529 24.2038832 834 873.179574 867.587933
1530 24.2131784 889 872.573484 866.928047
1531 24.2224736 874 871.97012 866.268922
1532 24.2317688 840 871.369534 865.610558
1533 24.241064 886 870.771779 864.952952
1534 24.2503592 871 870.176912 864.296105
1535 24.2596544 910 869.58499 863.640014
1536 24.2689496 852 868.996077 862.984679
1537 24.2782448 856 868.410237 862.330099
1538 24.28754 853 867.827539 861.676272
1539 24.2968352 855 867.248054 861.023198
1540 24.3061304 879 866.671859 860.370875
1541 24.3154256 823 866.099032 859.719303
1542 24.3247208 825 865.529657 859.068479
1543 24.334016 817 864.963821 858.418403
1544 24.3433112 878 864.401616 857.769075
1545 24.3526064 918 863.843138 857.120492
1546 24.3619016 879 863.28849 856.472654
1547 24.3711968 882 862.737778 855.82556
1548 24.380492 872 862.191114 855.179208
1549 24.3897872 868 861.648616 854.533598
1550 24.3990824 851 861.110405 853.888728
1551 24.4083776 887 860.576596 853.244597
1552 24.4176728 870 860.047278 852.601205
1553 24.426968 871 859.522486 851.95855
1554 24.4362632 853 859.002168 851.316631
1555 24.4455584 869 858.486137 850.675447
1556 24.4548536 856 857.973989 850.034997
1557 24.4641488 795 857.464978 849.39528
1558 24.473444 844 856.957773 848.756294
1559 24.4827392 897 856.450028 848.118039
1560 24.4920344 894 855.937492 847.480515
1561 24.5013296 862 855.411802 846.843718
1562 24.5106248 808 854.854293 846.207649
1563 24.51992 836 854.230429 845.572307
1564 24.5292152 918 853.5188 844.93769
1565 24.5385104 837 852.805815 844.303797
1566 24.5478056 836 852.274543 843.670628
1567 24.5571008 875 851.83413 843.038181
1568 24.566396 852 851.4126 842.406456
1569 24.5756912 854 850.999929 841.77545
1570 24.5849864 859 850.596078 841.145164
1571 24.5942816 951 850.201459 840.515595
1572 24.6035768 853 849.816507 839.886744
1573 24.612872 850 849.441689 839.258608
1574 24.6221672 845 849.077504 838.631188
1575 24.6314624 848 848.724483 838.004482
1576 24.6407576 864 848.383198 837.378488
1577 24.6500528 843 848.054257 836.753206
1578 24.659348 834 847.738317 836.128635
1579 24.6686432 831 847.436082 835.504774
1580 24.6779384 898 847.14831 834.881622
1581 24.6872336 815 846.875815 834.259177
1582 24.6965288 860 846.61948 833.637439
1583 24.705824 871 846.380258 833.016407
1584 24.7151192 810 846.159179 832.396079
1585 24.7244144 835 845.957365 831.776455
1586 24.7337096 822 845.776035 831.157533
1587 24.7430048 916 845.616518 830.539313
1588 24.7523 859 845.48027 829.921794
1589 24.7615952 871 845.368888 829.304974
1590 24.7708904 847 845.284129 828.688853
1591 24.7801856 823 845.227939 828.07343
1592 24.7894808 848 845.202478 827.458702
1593 24.798776 892 845.21016 826.844671
1594 24.8080712 930 845.2537 826.231334
1595 24.8173664 877 845.336172 825.61869
1596 24.8266616 839 845.461092 825.006739
1597 24.8359568 813 845.632523 824.39548
1598 24.845252 871 845.855227 823.784911
1599 24.8545472 903 846.134876 823.175031
1600 24.8638424 961 846.478375 822.56584
1601 24.8731376 878 846.89435 821.957337
1602 24.8824328 866 847.39392 821.34952
1603 24.891728 913 847.991908 820.742388
1604 24.9010232 852 848.708615 820.135942
1605 24.9103184 877 849.572272 819.530178
1606 24.9196136 885 850.622267 818.925098
1607 24.9289088 884 851.913566 818.320699
1608 24.938204 880 853.523003 817.71698
1609 24.9474992 888 855.558123 817.113942
1610 24.9567944 863 858.168223 816.511582
1611 24.9660896 885 861.552875 815.909899
1612 24.9753848 947 865.9471 815.308894
1613 24.98468 916 871.517169 814.708564
1614 24.9939752 926 878.041738 814.108909
1615 25.0032704 1028 884.392848 813.509927
1616 25.0125656 957 888.515233 812.911619
1617 25.0218608 919 889.005771 812.313982
1618 25.031156 920 887.148836 811.717016
1619 25.0404512 950 885.926571 811.120721
1620 25.0497464 920 887.018532 810.525094
1621 25.0590416 950 890.235775 809.930135
1622 25.0683368 918 894.465292 809.335843
1623 25.077632 879 898.332895 808.742217
1624 25.0869272 902 901.062259 808.149257
1625 25.0962224 936 903.273264 807.556961
1626 25.1055176 909 906.344178 806.965328
1627 25.1148128 903 911.076613 806.374357
1628 25.124108 976 917.567688 805.784047
1629 25.1334032 975 925.743937 805.194398
1630 25.1426984 1007 935.636151 804.605409
1631 25.1519936 934 947.416858 804.017078
1632 25.1612888 1017 961.392289 803.429404
1633 25.170584 1014 978.01055 802.842387
1634 25.1798792 1055 997.894933 802.256026
1635 25.1891744 1068 1021.90766 801.670319
1636 25.1984696 1062 1051.25745 801.085267
1637 25.2077648 1168 1087.67599 800.500867
1638 25.21706 1124 1133.69866 799.917119
1639 25.2263552 1304 1193.08467 799.334022
1640 25.2356504 1242 1271.3983 798.751575
1641 25.2449456 1349 1376.77888 798.169778
1642 25.2542408 1531 1520.98926 797.588628
1643 25.263536 1718 1720.9111 797.008126
1644 25.2728312 1890 2000.65561 796.428271
1645 25.2821264 2202 2394.24555 795.84906
1646 25.2914216 2689 2947.88184 795.270495
1647 25.3007168 3430 3717.33673 794.692572
1648 25.310012 4433 4745.98907 794.115293
1649 25.3193072 5767 5993.61758 793.538655
1650 25.3286024 7384 7207.68271 792.962658
1651 25.3378976 8550 7878.21838 792.387302
1652 25.3471928 8315 7571.48057 791.812584
1653 25.356488 6884 6505.2564 791.238504
1654 25.3657832 5417 5445.62261 790.665062
1655 25.3750784 4507 4883.20664 790.092256
1656 25.3843736 4360 4802.47029 789.520085
1657 25.3936688 4720 4930.93408 788.948549
1658 25.402964 4962 4903.66444 788.377646
1659 25.4122592 4420 4452.10194 787.807376
1660 25.4215544 3667 3653.31581 787.237738
1661 25.4308496 2718 2845.42529 786.668731
1662 25.4401448 2032 2241.21416 786.100354
1663 25.44944 1755 1843.33554 785.532605
1664 25.4587352 1354 1585.1931 784.965486
1665 25.4680304 1264 1412.17324 784.398993
1666 25.4773256 1132 1291.2452 783.833127
1667 25.4866208 1161 1203.29841 783.267887
1668 25.495916 1127 1136.88841 782.703271
1669 25.5052112 1050 1085.36232 782.139279
1670 25.5145064 1092 1044.5032 781.575909
1671 25.5238016 1024 1011.47052 781.013162
1672 25.5330968 984 984.317061 780.451036
1673 25.542392 968 961.674081 779.88953
1674 25.5516872 921 942.555186 779.328644
1675 25.5609824 935 926.233744 778.768376
1676 25.5702776 969 912.164077 778.208726
1677 25.5795728 943 899.929377 777.649692
1678 25.588868 885 889.206437 777.091275
1679 25.5981632 866 879.741234 776.533472
1680 25.6074584 930 871.331703 775.976283
1681 25.6167536 882 863.81534 775.419708
1682 25.6260488 927 857.060168 774.863745
1683 25.635344 817 850.95803 774.308394
1684 25.6446392 858 845.419563 773.753653
1685 25.6539344 875 840.370367 773.199522
1686 25.6632296 865 835.748075 772.646
1687 25.6725248 836 831.500064 772.093087
1688 25.68182 823 827.581672 771.54078
1689 25.6911152 819 823.954782 770.98908
1690 25.7004104 798 820.586692 770.437985
1691 25.7097056 799 817.449215 769.887495
1692 25.7190008 812 814.517943 769.337609
1693 25.728296 784 811.772503 768.788325
1694 25.7375912 785 809.193418 768.239644
1695 25.7468864 816 806.764388 767.691564
1696 25.7561816 819 804.47116 767.144085
1697 25.7654768 838 802.301153 766.597205
1698 25.774772 802 800.243228 766.050924
1699 25.7840672 852 798.287495 765.50524
1700 25.7933624 802 796.425147 764.960154
1701 25.8026576 791 794.648317 764.415664
1702 25.8119528 826 792.949966 763.871769
1703 25.821248 846 791.323775 763.328469
1704 25.8305432 805 789.764058 762.785763
1705 25.8398384 767 788.265691 762.243649
1706 25.8491336 817 786.824043 761.702127
1707 25.8584288 804 785.434922 761.161197
1708 25.867724 777 784.094524 760.620857
1709 25.8770192 817 782.799394 760.081106
1710 25.8863144 777 781.546384 759.541944
1711 25.8956096 766 780.332623 759.003371
1712 25.9049048 734 779.155489 758.465384
1713 25.9142 793 778.012582 757.927983
1714 25.9234952 799 776.901702 757.391168
1715 25.9327904 753 775.820832 756.854937
1716 25.9420856 796 774.768116 756.31929
1717 25.9513808 812 773.741845 755.784226
1718 25.960676 793 772.740448 755.249744
1719 25.9699712 794 771.762483 754.715844
1720 25.9792664 830 770.806661 754.182524
1721 25.9885616 771 769.871917 753.649784
1722 25.9978568 804 768.957505 753.117622
1723 26.007152 779 768.063156 752.586039
1724 26.0164472 772 767.18935 752.055033
1725 26.0257424 759 766.337846 751.524603
1726 26.0350376 758 765.512783 750.99475
1727 26.0443328 723 764.72326 750.46547
1728 26.053628 800 763.991366 749.936765
1729 26.0629232 749 763.370577 749.408634
1730 26.0722184 735 762.925014 748.881074
1731 26.0815136 767 762.543293 748.354087
1732 26.0908088 784 761.920269 747.82767
1733 26.100104 751 761.193806 747.301823
1734 26.1093992 734 760.465494 746.776545
1735 26.1186944 772 759.747323 746.251836
1736 26.1279896 741 759.039364 745.727695
1737 26.1372848 755 758.341227 745.20412
1738 26.14658 754 757.652542 744.681112
1739 26.1558752 745 756.972962 744.158669
1740 26.1651704 756 756.302164 743.63679
1741 26.1744656 720 755.639844 743.115475
1742 26.1837608 762 754.985717 742.594723
1743 26.193056 728 754.339519 742.074534
1744 26.2023512 799 753.701001 741.554905
1745 26.2116464 786 753.069929 741.035837
1746 26.2209416 767 752.446086 740.517329
1747 26.2302368 755 751.82927 739.99938
1748 26.239532 719 751.219291 739.48199
1749 26.2488272 740 750.615972 738.965156
1750 26.2581224 738 750.019148 738.44888
1751 26.2674176 746 749.428665 737.933159
1752 26.2767128 715 748.844382 737.417994
1753 26.286008 727 748.266167 736.903383
1754 26.2953032 713 747.693896 736.389325
1755 26.3045984 754 747.127458 735.875821
1756 26.3138936 775 746.566749 735.362868
1757 26.3231888 737 746.011674 734.850467
1758 26.332484 771 745.462146 734.338617
1759 26.3417792 748 744.918087 733.827316
1760 26.3510744 783 744.379425 733.316564
1761 26.3603696 744 743.846099 732.806361
1762 26.3696648 761 743.318058 732.296705
1763 26.37896 732 742.795293 731.787596
1764 26.3882552 753 742.277904 731.279032
1765 26.3975504 738 741.766217 730.771015
1766 26.4068456 782 741.260954 730.263541
1767 26.4161408 715 740.76352 729.756611
1768 26.425436 747 740.276571 729.250225
1769 26.4347312 748 739.805206 728.74438
1770 26.4440264 733 739.359927 728.239077
1771 26.4533216 699 738.965432 727.734315
1772 26.4626168 788 738.676892 727.230093
1773 26.471912 736 738.547095 726.72641
1774 26.4812072 741 738.445932 726.223265
1775 26.4905024 691 738.101154 725.720658
1776 26.4997976 732 737.663712 725.218588
1777 26.5090928 736 737.223483 724.717055
1778 26.518388 746 736.788538 724.216057
1779 26.5276832 750 736.359069 723.715594
1780 26.5369784 732 735.935138 723.215665
1781 26.5462736 653 735.516813 722.716269
1782 26.5555688 677 735.104167 722.217406
1783 26.564864 705 734.697275 721.719074
1784 26.5741592 721 734.296212 721.221274
1785 26.5834544 747 733.90104 720.724004
1786 26.5927496 759 733.511781 720.227264
1787 26.6020448 724 733.128423 719.731053
1788 26.61134 763 732.751124 719.23537
1789 26.6206352 724 732.380477 718.740214
1790 26.6299304 799 732.016966 718.245585
1791 26.6392256 768 731.660418 717.751483
1792 26.6485208 713 731.310817 717.257905
1793 26.657816 714 730.96832 716.764852
1794 26.6671112 733 730.633114 716.272323
1795 26.6764064 738 730.3054 715.780317
1796 26.6857016 753 729.985389 715.288834
1797 26.6949968 772 729.673309 714.797872
1798 26.704292 773 729.369398 714.307431
1799 26.7135872 742 729.073913 713.817511
1800 26.7228824 742 728.787124 713.32811
1801 26.7321776 760 728.509319 712.839228
1802 26.7414728 772 728.240801 712.350864
1803 26.750768 786 727.981897 711.863017
1804 26.7600632 729 727.732948 711.375687
1805 26.7693584 774 727.49432 710.888874
1806 26.7786536 735 727.266401 710.402575
1807 26.7879488 745 727.049602 709.916791
1808 26.797244 724 726.84436 709.431521
1809 26.8065392 762 726.651142 708.946764
1810 26.8158344 748 726.470439 708.46252
1811 26.8251296 710 726.302774 707.978787
1812 26.8344248 737 726.148689 707.495566
1813 26.84372 737 726.008723 707.012855
1814 26.8530152 692 725.883376 706.530654
1815 26.8623104 753 725.773063 706.048961
1816 26.8716056 739 725.678041 705.567777
1817 26.8809008 723 725.598281 705.087101
1818 26.890196 723 725.53323 704.606931
1819 26.8994912 746 725.481352 704.127268
1820 26.9087864 761 725.439115 703.64811
1821 26.9180816 779 725.39823 703.169457
1822 26.9273768 782 725.339288 702.691308
1823 26.936672 711 725.23089 702.213663
1824 26.9459672 747 725.072441 701.73652
1825 26.9552624 765 724.969677 701.25988
1826 26.9645576 754 725.036733 700.783741
1827 26.9738528 740 725.190054 700.308102
1828 26.983148 761 725.379227 699.832964
1829 26.9924432 717 725.600305 699.358325
1830 27.0017384 737 725.855188 698.884185
1831 27.0110336 717 726.146322 698.410542
1832 27.0203288 737 726.476709 697.937397
1833 27.029624 802 726.850214 697.464749
1834 27.0389192 715 727.272139 696.992597
1835 27.0482144 761 727.750417 696.52094
1836 27.0575096 711 728.298614 696.049777
1837 27.0668048 753 728.944988 695.579109
1838 27.0761 689 729.749182 695.108934
1839 27.0853952 756 730.769006 694.639251
1840 27.0946904 784 731.87869 694.170061
1841 27.1039856 737 732.80954 693.701361
1842 27.1132808 794 733.717616 693.233153
1843 27.122576 782 734.698712 692.765434
1844 27.1318712 761 735.767368 692.298204
1845 27.1411664 805 736.930914 691.831464
1846 27.1504616 770 738.197309 691.365211
1847 27.1597568 755 739.57538 690.899445
1848 27.169052 766 741.07494 690.434166
1849 27.1783472 804 742.70692 689.969373
1850 27.1876424 757 744.48353 689.505065
1851 27.1969376 758 746.418444 689.041242
1852 27.2062328 727 748.527013 688.577903
1853 27.215528 784 750.826525 688.115048
1854 27.2248232 794 753.336504 687.652675
1855 27.2341184 775 756.079071 687.190784
1856 27.2434136 772 759.079372 686.729374
1857 27.2527088 831 762.366091 686.268446
1858 27.262004 824 765.972072 685.807997
1859 27.2712992 798 769.935069 685.348028
1860 27.2805944 815 774.298662 684.888537
1861 27.2898896 833 779.11337 684.429525
1862 27.2991848 806 784.438019 683.97099
1863 27.30848 855 790.341431 683.512932
1864 27.3177752 823 796.904532 683.05535
1865 27.3270704 869 804.223018 682.598244
1866 27.3363656 864 812.410706 682.141613
1867 27.3456608 822 821.603804 681.685456
1868 27.354956 891 831.966325 681.229773
1869 27.3642512 909 843.696942 680.774562
1870 27.3735464 871 857.037321 680.319824
1871 27.3828416 892 872.280203 679.865558
1872 27.3921368 901 889.778582 679.411763
1873 27.401432 971 909.993065 678.958438
1874 27.4107272 914 933.63231 678.505584
1875 27.4200224 1014 961.703915 678.053198
1876 27.4293176 1023 995.216399 677.601281
1877 27.4386128 1095 1035.586 677.149832
1878 27.447908 1145 1084.87374 676.69885
1879 27.4572032 1214 1146.01916 676.248335
1880 27.4664984 1277 1223.33812 675.798286
1881 27.4757936 1318 1323.3086 675.348703
1882 27.4850888 1461 1455.75033 674.899584
1883 27.494384 1680 1635.45271 674.450929
1884 27.5036792 1821 1884.36953 674.002738
1885 27.5129744 2104 2234.6621 673.55501
1886 27.5222696 2617 2732.86298 673.107745
1887 27.5315648 3177 3444.69788 672.66094
1888 27.54086 4161 4457.00962 672.214597
1889 27.5501552 5549 5862.36142 671.768715
1890 27.5594504 7100 7683.64902 671.323292
1891 27.5687456 9399 9675.13672 670.878329
1892 27.5780408 11043 11098.0894 670.433824
1893 27.587336 11189 11027.831 669.989777
1894 27.5966312 9716 9459.92419 669.546188
1895 27.6059264 7838 7585.77756 669.103055
1896 27.6152216 6298 6374.30626 668.660378
1897 27.6245168 5617 5987.22303 668.218157
1898 27.633812 5576 6198.02226 667.776391
1899 27.6431072 6221 6619.15858 667.33508
1900 27.6524024 6439 6713.38899 666.894222
1901 27.6616976 5934 6072.80345 666.453817
1902 27.6709928 4764 4879.21842 666.013865
1903 27.680288 3373 3692.13983 665.574364
1904 27.6895832 2651 2814.69159 665.135315
1905 27.6988784 1951 2236.47568 664.696717
1906 27.7081736 1658 1859.26697 664.258568
1907 27.7174688 1405 1605.12691 663.820869
1908 27.726764 1277 1426.73332 663.383619
1909 27.7360592 1259 1296.66076 662.946818
1910 27.7453544 1187 1198.69628 662.510464
1911 27.7546496 1113 1122.88804 662.074557
1912 27.7639448 1150 1062.88191 661.639097
1913 27.77324 1037 1014.47049 661.204082
1914 27.7825352 1026 974.776377 660.769513
1915 27.7918304 982 941.775295 660.335389
1916 27.8011256 984 914.007477 659.901709
1917 27.8104208 998 890.397189 659.468472
1918 27.819716 860 870.136459 659.035679
1919 27.8290112 880 852.608117 658.603327
1920 27.8383064 901 837.333637 658.171418
1921 27.8476016 905 823.93701 657.739949
1922 27.8568968 858 812.119224 657.308922
1923 27.866192 852 801.639924 656.878334
1924 27.8754872 835 792.304018 656.448186
1925 27.8847824 761 783.951756 656.018476
1926 27.8940776 756 776.451276 655.589205
1927 27.9033728 775 769.692945 655.160372
1928 27.912668 805 763.585006 654.731975
1929 27.9219632 846 758.050207 654.304016
1930 27.9312584 784 753.023152 653.876492
1931 27.9405536 810 748.448211 653.449403
1932 27.9498488 781 744.277858 653.02275
1933 27.959144 771 740.471332 652.59653
1934 27.9684392 768 736.993561 652.170744
1935 27.9777344 746 733.814283 651.745391
1936 27.9870296 791 730.907331 651.320471
1937 27.9963248 774 728.250042 650.895983
1938 28.00562 740 725.822776 650.471926
1939 28.0149152 764 723.608512 650.0483
1940 28.0242104 734 721.592514 649.625104
1941 28.0335056 727 719.762057 649.202337
1942 28.0428008 683 718.106191 648.78
1943 28.052096 764 716.615557 648.358091
1944 28.0613912 780 715.282223 647.93661
1945 28.0706864 754 714.099554 647.515557
1946 28.0799816 734 713.062108 647.09493
1947 28.0892768 772 712.165546 646.67473
1948 28.098572 726 711.406571 646.254955
1949 28.1078672 744 710.782873 645.835605
1950 28.1171624 739 710.293096 645.41668
1951 28.1264576 755 709.936819 644.998179
1952 28.1357528 751 709.714547 644.580102
1953 28.145048 785 709.627724 644.162447
1954 28.1543432 795 709.678748 643.745215
1955 28.1636384 762 709.871013 643.328404
1956 28.1729336 709 710.20896 642.912015
1957 28.1822288 720 710.698143 642.496046
1958 28.191524 751 711.345319 642.080497
1959 28.2008192 774 712.158558 641.665368
1960 28.2101144 763 713.147376 641.250658
1961 28.2194096 795 714.322897 640.836366
1962 28.2287048 787 715.698045 640.422493
1963 28.238 783 717.287786 640.009036
1964 28.2472952 851 719.109403 639.595997
1965 28.2565904 816 721.182839 639.183373
1966 28.2658856 898 723.531105 638.771166
1967 28.2751808 891 726.180772 638.359373
1968 28.284476 861 729.162568 637.947995
1969 28.2937712 867 732.512107 637.537032
1970 28.3030664 860 736.270778 637.126481
1971 28.3123616 839 740.486834 636.716344
1972 28.3216568 798 745.216747 636.306619
1973 28.330952 824 750.526889 635.897306
1974 28.3402472 798 756.495635 635.488405
1975 28.3495424 831 763.216034 635.079914
1976 28.3588376 799 770.799194 634.671834
1977 28.3681328 856 779.378645 634.264163
1978 28.377428 854 789.116004 633.856902
1979 28.3867232 882 800.208402 633.450049
1980 28.3960184 849 812.89836 633.043604
1981 28.4053136 874 827.487078 632.637567
1982 28.4146088 883 844.352583 632.231937
1983 28.423904 904 863.974918 631.826714
1984 28.4331992 928 886.971756 631.421896
1985 28.4424944 998 914.149798 631.017485
1986 28.4517896 1023 946.580725 630.613478
1987 28.4610848 1050 985.716488 630.209875
1988 28.47038 1162 1033.56963 629.806676
1989 28.4796752 1151 1093.00366 629.403881
1990 28.4889704 1283 1168.20949 629.001489
1991 28.4982656 1315 1265.47839 628.599499
1992 28.5075608 1450 1394.39133 628.19791
1993 28.516856 1667 1569.51239 627.796723
1994 28.5261512 1733 1812.68612 627.395937
1995 28.5354464 2001 2156.16667 626.995551
1996 28.5447416 2533 2646.78997 626.595564
1997 28.5540368 3072 3350.51631 626.195977
1998 28.563332 3997 4352.99761 625.796788
1999 28.5726272 5367 5739.77544 625.397998
2000 28.5819224 7265 7512.36078 624.999605
2001 28.5912176 9257 9389.42959 624.601609
2002 28.6005128 10383 10626.9459 624.20401
2003 28.609808 10540 10392.2862 623.806807
2004 28.6191032 9301 8796.46332 623.41
2005 28.6283984 7092 7000.63499 623.013587
2006 28.6376936 5587 5865.50332 622.617569
2007 28.6469888 4917 5503.21894 622.221946
2008 28.656284 5162 5708.11516 621.826715
2009 28.6655792 5529 6156.11717 621.431878
2010 28.6748744 5963 6377.19121 621.037433
2011 28.6841696 5724 5937.56068 620.64338
2012 28.6934648 4709 4882.11995 620.249718
2013 28.70276 3624 3720.36702 619.856448
2014 28.7120552 2628 2819.93859 619.463568
2015 28.7213504 1928 2217.67414 619.071078
2016 28.7306456 1575 1825.01588 618.678977
2017 28.7399408 1392 1561.97509 618.287265
2018 28.749236 1221 1378.5317 617.895942
2019 28.7585312 1172 1245.56224 617.505006
2020 28.7678264 1069 1145.90568 617.114458
2021 28.7771216 999 1069.08827 616.724297
2022 28.7864168 1001 1008.46428 616.334523
2023 28.795712 938 959.659797 615.945134
2024 28.8050072 919 919.700171 615.556131
2025 28.8143024 951 886.503198 615.167512
2026 28.8235976 896 858.574048 614.779278
2027 28.8328928 869 834.815499 614.391428
2028 28.842188 911 814.406292 614.003962
2029 28.8514832 865 796.721004 613.616878
2030 28.8607784 766 781.275979 613.230177
2031 28.8700736 727 767.692016 612.843858
2032 28.8793688 764 755.668124 612.45792
2033 28.888664 761 744.962714 612.072363
2034 28.8979592 759 735.379913 611.687187
2035 28.9072544 739 726.759442 611.30239
2036 28.9165496 703 718.969047 610.917973
2037 28.9258448 673 711.898752 610.533936
2038 28.93514 697 705.456458 610.150276
2039 28.9444352 721 699.564527 609.766995
2040 28.9537304 721 694.157114 609.384091
2041 28.9630256 702 689.178063 609.001565
2042 28.9723208 660 684.579223 608.619414
2043 28.981616 681 680.31911 608.23764
2044 28.9909112 684 676.361815 607.856242
2045 29.0002064 688 672.676122 607.475219
2046 29.0095016 659 669.234785 607.09457
2047 29.0187968 633 666.013931 606.714295
2048 29.028092 698 662.992568 606.334395
2049 29.0373872 658 660.152175 605.954867
2050 29.0466824 633 657.476355 605.575712
2051 29.0559776 675 654.950552 605.196929
2052 29.0652728 640 652.561805 604.818518
2053 29.074568 682 650.29858 604.440479
2054 29.0838632 645 648.150736 604.06281
2055 29.0931584 631 646.109736 603.685511
2056 29.1024536 682 644.169126 603.308583
2057 29.1117488 612 642.32543 602.932023
2058 29.121044 667 640.579997 602.555833
2059 29.1303392 643 638.943219 602.180011
2060 29.1396344 615 637.445978 601.804557
2061 29.1489296 653 636.174706 601.429471
2062 29.1582248 667 635.316311 601.054751
2063 29.16752 649 634.961861 600.680399
2064 29.1768152 642 634.57525 600.306412
2065 29.1861104 657 633.518865 599.932791
2066 29.1954056 626 632.258052 599.559535
2067 29.2047008 615 631.003746 599.186643
2068 29.213996 634 629.748835 598.814116
2069 29.2232912 648 628.438571 598.441953
2070 29.2325864 609 627.008724 598.070153
2071 29.2418816 636 625.568873 597.698715
2072 29.2511768 656 624.41828 597.327641
2073 29.260472 624 623.41673 596.956928
2074 29.2697672 624 622.457963 596.586576
2075 29.2790624 596 621.526789 596.216585
2076 29.2883576 660 620.621142 595.846955
2077 29.2976528 637 619.739651 595.477685
2078 29.306948 623 618.881052 595.108775
2079 29.3162432 642 618.044166 594.740224
2080 29.3255384 638 617.227898 594.372031
2081 29.3348336 640 616.431263 594.004197
2082 29.3441288 617 615.653491 593.63672
2083 29.353424 638 614.894228 593.269601
2084 29.3627192 674 614.153849 592.902839
2085 29.3720144 619 613.43403 592.536433
2086 29.3813096 575 612.738943 592.170383
2087 29.3906048 633 612.078008 591.804688
2088 29.3999 596 611.474193 591.439349
2089 29.4091952 542 610.989021 591.074364
2090 29.4184904 616 610.721611 590.709733
2091 29.4277856 633 610.581881 590.345456
2092 29.4370808 594 610.187325 589.981532
2093 29.446376 604 609.619313 589.617961
2094 29.4556712 586 609.0242 589.254743
2095 29.4649664 617 608.437309 588.891876
2096 29.4742616 630 607.860636 588.529361
2097 29.4835568 570 607.293832 588.167196
2098 29.492852 596 606.736546 587.805383
2099 29.5021472 596 606.188445 587.443919
2100 29.5114424 594 605.649218 587.082805
2101 29.5207376 620 605.118568 586.722041
2102 29.5300328 654 604.596218 586.361625
2103 29.539328 618 604.081904 586.001557
2104 29.5486232 620 603.575378 585.641838
2105 29.5579184 546 603.076405 585.282466
2106 29.5672136 565 602.584763 584.923441
2107 29.5765088 577 602.100243 584.564762
2108 29.585804 626 601.622636 584.20643
2109 29.5950992 626 601.151702 583.848444
2110 29.6043944 570 600.687093 583.490802
2111 29.6136896 597 600.228247 583.133506
2112 29.6229848 594 599.774228 582.776554
2113 29.63228 594 599.323459 582.419946
2114 29.6415752 624 598.873194 582.063681
2115 29.6508704 561 598.418453 581.70776
2116 29.6601656 587 597.949492 581.352181
2117 29.6694608 549 597.443934 580.996945
2118 29.678756 588 596.848752 580.64205
2119 29.6880512 602 596.101178 580.287497
2120 29.6973464 611 595.313199 579.933285
2121 29.7066416 584 594.788669 579.579413
2122 29.7159368 600 594.389159 579.225882
2123 29.725232 594 594.006842 578.87269
2124 29.7345272 594 593.635004 578.519837
2125 29.7438224 608 593.274857 578.167323
2126 29.7531176 601 592.934838 577.815148
2127 29.7624128 578 592.63133 577.46331
2128 29.771708 592 592.400959 577.11181
2129 29.7810032 598 592.335716 576.760648
2130 29.7902984 577 592.628089 576.409821
2131 29.7995936 599 593.374438 576.059332
2132 29.8088888 577 594.044322 575.709178
2133 29.818184 586 594.007952 575.359359
2134 29.8274792 588 593.736448 575.009876
2135 29.8367744 615 593.452244 574.660727
2136 29.8460696 617 593.172928 574.311912
2137 29.8553648 579 592.89868 573.963431
2138 29.86466 589 592.629507 573.615283
2139 29.8739552 565 592.365423 573.267468
2140 29.8832504 600 592.106444 572.919986
2141 29.8925456 595 591.85259 572.572836
2142 29.9018408 554 591.603887 572.226017
2143 29.911136 567 591.360362 571.87953
2144 29.9204312 547 591.12205 571.533373
2145 29.9297264 571 590.888988 571.187547
2146 29.9390216 589 590.661217 570.842051
2147 29.9483168 593 590.438783 570.496885
2148 29.957612 553 590.221741 570.152048
2149 29.9669072 620 590.010172 569.807539
2150 29.9762024 548 589.804269 569.463359
2151 29.9854976 608 589.604512 569.119507
2152 29.9947928 597 589.411946 568.775983
2153 30.004088 569 589.22867 568.432785
2154 30.0133832 583 589.058809 568.089915
2155 30.0226784 572 588.910701 567.74737
2156 30.0319736 610 588.80313 567.405152
2157 30.0412688 588 588.784113 567.063259
2158 30.050564 585 588.941984 566.721691
2159 30.0598592 593 589.267743 566.380448
2160 30.0691544 565 589.47896 566.039529
2161 30.0784496 623 589.439829 565.698934
2162 30.0877448 585 589.329341 565.358663
2163 30.09704 608 589.2202 565.018715
2164 30.1063352 544 589.11816 564.679089
2165 30.1156304 577 589.023421 564.339786
2166 30.1249256 591 588.936137 564.000804
2167 30.1342208 600 588.856467 563.662144
2168 30.143516 553 588.784578 563.323805
2169 30.1528112 587 588.720643 562.985787
2170 30.1621064 554 588.664846 562.648089
2171 30.1714016 581 588.617369 562.310711
2172 30.1806968 585 588.578374 561.973652
2173 30.189992 613 588.54793 561.636913
2174 30.1992872 643 588.525901 561.300492
2175 30.2085824 561 588.511786 560.96439
2176 30.2178776 578 588.504445 560.628605
2177 30.2271728 568 588.501578 560.293138
2178 30.236468 596 588.49866 559.957989
2179 30.2457632 617 588.486247 559.623155
2180 30.2550584 623 588.441693 559.288639
2181 30.2643536 641 588.313625 558.954438
2182 30.2736488 666 588.055297 558.620553
2183 30.282944 640 587.807128 558.286983
2184 30.2922392 626 587.865219 557.953727
2185 30.3015344 654 588.126705 557.620786
2186 30.3108296 623 588.534306 557.288159
2187 30.3201248 641 588.943332 556.955846
2188 30.32942 626 589.167415 556.623846
2189 30.3387152 645 589.338955 556.292159
2190 30.3480104 645 589.519697 555.960784
2191 30.3573056 661 589.714847 555.629722
2192 30.3666008 631 589.924931 555.298971
2193 30.375896 673 590.150454 554.968531
2194 30.3851912 636 590.391948 554.638402
2195 30.3944864 653 590.649969 554.308584
2196 30.4037816 592 590.925099 553.979076
2197 30.4130768 626 591.217948 553.649878
2198 30.422372 675 591.529155 553.320989
2199 30.4316672 660 591.859391 552.992409
2200 30.4409624 636 592.209358 552.664137
2201 30.4502576 648 592.579794 552.336174
2202 30.4595528 658 592.971475 552.008519
2203 30.468848 647 593.385214 551.681172
2204 30.4781432 647 593.821867 551.354131
2205 30.4874384 664 594.282331 551.027397
2206 30.4967336 678 594.767554 550.70097
2207 30.5060288 693 595.27853 550.374848
2208 30.515324 677 595.816308 550.049033
2209 30.5246192 677 596.381992 549.723522
2210 30.5339144 616 596.976746 549.398316
2211 30.5432096 677 597.601798 549.073415
2212 30.5525048 662 598.258444 548.748818
2213 30.5618 690 598.948051 548.424525
2214 30.5710952 686 599.672066 548.100534
2215 30.5803904 684 600.432017 547.776847
2216 30.5896856 675 601.229521 547.453463
2217 30.5989808 684 602.066289 547.130381
2218 30.608276 672 602.944136 546.807601
2219 30.6175712 677 603.864984 546.485122
2220 30.6268664 636 604.830871 546.162944
2221 30.6361616 706 605.843956 545.841068
2222 30.6454568 672 606.906502 545.519491
2223 30.654752 681 608.020813 545.198215
2224 30.6640472 615 609.189139 544.877238
2225 30.6733424 686 610.413522 544.556561
2226 30.6826376 709 611.695528 544.236182
2227 30.6919328 681 613.035721 543.916102
2228 30.701228 723 614.432517 543.596321
2229 30.7105232 657 615.879354 543.276837
2230 30.7198184 699 617.356138 542.957651
2231 30.7291136 689 618.813178 542.638762
2232 30.7384088 680 620.203299 542.320169
2233 30.747704 722 621.661843 542.001873
2234 30.7569992 711 623.467098 541.683874
2235 30.7662944 685 625.469697 541.366169
2236 30.7755896 711 627.582241 541.04876
2237 30.7848848 705 629.806472 540.731646
2238 30.79418 712 632.147822 540.414827
2239 30.8034752 745 634.613525 540.098302
2240 30.8127704 701 637.211572 539.782071
2241 30.8220656 753 639.950611 539.466133
2242 30.8313608 699 642.840025 539.150489
2243 30.840656 784 645.890001 538.835137
2244 30.8499512 742 649.111618 538.520078
2245 30.8592464 791 652.516949 538.205311
2246 30.8685416 793 656.119193 537.890836
2247 30.8778368 791 659.93288 537.576652
2248 30.887132 814 663.974175 537.262759
2249 30.8964272 858 668.261297 536.949157
2250 30.9057224 797 672.815202 536.635845
2251 30.9150176 778 677.660897 536.322823
2252 30.9243128 874 682.830609 536.010091
2253 30.933608 856 688.373212 535.697648
2254 30.9429032 843 694.368687 535.385494
2255 30.9521984 818 700.882195 535.073629
2256 30.9614936 906 707.811709 534.762051
2257 30.9707888 925 715.009738 534.450762
2258 30.980084 959 722.6511 534.13976
2259 30.9893792 966 730.845663 533.829046
2260 30.9986744 1050 739.652786 533.518618
2261 31.0079696 1001 749.134224 533.208477
2262 31.0172648 975 759.359829 532.898622
2263 31.02656 973 770.408906 532.589053
2264 31.0358552 1030 782.371812 532.279769
2265 31.0451504 1067 795.351881 531.970771
2266 31.0544456 1112 809.467756 531.662057
2267 31.0637408 1085 824.856234 531.353628
2268 31.073036 1150 841.675749 531.045483
2269 31.0823312 1093 860.11067 530.737621
2270 31.0916264 1186 880.376648 530.430043
2271 31.1009216 1145 902.727295 530.122748
2272 31.1102168 1193 927.462618 529.815736
2273 31.119512 1263 954.939752 529.509006
2274 31.1288072 1308 985.586727 529.202558
2275 31.1381024 1245 1019.92034 528.896392
2276 31.1473976 1325 1058.56955 528.590507
2277 31.1566928 1404 1102.30654 528.284903
2278 31.165988 1554 1152.08844 527.97958
2279 31.1752832 1514 1209.11413 527.674538
2280 31.1845784 1636 1274.90289 527.369775
2281 31.1938736 1632 1351.40512 527.065292
2282 31.2031688 1844 1441.16142 526.761088
2283 31.212464 1879 1547.53599 526.457164
2284 31.2217592 2072 1675.06861 526.153518
2285 31.2310544 2266 1830.01705 525.85015
2286 31.2403496 2315 2021.21005 525.547061
2287 31.2496448 2542 2261.45623 525.244249
2288 31.25894 2832 2569.92392 524.941714
2289 31.2682352 3088 2975.92087 524.639457
2290 31.2775304 3639 3524.73 524.337476
2291 31.2868256 4330 4285.92682 524.035772
2292 31.2961208 5212 5364.55267 523.734343
2293 31.305416 6812 6915.19616 523.43319
2294 31.3147112 8874 9155.5223 523.132313
2295 31.3240064 11715 12360.5643 522.831711
2296 31.3333016 16105 16772.4384 522.531383
2297 31.3425968 21833 22275.8398 522.23133
2298 31.351892 27341 27757.3447 521.93155
2299 31.3611872 30799 30811.863 521.632045
2300 31.3704824 29440 29323.4394 521.332813
2301 31.3797776 24798 24195.8176 521.033854
2302 31.3890728 18919 18787.0678 520.735167
2303 31.398368 14538 15306.0245 520.436754
2304 31.4076632 12579 13998.6179 520.138612
2305 31.4169584 12971 14396.876 519.840742
2306 31.4262536 14818 15865.6545 519.543143
2307 31.4355488 16431 17403.9848 519.245816
2308 31.444844 16867 17643.3713 518.948759
2309 31.4541392 14854 15769.5663 518.651973
2310 31.4634344 11878 12505.0252 518.355457
2311 31.4727296 8563 9330.48676 518.059211
2312 31.4820248 6316 6996.03313 517.763234
2313 31.49132 4698 5464.85701 517.467527
2314 31.5006152 4051 4485.47782 517.172088
2315 31.5099104 3462 3858.81712 516.876918
2316 31.5192056 3279 3465.42937 516.582016
2317 31.5285008 3147 3240.69033 516.287382
2318 31.537796 3035 3154.92654 515.993016
2319 31.5470912 3194 3203.49027 515.698917
2320 31.5563864 3385 3403.67412 515.405085
2321 31.5656816 3742 3796.03163 515.11152
2322 31.5749768 4342 4448.39112 514.818221
2323 31.584272 5382 5458.74462 514.525188
2324 31.5935672 6887 6943.11628 514.23242
2325 31.6028624 9055 8965.98699 513.939918
2326 31.6121576 11059 11337.183 513.647682
2327 31.6214528 13149 13322.501 513.355709
2328 31.630748 13869 13800.064 513.064002
2329 31.6400432 12580 12351.9959 512.772558
2330 31.6493384 9958 9965.16568 512.481379
2331 31.6586336 7714 7932.49238 512.190462
2332 31.6679288 6219 6796.70246 511.89981
2333 31.677224 6032 6509.30482 511.609419
2334 31.6865192 6265 6854.36805 511.319292
2335 31.6958144 7134 7519.15135 511.029427
2336 31.7051096 7510 7996.1457 510.739823
2337 31.7144048 7263 7733.43093 510.450482
2338 31.7237 6124 6635.31522 510.161402
2339 31.7329952 4788 5196.06885 509.872582
2340 31.7422904 3490 3941.7907 509.584024
2341 31.7515856 2713 3046.02516 509.295726
2342 31.7608808 2088 2447.7572 509.007688
2343 31.770176 1792 2045.52505 508.71991
2344 31.7794712 1615 1765.70365 508.432391
2345 31.7887664 1443 1563.40494 508.145131
2346 31.7980616 1352 1411.93899 507.858131
2347 31.8073568 1308 1295.08165 507.571389
2348 31.816652 1293 1202.62124 507.284905
2349 31.8259472 1111 1127.89528 506.99868
2350 31.8352424 1105 1066.40943 506.712711
2351 31.8445376 1078 1015.03993 506.427001
2352 31.8538328 1068 971.557509 506.141547
2353 31.863128 995 934.334111 505.85635
2354 31.8724232 1017 902.157405 505.57141
2355 31.8817184 934 874.109051 505.286726
2356 31.8910136 906 849.472159 505.002298
2357 31.9003088 929 827.670757 504.718125
2358 31.909604 917 808.268619 504.434207
2359 31.9188992 857 790.915453 504.150545
2360 31.9281944 866 775.323458 503.867137
2361 31.9374896 823 761.256224 503.583984
2362 31.9467848 779 748.518395 503.301084
2363 31.95608 821 736.947315 503.018439
2364 31.9653752 780 726.406606 502.736047
2365 31.9746704 766 716.781212 502.453908
2366 31.9839656 739 707.973528 502.172022
2367 31.9932608 754 699.900347 501.890388
2368 32.002556 736 692.490441 501.609007
2369 32.0118512 729 685.682626 501.327878
2370 32.0211464 705 679.424199 501.047001
2371 32.0304416 674 673.669684 500.766375
2372 32.0397368 770 668.379798 500.486
2373 32.049032 667 663.520618 500.205876
2374 32.0583272 700 659.062896 499.926002
2375 32.0676224 725 654.981499 499.646379
2376 32.0769176 669 651.254952 499.367006
2377 32.0862128 732 647.865068 499.087882
2378 32.095508 645 644.796649 498.809008
2379 32.1048032 759 642.037254 498.530383
2380 32.1140984 726 639.577021 498.252007
2381 32.1233936 683 637.408535 497.973879
2382 32.1326888 683 635.52675 497.695999
2383 32.141984 731 633.928949 497.418368
2384 32.1512792 642 632.614753 497.140984
2385 32.1605744 729 631.586172 496.863847
2386 32.1698696 668 630.847703 496.586957
2387 32.1791648 713 630.406481 496.310314
2388 32.18846 689 630.27249 496.033918
2389 32.1977552 704 630.458836 495.757768
2390 32.2070504 727 630.982104 495.481864
2391 32.2163456 696 631.8628 495.206205
2392 32.2256408 671 633.125916 494.930792
2393 32.234936 716 634.801629 494.655624
2394 32.2442312 683 636.92617 494.380701
2395 32.2535264 717 639.54292 494.106022
2396 32.2628216 649 642.703771 493.831587
2397 32.2721168 718 646.470852 493.557397
2398 32.281412 705 650.918706 493.28345
2399 32.2907072 723 656.137074 493.009746
2400 32.3000024 772 662.23447 492.736286
2401 32.3092976 718 669.342829 492.463068
2402 32.3185928 683 677.623586 492.190093
2403 32.327888 757 687.275748 491.91736
2404 32.3371832 807 698.546715 491.644869
2405 32.3464784 811 711.746999 491.37262
2406 32.3557736 768 727.270548 491.100612
2407 32.3650688 848 745.623275 490.828845
2408 32.374364 826 767.463864 490.557319
2409 32.3836592 872 793.663376 490.286034
2410 32.3929544 927 825.394386 490.014989
2411 32.4022496 966 864.267859 489.744184
2412 32.4115448 908 912.549521 489.473619
2413 32.42084 992 973.511805 489.203293
2414 32.4301352 1120 1052.01801 488.933207
2415 32.4394304 1086 1155.48793 488.663359
2416 32.4487256 1217 1295.42806 488.39375
2417 32.4580208 1453 1489.68367 488.12438
2418 32.467316 1661 1765.50957 487.855248
2419 32.4766112 2008 2163.43711 487.586353
2420 32.4859064 2559 2741.07556 487.317696
2421 32.4952016 3329 3572.17034 487.049276
2422 32.5044968 4459 4724.28445 486.781094
2423 32.513792 6138 6175.87752 486.513148
2424 32.5230872 7841 7646.27744 486.245438
2425 32.5323824 8837 8501.39631 485.977965
2426 32.5416776 8697 8149.74036 485.710727
2427 32.5509728 7113 6790.03841 485.443726
2428 32.560268 5478 5310.44192 485.176959
2429 32.5695632 4118 4317.02177 484.910428
2430 32.5788584 3535 3889.21938 484.644132
2431 32.5881536 3450 3916.67896 484.37807
2432 32.5974488 4076 4265.82542 484.112243
2433 32.606744 4713 4733.62878 483.846649
2434 32.6160392 4934 4988.40892 483.58129
2435 32.6253344 4644 4717.14636 483.316164
2436 32.6346296 3859 3948.76898 483.051271
2437 32.6439248 2994 3055.49768 482.786611
2438 32.65322 2096 2335.10266 482.522184
2439 32.6625152 1612 1840.16655 482.257989
2440 32.6718104 1300 1512.82045 481.994027
2441 32.6811056 1095 1292.18648 481.730296
2442 32.6904008 1000 1138.02813 481.466797
2443 32.699696 924 1026.28578 481.20353
2444 32.7089912 929 942.595667 480.940493
2445 32.7182864 862 878.137884 480.677688
2446 32.7275816 845 827.302698 480.415113
2447 32.7368768 830 786.395549 480.152768
2448 32.746172 763 752.905812 479.890654
2449 32.7554672 729 725.079888 479.628769
2450 32.7647624 763 701.660624 479.367114
2451 32.7740576 709 681.726618 479.105688
2452 32.7833528 667 664.589352 478.844491
2453 32.792648 649 649.725325 478.583523
2454 32.8019432 649 636.730289 478.322784
2455 32.8112384 637 625.287723 478.062273
2456 32.8205336 644 615.146683 477.80199
2457 32.8298288 623 606.105958 477.541934
2458 32.839124 573 598.00256 477.282106
2459 32.8484192 602 590.703226 477.022505
2460 32.8577144 615 584.098065 476.763131
2461 32.8670096 595 578.095755 476.503984
2462 32.8763048 603 572.619855 476.245064
2463 32.8856 573 567.605959 475.986369
2464 32.8948952 616 562.999467 475.727901
2465 32.9041904 540 558.753832 475.469658
2466 32.9134856 567 554.829163 475.211641
2467 32.9227808 556 551.191107 474.953849
2468 32.932076 549 547.809944 474.696281
2469 32.9413712 549 544.659859 474.438939
2470 32.9506664 502 541.718338 474.181821
2471 32.9599616 568 538.965678 473.924927
2472 32.9692568 541 536.38458 473.668257
2473 32.978552 547 533.959803 473.41181
2474 32.9878472 523 531.677882 473.155587
2475 32.9971424 544 529.526897 472.899587
2476 33.0064376 526 527.496233 472.64381
2477 33.0157328 557 525.576271 472.388256
2478 33.025028 512 523.75789 472.132924
2479 33.0343232 454 522.031757 471.877814
2480 33.0436184 507 520.387255 471.622927
2481 33.0529136 494 518.810507 471.36826
2482 33.0622088 524 517.280119 471.113816
2483 33.071504 527 515.755797 470.859592
2484 33.0807992 541 514.143721 470.605589
2485 33.0900944 497 512.253884 470.351807
2486 33.0993896 515 509.999721 470.098246
2487 33.1086848 510 507.914351 469.844904
2488 33.11798 507 506.602506 469.591783
2489 33.1272752 525 505.584422 469.338881
2490 33.1365704 546 504.636059 469.086199
2491 33.1458656 519 503.738598 468.833735
2492 33.1551608 524 502.890961 468.581491
2493 33.164456 519 502.09263 468.329466
2494 33.1737512 506 501.343489 468.077658
2495 33.1830464 509 500.643852 467.826069
2496 33.1923416 494 499.994506 467.574698
2497 33.2016368 509 499.396763 467.323545
2498 33.210932 489 498.852532 467.072609
2499 33.2202272 538 498.36441 466.821891
2500 33.2295224 506 497.935801 466.571389
2501 33.2388176 502 497.571072 466.321104
2502 33.2481128 461 497.27575 466.071036
2503 33.257408 508 497.056786 465.821184
2504 33.2667032 497 496.922894 465.571548
2505 33.2759984 484 496.884998 465.322128
2506 33.2852936 493 496.95681 465.072923
2507 33.2945888 496 497.155539 464.823934
2508 33.303884 480 497.502812 464.575159
2509 33.3131792 540 498.025939 464.3266
2510 33.3224744 475 498.75957 464.078255
2511 33.3317696 472 499.747755 463.830124
2512 33.3410648 476 501.045999 463.582208
2513 33.35036 490 502.720323 463.334505
2514 33.3596552 507 504.833963 463.087016
2515 33.3689504 480 507.46717 462.83974
2516 33.3782456 514 510.972087 462.592678
2517 33.3875408 522 516.11771 462.345828
2518 33.396836 517 523.413988 462.099191
2519 33.4061312 471 533.651977 461.852767
2520 33.4154264 530 548.254983 461.606555
2521 33.4247216 541 569.434336 461.360555
2522 33.4340168 598 600.434051 461.114766
2523 33.443312 617 645.694444 460.869189
2524 33.4526072 712 710.270221 460.623824
2525 33.4619024 733 796.526673 460.378669
2526 33.4711976 902 894.69304 460.133725
2527 33.4804928 914 970.402805 459.888992
2528 33.489788 954 975.879559 459.644469
2529 33.4990832 947 902.978321 459.400156
2530 33.5083784 834 803.328608 459.156053
2531 33.5176736 749 725.948881 458.91216
2532 33.5269688 625 684.116514 458.668476
2533 33.536264 650 673.055284 458.425001
2534 33.5455592 633 685.823405 458.181736
2535 33.5548544 678 714.194111 457.938679
2536 33.5641496 722 742.712011 457.69583
2537 33.5734448 662 748.184352 457.45319
2538 33.58274 701 716.657876 457.210758
2539 33.5920352 676 661.402231 456.968533
2540 33.6013304 584 607.645488 456.726516
2541 33.6106256 522 567.479715 456.484707
2542 33.6199208 527 540.320012 456.243105
2543 33.629216 511 522.123696 456.001709
2544 33.6385112 530 509.576176 455.76052
2545 33.6478064 489 500.584853 455.519538
2546 33.6571016 462 493.89812 455.278762
2547 33.6663968 456 488.759164 455.038192
2548 33.675692 462 484.69614 454.797827
2549 33.6849872 457 481.404549 454.557668
2550 33.6942824 464 478.681277 454.317715
2551 33.7035776 445 476.386704 454.077966
2552 33.7128728 483 474.422241 453.838423
2553 33.722168 472 472.716599 453.599084
2554 33.7314632 446 471.217133 453.359949
2555 33.7407584 416 469.884226 453.121019
2556 33.7500536 489 468.687539 452.882292
2557 33.7593488 441 467.603389 452.643769
2558 33.768644 432 466.612806 452.40545
2559 33.7779392 459 465.700011 452.167334
2560 33.7872344 399 464.851017 451.929422
2561 33.7965296 445 464.051974 451.691712
2562 33.8058248 428 463.286385 451.454204
2563 33.81512 462 462.528071 451.216899
2564 33.8244152 471 461.720718 450.979797
2565 33.8337104 437 460.770656 450.742896
2566 33.8430056 475 459.709057 450.506197
2567 33.8523008 418 458.843696 450.269699
2568 33.861596 446 458.242111 450.033403
2569 33.8708912 426 457.72799 449.797308
2570 33.8801864 446 457.23707 449.561414
2571 33.8894816 419 456.763331 449.32572
2572 33.8987768 445 456.304821 449.090227
2573 33.908072 446 455.860038 448.854934
2574 33.9173672 408 455.427752 448.619841
2575 33.9266624 465 455.006878 448.384948
2576 33.9359576 409 454.596455 448.150255
2577 33.9452528 467 454.195629 447.91576
2578 33.954548 409 453.803638 447.681465
2579 33.9638432 476 453.419803 447.447369
2580 33.9731384 446 453.043513 447.213472
2581 33.9824336 436 452.674218 446.979773
2582 33.9917288 437 452.311425 446.746272
2583 34.001024 441 451.954686 446.512969
2584 34.0103192 480 451.603596 446.279864
2585 34.0196144 452 451.257788 446.046957
2586 34.0289096 478 450.916928 445.814247
2587 34.0382048 446 450.580711 445.581735
2588 34.0475 470 450.248857 445.349419
2589 34.0567952 438 449.921113 445.1173
2590 34.0660904 434 449.597243 444.885378
2591 34.0753856 435 449.277035 444.653652
2592 34.0846808 458 448.960289 444.422122
2593 34.093976 435 448.646824 444.190788
2594 34.1032712 449 448.336472 443.95965
2595 34.1125664 409 448.029077 443.728707
2596 34.1218616 438 447.724496 443.49796
2597 34.1311568 444 447.422595 443.267408
2598 34.140452 428 447.123251 443.03705
2599 34.1497472 460 446.826348 442.806888
2600 34.1590424 408 446.53178 442.576919
2601 34.1683376 479 446.239447 442.347145
2602 34.1776328 429 445.949256 442.117565
2603 34.186928 423 445.661121 441.888179
2604 34.1962232 434 445.374961 441.658986
2605 34.2055184 409 445.090694 441.429987
2606 34.2148136 472 444.808216 441.201181
2607 34.2241088 429 444.527317 440.972568
2608 34.233404 448 444.247527 440.744148
2609 34.2426992 442 443.96786 440.51592
2610 34.2519944 435 443.686334 440.287885
2611 34.2612896 423 443.398905 440.060042
2612 34.2705848 432 443.096616 439.832391
2613 34.27988 400 442.756672 439.604931
2614 34.2891752 437 442.328981 439.377664
2615 34.2984704 463 441.783075 439.150587
2616 34.3077656 449 441.256771 438.923702
2617 34.3170608 420 440.930111 438.697007
2618 34.326356 423 440.670243 438.470504
2619 34.3356512 417 440.416194 438.24419
2620 34.3449464 408 440.163234 438.018068
2621 34.3542416 411 439.9113 437.792135
2622 34.3635368 399 439.660373 437.566392
2623 34.372832 423 439.410432 437.340839
2624 34.3821272 431 439.161461 437.115476
2625 34.3914224 401 438.913444 436.890301
2626 34.4007176 428 438.666366 436.665316
2627 34.4100128 410 438.420216 436.44052
2628 34.419308 418 438.174982 436.215912
2629 34.4286032 407 437.930656 435.991493
2630 34.4378984 410 437.68723 435.767263
2631 34.4471936 441 437.444698 435.54322
2632 34.4564888 395 437.203056 435.319365
2633 34.465784 438 436.962303 435.095698
2634 34.4750792 408 436.722437 434.872219
2635 34.4843744 432 436.483461 434.648927
2636 34.4936696 396 436.245378 434.425822
2637 34.5029648 400 436.008194 434.202903
2638 34.51226 439 435.771917 433.980172
2639 34.5215552 392 435.536558 433.757627
2640 34.5308504 451 435.30213 433.535268
2641 34.5401456 433 435.06865 433.313096
2642 34.5494408 421 434.836136 433.091109
2643 34.558736 414 434.604611 432.869308
2644 34.5680312 395 434.374103 432.647693
2645 34.5773264 420 434.144642 432.426263
2646 34.5866216 384 433.916263 432.205018
2647 34.5959168 458 433.689008 431.983958
2648 34.605212 445 433.462924 431.763083
2649 34.6145072 393 433.238063 431.542392
2650 34.6238024 400 433.014487 431.321886
2651 34.6330976 419 432.792265 431.101564
2652 34.6423928 413 432.571478 430.881426
2653 34.651688 383 432.352214 430.661471
2654 34.6609832 418 432.134578 430.4417
2655 34.6702784 399 431.918683 430.222113
2656 34.6795736 404 431.70463 430.002709
2657 34.6888688 430 431.492431 429.783487
2658 34.698164 422 431.28185 429.564449
2659 34.7074592 412 431.072157 429.345593
2660 34.7167544 379 430.861637 429.12692
2661 34.7260496 428 430.646523 428.908429
2662 34.7353448 401 430.418109 428.690119
2663 34.74464 431 430.153713 428.471992
2664 34.7539352 358 429.803061 428.254046
2665 34.7632304 417 429.335807 428.036282
2666 34.7725256 422 428.89187 427.818699
2667 34.7818208 410 428.653922 427.601297
2668 34.791116 404 428.488901 427.384076
2669 34.8004112 353 428.336244 427.167036
2670 34.8097064 395 428.193451 426.950176
2671 34.8190016 426 428.06191 426.733497
2672 34.8282968 429 427.943748 426.516998
2673 34.837592 409 427.841727 426.300678
2674 34.8468872 371 427.759386 426.084539
2675 34.8561824 377 427.701329 425.868579
2676 34.8654776 371 427.673635 425.652798
2677 34.8747728 406 427.684476 425.437197
2678 34.884068 417 427.745057 425.221774
2679 34.8933632 426 427.87109 425.006531
2680 34.9026584 441 428.085186 424.791466
2681 34.9119536 407 428.420809 424.576579
2682 34.9212488 398 428.928911 424.361871
2683 34.930544 388 429.688774 424.147341
2684 34.9398392 355 430.82467 423.932989
2685 34.9491344 402 432.529148 423.718814
2686 34.9584296 426 435.091803 423.504817
2687 34.9677248 398 438.924495 423.290997
2688 34.97702 434 444.542152 423.077355
2689 34.9863152 430 452.36219 422.863889
2690 34.9956104 424 462.032089 422.6506
2691 35.0049056 434 471.234221 422.437488
2692 35.0142008 395 475.508485 422.224552
2693 35.023496 423 471.655803 422.011793
2694 35.0327912 400 461.972359 421.799209
2695 35.0420864 408 452.078946 421.586802
2696 35.0513816 420 445.319722 421.37457
2697 35.0606768 427 442.0082 421.162513
2698 35.069972 394 441.502132 420.950632
2699 35.0792672 396 443.185444 420.738926
2700 35.0885624 407 446.245371 420.527395
2701 35.0978576 438 449.07589 420.316039
2702 35.1071528 418 449.406765 420.104857
2703 35.116448 438 446.029469 419.89385
2704 35.1257432 414 440.281416 419.683017
2705 35.1350384 389 434.604732 419.472358
2706 35.1443336 373 430.26341 419.261873
2707 35.1536288 388 427.247652 419.051561
2708 35.162924 369 425.160172 418.841424
2709 35.1722192 358 423.662776 418.631459
2710 35.1815144 380 422.538814 418.421668
2711 35.1908096 403 421.657621 418.212049
2712 35.2001048 400 420.939758 418.002604
2713 35.2094 370 420.335506 417.793331
2714 35.2186952 353 419.81265 417.58423
2715 35.2279904 428 419.349554 417.375302
2716 35.2372856 374 418.931072 417.166546
2717 35.2465808 373 418.545858 416.957961
2718 35.255876 393 418.183803 416.749549
2719 35.2651712 339 417.83492 416.541308
2720 35.2744664 358 417.499301 416.333238
2721 35.2837616 376 417.191141 416.12534
2722 35.2930568 408 416.90141 415.917612
2723 35.302352 366 416.622583 415.710056
2724 35.3116472 378 416.352185 415.50267
2725 35.3209424 364 416.088913 415.295455
2726 35.3302376 409 415.831752 415.08841
2727 35.3395328 381 415.579873 414.881535
2728 35.348828 403 415.332602 414.67483
2729 35.3581232 387 415.089407 414.468295
2730 35.3674184 358 414.849907 414.26193
2731 35.3767136 387 414.614013 414.055734
2732 35.3860088 397 414.382045 413.849707
2733 35.395304 396 414.153468 413.643849
2734 35.4045992 377 413.925687 413.438161
2735 35.4138944 369 413.698764 413.232641
2736 35.4231896 396 413.47341 413.02729
2737 35.4324848 400 413.24968 412.822107
2738 35.44178 384 413.027443 412.617092
2739 35.4510752 428 412.806571 412.412246
2740 35.4603704 401 412.586952 412.207567
2741 35.4696656 373 412.368487 412.003056
2742 35.4789608 401 412.151087 411.798713
2743 35.488256 390 411.934675 411.594537
2744 35.4975512 404 411.71918 411.390529
2745 35.5068464 391 411.504541 411.186687
2746 35.5161416 378 411.290701 410.983012
2747 35.5254368 398 411.07761 410.779504
2748 35.534732 380 410.865222 410.576163
2749 35.5440272 389 410.653497 410.372988
2750 35.5533224 404 410.442397 410.169979
2751 35.5626176 368 410.231889 409.967136
2752 35.5719128 422 410.021942 409.764459
2753 35.581208 344 409.812528 409.561948
2754 35.5905032 388 409.603622 409.359602
2755 35.5997984 389 409.395201 409.157422
2756 35.6090936 423 409.187243 408.955407
2757 35.6183888 387 408.979729 408.753557
2758 35.627684 351 408.77264 408.551871
2759 35.6369792 381 408.565961 408.350351
2760 35.6462744 353 408.359676 408.148995
2761 35.6555696 377 408.15377 407.947803
2762 35.6648648 350 407.948227 407.746776
2763 35.67416 358 407.743021 407.545912
2764 35.6834552 364 407.538101 407.345213
2765 35.6927504 362 407.333371 407.144677
2766 35.7020456 387 407.128643 406.944305
2767 35.7113408 340 406.923521 406.744096
2768 35.720636 367 406.717075 406.54405
2769 35.7299312 394 406.506715 406.344168
2770 35.7392264 357 406.287994 406.144448
2771 35.7485216 354 406.065156 405.944891
2772 35.7578168 351 405.855633 405.745496
2773 35.767112 346 405.652942 405.546264
2774 35.7764072 374 405.451457 405.347194
2775 35.7857024 364 405.250295 405.148286
2776 35.7949976 393 405.049387 404.94954
2777 35.8042928 382 404.848728 404.750956
2778 35.813588 352 404.648313 404.552533
2779 35.8228832 355 404.448136 404.354272
2780 35.8321784 403 404.248195 404.156172
2781 35.8414736 390 404.048485 403.958233
2782 35.8507688 383 403.849003 403.760455
2783 35.860064 369 403.649747 403.562838
2784 35.8693592 382 403.450713 403.365382
2785 35.8786544 378 403.251898 403.168086
2786 35.8879496 356 403.0533 402.97095
2787 35.8972448 351 402.854916 402.773974
2788 35.90654 383 402.656744 402.577158
2789 35.9158352 392 402.458781 402.380502
2790 35.9251304 388 402.261026 402.184006
2791 35.9344256 373 402.063476 401.987669
2792 35.9437208 375 401.866129 401.791492
2793 35.953016 342 401.668984 401.595473
2794 35.9623112 357 401.472039 401.399614
2795 35.9716064 376 401.275291 401.203913
2796 35.9809016 381 401.078741 401.008372
2797 35.9901968 366 400.882385 400.812988
2798 35.999492 360 400.686223 400.617764
2799 36.0087872 373 400.490256 400.422697
2800 36.0180824 358 400.29449 400.227788
2801 36.0273776 357 400.098942 400.033038
2802 36.0366728 378 399.903653 399.838445
2803 36.045968 343 399.708725 399.644009
2804 36.0552632 330 399.514472 399.449731
2805 36.0645584 400 399.321558 399.255611
2806 36.0738536 368 399.129755 399.061647
2807 36.0831488 346 398.936746 398.86784
2808 36.092444 366 398.742786 398.674191
2809 36.1017392 403 398.548771 398.480698
2810 36.1110344 336 398.354924 398.287361
2811 36.1203296 365 398.161258 398.094181
2812 36.1296248 373 397.967774 397.901157
2813 36.13892 345 397.77448 397.708289
2814 36.1482152 357 397.581407 397.515576
2815 36.1575104 380 397.388638 397.32302
2816 36.1668056 382 397.196378 397.130619
2817 36.1761008 389 397.005134 396.938374
2818 36.185396 349 396.816403 396.746283
2819 36.1946912 361 396.6337 396.554348
2820 36.2039864 349 396.458033 396.362568
2821 36.2132816 349 396.278859 396.170943
2822 36.2225768 341 396.09024 395.979472
2823 36.231872 357 395.89924 395.788156
2824 36.2411672 383 395.708253 395.596994
2825 36.2504624 377 395.517443 395.405986
2826 36.2597576 361 395.32681 395.215133
2827 36.2690528 341 395.136355 395.024433
2828 36.278348 381 394.946076 394.833887
2829 36.2876432 374 394.755974 394.643495
2830 36.2969384 360 394.566048 394.453256
2831 36.3062336 339 394.376298 394.26317
2832 36.3155288 348 394.186724 394.073238
2833 36.324824 340 393.997326 393.883458
2834 36.3341192 343 393.808103 393.693831
2835 36.3434144 361 393.619056 393.504357
2836 36.3527096 333 393.430184 393.315036
2837 36.3620048 348 393.241487 393.125867
2838 36.3713 360 393.052965 392.93685
2839 36.3805952 318 392.864619 392.747985
2840 36.3898904 347 392.676447 392.559272
2841 36.3991856 367 392.488451 392.370711
2842 36.4084808 359 392.300629 392.182302
2843 36.417776 399 392.112983 391.994044
2844 36.4270712 356 391.925512 391.805938
2845 36.4363664 341 391.738215 391.617982
2846 36.4456616 375 391.551094 391.430178
2847 36.4549568 340 391.364148 391.242525
2848 36.464252 371 391.177378 391.055022
2849 36.4735472 355 390.990783 390.86767
2850 36.4828424 340 390.804363 390.680468
2851 36.4921376 346 390.61812 390.493417
2852 36.5014328 330 390.432052 390.306516
2853 36.510728 331 390.246161 390.119765
2854 36.5200232 350 390.060446 389.933164
2855 36.5293184 371 389.874907 389.746712
2856 36.5386136 329 389.689546 389.560411
2857 36.5479088 369 389.504362 389.374258
2858 36.557204 343 389.319356 389.188255
2859 36.5664992 366 389.134527 389.002401
2860 36.5757944 366 388.949877 388.816696
2861 36.5850896 357 388.765405 388.63114
2862 36.5943848 339 388.581113 388.445733
2863 36.60368 329 388.397001 388.260474
2864 36.6129752 372 388.213068 388.075363
2865 36.6222704 328 388.029316 387.890401
2866 36.6315656 324 387.845745 387.705587
2867 36.6408608 331 387.662356 387.520921
2868 36.650156 359 387.47915 387.336403
2869 36.6594512 356 387.296126 387.152033
2870 36.6687464 343 387.113286 386.96781
2871 36.6780416 322 386.930631 386.783735
2872 36.6873368 338 386.748161 386.599807
2873 36.696632 359 386.565876 386.416026
2874 36.7059272 344 386.383779 386.232392
2875 36.7152224 366 386.20187 386.048905
2876 36.7245176 348 386.020149 385.865564
2877 36.7338128 362 385.838618 385.68237
2878 36.743108 353 385.657278 385.499323
2879 36.7524032 341 385.47613 385.316422
2880 36.7616984 365 385.295174 385.133667
2881 36.7709936 359 385.114409 384.951058
2882 36.7802888 351 384.933831 384.768595
2883 36.789584 381 384.753429 384.586278
2884 36.7988792 350 384.573175 384.404106
2885 36.8081744 399 384.393004 384.22208
2886 36.8174696 351 384.212735 384.040199
2887 36.8267648 374 384.031986 383.858463
2888 36.83606 341 383.850729 383.676872
2889 36.8453552 344 383.670271 383.495426
2890 36.8546504 297 383.491537 383.314125
2891 36.8639456 367 383.314194 383.132969
2892 36.8732408 334 383.139428 382.951957
2893 36.882536 365 382.970759 382.771089
2894 36.8918312 320 382.809279 382.590366
2895 36.9011264 340 382.644763 382.409786
2896 36.9104216 346 382.472187 382.229351
2897 36.9197168 351 382.300513 382.049059
2898 36.929012 367 382.137591 381.868911
2899 36.9383072 333 381.998559 381.688907
2900 36.9476024 350 381.901701 381.509045
2901 36.9568976 324 381.813785 381.329327
2902 36.9661928 357 381.660881 381.149753
2903 36.975488 354 381.488761 380.970321
2904 36.9847832 317 381.315619 380.791032
2905 36.9940784 335 381.142763 380.611885
2906 37.0033736 336 380.970199 380.432882
2907 37.0126688 361 380.797933 380.25402
2908 37.021964 321 380.625972 380.075301
2909 37.0312592 344 380.45432 379.896724
2910 37.0405544 350 380.282986 379.71829
2911 37.0498496 337 380.111976 379.539997
2912 37.0591448 352 379.941297 379.361845
2913 37.06844 363 379.770958 379.183836
2914 37.0777352 360 379.600967 379.005968
2915 37.0870304 329 379.431333 378.828241
2916 37.0963256 337 379.262065 378.650655
2917 37.1056208 325 379.093174 378.473211
2918 37.114916 320 378.92467 378.295907
2919 37.1242112 346 378.756566 378.118744
2920 37.1335064 376 378.588873 377.941722
2921 37.1428016 367 378.421605 377.764841
2922 37.1520968 347 378.254776 377.5881
2923 37.161392 316 378.088402 377.411499
2924 37.1706872 370 377.922498 377.235038
2925 37.1799824 324 377.757083 377.058717
2926 37.1892776 343 377.592176 376.882536
2927 37.1985728 325 377.427797 376.706495
2928 37.207868 369 377.263968 376.530594
2929 37.2171632 306 377.100713 376.354832
2930 37.2264584 364 376.938058 376.179209
2931 37.2357536 343 376.776032 376.003726
2932 37.2450488 353 376.614661 375.828382
2933 37.254344 365 376.453975 375.653176
2934 37.2636392 337 376.293995 375.47811
2935 37.2729344 343 376.134734 375.303182
2936 37.2822296 329 375.976167 375.128393
2937 37.2915248 384 375.818155 374.953742
2938 37.30082 311 375.660354 374.779229
2939 37.3101152 373 375.502761 374.604855
2940 37.3194104 360 375.346672 374.430619
2941 37.3287056 356 375.192876 374.25652
2942 37.3380008 332 375.040601 374.08256
2943 37.347296 323 374.889619 373.908737
2944 37.3565912 322 374.740005 373.735052
2945 37.3658864 331 374.591866 373.561504
2946 37.3751816 329 374.445324 373.388093
2947 37.3844768 367 374.300516 373.214819
2948 37.393772 362 374.157595 373.041683
2949 37.4030672 350 374.016736 372.868683
2950 37.4123624 341 373.878137 372.69582
2951 37.4216576 347 373.742024 372.523094
2952 37.4309528 363 373.608654 372.350504
2953 37.440248 311 373.478324 372.178051
2954 37.4495432 338 373.351376 372.005734
2955 37.4588384 359 373.228206 371.833553
2956 37.4681336 345 373.109285 371.661508
2957 37.4774288 314 372.995192 371.489599
2958 37.486724 329 372.886694 371.317826
2959 37.4960192 362 372.784885 371.146188
2960 37.5053144 327 372.691516 370.974686
2961 37.5146096 357 372.610094 370.803319
2962 37.5239048 327 372.548545 370.632087
2963 37.5332 335 372.516052 370.460991
2964 37.5424952 330 372.499438 370.290029
2965 37.5517904 356 372.470449 370.119202
2966 37.5610856 338 372.451801 369.94851
2967 37.5703808 344 372.455133 369.777953
2968 37.579676 316 372.486409 369.60753
2969 37.5889712 323 372.552668 369.437242
2970 37.5982664 351 372.661541 369.267088
2971 37.6075616 344 372.822981 369.097067
2972 37.6168568 356 373.055962 368.927181
2973 37.626152 309 373.388365 368.757429
2974 37.6354472 339 373.86661 368.58781
2975 37.6447424 361 374.555388 368.418326
2976 37.6540376 357 375.492054 368.248974
2977 37.6633328 344 376.712666 368.079756
2978 37.672628 323 378.436316 367.910671
2979 37.6819232 325 380.952798 367.74172
2980 37.6912184 334 384.675068 367.572901
2981 37.7005136 331 390.185716 367.404215
2982 37.7098088 339 398.185231 367.235662
2983 37.719104 363 409.126001 367.067242
2984 37.7283992 329 422.105152 366.898954
2985 37.7376944 405 433.214177 366.730799
2986 37.7469896 371 436.247694 366.562776
2987 37.7562848 335 428.650891 366.394884
2988 37.76558 389 415.463991 366.227125
2989 37.7748752 365 403.448536 366.059498
2990 37.7841704 367 395.493301 365.892003
2991 37.7934656 385 391.465505 365.724639
2992 37.8027608 317 390.588582 365.557407
2993 37.812056 361 392.323735 365.390307
2994 37.8213512 348 396.15339 365.223337
2995 37.8306464 309 400.840199 365.056499
2996 37.8399416 338 403.845813 364.889792
2997 37.8492368 346 402.48356 364.723216
2998 37.858532 352 396.717555 364.55677
2999 37.8678272 326 389.365447 364.390456
3000 37.8771224 331 382.997583 364.224271
3001 37.8864176 319 378.3756 364.058218
3002 37.8957128 351 375.202109 363.892295
3003 37.905008 323 373.004331 363.726501
3004 37.9143032 333 371.430668 363.560839
3005 37.9235984 350 370.259706 363.395306
3006 37.9328936 316 369.356175 363.229902
3007 37.9421888 375 368.636229 363.064629
3008 37.951484 318 368.046398 362.899485
3009 37.9607792 354 367.551523 362.734471
3010 37.9700744 346 367.127786 362.569586
3011 37.9793696 323 366.758618 362.404831
3012 37.9886648 349 366.432212 362.240204
3013 37.99796 317 366.139979 362.075707
3014 38.0072552 366 365.875551 361.911339
3015 38.0165504 352 365.634139 361.747099
3016 38.0258456 360 365.412086 361.582988
3017 38.0351408 319 365.206574 361.419006
3018 38.044436 305 365.01541 361.255152
3019 38.0537312 341 364.836879 361.091426
3020 38.0630264 347 364.669635 360.927829
3021 38.0723216 327 364.512623 360.76436
3022 38.0816168 325 364.365017 360.601019
3023 38.090912 330 364.226183 360.437805
3024 38.1002072 325 364.095642 360.27472
3025 38.1095024 337 363.973047 360.111762
3026 38.1187976 349 363.858161 359.948931
3027 38.1280928 341 363.75085 359.786228
3028 38.137388 347 363.651069 359.623653
3029 38.1466832 352 363.558854 359.461204
3030 38.1559784 348 363.474323 359.298883
3031 38.1652736 352 363.397676 359.136688
3032 38.1745688 356 363.329223 358.974621
3033 38.183864 341 363.269441 358.81268
3034 38.1931592 341 363.219101 358.650865
3035 38.2024544 342 363.179573 358.489178
3036 38.2117496 332 363.153897 358.327616
3037 38.2210448 326 363.149401 358.166181
3038 38.23034 342 363.174506 358.004872
3039 38.2396352 314 363.215137 357.843689
3040 38.2489304 322 363.241912 357.682632
3041 38.2582256 359 363.275653 357.521701
3042 38.2675208 354 363.325582 357.360895
3043 38.276816 315 363.394413 357.200215
3044 38.2861112 337 363.484793 357.039661
3045 38.2954064 347 363.598129 356.879232
3046 38.3047016 339 363.734584 356.718928
3047 38.3139968 329 363.898837 356.558749
3048 38.323292 303 364.095246 356.398696
3049 38.3325872 329 364.328308 356.238767
3050 38.3418824 310 364.603331 356.078963
3051 38.3511776 332 364.926675 355.919284
3052 38.3604728 317 365.306024 355.759729
3053 38.369768 354 365.750721 355.600299
3054 38.3790632 358 366.272226 355.440993
3055 38.3883584 349 366.884722 355.281811
3056 38.3976536 337 367.60594 355.122754
3057 38.4069488 329 368.458282 354.96382
3058 38.416244 362 369.470408 354.805011
3059 38.4255392 385 370.679466 354.646325
3060 38.4348344 319 372.134336 354.487763
3061 38.4441296 356 373.900416 354.329325
3062 38.4534248 361 376.066865 354.17101
3063 38.46272 388 378.757844 354.012818
3064 38.4720152 357 382.150448 353.85475
3065 38.4813104 369 386.504113 353.696805
3066 38.4906056 370 392.209874 353.538982
3067 38.4999008 352 399.873036 353.381283
3068 38.509196 423 410.447098 353.223707
3069 38.5184912 402 425.432939 353.066253
3070 38.5277864 427 447.133787 352.908922
3071 38.5370816 508 478.879923 352.751713
3072 38.5463768 548 524.872691 352.594627
3073 38.555672 674 588.52071 352.437663
3074 38.5649672 753 666.935994 352.280821
3075 38.5742624 850 741.362611 352.124101
3076 38.5835576 976 776.265585 351.967503
3077 38.5928528 949 746.949234 351.811027
3078 38.602148 798 671.721157 351.654673
3079 38.6114432 681 593.439651 351.498441
3080 38.6207384 658 537.488931 351.342329
3081 38.6300336 529 506.418062 351.18634
3082 38.6393288 540 495.481037 351.030471
3083 38.648624 557 500.930012 350.874724
3084 38.6579192 541 520.305029 350.719098
3085 38.6672144 577 549.040721 350.563593
3086 38.6765096 654 575.879844 350.408209
3087 38.6858048 660 583.665687 350.252945
3088 38.6951 654 562.341632 350.097802
3089 38.7043952 589 521.057171 349.94278
3090 38.7136904 527 478.456242 349.787878
3091 38.7229856 427 445.253887 349.633097
3092 38.7322808 468 422.248818 349.478435
3093 38.741576 360 406.693994 349.323894
3094 38.7508712 391 395.989332 349.169473
3095 38.7601664 388 388.394538 349.015172
3096 38.7694616 375 382.836095 348.860991
3097 38.7787568 366 378.653735 348.706929
3098 38.788052 378 375.432058 348.552987
3099 38.7973472 334 372.901872 348.399164
3100 38.8066424 360 370.883447 348.245461
3101 38.8159376 352 369.253423 348.091877
3102 38.8252328 340 367.925 347.938413
3103 38.834528 345 366.835767 347.785067
3104 38.8438232 326 365.939995 347.63184
3105 38.8531184 366 365.203649 347.478733
3106 38.8624136 317 364.601064 347.325744
3107 38.8717088 343 364.112697 347.172873
3108 38.881004 315 363.723566 347.020121
3109 38.8902992 365 363.422157 346.867488
3110 38.8995944 330 363.199641 346.714973
3111 38.9088896 337 363.049309 346.562577
3112 38.9181848 329 362.966161 346.410298
3113 38.92748 310 362.946611 346.258137
3114 38.9367752 355 362.988261 346.106095
3115 38.9460704 345 363.089752 345.95417
3116 38.9553656 343 363.250654 345.802363
3117 38.9646608 338 363.471407 345.650674
3118 38.973956 354 363.753311 345.499102
3119 38.9832512 368 364.098576 345.347648
3120 38.9925464 359 364.510503 345.196311
3121 39.0018416 325 364.994149 345.045091
3122 39.0111368 347 365.557655 344.893988
3123 39.020432 406 366.209044 344.743002
3124 39.0297272 374 366.945536 344.592134
3125 39.0390224 374 367.765397 344.441382
3126 39.0483176 386 368.686384 344.290747
3127 39.0576128 348 369.722591 344.140228
3128 39.066908 355 370.88744 343.989826
3129 39.0762032 353 372.19655 343.83954
3130 39.0854984 387 373.668421 343.689371
3131 39.0947936 367 375.325041 343.539318
3132 39.1040888 379 377.19266 343.389381
3133 39.113384 384 379.302781 343.23956
3134 39.1226792 405 381.693439 343.089855
3135 39.1319744 387 384.410868 342.940265
3136 39.1412696 373 387.511699 342.790792
3137 39.1505648 400 391.065882 342.641434
3138 39.15986 387 395.16064 342.492191
3139 39.1691552 394 399.905887 342.343064
3140 39.1784504 416 405.441762 342.194053
3141 39.1877456 429 411.949312 342.045156
3142 39.1970408 402 419.666021 341.896375
3143 39.206336 431 428.909588 341.747708
3144 39.2156312 421 440.113208 341.599157
3145 39.2249264 448 453.863257 341.45072
3146 39.2342216 483 470.964535 341.302398
3147 39.2435168 456 492.625728 341.154191
3148 39.252812 497 520.650373 341.006098
3149 39.2621072 499 557.790571 340.85812
3150 39.2714024 536 608.358367 340.710256
3151 39.2806976 597 679.172991 340.562506
3152 39.2899928 765 780.862057 340.41487
3153 39.299288 825 929.243273 340.267349
3154 39.3085832 1104 1145.57148 340.119941
3155 39.3178784 1423 1451.49062 339.972647
3156 39.3271736 1837 1848.33841 339.825467
3157 39.3364688 2382 2270.73034 339.678401
3158 39.345764 2670 2549.41971 339.531448
3159 39.3550592 2641 2500.15097 339.384608
3160 39.3643544 2289 2139.96781 339.237882
3161 39.3736496 1830 1700.23949 339.091269
3162 39.3829448 1376 1361.18417 338.94477
3163 39.39224 1078 1157.70178 338.798383
3164 39.4015352 933 1065.38391 338.652109
3165 39.4108304 943 1060.92858 338.505949
3166 39.4201256 1051 1132.16375 338.359901
3167 39.4294208 1260 1266.64557 338.213965
3168 39.438716 1431 1428.90232 338.068142
3169 39.4480112 1559 1541.53889 337.922432
3170 39.4573064 1550 1515.49426 337.776834
3171 39.4666016 1313 1339.24717 337.631349
3172 39.4758968 1077 1103.68489 337.485975
3173 39.485192 805 898.872907 337.340714
3174 39.4944872 679 751.417444 337.195565
3175 39.5037824 568 651.374577 337.050527
3176 39.5130776 527 583.227361 336.905602
3177 39.5223728 518 535.529695 336.760788
3178 39.531668 465 501.06357 336.616086
3179 39.5409632 434 475.399255 336.471495
3180 39.5502584 412 455.778576 336.327016
3181 39.5595536 398 440.436545 336.182648
3182 39.5688488 419 428.209448 336.038391
3183 39.578144 414 418.307649 335.894246
3184 39.5874392 386 410.181087 335.750211
3185 39.5967344 409 403.437465 335.606288
3186 39.6060296 403 397.791024 335.462475
3187 39.6153248 385 393.029636 335.318773
3188 39.62462 370 388.994452 335.175182
3189 39.6339152 399 385.566639 335.031702
3190 39.6432104 358 382.653031 334.888332
3191 39.6525056 365 380.180856 334.745072
3192 39.6618008 363 378.09437 334.601923
3193 39.671096 365 376.350937 334.458884
3194 39.6803912 358 374.91839 334.315955
3195 39.6896864 325 373.77333 334.173136
3196 39.6989816 364 372.900031 334.030427
3197 39.7082768 348 372.289908 333.887828
3198 39.717572 353 371.941827 333.745338
3199 39.7268672 375 371.86343 333.602958
3200 39.7361624 385 372.06823 333.460688
3201 39.7454576 378 372.565668 333.318528
3202 39.7547528 338 373.374318 333.176476
3203 39.764048 363 374.542021 333.034534
3204 39.7733432 353 376.12566 332.892702
3205 39.7826384 394 378.19827 332.750978
3206 39.7919336 393 380.857974 332.609363
3207 39.8012288 358 384.237734 332.467858
3208 39.810524 383 388.51972 332.326461
3209 39.8198192 389 393.957412 332.185173
3210 39.8291144 372 400.910439 332.043993
3211 39.8384096 398 409.901 331.902922
3212 39.8477048 420 421.707528 331.76196
3213 39.857 435 437.522399 331.621106
3214 39.8662952 421 459.214141 331.48036
3215 39.8755904 451 489.738296 331.339723
3216 39.8848856 476 533.705193 331.199193
3217 39.8941808 536 597.979127 331.058772
3218 39.903476 690 691.758137 330.918458
3219 39.9127712 822 824.28556 330.778253
3220 39.9220664 960 995.709097 330.638155
3221 39.9313616 1141 1177.14082 330.498165
3222 39.9406568 1299 1296.01191 330.358282
3223 39.949952 1215 1275.93463 330.218507
3224 39.9592472 1059 1127.11806 330.078839
3225 39.9685424 954 948.248797 329.939279
3226 39.9778376 773 815.043618 329.799825
3227 39.9871328 666 740.648624 329.660479
3228 39.996428 674 709.896339 329.52124
3229 40.0057232 665 706.144072 329.382108
3230 40.0150184 721 723.15071 329.243083
3231 40.0243136 745 763.584037 329.104164
3232 40.0336088 738 821.385818 328.965353
3233 40.042904 819 868.319148 328.826647
3234 40.0521992 798 864.82197 328.688049
3235 40.0614944 754 797.780944 328.549556
3236 40.0707896 721 699.971833 328.41117
3237 40.0800848 540 612.415184 328.272891
3238 40.08938 564 550.2097 328.134717
3239 40.0986752 457 508.887794 327.99665
3240 40.1079704 438 478.770843 327.858688
3241 40.1172656 401 452.883419 327.720832
3242 40.1265608 418 429.846439 327.583083
3243 40.135856 402 410.950077 327.445439
3244 40.1451512 355 396.498768 327.3079
3245 40.1544464 410 385.656286 327.170467
3246 40.1637416 344 377.407202 327.03314
3247 40.1730368 335 370.972964 326.895917
3248 40.182332 391 365.827215 326.758801
3249 40.1916272 345 361.620727 326.621789
3250 40.2009224 357 358.117658 326.484882
3251 40.2102176 328 355.154306 326.348081
3252 40.2195128 356 352.613819 326.211384
3253 40.228808 363 350.410643 326.074793
3254 40.2381032 337 348.480716 325.938306
3255 40.2473984 324 346.775123 325.801923
3256 40.2566936 334 345.255871 325.665646
3257 40.2659888 287 343.893008 325.529472
3258 40.275284 298 342.662606 325.393404
3259 40.2845792 305 341.545322 325.257439
3260 40.2938744 311 340.52536 325.121579
3261 40.3031696 338 339.589693 324.985823
3262 40.3124648 332 338.72749 324.850171
3263 40.32176 342 337.929671 324.714623
3264 40.3310552 308 337.188575 324.579179
3265 40.3403504 303 336.497692 324.443839
3266 40.3496456 319 335.85146 324.308602
3267 40.3589408 304 335.245099 324.173469
3268 40.368236 289 334.674477 324.03844
3269 40.3775312 317 334.136013 323.903514
3270 40.3868264 328 333.62658 323.768692
3271 40.3961216 327 333.143446 323.633973
3272 40.4054168 329 332.684203 323.499357
3273 40.414712 336 332.246725 323.364844
3274 40.4240072 286 331.829103 323.230434
3275 40.4333024 320 331.429586 323.096128
3276 40.4425976 291 331.046488 322.961924
3277 40.4518928 295 330.677973 322.827823
3278 40.461188 281 330.321368 322.693824
3279 40.4704832 278 329.972223 322.559929
3280 40.4797784 309 329.62936 322.426136
3281 40.4890736 288 329.304244 322.292445
3282 40.4983688 294 329.005002 322.158857
3283 40.507664 318 328.735772 322.025371
3284 40.5169592 280 328.524714 321.891987
3285 40.5262544 273 328.384779 321.758706
3286 40.5355496 296 328.222648 321.625526
3287 40.5448448 316 327.985757 321.492448
3288 40.55414 323 327.735491 321.359473
3289 40.5634352 313 327.490755 321.226599
3290 40.5727304 322 327.252475 321.093827
3291 40.5820256 279 327.020315 320.961156
3292 40.5913208 310 326.793969 320.828587
3293 40.600616 318 326.573157 320.69612
3294 40.6099112 278 326.357622 320.563754
3295 40.6192064 306 326.147128 320.431489
3296 40.6285016 290 325.941461 320.299326
3297 40.6377968 290 325.740424 320.167263
3298 40.647092 285 325.543836 320.035302
3299 40.6563872 267 325.351534 319.903442
3300 40.6656824 301 325.163367 319.771683
3301 40.6749776 284 324.979199 319.640024
3302 40.6842728 305 324.798907 319.508466
3303 40.693568 308 324.62238 319.377009
3304 40.7028632 325 324.449517 319.245652
3305 40.7121584 296 324.280229 319.114396
3306 40.7214536 328 324.114436 318.983241
3307 40.7307488 287 323.952068 318.852185
3308 40.740044 321 323.793065 318.72123
3309 40.7493392 310 323.637376 318.590376
3310 40.7586344 292 323.484957 318.459621
3311 40.7679296 291 323.335775 318.328966
3312 40.7772248 309 323.189802 318.198411
3313 40.78652 319 323.047022 318.067956
3314 40.7958152 283 322.907424 317.937601
3315 40.8051104 323 322.771007 317.807345
3316 40.8144056 278 322.637778 317.67719
3317 40.8237008 308 322.50775 317.547133
3318 40.832996 270 322.380948 317.417176
3319 40.8422912 270 322.257403 317.287319
3320 40.8515864 280 322.137156 317.157561
3321 40.8608816 284 322.020256 317.027901
3322 40.8701768 306 321.906763 316.898342
3323 40.879472 299 321.796746 316.768881
3324 40.8887672 302 321.690284 316.639519
3325 40.8980624 331 321.587467 316.510256
3326 40.9073576 318 321.488388 316.381092
3327 40.9166528 312 321.39313 316.252026
3328 40.925948 295 321.301737 316.12306
3329 40.9352432 286 321.214146 315.994192
3330 40.9445384 293 321.130003 315.865422
3331 40.9538336 271 321.047972 315.736751
3332 40.9631288 289 320.964729 315.608178
3333 40.972424 336 320.8798 315.479703
3334 40.9817192 290 320.804376 315.351327
3335 40.9910144 282 320.743812 315.223048
3336 41.0003096 296 320.691369 315.094868
3337 41.0096048 295 320.645051 314.966786
3338 41.0189 296 320.605054 314.838801
3339 41.0281952 306 320.571756 314.710915
3340 41.0374904 283 320.545581 314.583126
3341 41.0467856 335 320.526998 314.455434
3342 41.0560808 296 320.516524 314.327841
3343 41.065376 282 320.514735 314.200344
3344 41.0746712 308 320.522268 314.072946
3345 41.0839664 334 320.539835 313.945644
3346 41.0932616 310 320.568227 313.81844
3347 41.1025568 279 320.608329 313.691333
3348 41.111852 339 320.661133 313.564323
3349 41.1211472 301 320.727752 313.43741
3350 41.1304424 297 320.809441 313.310594
3351 41.1397376 328 320.907616 313.183875
3352 41.1490328 320 321.023884 313.057253
3353 41.158328 294 321.160072 312.930727
3354 41.1676232 299 321.318263 312.804298
3355 41.1769184 358 321.500849 312.677966
3356 41.1862136 278 321.710598 312.55173
3357 41.1955088 314 321.950797 312.42559
3358 41.204804 319 322.225518 312.299547
3359 41.2140992 292 322.54014 312.1736
3360 41.2233944 325 322.902694 312.047749
3361 41.2326896 313 323.32919 311.921995
3362 41.2419848 331 323.852552 311.796336
3363 41.25128 301 324.480096 311.670774
3364 41.2605752 312 325.111488 311.545307
3365 41.2698704 336 325.742117 311.419936
3366 41.2791656 290 326.521911 311.294661
3367 41.2884608 332 327.442571 311.169481
3368 41.297756 353 328.511111 311.044397
3369 41.3070512 322 329.757225 310.919409
3370 41.3163464 327 331.221731 310.794516
3371 41.3256416 292 332.961154 310.669718
3372 41.3349368 342 335.058692 310.545016
3373 41.344232 340 337.619531 310.420408
3374 41.3535272 361 340.729191 310.295896
3375 41.3628224 334 344.512161 310.171479
3376 41.3721176 347 349.264617 310.047157
3377 41.3814128 356 355.380985 309.92293
3378 41.390708 369 363.444395 309.798798
3379 41.4000032 387 374.366251 309.67476
3380 41.4092984 404 389.587121 309.550817
3381 41.4185936 406 411.349524 309.426969
3382 41.4278888 439 442.964514 309.303215
3383 41.437184 491 488.742571 309.179556
3384 41.4464792 517 552.549534 309.055991
3385 41.4557744 630 632.75742 308.93252
3386 41.4650696 736 712.761579 308.809144
3387 41.4743648 775 757.656844 308.685862
3388 41.48366 699 737.951664 308.562674
3389 41.4929552 675 665.477166 308.43958
3390 41.5022504 542 583.472806 308.316579
3391 41.5115456 531 521.540432 308.193673
3392 41.5208408 478 484.483271 308.070861
3393 41.530136 448 467.648332 307.948142
3394 41.5394312 442 466.880083 307.825517
3395 41.5487264 467 480.326913 307.702985
3396 41.5580216 497 506.960629 307.580547
3397 41.5673168 571 543.176127 307.458203
3398 41.576612 551 578.474717 307.335951
3399 41.5859072 590 596.300329 307.213793
3400 41.5952024 577 586.830971 307.091729
3401 41.6044976 547 559.779252 306.969757
3402 41.6137928 497 535.822318 306.847879
3403 41.623088 490 529.042677 306.726093
3404 41.6323832 488 544.925074 306.6044
3405 41.6416784 546 586.97055 306.482801
3406 41.6509736 596 659.809762 306.361294
3407 41.6602688 706 765.815627 306.239879
3408 41.669564 827 892.854107 306.118558
3409 41.6788592 953 997.383002 305.997329
3410 41.6881544 966 1015.49454 305.876192
3411 41.6974496 931 927.758688 305.755148
3412 41.7067448 743 791.40572 305.634196
3413 41.71604 659 670.779959 305.513336
3414 41.7253352 578 588.934034 305.392569
3415 41.7346304 460 542.466511 305.271894
3416 41.7439256 487 523.419712 305.151311
3417 41.7532208 469 527.003211 305.030819
3418 41.762516 534 551.416745 304.91042
3419 41.7718112 570 594.213827 304.790113
3420 41.7811064 596 645.344121 304.669897
3421 41.7904016 608 681.360267 304.549773
3422 41.7996968 632 675.113004 304.429741
3423 41.808992 598 623.511331 304.3098
3424 41.8182872 479 553.048268 304.189951
3425 41.8275824 488 489.940856 304.070193
3426 41.8368776 432 443.204482 303.950526
3427 41.8461728 397 410.870795 303.830951
3428 41.855468 369 388.576712 303.711467
3429 41.8647632 356 372.832562 303.592074
3430 41.8740584 387 361.354255 303.472773
3431 41.8833536 328 352.73562 303.353562
3432 41.8926488 332 346.11404 303.234442
3433 41.901944 324 340.896398 303.115413
3434 41.9112392 301 336.69755 302.996475
3435 41.9205344 344 333.263622 302.877627
3436 41.9298296 303 330.411801 302.75887
3437 41.9391248 323 327.994048 302.640204
3438 41.94842 350 325.928062 302.521628
3439 41.9577152 323 324.147167 302.403143
3440 41.9670104 318 322.597621 302.284748
3441 41.9763056 313 321.238302 302.166443
3442 41.9856008 298 320.037244 302.048229
3443 41.994896 311 318.969176 301.930105
3444 42.0041912 291 318.013879 301.812071
3445 42.0134864 288 317.155009 301.694126
3446 42.0227816 302 316.379274 301.576272
3447 42.0320768 286 315.675894 301.458508
3448 42.041372 297 315.036392 301.340834
3449 42.0506672 279 314.45493 301.223249
3450 42.0599624 327 313.930708 301.105754
3451 42.0692576 302 313.473996 300.988348
3452 42.0785528 281 313.094152 300.871032
3453 42.087848 305 312.747105 300.753806
3454 42.0971432 300 312.377268 300.636669
3455 42.1064384 283 312.021563 300.519621
3456 42.1157336 296 311.691077 300.402663
3457 42.1250288 317 311.384547 300.285794
3458 42.134324 311 311.100063 300.169014
3459 42.1436192 305 310.835962 300.052323
3460 42.1529144 281 310.590788 299.935721
3461 42.1622096 306 310.36327 299.819207
3462 42.1715048 293 310.152297 299.702783
3463 42.1808 279 309.956896 299.586448
3464 42.1900952 281 309.776219 299.470201
3465 42.1993904 286 309.609526 299.354043
3466 42.2086856 291 309.456175 299.237973
3467 42.2179808 328 309.315611 299.121992
3468 42.227276 297 309.187358 299.0061
3469 42.2365712 275 309.071011 298.890296
3470 42.2458664 286 308.966231 298.77458
3471 42.2551616 306 308.872737 298.658953
3472 42.2644568 279 308.790308 298.543413
3473 42.273752 308 308.71877 298.427962
3474 42.2830472 311 308.658 298.312599
3475 42.2923424 322 308.607915 298.197324
3476 42.3016376 289 308.568441 298.082136
3477 42.3109328 274 308.539462 297.967037
3478 42.320228 279 308.520695 297.852025
3479 42.3295232 316 308.511389 297.737101
3480 42.3388184 336 308.509275 297.622265
3481 42.3481136 284 308.507991 297.507516
3482 42.3574088 297 308.500454 297.392855
3483 42.366704 348 308.502363 297.278281
3484 42.3759992 278 308.544229 297.163795
3485 42.3852944 317 308.606509 297.049396
3486 42.3945896 301 308.681842 296.935084
3487 42.4038848 315 308.769847 296.820859
3488 42.41318 295 308.870325 296.706722
3489 42.4224752 298 308.983992 296.592671
3490 42.4317704 297 309.113905 296.478708
3491 42.4410656 290 309.260561 296.364832
3492 42.4503608 302 309.423729 296.251042
3493 42.459656 321 309.603994 296.137339
3494 42.4689512 313 309.80225 296.023723
3495 42.4782464 329 310.019496 295.910193
3496 42.4875416 289 310.256825 295.79675
3497 42.4968368 330 310.515439 295.683394
3498 42.506132 321 310.796653 295.570124
3499 42.5154272 304 311.101914 295.456941
3500 42.5247224 302 311.432807 295.343843
3501 42.5340176 317 311.791077 295.230832
3502 42.5433128 312 312.178642 295.117908
3503 42.552608 308 312.597616 295.005069
3504 42.5619032 342 313.05033 294.892317
3505 42.5711984 338 313.539357 294.77965
3506 42.5804936 388 314.067546 294.66707
3507 42.5897888 365 314.638053 294.554575
3508 42.599084 323 315.254382 294.442166
3509 42.6083792 366 315.920434 294.329843
3510 42.6176744 350 316.640574 294.217605
3511 42.6269696 323 317.419731 294.105454
3512 42.6362648 359 318.263557 293.993387
3513 42.64556 334 319.17875 293.881407
3514 42.6548552 341 320.174243 293.769511
3515 42.6641504 333 321.262846 293.657701
3516 42.6734456 358 322.451426 293.545977
3517 42.6827408 313 323.730529 293.434337
3518 42.692036 364 325.120729 293.322783
3519 42.7013312 341 326.638948 293.211314
3520 42.7106264 375 328.300497 293.099929
3521 42.7199216 324 330.122662 292.98863
3522 42.7292168 362 332.125461 292.877416
3523 42.738512 359 334.332193 292.766287
3524 42.7478072 379 336.770103 292.655242
3525 42.7571024 374 339.471225 292.544282
3526 42.7663976 388 342.473433 292.433407
3527 42.7756928 409 345.821775 292.322616
3528 42.784988 399 349.570185 292.21191
3529 42.7942832 406 353.78369 292.101288
3530 42.8035784 447 358.54128 291.990751
3531 42.8128736 405 363.939703 291.880298
3532 42.8221688 405 370.098514 291.76993
3533 42.831464 380 377.166897 291.659645
3534 42.8407592 443 385.332992 291.549445
3535 42.8500544 451 394.836864 291.439329
3536 42.8593496 427 405.9888 291.329297
3537 42.8686448 442 419.195618 291.219349
3538 42.87794 488 434.999225 291.109484
3539 42.8872352 463 454.134383 290.999704
3540 42.8965304 506 477.617309 290.890007
3541 42.9058256 490 506.885083 290.780394
3542 42.9151208 522 544.020895 290.670865
3543 42.924416 561 592.127036 290.561419
3544 42.9337112 628 655.952088 290.452057
3545 42.9430064 744 742.935668 290.342778
3546 42.9523016 841 864.850263 290.233583
3547 42.9615968 1022 1040.03615 290.124471
3548 42.970892 1225 1295.48198 290.015442
3549 42.9801872 1691 1665.70232 289.906497
3550 42.9894824 2285 2179.1577 289.797635
3551 42.9987776 2886 2813.81265 289.688855
3552 43.0080728 3699 3420.83918 289.580159
3553 43.017368 3907 3716.99662 289.471546
3554 43.0266632 3794 3500.56891 289.363016
3555 43.0359584 3142 2904.35425 289.254568
3556 43.0452536 2504 2259.68288 289.146203
3557 43.0545488 1931 1772.36981 289.037921
3558 43.063844 1463 1469.34898 288.929722
3559 43.0731392 1209 1313.2336 288.821605
3560 43.0824344 1238 1271.62763 288.713571
3561 43.0917296 1252 1330.15782 288.605619
3562 43.1010248 1548 1484.13255 288.49775
3563 43.11032 1732 1717.74528 288.389963
3564 43.1196152 2073 1970.73946 288.282258
3565 43.1289104 2098 2122.45401 288.174636
3566 43.1382056 2070 2058.18205 288.067096
3567 43.1475008 1822 1788.34495 287.959638
3568 43.156796 1480 1444.72961 287.852261
3569 43.1660912 1113 1145.32851 287.744967
3570 43.1753864 875 926.052567 287.637755
3571 43.1846816 749 774.681164 287.530625
3572 43.1939768 601 670.195562 287.423576
3573 43.203272 544 596.372238 287.31661
3574 43.2125672 523 542.66381 287.209724
3575 43.2218624 521 502.461234 287.102921
3576 43.2311576 472 471.589227 286.996199
3577 43.2404528 440 447.347922 286.889559
3578 43.249748 407 427.943053 286.783
3579 43.2590432 410 412.149173 286.676522
3580 43.2683384 444 399.108573 286.570126
3581 43.2776336 441 388.206536 286.463811
3582 43.2869288 375 378.993205 286.357577
3583 43.296224 369 371.133188 286.251424
3584 43.3055192 375 364.372197 286.145353
3585 43.3148144 367 358.51451 286.039362
3586 43.3241096 332 353.407433 285.933452
3587 43.3334048 333 348.930387 285.827624
3588 43.3427 327 344.98711 285.721876
3589 43.3519952 359 341.500003 285.616209
3590 43.3612904 375 338.405973 285.510622
3591 43.3705856 314 335.653364 285.405116
3592 43.3798808 324 333.19983 285.299691
3593 43.389176 345 331.011173 285.194347
3594 43.3984712 336 329.061434 285.089083
3595 43.4077664 303 327.33656 284.983899
3596 43.4170616 313 325.851025 284.878796
3597 43.4263568 353 324.659448 284.773773
3598 43.435652 293 323.696891 284.66883
3599 43.4449472 343 322.663078 284.563967
3600 43.4542424 315 321.706012 284.459185
3601 43.4635376 310 320.882684 284.354482
3602 43.4728328 317 320.182212 284.24986
3603 43.482128 334 319.596622 284.145318
3604 43.4914232 342 319.12193 284.040855
3605 43.5007184 320 318.755618 283.936472
3606 43.5100136 321 318.49639 283.832169
3607 43.5193088 316 318.344156 283.727946
3608 43.528604 331 318.300045 283.623803
3609 43.5378992 342 318.36645 283.519739
3610 43.5471944 328 318.547105 283.415754
3611 43.5564896 338 318.8472 283.311849
3612 43.5657848 379 319.273536 283.208024
3613 43.57508 327 319.834736 283.104278
3614 43.5843752 340 320.541513 283.000611
3615 43.5936704 344 321.40701 282.897023
3616 43.6029656 331 322.447232 282.793515
3617 43.6122608 357 323.681572 282.690085
3618 43.621556 353 325.133457 282.586735
3619 43.6308512 423 326.831087 282.483464
3620 43.6401464 401 328.808016 282.380272
3621 43.6494416 416 331.10284 282.277158
3622 43.6587368 378 333.761742 282.174124
3623 43.668032 408 336.858599 282.071168
3624 43.6773272 346 340.502128 281.968291
3625 43.6866224 411 344.780435 281.865493
3626 43.6959176 372 349.819491 281.762773
3627 43.7052128 407 355.789399 281.660132
3628 43.714508 402 362.913384 281.557569
3629 43.7238032 368 371.488081 281.455085
3630 43.7330984 371 381.914431 281.352679
3631 43.7423936 376 394.74479 281.250352
3632 43.7516888 417 410.756597 281.148102
3633 43.760984 456 431.070583 281.045931
3634 43.7702792 476 457.345286 280.943838
3635 43.7795744 476 492.102963 280.841823
3636 43.7888696 548 539.274643 280.739887
3637 43.7981648 605 605.072397 280.638028
3638 43.80746 714 699.225697 280.536247
3639 43.8167552 856 836.263982 280.434544
3640 43.8260504 1123 1035.40228 280.332919
3641 43.8353456 1478 1314.53192 280.231371
3642 43.8446408 1863 1668.68015 280.129901
3643 43.853936 2337 2028.44007 280.028509
3644 43.8632312 2476 2241.24333 279.927195
3645 43.8725264 2536 2168.26284 279.825957
3646 43.8818216 2255 1847.98462 279.724798
3647 43.8911168 1739 1469.23537 279.623716
3648 43.900412 1333 1170.38617 279.522711
3649 43.9097072 905 978.091882 279.421783
3650 43.9190024 851 872.132639 279.320933
3651 43.9282976 818 831.91734 279.22016
3652 43.9375928 831 847.293297 279.119464
3653 43.946888 922 915.790678 279.018845
3654 43.9561832 1134 1034.02988 278.918303
3655 43.9654784 1260 1181.75023 278.817838
3656 43.9747736 1435 1304.83303 278.71745
3657 43.9840688 1413 1328.2408 278.617139
3658 43.993364 1243 1219.28608 278.516904
3659 44.0026592 1148 1030.32457 278.416747
3660 44.0119544 883 842.966065 278.316666
3661 44.0212496 672 697.841183 278.216661
3662 44.0305448 602 595.987774 278.116733
3663 44.03984 542 525.832211 278.016882
3664 44.0491352 464 476.712602 277.917107
3665 44.0584304 412 441.358219 277.817409
3666 44.0677256 420 415.166807 277.717787
3667 44.0770208 399 395.240909 277.618241
3668 44.086316 376 379.722623 277.518771
3669 44.0956112 363 367.389589 277.419378
3670 44.1049064 388 357.415665 277.32006
3671 44.1142016 341 349.227929 277.220819
3672 44.1234968 359 342.419431 277.121654
3673 44.132792 339 336.694516 277.022565
3674 44.1420872 318 331.832704 276.923551
3675 44.1513824 323 327.665051 276.824614
3676 44.1606776 354 324.079195 276.725752
3677 44.1699728 318 321.037885 276.626966
3678 44.179268 380 318.52462 276.528255
3679 44.1885632 316 316.466621 276.429621
3680 44.1978584 298 314.556238 276.331062
3681 44.2071536 338 312.818944 276.232578
3682 44.2164488 305 311.304146 276.13417
3683 44.225744 312 310.005309 276.035837
3684 44.2350392 298 308.907148 275.937579
3685 44.2443344 295 307.998556 275.839397
3686 44.2536296 317 307.273136 275.74129
3687 44.2629248 312 306.729137 275.643259
3688 44.27222 317 306.369671 275.545302
3689 44.2815152 302 306.203245 275.44742
3690 44.2908104 278 306.244684 275.349614
3691 44.3001056 323 306.516593 275.251882
3692 44.3094008 308 307.051554 275.154226
3693 44.318696 323 307.895417 275.056644
3694 44.3279912 301 309.112262 274.959137
3695 44.3372864 296 310.791942 274.861705
3696 44.3465816 336 313.061807 274.764347
3697 44.3558768 330 316.10533 274.667064
3698 44.365172 305 320.192416 274.569856
3699 44.3744672 311 325.729874 274.472722
3700 44.3837624 332 333.346468 274.375663
3701 44.3930576 358 344.034079 274.278678
3702 44.4023528 356 359.365374 274.181767
3703 44.411648 374 381.772117 274.084931
3704 44.4209432 406 414.736582 273.988169
3705 44.4302384 485 462.359126 273.891481
3706 44.4395336 569 526.790235 273.794867
3707 44.4488288 607 601.04835 273.698328
3708 44.458124 653 659.638246 273.601862
3709 44.4674192 724 666.477326 273.505471
3710 44.4767144 689 613.677293 273.409153
3711 44.4860096 536 536.887489 273.31291
3712 44.4953048 518 471.234851 273.21674
3713 44.5046 452 426.863584 273.120644
3714 44.5138952 371 400.635977 273.024621
3715 44.5231904 378 387.895992 272.928673
3716 44.5324856 378 385.931917 272.832798
3717 44.5417808 388 393.94509 272.736996
3718 44.551076 435 412.026685 272.641268
3719 44.5603712 447 439.00422 272.545614
3720 44.5696664 445 468.552702 272.450033
3721 44.5789616 461 486.548536 272.354525
3722 44.5882568 495 478.670458 272.25909
3723 44.597552 413 446.700509 272.163729
3724 44.6068472 381 407.579013 272.068441
3725 44.6161424 351 374.48716 271.973226
3726 44.6254376 361 350.516931 271.878084
3727 44.6347328 339 333.92971 271.783015
3728 44.644028 310 322.382384 271.688019
3729 44.6533232 325 314.137433 271.593097
3730 44.6626184 312 308.071903 271.498246
3731 44.6719136 298 303.479321 271.403469
3732 44.6812088 314 299.910517 271.308765
3733 44.690504 286 297.073201 271.214133
3734 44.6997992 313 294.772055 271.119574
3735 44.7090944 322 292.873125 271.025087
3736 44.7183896 303 291.282468 270.930673
3737 44.7276848 305 289.933335 270.836332
3738 44.73698 311 288.779121 270.742063
3739 44.7462752 286 287.793406 270.647866
3740 44.7555704 286 286.97931 270.553742
3741 44.7648656 301 286.33818 270.45969
3742 44.7741608 304 285.764369 270.365711
3743 44.783456 305 285.171359 270.271803
3744 44.7927512 269 284.617209 270.177968
3745 44.8020464 300 284.114675 270.084204
3746 44.8113416 293 283.658055 269.990513
3747 44.8206368 299 283.241461 269.896894
3748 44.829932 265 282.860003 269.803346
3749 44.8392272 292 282.509595 269.709871
3750 44.8485224 300 282.1868 269.616467
3751 44.8578176 266 281.888708 269.523135
3752 44.8671128 273 281.612844 269.429875
3753 44.876408 284 281.357091 269.336687
3754 44.8857032 263 281.119632 269.24357
3755 44.8949984 291 280.898901 269.150524
3756 44.9042936 307 280.693541 269.057551
3757 44.9135888 309 280.502376 268.964648
3758 44.922884 265 280.324382 268.871817
3759 44.9321792 309 280.158668 268.779058
3760 44.9414744 293 280.004455 268.686369
3761 44.9507696 285 279.86106 268.593752
3762 44.9600648 272 279.727866 268.501206
3763 44.96936 266 279.604222 268.408732
3764 44.9786552 267 279.489195 268.316328
3765 44.9879504 283 279.381019 268.223996
3766 44.9972456 280 279.275627 268.131734
3767 45.0065408 271 279.160779 268.039543
3768 45.015836 302 279.005287 267.947424
3769 45.0251312 281 278.797868 267.855375
3770 45.0344264 294 278.634216 267.763397
3771 45.0437216 276 278.55872 267.671489
3772 45.0530168 281 278.510272 267.579653
3773 45.062312 259 278.470187 267.487887
3774 45.0716072 279 278.437159 267.396191
3775 45.0809024 266 278.41114 267.304566
3776 45.0901976 287 278.392106 267.213012
3777 45.0994928 271 278.380052 267.121528
3778 45.108788 289 278.374995 267.030114
3779 45.1180832 293 278.376971 266.938771
3780 45.1273784 311 278.386036 266.847498
3781 45.1366736 266 278.402264 266.756295
3782 45.1459688 302 278.425747 266.665163
3783 45.155264 285 278.456597 266.5741
3784 45.1645592 247 278.494944 266.483108
3785 45.1738544 249 278.540937 266.392185
3786 45.1831496 282 278.594742 266.301333
3787 45.1924448 291 278.656548 266.210551
3788 45.20174 290 278.726561 266.119838
3789 45.2110352 290 278.805008 266.029195
3790 45.2203304 275 278.892137 265.938622
3791 45.2296256 291 278.988221 265.848119
3792 45.2389208 251 279.093551 265.757685
3793 45.248216 265 279.208446 265.667321
3794 45.2575112 276 279.33325 265.577027
3795 45.2668064 281 279.468332 265.486802
3796 45.2761016 295 279.614091 265.396647
3797 45.2853968 293 279.770956 265.306561
3798 45.294692 285 279.939388 265.216544
3799 45.3039872 303 280.11988 265.126597
3800 45.3132824 265 280.312966 265.036719
3801 45.3225776 298 280.519215 264.94691
3802 45.3318728 286 280.739242 264.85717
3803 45.341168 273 280.97372 264.7675
3804 45.3504632 278 281.223443 264.677898
3805 45.3597584 282 281.489513 264.588366
3806 45.3690536 271 281.773821 264.498902
3807 45.3783488 272 282.081023 264.409508
3808 45.387644 287 282.42311 264.320182
3809 45.3969392 278 282.808259 264.230925
3810 45.4062344 298 283.204943 264.141737
3811 45.4155296 279 283.593861 264.052617
3812 45.4248248 269 283.998707 263.963567
3813 45.43412 312 284.427594 263.874585
3814 45.4434152 295 284.882458 263.785671
3815 45.4527104 306 285.36489 263.696826
3816 45.4620056 320 285.876504 263.60805
3817 45.4713008 329 286.418715 263.519341
3818 45.480596 320 286.992245 263.430702
3819 45.4898912 342 287.595835 263.34213
3820 45.4991864 374 288.220849 263.253627
3821 45.5084816 320 288.841784 263.165192
3822 45.5177768 310 289.461302 263.076825
3823 45.527072 331 290.211211 262.988527
3824 45.5363672 339 291.162483 262.900296
3825 45.5456624 317 292.168391 262.812134
3826 45.5549576 316 293.142263 262.724039
3827 45.5642528 310 294.15621 262.636012
3828 45.573548 344 295.236781 262.548054
3829 45.5828432 312 296.3911 262.460163
3830 45.5921384 303 297.625472 262.37234
3831 45.6014336 318 298.946909 262.284584
3832 45.6107288 319 300.363231 262.196897
3833 45.620024 348 301.883178 262.109276
3834 45.6293192 344 303.516554 262.021724
3835 45.6386144 372 305.274386 261.934239
3836 45.6479096 349 307.16912 261.846821
3837 45.6572048 373 309.214863 261.759471
3838 45.6665 394 311.427663 261.672189
3839 45.6757952 359 313.825865 261.584973
3840 45.6850904 389 316.430555 261.497825
3841 45.6943856 390 319.266117 261.410745
3842 45.7036808 361 322.360961 261.323731
3843 45.712976 403 325.748481 261.236785
3844 45.7222712 386 329.468376 261.149905
3845 45.7315664 388 333.568517 261.063093
3846 45.7408616 431 338.107678 260.976347
3847 45.7501568 445 343.159606 260.889669
3848 45.759452 438 348.818947 260.803058
3849 45.7687472 462 355.208877 260.716513
3850 45.7780424 439 362.487774 260.630035
3851 45.7873376 481 370.844674 260.543624
3852 45.7966328 505 380.454799 260.45728
3853 45.805928 472 391.348844 260.371002
3854 45.8152232 563 403.242662 260.284791
3855 45.8245184 504 415.69474 260.198646
3856 45.8338136 534 428.850974 260.112568
3857 45.8431088 541 443.769125 260.026557
3858 45.852404 525 461.63252 259.940612
3859 45.8616992 587 483.309951 259.854733
3860 45.8709944 637 509.616913 259.768921
3861 45.8802896 575 541.621937 259.683174
3862 45.8895848 690 580.862835 259.597494
3863 45.89888 691 629.607166 259.511881
3864 45.9081752 749 691.119156 259.426333
3865 45.9174704 773 770.065225 259.340851
3866 45.9267656 922 873.464934 259.255436
3867 45.9360608 974 1012.10521 259.170086
3868 45.945356 1272 1202.88264 259.084803
3869 45.9546512 1479 1472.34699 258.999585
3870 45.9639464 1870 1861.34613 258.914433
3871 45.9732416 2528 2426.30331 258.829347
3872 45.9825368 3402 3225.67544 258.744327
3873 45.991832 4586 4267.35286 258.659372
3874 46.0011272 5709 5391.98601 258.574483
3875 46.0104224 6314 6175.10172 258.48966
3876 46.0197176 6103 6130.40934 258.404902
3877 46.0290128 5359 5247.18383 258.320209
3878 46.038308 4022 4076.5025 258.235582
3879 46.0476032 3011 3100.33447 258.151021
3880 46.0568984 2432 2442.93351 258.066525
3881 46.0661936 1991 2051.49102 257.982094
3882 46.0754888 1784 1856.85503 257.897728
3883 46.084784 1725 1818.79843 257.813428
3884 46.0940792 1916 1925.183 257.729193
3885 46.1033744 2285 2179.01678 257.645023
3886 46.1126696 2658 2572.22112 257.560918
3887 46.1219648 3212 3036.26379 257.476878
3888 46.13126 3439 3393.74616 257.392903
3889 46.1405552 3236 3415.02869 257.308993
3890 46.1498504 2959 3032.67022 257.225148
3891 46.1591456 2301 2445.50593 257.141368
3892 46.1684408 1757 1894.64267 257.057652
3893 46.177736 1338 1477.09533 256.974001
3894 46.1870312 1040 1184.48832 256.890415
3895 46.1963264 875 981.543024 256.806894
3896 46.2056216 733 838.208463 256.723437
3897 46.2149168 692 734.217354 256.640045
3898 46.224212 629 656.664155 256.556717
3899 46.2335072 602 597.340706 256.473454
3900 46.2428024 569 550.928982 256.390255
3901 46.2520976 534 513.897243 256.30712
3902 46.2613928 489 483.839022 256.22405
3903 46.270688 546 459.073769 256.141044
3904 46.2799832 435 438.400846 256.058103
3905 46.2892784 473 420.944479 255.975225
3906 46.2985736 403 406.053724 255.892412
3907 46.3078688 406 393.236437 255.809663
3908 46.317164 382 382.114767 255.726977
3909 46.3264592 424 372.39453 255.644356
3910 46.3357544 384 363.843729 255.561799
3911 46.3450496 371 356.277151 255.479305
3912 46.3543448 383 349.545041 255.396876
3913 46.36364 381 343.524265 255.31451
3914 46.3729352 354 338.109568 255.232208
3915 46.3822304 377 333.202835 255.14997
3916 46.3915256 357 328.722279 255.067795
3917 46.4008208 388 324.651794 254.985684
3918 46.410116 330 320.992575 254.903637
3919 46.4194112 332 317.662972 254.821653
3920 46.4287064 337 314.613971 254.739732
3921 46.4380016 335 311.814194 254.657875
3922 46.4472968 334 309.237344 254.576082
3923 46.456592 304 306.860606 254.494352
3924 46.4658872 337 304.66406 254.412685
3925 46.4751824 314 302.630154 254.331081
3926 46.4844776 323 300.743098 254.24954
3927 46.4937728 314 298.987891 254.168063
3928 46.503068 320 297.347365 254.086649
3929 46.5123632 278 295.813035 254.005298
3930 46.5216584 297 294.394701 253.924009
3931 46.5309536 306 293.075112 253.842784
3932 46.5402488 309 291.842919 253.761622
3933 46.549544 290 290.69115 253.680522
3934 46.5588392 295 289.613884 253.599486
3935 46.5681344 283 288.605815 253.518512
3936 46.5774296 315 287.66217 253.437601
3937 46.5867248 299 286.778657 253.356753
3938 46.59602 291 285.951407 253.275967
3939 46.6053152 290 285.17693 253.195244
3940 46.6146104 295 284.452078 253.114583
3941 46.6239056 285 283.774012 253.033985
3942 46.6332008 299 283.140167 252.953449
3943 46.642496 310 282.548231 252.872976
3944 46.6517912 278 281.996127 252.792565
3945 46.6610864 320 281.482073 252.712217
3946 46.6703816 304 281.004986 252.631931
3947 46.6796768 297 280.565764 252.551707
3948 46.688972 322 280.170831 252.471545
3949 46.6982672 303 279.846516 252.391445
3950 46.7075624 312 279.673725 252.311407
3951 46.7168576 289 279.712518 252.231432
3952 46.7261528 292 279.727661 252.151518
3953 46.735448 291 279.539563 252.071667
3954 46.7447432 295 279.322784 251.991877
3955 46.7540384 302 279.130353 251.912149
3956 46.7633336 288 278.965517 251.832483
3957 46.7726288 282 278.828051 251.752879
3958 46.781924 321 278.717833 251.673336
3959 46.7912192 311 278.634846 251.593856
3960 46.8005144 301 278.579179 251.514436
3961 46.8098096 306 278.551027 251.435079
3962 46.8191048 302 278.550694 251.355783
3963 46.8284 297 278.578597 251.276548
3964 46.8376952 259 278.635271 251.197375
3965 46.8469904 314 278.721372 251.118263
3966 46.8562856 320 278.837688 251.039213
3967 46.8655808 317 278.985143 250.960224
3968 46.874876 300 279.164807 250.881296
3969 46.8841712 309 279.37791 250.80243
3970 46.8934664 320 279.625854 250.723624
3971 46.9027616 302 279.910225 250.64488
3972 46.9120568 281 280.232816 250.566197
3973 46.921352 340 280.595642 250.487575
3974 46.9306472 316 281.000966 250.409014
3975 46.9399424 314 281.451325 250.330514
3976 46.9492376 332 281.94956 250.252075
3977 46.9585328 350 282.498835 250.173696
3978 46.967828 317 283.102648 250.095379
3979 46.9771232 317 283.76479 250.017122
3980 46.9864184 346 284.489172 249.938926
3981 46.9957136 342 285.278833 249.860791
3982 47.0050088 316 286.134534 249.782716
3983 47.014304 337 287.064624 249.704702
3984 47.0235992 359 288.095476 249.626748
3985 47.0328944 345 289.226311 249.548855
3986 47.0421896 334 290.462417 249.471023
3987 47.0514848 335 291.813975 249.39325
3988 47.06078 327 293.293031 249.315539
3989 47.0700752 350 294.913388 249.237887
3990 47.0793704 379 296.690916 249.160296
3991 47.0886656 357 298.643924 249.082765
3992 47.0979608 336 300.793624 249.005294
3993 47.107256 366 303.164701 248.927883
3994 47.1165512 371 305.786024 248.850533
3995 47.1258464 399 308.69157 248.773242
3996 47.1351416 379 311.921826 248.696012
3997 47.1444368 387 315.526061 248.618841
3998 47.153732 415 319.566562 248.541731
3999 47.1630272 383 324.131954 248.46468
4000 47.1723224 399 329.362818 248.387689
4001 47.1816176 414 335.367283 248.310758
4002 47.1909128 418 342.058122 248.233886
4003 47.200208 421 349.638729 248.157075
4004 47.2095032 453 358.368116 248.080323
4005 47.2187984 418 368.508611 248.00363
4006 47.2280936 423 380.383483 247.926997
4007 47.2373888 457 394.414104 247.850424
4008 47.246684 485 411.159237 247.77391
4009 47.2559792 502 431.372407 247.697455
4010 47.2652744 532 456.088973 247.62106
4011 47.2745696 496 486.76146 247.544725
4012 47.2838648 584 525.475141 247.468448
4013 47.29316 618 575.299803 247.392231
4014 47.3024552 651 640.874482 247.316073
4015 47.3117504 745 729.38187 247.239974
4016 47.3210456 870 852.115045 247.163934
4017 47.3303408 1055 1026.71757 247.087953
4018 47.339636 1290 1279.45526 247.012032
4019 47.3489312 1595 1644.52914 246.936169
4020 47.3582264 2152 2151.49936 246.860365
4021 47.3675216 2896 2783.52905 246.784621
4022 47.3768168 3429 3404.25688 246.708935
4023 47.386112 3768 3741.7612 246.633307
4024 47.3954072 3622 3579.16502 246.557739
4025 47.4047024 3190 3010.721 246.482229
4026 47.4139976 2409 2352.59843 246.406778
4027 47.4232928 1891 1826.30595 246.331386
4028 47.432588 1443 1475.03083 246.256052
4029 47.4418832 1180 1265.2464 246.180776
4030 47.4511784 1103 1160.2329 246.10556
4031 47.4604736 1151 1139.29571 246.030401
4032 47.4697688 1161 1196.73946 245.955301
4033 47.479064 1284 1335.50881 245.88026
4034 47.4883592 1563 1554.06315 245.805276
4035 47.4976544 1876 1820.6327 245.730351
4036 47.5069496 2090 2045.4947 245.655485
4037 47.5162448 2149 2102.7531 245.580676
4038 47.52554 1972 1934.03063 245.505926
4039 47.5348352 1654 1619.28468 245.431233
4040 47.5441304 1248 1293.6699 245.356599
4041 47.5534256 984 1033.07092 245.282023
4042 47.5627208 834 846.130106 245.207504
4043 47.572016 671 715.784747 245.133044
4044 47.5813112 651 624.01939 245.058641
4045 47.5906064 561 557.881543 244.984296
4046 47.5999016 528 508.944705 244.91001
4047 47.6091968 500 471.821936 244.83578
4048 47.618492 461 443.02849 244.761609
4049 47.6277872 476 420.260087 244.687495
4050 47.6370824 473 401.95513 244.613439
4051 47.6463776 439 387.029463 244.53944
4052 47.6556728 409 374.713219 244.465499
4053 47.664968 397 364.448367 244.391615
4054 47.6742632 393 355.822892 244.317789
4055 47.6835584 360 348.527572 244.24402
4056 47.6928536 366 342.326995 244.170309
4057 47.7021488 369 337.039728 244.096655
4058 47.711444 397 332.524521 244.023058
4059 47.7207392 387 328.670549 243.949518
4060 47.7300344 352 325.390423 243.876036
4061 47.7393296 300 322.615117 243.80261
4062 47.7486248 348 320.290282 243.729242
4063 47.75792 379 318.373543 243.655931
4064 47.7672152 370 316.832543 243.582676
4065 47.7765104 372 315.643556 243.509479
4066 47.7858056 337 314.790553 243.436339
4067 47.7951008 324 314.264657 243.363255
4068 47.804396 363 314.063946 243.290228
4069 47.8136912 369 314.193589 243.217259
4070 47.8229864 383 314.666356 243.144345
4071 47.8322816 366 315.503545 243.071489
4072 47.8415768 370 316.736427 242.998689
4073 47.850872 389 318.408372 242.925946
4074 47.8601672 340 320.577898 242.853259
4075 47.8694624 336 323.323003 242.780629
4076 47.8787576 350 326.747356 242.708055
4077 47.8880528 357 330.989219 242.635538
4078 47.897348 361 336.234761 242.563077
4079 47.9066432 340 342.737943 242.490673
4080 47.9159384 384 350.850023 242.418324
4081 47.9252336 371 361.068482 242.346032
4082 47.9345288 388 374.116799 242.273797
4083 47.943824 408 391.090307 242.201617
4084 47.9531192 425 413.696337 242.129494
4085 47.9624144 451 444.369039 242.057426
4086 47.9717096 515 486.488389 241.985415
4087 47.9810048 544 546.240049 241.91346
4088 47.9903 654 632.651879 241.84156
4089 47.9995952 827 757.248893 241.769717
4090 48.0088904 966 929.616046 241.697929
4091 48.0181856 1162 1142.8296 241.626198
4092 48.0274808 1416 1348.84868 241.554522
4093 48.036776 1467 1455.60681 241.482901
4094 48.0460712 1426 1394.47956 241.411337
4095 48.0553664 1298 1202.22927 241.339828
4096 48.0646616 1032 983.854334 241.268375
4097 48.0739568 842 810.138908 241.196977
4098 48.083252 686 694.087962 241.125635
4099 48.0925472 617 624.408359 241.054348
4100 48.1018424 574 589.107085 240.983117
4101 48.1111376 611 581.359743 240.911941
4102 48.1204328 659 599.049805 240.84082
4103 48.129728 698 643.226084 240.769755
4104 48.1390232 787 714.289026 240.698745
4105 48.1483184 864 804.153304 240.62779
4106 48.1576136 896 886.349981 240.556891
4107 48.1669088 965 919.192338 240.486046
4108 48.176204 893 877.03322 240.415257
4109 48.1854992 853 779.406475 240.344523
4110 48.1947944 713 671.079848 240.273843
4111 48.2040896 661 581.758051 240.203219
4112 48.2133848 542 517.454498 240.13265
4113 48.22268 529 473.342672 240.062135
4114 48.2319752 515 443.304912 239.991675
4115 48.2412704 499 422.747244 239.921271
4116 48.2505656 520 408.646828 239.85092
4117 48.2598608 527 399.076058 239.780625
4118 48.269156 543 392.802427 239.710384
4119 48.2784512 537 389.028065 239.640198
4120 48.2877464 487 387.230762 239.570066
4121 48.2970416 554 387.067957 239.499989
4122 48.3063368 545 388.318326 239.429967
4123 48.315632 548 390.845902 239.359998
4124 48.3249272 544 394.577963 239.290085
4125 48.3342224 517 399.49163 239.220225
4126 48.3435176 563 405.606233 239.15042
4127 48.3528128 601 412.97976 239.080669
4128 48.362108 592 421.708495 239.010973
4129 48.3714032 617 431.92943 238.94133
4130 48.3806984 607 443.825454 238.871742
4131 48.3899936 620 457.63364 238.802208
4132 48.3992888 644 473.65733 238.732728
4133 48.408584 651 492.283436 238.663302
4134 48.4178792 652 514.006588 238.59393
4135 48.4271744 664 539.461773 238.524612
4136 48.4364696 697 569.472407 238.455347
4137 48.4457648 706 605.118284 238.386137
4138 48.45506 786 647.83452 238.31698
4139 48.4643552 833 699.558536 238.247878
4140 48.4736504 836 762.952801 238.178828
4141 48.4829456 944 841.750132 238.109833
4142 48.4922408 1069 941.302741 238.040891
4143 48.501536 1120 1069.47546 237.972003
4144 48.5108312 1249 1238.12403 237.903168
4145 48.5201264 1518 1465.55341 237.834387
4146 48.5294216 1866 1780.47134 237.765659
4147 48.5387168 2244 2227.66186 237.696985
4148 48.548012 2909 2873.75062 237.628364
4149 48.5573072 3948 3805.31705 237.559797
4150 48.5666024 5266 5096.36266 237.491282
4151 48.5758976 7141 6701.57822 237.422821
4152 48.5851928 8836 8272.34201 237.354413
4153 48.594488 9609 9121.75259 237.286059
4154 48.6037832 9443 8708.8289 237.217757
4155 48.6130784 8038 7273.22621 237.149509
4156 48.6223736 6343 5604.87323 237.081313
4157 48.6316688 4731 4259.69026 237.013171
4158 48.640964 3469 3350.53087 236.945081
4159 48.6502592 2779 2795.26264 236.877045
4160 48.6595544 2407 2500.05716 236.809061
4161 48.6688496 2298 2409.18141 236.74113
4162 48.6781448 2465 2504.33038 236.673252
4163 48.68744 2735 2792.63349 236.605426
4164 48.6967352 3468 3283.16595 236.537654
4165 48.7060304 4170 3936.07225 236.469934
4166 48.7153256 4850 4586.60358 236.402266
4167 48.7246208 5023 4933.53271 236.334651
4168 48.733916 4910 4729.90401 236.267089
4169 48.7432112 4200 4044.16754 236.199579
4170 48.7525064 3278 3200.73553 236.132122
4171 48.7618016 2573 2465.86906 236.064717
4172 48.7710968 1906 1918.60794 235.997364
4173 48.780392 1570 1532.96553 235.930064
4174 48.7896872 1283 1261.97225 235.862816
4175 48.7989824 1099 1067.8869 235.79562
4176 48.8082776 946 925.2881 235.728476
4177 48.8175728 839 817.787732 235.661384
4178 48.826868 796 734.805074 235.594345
4179 48.8361632 686 669.385178 235.527358
4180 48.8454584 703 616.848823 235.460422
4181 48.8547536 634 573.971124 235.393539
4182 48.8640488 621 538.477539 235.326707
4183 48.873344 574 508.728987 235.259928
4184 48.8826392 632 483.520866 235.1932
4185 48.8919344 520 461.951908 235.126524
4186 48.9012296 487 443.336769 235.0599
4187 48.9105248 513 427.146569 234.993328
4188 48.91982 521 412.967676 234.926807
4189 48.9291152 471 400.472629 234.860338
4190 48.9384104 433 389.399298 234.79392
4191 48.9477056 464 379.535703 234.727554
4192 48.9570008 421 370.708823 234.66124
4193 48.966296 431 362.776225 234.594977
4194 48.9755912 395 355.619728 234.528765
4195 48.9848864 369 349.140563 234.462605
4196 48.9941816 402 343.255627 234.396496
4197 49.0034768 394 337.894567 234.330439
4198 49.012772 377 332.997478 234.264433
4199 49.0220672 350 328.513079 234.198478
4200 49.0313624 360 324.397252 234.132574
4201 49.0406576 350 320.611872 234.066721
4202 49.0499528 402 317.123843 234.000919
4203 49.059248 354 313.904328 233.935169
4204 49.0685432 361 310.928103 233.869469
4205 49.0778384 325 308.173034 233.80382
4206 49.0871336 348 305.61963 233.738222
4207 49.0964288 336 303.250684 233.672676
4208 49.105724 359 301.050962 233.607179
4209 49.1150192 307 299.006947 233.541734
4210 49.1243144 347 297.106616 233.47634
4211 49.1336096 319 295.339257 233.410996
4212 49.1429048 306 293.695311 233.345703
4213 49.1522 330 292.166237 233.28046
4214 49.1614952 294 290.744394 233.215268
4215 49.1707904 317 289.422944 233.150127
4216 49.1800856 314 288.195763 233.085036
4217 49.1893808 314 287.057373 233.019996
4218 49.198676 314 286.002872 232.955006
4219 49.2079712 324 285.027881 232.890066
4220 49.2172664 323 284.128498 232.825177
4221 49.2265616 312 283.301256 232.760337
4222 49.2358568 298 282.543092 232.695549
4223 49.245152 346 281.851367 232.63081
4224 49.2544472 301 281.224098 232.566122
4225 49.2637424 335 280.660781 232.501483
4226 49.2730376 294 280.165099 232.436895
4227 49.2823328 297 279.75469 232.372357
4228 49.291628 277 279.467729 232.307869
4229 49.3009232 312 279.278936 232.24343
4230 49.3102184 312 279.036693 232.179042
4231 49.3195136 313 278.820337 232.114703
4232 49.3288088 326 278.657634 232.050415
4233 49.338104 340 278.550666 231.986176
4234 49.3473992 303 278.499881 231.921987
4235 49.3566944 292 278.506367 231.857847
4236 49.3659896 321 278.572968 231.793757
4237 49.3752848 331 278.707451 231.729717
4238 49.38458 335 278.936505 231.665727
4239 49.3938752 311 279.336808 231.601785
4240 49.4031704 326 279.930932 231.537894
4241 49.4124656 327 280.453241 231.474052
4242 49.4217608 343 280.930195 231.410259
4243 49.431056 334 281.458749 231.346516
4244 49.4403512 361 282.063777 231.282821
4245 49.4496464 346 282.751033 231.219177
4246 49.4589416 351 283.525412 231.155581
4247 49.4682368 316 284.391768 231.092035
4248 49.477532 359 285.35363 231.028538
4249 49.4868272 318 286.407712 230.965089
4250 49.4961224 386 287.531191 230.90169
4251 49.5054176 369 288.713042 230.83834
4252 49.5147128 383 290.056926 230.775039
4253 49.524008 368 291.641123 230.711787
4254 49.5333032 358 293.411832 230.648584
4255 49.5425984 357 295.364747 230.58543
4256 49.5518936 373 297.51756 230.522324
4257 49.5611888 390 299.892284 230.459268
4258 49.570484 397 302.514392 230.39626
4259 49.5797792 380 305.413467 230.3333
4260 49.5890744 413 308.624025 230.27039
4261 49.5983696 422 312.18651 230.207528
4262 49.6076648 434 316.148563 230.144714
4263 49.61696 427 320.566604 230.081949
4264 49.6262552 432 325.50787 230.019233
4265 49.6355504 449 331.053055 229.956565
4266 49.6448456 452 337.299917 229.893945
4267 49.6541408 424 344.368351 229.831374
4268 49.663436 466 352.404512 229.768851
4269 49.6727312 449 361.582635 229.706376
4270 49.6820264 468 372.123456 229.643949
4271 49.6913216 483 384.312568 229.581571
4272 49.7006168 472 398.511141 229.519241
4273 49.709912 482 415.18467 229.456959
4274 49.7192072 472 434.942944 229.394725
4275 49.7285024 537 458.59719 229.332539
4276 49.7377976 557 487.245025 229.270401
4277 49.7470928 573 522.399695 229.208311
4278 49.756388 619 566.19123 229.146269
4279 49.7656832 680 621.687098 229.084275
4280 49.7749784 744 693.414935 229.022328
4281 49.7842736 874 788.228697 228.960429
4282 49.7935688 920 916.742194 228.898579
4283 49.802864 1125 1095.59993 228.836775
4284 49.8121592 1368 1350.59058 228.77502
4285 49.8214544 1728 1719.24763 228.713312
4286 49.8307496 2225 2247.36347 228.651651
4287 49.8400448 3047 2964.09812 228.590038
4288 49.84934 3823 3811.10766 228.528473
4289 49.8586352 4634 4543.90563 228.466955
4290 49.8679304 4805 4779.5134 228.405484
4291 49.8772256 4582 4349.36322 228.344061
4292 49.8865208 3758 3531.32746 228.282685
4293 49.895816 3027 2722.63197 228.221356
4294 49.9051112 2223 2113.49281 228.160074
4295 49.9144064 1637 1711.50555 228.09884
4296 49.9237016 1407 1467.97892 228.037653
4297 49.9329968 1297 1340.63209 227.976513
4298 49.942292 1275 1306.33861 227.91542
4299 49.9515872 1309 1358.93363 227.854374
4300 49.9608824 1454 1504.13985 227.793375
4301 49.9701776 1719 1749.61826 227.732423
4302 49.9794728 2196 2081.45976 227.671518
4303 49.988768 2436 2424.39276 227.610659
4304 49.9980632 2688 2625.96264 227.549848
4305 50.0073584 2526 2547.64338 227.489083
4306 50.0166536 2247 2213.97539 227.428365
4307 50.0259488 1725 1789.29401 227.367694
4308 50.035244 1332 1412.14451 227.307069
4309 50.0445392 1137 1127.71396 227.246491
4310 50.0538344 896 925.893733 227.185959
4311 50.0631296 674 783.722649 227.125474
4312 50.0724248 615 681.935076 227.065036
4313 50.08172 587 607.307045 227.004644
4314 50.0910152 524 551.251053 226.944298
4315 50.1003104 525 508.226183 226.883998
4316 50.1096056 481 474.533456 226.823745
4317 50.1189008 515 447.548784 226.763539
4318 50.128196 484 425.647509 226.703378
4319 50.1374912 446 407.655966 226.643264
4320 50.1467864 438 392.708548 226.583195
4321 50.1560816 447 380.160581 226.523173
4322 50.1653768 445 369.532909 226.463197
4323 50.174672 405 360.501517 226.403267
4324 50.1839672 409 352.808652 226.343383
4325 50.1932624 400 346.217594 226.283545
4326 50.2025576 388 340.553115 226.223752
4327 50.2118528 406 335.680847 226.164006
4328 50.221148 405 331.493623 226.104305
4329 50.2304432 393 327.90517 226.04465
4330 50.2397384 384 324.84575 225.985041
4331 50.2490336 395 322.258874 225.925478
4332 50.2583288 404 320.098822 225.86596
4333 50.267624 374 318.328746 225.806488
4334 50.2769192 395 316.91923 225.747061
4335 50.2862144 390 315.847183 225.68768
4336 50.2955096 370 315.095008 225.628344
4337 50.3048048 399 314.649983 225.569054
4338 50.3141 356 314.503811 225.509809
4339 50.3233952 379 314.652331 225.450609
4340 50.3326904 362 315.095344 225.391455
4341 50.3419856 420 315.836575 225.332346
4342 50.3512808 406 316.88374 225.273282
4343 50.360576 403 318.248736 225.214264
4344 50.3698712 386 319.947958 225.15529
4345 50.3791664 409 322.00276 225.096362
4346 50.3884616 386 324.440077 225.037479
4347 50.3977568 441 327.293252 224.978641
4348 50.407052 449 330.603105 224.919847
4349 50.4163472 426 334.419305 224.861099
4350 50.4256424 453 338.802147 224.802395
4351 50.4349376 479 343.824834 224.743737
4352 50.4442328 535 349.576458 224.685123
4353 50.453528 428 356.165935 224.626554
4354 50.4628232 455 363.727498 224.56803
4355 50.4721184 492 372.42835 224.50955
4356 50.4814136 508 382.473566 224.451115
4357 50.4907088 515 394.110895 224.392725
4358 50.500004 515 407.670804 224.334379
4359 50.5092992 529 423.573206 224.276077
4360 50.5185944 548 442.359157 224.21782
4361 50.5278896 545 464.74256 224.159608
4362 50.5371848 580 491.67647 224.10144
4363 50.54648 625 524.455312 224.043316
4364 50.5557752 614 564.871183 223.985237
4365 50.5650704 617 615.457759 223.927202
4366 50.5743656 742 679.880322 223.869211
4367 50.5836608 849 763.572915 223.811264
4368 50.592956 894 874.793269 223.753361
4369 50.6022512 1109 1026.35627 223.695503
4370 50.6115464 1283 1238.3225 223.637688
4371 50.6208416 1648 1541.47169 223.579918
4372 50.6301368 2084 1979.41391 223.522191
4373 50.639432 2770 2601.45716 223.464509
4374 50.6487272 3673 3426.63733 223.40687
4375 50.6580224 4597 4354.46093 223.349275
4376 50.6673176 5313 5067.08395 223.291724
4377 50.6766128 5579 5145.92162 223.234217
4378 50.685908 5378 4509.42138 223.176753
4379 50.6952032 4407 3564.95224 223.119333
4380 50.7044984 3275 2726.31815 223.061957
4381 50.7137936 2552 2128.5776 223.004625
4382 50.7230888 1902 1743.34891 222.947335
4383 50.732384 1597 1512.91669 222.89009
4384 50.7416792 1440 1395.82887 222.832888
4385 50.7509744 1283 1371.65117 222.775729
4386 50.7602696 1439 1436.66449 222.718614
4387 50.7695648 1764 1598.5668 222.661542
4388 50.77886 1971 1867.01281 222.604513
4389 50.7881552 2366 2229.29266 222.547528
4390 50.7974504 2786 2607.73998 222.490585
4391 50.8067456 2958 2838.00448 222.433686
4392 50.8160408 2975 2760.49273 222.37683
4393 50.825336 2636 2394.14709 222.320018
4394 50.8346312 2172 1927.05375 222.263248
4395 50.8439264 1682 1516.68791 222.206521
4396 50.8532216 1304 1209.88517 222.149837
4397 50.8625168 1095 992.948466 222.093196
4398 50.871812 868 840.204493 222.036598
4399 50.8811072 722 730.839075 221.980043
4400 50.8904024 681 650.702158 221.923531
4401 50.8996976 683 590.59843 221.867061
4402 50.9089928 621 544.555322 221.810635
4403 50.918288 589 508.631222 221.75425
4404 50.9275832 517 480.168529 221.697909
4405 50.9368784 556 457.334848 221.64161
4406 50.9461736 566 438.839485 221.585353
4407 50.9554688 520 423.755414 221.529139
4408 50.964764 472 411.40526 221.472968
4409 50.9740592 511 401.286765 221.416839
4410 50.9833544 484 393.023099 221.360752
4411 50.9926496 521 386.329123 221.304708
4412 51.0019448 499 380.988128 221.248706
4413 51.01124 511 376.835568 221.192746
4414 51.0205352 454 373.747593 221.136829
4415 51.0298304 480 371.632939 221.080953
4416 51.0391256 506 370.427218 221.02512
4417 51.0484208 517 370.089002 220.969329
4418 51.057716 498 370.597283 220.91358
4419 51.0670112 486 371.950053 220.857872
4420 51.0763064 473 374.163873 220.802207
4421 51.0856016 520 377.27437 220.746584
4422 51.0948968 485 381.337722 220.691003
4423 51.104192 505 386.433251 220.635463
4424 51.1134872 536 392.667407 220.579965
4425 51.1227824 569 400.179585 220.524509
4426 51.1320776 518 409.150464 220.469095
4427 51.1413728 512 419.813873 220.413722
4428 51.150668 541 432.47333 220.358391
4429 51.1599632 571 447.523567 220.303102
4430 51.1692584 573 465.473534 220.247854
4431 51.1785536 583 486.956932 220.192648
4432 51.1878488 598 512.701247 220.137483
4433 51.197144 676 543.449385 220.082359
4434 51.2064392 671 579.989409 220.027277
4435 51.2157344 698 623.618409 219.972236
4436 51.2250296 746 676.92795 219.917237
4437 51.2343248 878 744.108611 219.862279
4438 51.24362 888 830.827237 219.807361
4439 51.2529152 1049 944.97412 219.752486
4440 51.2622104 1109 1098.66457 219.697651
4441 51.2715056 1435 1310.50803 219.642857
4442 51.2808008 1700 1609.06966 219.588104
4443 51.290096 2145 2037.37646 219.533393
4444 51.2993912 2672 2652.81244 219.478722
4445 51.3086864 3566 3509.2246 219.424092
4446 51.3179816 4854 4593.94602 219.369503
4447 51.3272768 5830 5709.15031 219.314955
4448 51.336572 6300 6414.85859 219.260448
4449 51.3458672 6232 6286.53995 219.205981
4450 51.3551624 5566 5380.26794 219.151555
4451 51.3644576 4493 4213.22845 219.09717
4452 51.3737528 3456 3219.73315 219.042826
4453 51.383048 2551 2520.58057 218.988522
4454 51.3923432 2079 2071.95798 218.934258
4455 51.4016384 1720 1806.03646 218.880035
4456 51.4109336 1627 1676.02301 218.825853
4457 51.4202288 1664 1659.60456 218.77171
4458 51.429524 1748 1754.11908 218.717609
4459 51.4388192 2001 1969.99614 218.663547
4460 51.4481144 2420 2316.9893 218.609526
4461 51.4574096 2936 2772.30142 218.555545
4462 51.4667048 3397 3231.45825 218.501604
4463 51.476 3467 3495.82334 218.447704
4464 51.4852952 3260 3388.71525 218.393843
4465 51.4945904 2861 2938.03425 218.340023
4466 51.5038856 2362 2360.3824 218.286242
4467 51.5131808 1860 1845.58676 218.232502
4468 51.522476 1472 1456.24304 218.178802
4469 51.5317712 1157 1178.88601 218.125141
4470 51.5410664 989 982.626821 218.07152
4471 51.5503616 828 841.52259 218.017939
4472 51.5596568 738 737.68164 217.964398
4473 51.568952 708 659.397965 217.910897
4474 51.5782472 588 599.040808 217.857435
4475 51.5875424 600 551.562823 217.804013
4476 51.5968376 577 513.554674 217.750631
4477 51.6061328 587 482.661147 217.697288
4478 51.615428 569 457.219241 217.643985
4479 51.6247232 535 436.03047 217.590721
4480 51.6340184 502 418.214798 217.537496
4481 51.6433136 492 403.115022 217.484311
4482 51.6526088 442 390.232877 217.431165
4483 51.661904 463 379.185534 217.378059
4484 51.6711992 437 369.675438 217.324992
4485 51.6804944 421 361.469044 217.271964
4486 51.6897896 434 354.381609 217.218975
4487 51.6990848 417 348.266175 217.166026
4488 51.70838 415 343.00549 217.113115
4489 51.7176752 395 338.506041 217.060244
4490 51.7269704 425 334.693626 217.007412
4491 51.7362656 400 331.510065 216.954618
4492 51.7455608 390 328.910776 216.901864
4493 51.754856 382 326.863032 216.849148
4494 51.7641512 395 325.34476 216.796471
4495 51.7734464 370 324.343811 216.743833
4496 51.7827416 399 323.857634 216.691234
4497 51.7920368 395 323.893362 216.638674
4498 51.801332 413 324.468287 216.586152
4499 51.8106272 398 325.610806 216.533669
4500 51.8199224 393 327.361874 216.481224
4501 51.8292176 411 329.777121 216.428818
4502 51.8385128 371 332.929796 216.376451
4503 51.847808 398 336.914808 216.324122
4504 51.8571032 429 341.854267 216.271831
4505 51.8663984 394 347.905087 216.219579
4506 51.8756936 396 355.26951 216.167365
4507 51.8849888 428 364.209827 216.115189
4508 51.894284 430 375.069257 216.063052
4509 51.9035792 424 388.302022 216.010953
4510 51.9128744 444 404.517433 215.958892
4511 51.9221696 464 424.54579 215.906869
4512 51.9314648 457 449.539011 215.854884
4513 51.94076 518 481.127738 215.802937
4514 51.9500552 568 521.672176 215.751028
4515 51.9593504 601 574.670685 215.699158
4516 51.9686456 651 645.433037 215.647325
4517 51.9779408 764 742.177763 215.59553
4518 51.987236 884 877.708834 215.543772
4519 51.9965312 1028 1071.50196 215.492053
4520 52.0058264 1261 1350.66156 215.440371
4521 52.0151216 1720 1744.37785 215.388727
4522 52.0244168 2184 2259.49828 215.337121
4523 52.033712 2659 2825.06576 215.285552
4524 52.0430072 3237 3241.32285 215.234021
4525 52.0523024 3309 3265.02448 215.182528
4526 52.0615976 2871 2864.28808 215.131071
4527 52.0708928 2424 2285.35158 215.079653
4528 52.080188 1797 1771.2411 215.028272
4529 52.0894832 1447 1401.79399 214.976928
4530 52.0987784 1155 1160.58274 214.925621
4531 52.1080736 984 1013.04149 214.874352
4532 52.1173688 927 933.652866 214.82312
4533 52.126664 848 908.899989 214.771925
4534 52.1359592 929 935.150434 214.720767
4535 52.1452544 988 1016.20487 214.669646
4536 52.1545496 1222 1159.16441 214.618563
4537 52.1638448 1370 1363.8787 214.567516
4538 52.17314 1612 1601.30039 214.516507
4539 52.1824352 1720 1791.67204 214.465534
4540 52.1917304 1749 1827.81993 214.414598
4541 52.2010256 1611 1669.00968 214.363699
4542 52.2103208 1328 1395.73007 214.312837
4543 52.219616 1143 1121.99047 214.262012
4544 52.2289112 886 904.244742 214.211223
4545 52.2382064 729 746.58263 214.160471
4546 52.2475016 634 635.053537 214.109756
4547 52.2567968 540 555.469848 214.059077
4548 52.266092 485 497.514805 214.008435
4549 52.2753872 458 454.344186 213.957829
4550 52.2846824 407 421.505039 213.90726
4551 52.2939776 410 396.082177 213.856727
4552 52.3032728 397 376.141152 213.806231
4553 52.312568 379 360.38398 213.755771
4554 52.3218632 329 347.940189 213.705347
4555 52.3311584 370 338.24285 213.654959
4556 52.3404536 378 330.960673 213.604608
4557 52.3497488 322 325.97206 213.554293
4558 52.359044 321 323.377335 213.504014
4559 52.3683392 342 323.55171 213.453771
4560 52.3776344 334 327.236174 213.403564
4561 52.3869296 359 335.620427 213.353393
4562 52.3962248 416 350.230008 213.303258
4563 52.40552 377 372.105178 213.253159
4564 52.4148152 395 399.452416 213.203096
4565 52.4241104 458 424.254871 213.153068
4566 52.4334056 472 433.20925 213.103076
4567 52.4427008 457 418.669806 213.053121
4568 52.451996 428 387.948362 213.0032
4569 52.4612912 358 355.123003 212.953316
4570 52.4705864 361 328.675307 212.903467
4571 52.4798816 321 309.987815 212.853653
4572 52.4891768 331 297.538077 212.803876
4573 52.498472 286 289.64845 212.754133
4574 52.5077672 299 285.235497 212.704426
4575 52.5170624 310 283.815736 212.654755
4576 52.5263576 267 285.383944 212.605118
4577 52.5356528 284 290.249258 212.555517
4578 52.544948 294 298.656467 212.505952
4579 52.5542432 302 309.893971 212.456421
4580 52.5635384 338 321.059427 212.406926
4581 52.5728336 319 327.012189 212.357466
4582 52.5821288 344 323.206488 212.308041
4583 52.591424 333 310.468649 212.258651
4584 52.6007192 325 294.28566 212.209296
4585 52.6100144 271 279.57845 212.159976
4586 52.6193096 312 268.147993 212.110691
4587 52.6286048 240 259.757305 212.06144
4588 52.6379 292 253.619964 212.012225
4589 52.6471952 241 249.039318 211.963044
4590 52.6564904 243 245.523525 211.913899
4591 52.6657856 209 242.746717 211.864787
4592 52.6750808 252 240.494758 211.815711
4593 52.684376 228 238.625121 211.766669
4594 52.6936712 236 237.04097 211.717662
4595 52.7029664 252 235.674991 211.668689
4596 52.7122616 227 234.479323 211.61975
4597 52.7215568 238 233.41919 211.570846
4598 52.730852 225 232.468808 211.521977
4599 52.7401472 242 231.608704 211.473142
4600 52.7494424 236 230.823924 211.424341
4601 52.7587376 232 230.102836 211.375574
4602 52.7680328 225 229.436389 211.326842
4603 52.777328 243 228.818 211.278144
4604 52.7866232 254 228.244463 211.22948
4605 52.7959184 194 227.712856 211.18085
4606 52.8052136 219 227.209714 211.132254
4607 52.8145088 225 226.728814 211.083692
4608 52.823804 235 226.272024 211.035164
4609 52.8330992 200 225.837586 210.986671
4610 52.8423944 206 225.421293 210.93821
4611 52.8516896 212 225.013975 210.889784
4612 52.8609848 213 224.587067 210.841392
4613 52.87028 204 224.074104 210.793033
4614 52.8795752 212 223.499079 210.744708
4615 52.8888704 218 223.122814 210.696417
4616 52.8981656 228 222.806853 210.648159
4617 52.9074608 224 222.505331 210.599935
4618 52.916756 207 222.215069 210.551744
4619 52.9260512 200 221.93561 210.503587
4620 52.9353464 227 221.666981 210.455463
4621 52.9446416 199 221.410633 210.407373
4622 52.9539368 224 221.166685 210.359316
4623 52.963232 220 220.92705 210.311293
4624 52.9725272 214 220.693367 210.263302
4625 52.9818224 206 220.467307 210.215345
4626 52.9911176 210 220.248954 210.167421
4627 53.0004128 201 220.038113 210.11953
4628 53.009708 212 219.834621 210.071673
4629 53.0190032 197 219.63836 210.023848
4630 53.0282984 213 219.449273 209.976056
4631 53.0375936 204 219.267391 209.928298
4632 53.0468888 224 219.092935 209.880572
4633 53.056184 191 218.926735 209.832879
4634 53.0654792 214 218.771258 209.785219
4635 53.0747744 215 218.62721 209.737592
4636 53.0840696 232 218.485832 209.689997
4637 53.0933648 215 218.351127 209.642435
4638 53.10266 197 218.225655 209.594906
4639 53.1119552 228 218.11058 209.54741
4640 53.1212504 203 218.00712 209.499946
4641 53.1305456 218 217.916845 209.452514
4642 53.1398408 211 217.841801 209.405115
4643 53.149136 203 217.784677 209.357749
4644 53.1584312 222 217.749036 209.310415
4645 53.1677264 216 217.739658 209.263113
4646 53.1770216 203 217.763045 209.215844
4647 53.1863168 193 217.82819 209.168607
4648 53.195612 211 217.947762 209.121402
4649 53.2049072 224 218.139986 209.074229
4650 53.2142024 234 218.431686 209.027088
4651 53.2234976 225 218.863263 208.97998
4652 53.2327928 207 219.496854 208.932903
4653 53.242088 203 220.429138 208.885859
4654 53.2513832 197 221.808667 208.838846
4655 53.2606784 207 223.849222 208.791865
4656 53.2699736 219 226.804375 208.744917
4657 53.2792688 236 230.811025 208.698
4658 53.288564 220 235.467903 208.651115
4659 53.2978592 253 239.299245 208.604261
4660 53.3071544 251 240.152071 208.557439
4661 53.3164496 236 237.289428 208.510649
4662 53.3257448 242 232.475297 208.463891
4663 53.33504 249 227.876692 208.417164
4664 53.3443352 219 224.404557 208.370469
4665 53.3536304 199 222.037076 208.323805
4666 53.3629256 201 220.497147 208.277172
4667 53.3722208 216 219.54357 208.230571
4668 53.381516 233 219.009487 208.184001
4669 53.3908112 226 218.771285 208.137463
4670 53.4001064 228 218.861053 208.090956
4671 53.4094016 244 219.599959 208.04448
4672 53.4186968 237 220.913343 207.998035
4673 53.427992 232 222.696335 207.951621
4674 53.4372872 221 224.561093 207.905239
4675 53.4465824 222 225.688392 207.858887
4676 53.4558776 234 225.280736 207.812567
4677 53.4651728 217 223.4091 207.766277
4678 53.474468 229 220.969122 207.720018
4679 53.4837632 213 218.751656 207.67379
4680 53.4930584 202 217.032129 207.627593
4681 53.5023536 220 215.770877 207.581427
4682 53.5116488 214 214.847438 207.535291
4683 53.520944 199 214.154399 207.489186
4684 53.5302392 190 213.610383 207.443112
4685 53.5395344 212 213.138641 207.397068
4686 53.5488296 214 212.626214 207.351055
4687 53.5581248 192 212.044026 207.305073
4688 53.56742 212 211.687481 207.25912
4689 53.5767152 220 211.46051 207.213199
4690 53.5860104 202 211.272817 207.167307
4691 53.5953056 199 211.104553 207.121446
4692 53.6046008 187 210.951186 207.075615
4693 53.613896 199 210.81007 207.029815
4694 53.6231912 242 210.679882 206.984045
4695 53.6324864 225 210.561784 206.938304
4696 53.6417816 200 210.456482 206.892594
4697 53.6510768 227 210.353505 206.846914
4698 53.660372 212 210.249392 206.801264
4699 53.6696672 194 210.148277 206.755644
4700 53.6789624 179 210.050858 206.710054
4701 53.6882576 190 209.95677 206.664494
4702 53.6975528 205 209.865684 206.618963
4703 53.706848 202 209.777476 206.573462
4704 53.7161432 214 209.692614 206.527992
4705 53.7254384 194 209.612378 206.48255
4706 53.7347336 201 209.535644 206.437139
4707 53.7440288 183 209.456585 206.391757
4708 53.753324 198 209.378081 206.346405
4709 53.7626192 215 209.301016 206.301082
4710 53.7719144 211 209.225351 206.255788
4711 53.7812096 195 209.150991 206.210524
4712 53.7905048 165 209.077851 206.16529
4713 53.7998 171 209.005858 206.120085
4714 53.8090952 180 208.934946 206.074909
4715 53.8183904 195 208.865056 206.029762
4716 53.8276856 187 208.796138 205.984645
4717 53.8369808 198 208.728144 205.939556
4718 53.846276 197 208.661032 205.894497
4719 53.8555712 192 208.594766 205.849467
4720 53.8648664 198 208.529311 205.804466
4721 53.8741616 205 208.464639 205.759494
4722 53.8834568 185 208.40072 205.714551
4723 53.892752 168 208.337532 205.669637
4724 53.9020472 197 208.275051 205.624751
4725 53.9113424 202 208.213256 205.579895
4726 53.9206376 172 208.152124 205.535067
4727 53.9299328 189 208.091621 205.490268
4728 53.939228 179 208.03167 205.445498
4729 53.9485232 194 207.972188 205.400756
4730 53.9578184 184 207.913316 205.356043
4731 53.9671136 186 207.855275 205.311358
4732 53.9764088 203 207.797887 205.266702
4733 53.985704 173 207.741091 205.222074
4734 53.9949992 194 207.684875 205.177475
4735 54.0042944 215 207.629249 205.132904
4736 54.0135896 202 207.574305 205.088361
4737 54.0228848 173 207.52047 205.043847
4738 54.03218 199 207.469604 204.999361
4739 54.0414752 199 207.42775 204.954903
4740 54.0507704 187 207.396177 204.910473
4741 54.0600656 200 207.343996 204.866071
4742 54.0693608 183 207.249092 204.821697
4743 54.078656 191 207.045502 204.777351
4744 54.0879512 196 206.715872 204.733034
4745 54.0972464 184 206.528341 204.688744
4746 54.1065416 179 206.459648 204.644482
4747 54.1158368 175 206.414367 204.600247
4748 54.125132 207 206.371433 204.556041
4749 54.1344272 192 206.329929 204.511862
4750 54.1437224 197 206.288778 204.467711
4751 54.1530176 205 206.247117 204.423588
4752 54.1623128 193 206.205776 204.379492
4753 54.171608 191 206.165 204.335424
4754 54.1809032 191 206.124815 204.291383
4755 54.1901984 179 206.085234 204.24737
4756 54.1994936 190 206.046271 204.203384
4757 54.2087888 187 206.007939 204.159425
4758 54.218084 194 205.970255 204.115494
4759 54.2273792 217 205.93323 204.07159
4760 54.2366744 188 205.89683 204.027713
4761 54.2459696 202 205.860726 203.983864
4762 54.2552648 221 205.823503 203.940041
4763 54.26456 177 205.77997 203.896246
4764 54.2738552 195 205.711378 203.852478
4765 54.2831504 186 205.579076 203.808736
4766 54.2924456 183 205.407947 203.765022
4767 54.3017408 186 205.347923 203.721334
4768 54.311036 193 205.318701 203.677674
4769 54.3203312 188 205.292321 203.63404
4770 54.3296264 187 205.266867 203.590433
4771 54.3389216 188 205.242376 203.546853
4772 54.3482168 194 205.218892 203.503299
4773 54.357512 203 205.196462 203.459772
4774 54.3668072 165 205.17514 203.416272
4775 54.3761024 214 205.155 203.372798
4776 54.3853976 191 205.13619 203.329351
4777 54.3946928 158 205.119069 203.28593
4778 54.403988 193 205.103801 203.242535
4779 54.4132832 190 205.089232 203.199167
4780 54.4225784 176 205.075867 203.155825
4781 54.4318736 183 205.064047 203.11251
4782 54.4411688 175 205.0539 203.06922
4783 54.450464 188 205.045525 203.025957
4784 54.4597592 189 205.039032 202.98272
4785 54.4690544 170 205.034538 202.939509
4786 54.4783496 176 205.03217 202.896324
4787 54.4876448 205 205.032069 202.853165
4788 54.49694 163 205.034387 202.810033
4789 54.5062352 196 205.03929 202.766925
4790 54.5155304 178 205.046966 202.723844
4791 54.5248256 177 205.057653 202.680789
4792 54.5341208 199 205.071735 202.637759
4793 54.543416 211 205.090196 202.594755
4794 54.5527112 178 205.115782 202.551777
4795 54.5620064 198 205.149428 202.508824
4796 54.5713016 180 205.181075 202.465897
4797 54.5805968 204 205.215355 202.422996
4798 54.589892 196 205.254542 202.38012
4799 54.5991872 192 205.29928 202.337269
4800 54.6084824 204 205.350087 202.294444
4801 54.6177776 174 205.407537 202.251644
4802 54.6270728 183 205.472278 202.20887
4803 54.636368 186 205.545043 202.16612
4804 54.6456632 228 205.626642 202.123396
4805 54.6549584 207 205.717939 202.080697
4806 54.6642536 196 205.819703 202.038023
4807 54.6735488 184 205.932075 201.995375
4808 54.682844 219 206.054492 201.952751
4809 54.6921392 216 206.190365 201.910152
4810 54.7014344 185 206.349414 201.867578
4811 54.7107296 201 206.529604 201.825029
4812 54.7200248 171 206.732137 201.782505
4813 54.72932 184 206.960125 201.740006
4814 54.7386152 177 207.217412 201.697532
4815 54.7479104 183 207.508627 201.655082
4816 54.7572056 203 207.839337 201.612656
4817 54.7665008 168 208.216081 201.570256
4818 54.775796 193 208.645924 201.52788
4819 54.7850912 173 209.134244 201.485528
4820 54.7943864 220 209.67554 201.443201
4821 54.8036816 193 210.247933 201.400899
4822 54.8129768 189 210.898593 201.35862
4823 54.822272 186 211.807959 201.316367
4824 54.8315672 198 212.934473 201.274137
4825 54.8408624 207 214.303392 201.231931
4826 54.8501576 194 215.986993 201.18975
4827 54.8594528 202 218.090725 201.147593
4828 54.868748 218 220.767946 201.10546
4829 54.8780432 213 224.247199 201.063351
4830 54.8873384 203 228.877278 201.021266
4831 54.8966336 218 235.198997 200.979205
4832 54.9059288 249 244.031163 200.937168
4833 54.915224 269 256.522522 200.895155
4834 54.9245192 265 274.082848 200.853166
4835 54.9338144 321 297.556245 200.8112
4836 54.9431096 356 325.013511 200.769258
4837 54.9524048 384 348.870345 200.72734
4838 54.9617 385 357.546927 200.685445
4839 54.9709952 409 346.024849 200.643574
4840 54.9802904 314 322.594342 200.601727
4841 54.9895856 318 299.342934 200.559903
4842 54.9988808 300 282.509458 200.518102
4843 55.008176 270 272.945565 200.476325
4844 55.0174712 261 269.770343 200.434571
4845 55.0267664 229 272.381851 200.392841
4846 55.0360616 231 281.004391 200.351134
4847 55.0453568 248 296.61367 200.30945
4848 55.054652 293 320.264127 200.267789
4849 55.0639472 334 351.215028 200.226151
4850 55.0732424 354 383.914618 200.184536
4851 55.0825376 394 407.395981 200.142944
4852 55.0918328 389 412.227856 200.101376
4853 55.101128 348 398.990411 200.05983
4854 55.1104232 366 375.078945 200.018307
4855 55.1197184 342 346.631602 199.976807
4856 55.1290136 304 318.262247 199.93533
4857 55.1383088 292 294.006661 199.893875
4858 55.147604 262 275.773826 199.852443
4859 55.1568992 236 263.340611 199.811034
4860 55.1661944 246 255.693795 199.769647
4861 55.1754896 216 251.975369 199.728283
4862 55.1847848 257 251.773422 199.686942
4863 55.19408 268 255.068895 199.645622
4864 55.2033752 256 261.924132 199.604326
4865 55.2126704 237 271.751126 199.563051
4866 55.2219656 269 282.175163 199.521799
4867 55.2312608 249 288.622142 199.480569
4868 55.240556 288 286.746575 199.439362
4869 55.2498512 263 276.518689 199.398176
4870 55.2591464 227 262.429799 199.357013
4871 55.2684416 230 249.142216 199.315872
4872 55.2777368 234 238.663571 199.274752
4873 55.287032 226 230.990683 199.233655
4874 55.2963272 221 225.469647 199.19258
4875 55.3056224 193 221.462971 199.151527
4876 55.3149176 196 218.50329 199.110495
4877 55.3242128 179 216.275053 199.069485
4878 55.333508 211 214.56896 199.028497
4879 55.3428032 198 213.245267 198.987531
4880 55.3520984 192 212.209224 198.946586
4881 55.3613936 196 211.395478 198.905663
4882 55.3706888 177 210.75823 198.864761
4883 55.379984 185 210.265017 198.823881
4884 55.3892792 216 209.892717 198.783023
4885 55.3985744 210 209.625041 198.742185
4886 55.4078696 179 209.45126 198.70137
4887 55.4171648 211 209.366234 198.660575
4888 55.42646 198 209.366126 198.619802
4889 55.4357552 197 209.438788 198.57905
4890 55.4450504 190 209.589063 198.538319
4891 55.4543456 222 209.821845 198.497609
4892 55.4636408 201 210.142851 198.45692
4893 55.472936 195 210.560395 198.416253
4894 55.4822312 174 211.086039 198.375606
4895 55.4915264 193 211.735329 198.33498
4896 55.5008216 200 212.528845 198.294375
4897 55.5101168 217 213.493722 198.253791
4898 55.519412 188 214.66584 198.213228
4899 55.5287072 199 216.093007 198.172685
4900 55.5380024 195 217.839654 198.132164
4901 55.5472976 211 219.993879 198.091662
4902 55.5565928 192 222.678231 198.051182
4903 55.565888 219 226.066503 198.010722
4904 55.5751832 229 230.410467 197.970282
4905 55.5844784 241 236.083931 197.929863
4906 55.5937736 258 243.654425 197.889464
4907 55.6030688 253 253.990665 197.849086
4908 55.612364 263 268.420048 197.808728
4909 55.6216592 301 288.872859 197.76839
4910 55.6309544 357 317.757551 197.728073
4911 55.6402496 414 356.845535 197.687775
4912 55.6495448 465 404.003334 197.647498
4913 55.65884 527 448.321155 197.607241
4914 55.6681352 607 470.786268 197.567003
4915 55.6774304 542 458.995052 197.526786
4916 55.6867256 489 421.783363 197.486589
4917 55.6960208 394 380.043842 197.446411
4918 55.705316 389 348.235525 197.406254
4919 55.7146112 348 330.397652 197.366116
4920 55.7239064 323 325.735229 197.325998
4921 55.7332016 303 332.31007 197.285899
4922 55.7424968 296 346.637898 197.24582
4923 55.751792 325 361.553459 197.205761
4924 55.7610872 315 367.593065 197.165721
4925 55.7703824 345 361.354061 197.125701
4926 55.7796776 305 350.248797 197.0857
4927 55.7889728 353 344.139848 197.045719
4928 55.798268 357 346.990834 197.005757
4929 55.8075632 364 355.714997 196.965814
4930 55.8168584 382 362.012583 196.92589
4931 55.8261536 333 357.332856 196.885986
4932 55.8354488 339 340.195747 196.846101
4933 55.844744 359 317.249623 196.806235
4934 55.8540392 293 296.343271 196.766387
4935 55.8633344 283 281.419957 196.726559
4936 55.8726296 245 273.064855 196.68675
4937 55.8819248 234 270.516482 196.64696
4938 55.89122 263 272.328217 196.607189
4939 55.9005152 274 275.806087 196.567436
4940 55.9098104 228 276.816381 196.527702
4941 55.9191056 253 271.97497 196.487987
4942 55.9284008 207 261.807339 196.448291
4943 55.937696 237 249.926622 196.408613
4944 55.9469912 193 239.36375 196.368953
4945 55.9562864 211 231.139025 196.329313
4946 55.9655816 187 225.048833 196.28969
4947 55.9748768 180 220.568113 196.250086
4948 55.984172 165 217.230242 196.210501
4949 55.9934672 202 214.69943 196.170933
4950 56.0027624 173 212.748896 196.131384
4951 56.0120576 178 211.227712 196.091854
4952 56.0213528 175 210.035467 196.052341
4953 56.030648 207 209.105629 196.012847
4954 56.0399432 179 208.395269 195.97337
4955 56.0492384 198 207.879072 195.933912
4956 56.0585336 206 207.54636 195.894471
4957 56.0678288 188 207.400491 195.855049
4958 56.077124 195 207.46064 195.815644
4959 56.0864192 191 207.766484 195.776257
4960 56.0957144 209 208.387012 195.736888
4961 56.1050096 182 209.435177 195.697537
4962 56.1143048 192 211.089962 195.658203
4963 56.1236 200 213.619066 195.618887
4964 56.1328952 199 217.363997 195.579589
4965 56.1421904 207 222.602012 195.540308
4966 56.1514856 213 229.112291 195.501044
4967 56.1607808 202 235.471174 195.461798
4968 56.170076 221 238.958642 195.42257
4969 56.1793712 198 237.401146 195.383358
4970 56.1886664 206 231.560501 195.344164
4971 56.1979616 197 224.411085 195.304987
4972 56.2072568 175 218.273547 195.265828
4973 56.216552 181 213.805245 195.226685
4974 56.2258472 178 210.7833 195.18756
4975 56.2351424 175 208.838388 195.148451
4976 56.2444376 200 207.686004 195.10936
4977 56.2537328 213 207.094865 195.070285
4978 56.263028 191 207.01409 195.031228
4979 56.2723232 181 207.468754 194.992187
4980 56.2816184 171 208.53611 194.953163
4981 56.2909136 181 210.313763 194.914156
4982 56.3002088 174 212.802068 194.875165
4983 56.309504 195 215.663221 194.836191
4984 56.3187992 179 217.99802 194.797234
4985 56.3280944 209 218.61522 194.758293
4986 56.3373896 188 216.988597 194.719369
4987 56.3466848 165 213.846516 194.680461
4988 56.35598 189 210.448578 194.641569
4989 56.3652752 177 207.585632 194.602694
4990 56.3745704 188 205.432207 194.563835
4991 56.3838656 202 203.87364 194.524993
4992 56.3931608 168 202.746642 194.486166
4993 56.402456 179 201.919719 194.447356
4994 56.4117512 185 201.301348 194.408562
4995 56.4210464 154 200.830395 194.369783
4996 56.4303416 186 200.466149 194.331021
4997 56.4396368 170 200.181174 194.292275
4998 56.448932 213 199.956665 194.253544
4999 56.4582272 189 199.779499 194.21483
5000 56.4675224 188 199.640368 194.176131
5001 56.4768176 184 199.532574 194.137448
5002 56.4861128 180 199.451247 194.098781
5003 56.495408 196 199.392824 194.060129
5004 56.5047032 177 199.354699 194.021493
5005 56.5139984 161 199.334982 193.982872
5006 56.5232936 187 199.33233 193.944267
5007 56.5325888 164 199.345836 193.905677
5008 56.541884 174 199.374941 193.867103
5009 56.5511792 177 199.419383 193.828544
5010 56.5604744 187 199.479155 193.79
5011 56.5697696 163 199.554479 193.751472
5012 56.5790648 198 199.645797 193.712958
5013 56.58836 182 199.753757 193.67446
5014 56.5976552 185 199.879224 193.635977
5015 56.6069504 183 200.023282 193.597509
5016 56.6162456 165 200.187264 193.559056
5017 56.6255408 197 200.372878 193.520618
5018 56.634836 184 200.582766 193.482195
5019 56.6441312 176 200.82286 193.443786
5020 56.6534264 208 201.110637 193.405392
5021 56.6627216 171 201.475353 193.367014
5022 56.6720168 196 201.892434 193.328649
5023 56.681312 204 202.279525 193.2903
5024 56.6906072 166 202.692933 193.251965
5025 56.6999024 181 203.154762 193.213644
5026 56.7091976 190 203.67297 193.175338
5027 56.7184928 181 204.255637 193.137046
5028 56.727788 206 204.912557 193.098769
5029 56.7370832 186 205.655541 193.060506
5030 56.7463784 208 206.498915 193.022257
5031 56.7556736 197 207.460213 192.984023
5032 56.7649688 208 208.561074 192.945803
5033 56.774264 212 209.828447 192.907597
5034 56.7835592 192 211.296232 192.869404
5035 56.7928544 179 213.007537 192.831226
5036 56.8021496 166 215.017835 192.793062
5037 56.8114448 209 217.399446 192.754912
5038 56.82074 234 220.248018 192.716776
5039 56.8300352 174 223.692053 192.678653
5040 56.8393304 233 227.907215 192.640544
5041 56.8486256 201 233.138219 192.602449
5042 56.8579208 239 239.733062 192.564368
5043 56.867216 247 248.197549 192.5263
5044 56.8765112 216 259.283364 192.488246
5045 56.8858064 246 274.130226 192.450205
5046 56.8951016 283 294.487221 192.412178
5047 56.9043968 274 323.015492 192.374164
5048 56.913692 364 363.541437 192.336163
5049 56.9229872 440 420.691575 192.298176
5050 56.9322824 519 497.375196 192.260202
5051 56.9415776 635 587.849551 192.222241
5052 56.9508728 715 668.2912 192.184294
5053 56.960168 718 700.636285 192.146359
5054 56.9694632 746 664.517858 192.108438
5055 56.9787584 654 582.042884 192.070529
5056 56.9880536 531 492.875167 192.032634
5057 56.9973488 446 420.58241 191.994751
5058 57.006644 374 369.363303 191.956881
5059 57.0159392 350 335.261807 191.919024
5060 57.0252344 299 313.544796 191.88118
5061 57.0345296 305 300.850408 191.843348
5062 57.0438248 249 295.278412 191.805529
5063 57.05312 288 296.110605 191.767723
5064 57.0624152 300 303.601642 191.729929
5065 57.0717104 341 318.797639 191.692147
5066 57.0810056 352 343.046786 191.654378
5067 57.0903008 380 376.504824 191.616622
5068 57.099596 430 414.980973 191.578877
5069 57.1088912 500 446.783096 191.541145
5070 57.1181864 463 456.064645 191.503426
5071 57.1274816 416 435.878678 191.465718
5072 57.1367768 433 395.953317 191.428022
5073 57.146072 367 352.601703 191.390339
5074 57.1553672 297 315.963783 191.352667
5075 57.1646624 307 288.371714 191.315008
5076 57.1739576 272 268.438246 191.27736
5077 57.1832528 257 254.095396 191.239725
5078 57.192548 235 243.652958 191.202101
5079 57.2018432 219 235.927497 191.164489
5080 57.2111384 228 230.12948 191.126888
5081 57.2204336 195 225.738778 191.089299
5082 57.2297288 196 222.414966 191.051722
5083 57.239024 184 219.94053 191.014156
5084 57.2483192 193 218.188078 190.976602
5085 57.2576144 207 217.104625 190.939059
5086 57.2669096 193 216.707654 190.901528
5087 57.2762048 202 217.084502 190.864008
5088 57.2855 212 218.375024 190.826499
5089 57.2947952 193 220.676677 190.789002
5090 57.3040904 230 223.75261 190.751515
5091 57.3133856 195 226.659511 190.71404
5092 57.3226808 197 227.87112 190.676576
5093 57.331976 181 226.516207 190.639123
5094 57.3412712 213 223.421769 190.601681
5095 57.3505664 206 220.206184 190.564249
5096 57.3598616 228 217.89978 190.526829
5097 57.3691568 183 216.755608 190.489419
5098 57.378452 213 216.700955 190.452021
5099 57.3877472 208 217.659123 190.414632
5100 57.3970424 193 219.662223 190.377255
5101 57.4063376 225 222.887167 190.339888
5102 57.4156328 242 227.699809 190.302532
5103 57.424928 227 234.738129 190.265186
5104 57.4342232 234 244.986631 190.227851
5105 57.4435184 275 259.794015 190.190526
5106 57.4528136 303 280.62382 190.153211
5107 57.4621088 359 308.131776 190.115907
5108 57.471404 385 339.272994 190.078613
5109 57.4806992 412 364.268888 190.041329
5110 57.4899944 425 369.689176 190.004055
5111 57.4992896 389 351.323353 189.966791
5112 57.5085848 366 320.25436 189.929537
5113 57.51788 322 290.114681 189.892294
5114 57.5271752 321 266.919837 189.85506
5115 57.5364704 240 250.799635 189.817836
5116 57.5457656 224 240.110181 189.780622
5117 57.5550608 236 233.267592 189.743417
5118 57.564356 229 229.168292 189.706223
5119 57.5736512 245 227.295554 189.669038
5120 57.5829464 218 227.462854 189.631862
5121 57.5922416 200 229.771671 189.594696
5122 57.6015368 254 234.573929 189.55754
5123 57.610832 254 242.325385 189.520393
5124 57.6201272 269 253.11175 189.483255
5125 57.6294224 280 265.607214 189.446127
5126 57.6387176 307 275.945019 189.409008
5127 57.6480128 323 278.717759 189.371898
5128 57.657308 273 271.550759 189.334798
5129 57.6666032 282 258.006744 189.297706
5130 57.6758984 247 243.69012 189.260624
5131 57.6851936 246 231.781002 189.223551
5132 57.6944888 216 222.851376 189.186486
5133 57.703784 208 216.37156 189.149431
5134 57.7130792 208 211.659669 189.112384
5135 57.7223744 207 208.175251 189.075346
5136 57.7316696 176 205.542105 189.038317
5137 57.7409648 168 203.507776 189.001297
5138 57.75026 179 201.903399 188.964285
5139 57.7595552 192 200.615673 188.927282
5140 57.7688504 157 199.567346 188.890287
5141 57.7781456 165 198.698269 188.853301
5142 57.7874408 172 197.962158 188.816323
5143 57.796736 202 197.333303 188.779354
5144 57.8060312 141 196.789216 188.742393
5145 57.8153264 175 196.312982 188.70544
5146 57.8246216 170 195.899429 188.668496
5147 57.8339168 171 195.535687 188.631559
5148 57.843212 151 195.213272 188.594631
5149 57.8525072 171 194.92558 188.557711
5150 57.8618024 164 194.667481 188.520798
5151 57.8710976 190 194.435013 188.483894
5152 57.8803928 175 194.225006 188.446998
5153 57.889688 176 194.034915 188.410109
5154 57.8989832 173 193.862719 188.373228
5155 57.9082784 170 193.706823 188.336355
5156 57.9175736 165 193.56594 188.29949
5157 57.9268688 153 193.438699 188.262632
5158 57.936164 144 193.322736 188.225782
5159 57.9454592 161 193.217991 188.188939
5160 57.9547544 157 193.134013 188.152104
5161 57.9640496 155 193.068654 188.115276
5162 57.9733448 179 193.024737 188.078456
5163 57.98264 158 193.006932 188.041642
5164 57.9919352 167 193.02286 188.004836
5165 58.0012304 173 193.083111 187.968038
5166 58.0105256 167 193.205358 187.931246
5167 58.0198208 150 193.422938 187.894461
5168 58.029116 146 193.751245 187.857684
5169 58.0384112 147 194.152795 187.820913
5170 58.0477064 188 194.499288 187.78415
5171 58.0570016 160 194.593565 187.747393
5172 58.0662968 167 194.337453 187.710643
5173 58.075592 190 193.852399 187.6739
5174 58.0848872 156 193.341314 187.637163
5175 58.0941824 166 192.919438 187.600433
5176 58.1034776 166 192.605135 187.56371
5177 58.1127728 150 192.381709 187.526993
5178 58.122068 181 192.226437 187.490283
5179 58.1313632 164 192.119782 187.453579
5180 58.1406584 193 192.051051 187.416882
5181 58.1499536 177 192.015907 187.38019
5182 58.1592488 154 192.014811 187.343506
5183 58.168544 178 192.052313 187.306827
5184 58.1778392 176 192.135504 187.270154
5185 58.1871344 162 192.268727 187.233488
5186 58.1964296 178 192.440485 187.196828
5187 58.2057248 176 192.604843 187.160173
5188 58.21502 167 192.682252 187.123525
5189 58.2243152 151 192.612435 187.086882
5190 58.2336104 173 192.417214 187.050245
5191 58.2429056 185 192.177788 187.013614
5192 58.2522008 191 191.96099 186.976989
5193 58.261496 187 191.791076 186.940369
5194 58.2707912 178 191.6656 186.903755
5195 58.2800864 169 191.574367 186.867147
5196 58.2893816 180 191.507959 186.830544
5197 58.2986768 172 191.460003 186.793946
5198 58.307972 174 191.428779 186.757354
5199 58.3172672 181 191.423596 186.720767
5200 58.3265624 180 191.466542 186.684186
5201 58.3358576 167 191.536242 186.647609
5202 58.3451528 170 191.548032 186.611038
5203 58.354448 164 191.548161 186.574472
5204 58.3637432 169 191.551259 186.537911
5205 58.3730384 153 191.558004 186.501355
5206 58.3823336 162 191.568147 186.464804
5207 58.3916288 172 191.581511 186.428258
5208 58.400924 168 191.597976 186.391717
5209 58.4102192 167 191.617464 186.35518
5210 58.4195144 149 191.639928 186.318648
5211 58.4288096 174 191.66535 186.282121
5212 58.4381048 167 191.693734 186.245599
5213 58.4474 169 191.7251 186.209081
5214 58.4566952 191 191.759487 186.172567
5215 58.4659904 193 191.796944 186.136058
5216 58.4752856 177 191.837535 186.099553
5217 58.4845808 169 191.88133 186.063053
5218 58.493876 179 191.928389 186.026557
5219 58.5031712 151 191.978694 185.990065
5220 58.5124664 179 192.031929 185.953578
5221 58.5217616 173 192.087662 185.917094
5222 58.5310568 188 192.146311 185.880614
5223 58.540352 159 192.205947 185.844139
5224 58.5496472 170 192.264299 185.807667
5225 58.5589424 180 192.331558 185.7712
5226 58.5682376 144 192.407862 185.734736
5227 58.5775328 155 192.489816 185.698276
5228 58.586828 183 192.577224 185.66182
5229 58.5961232 170 192.669709 185.625367
5230 58.6054184 186 192.76742 185.588918
5231 58.6147136 165 192.870538 185.552472
5232 58.6240088 183 192.979026 185.51603
5233 58.633304 182 193.092123 185.479592
5234 58.6425992 197 193.209371 185.443157
5235 58.6518944 169 193.335275 185.406725
5236 58.6611896 170 193.474536 185.370296
5237 58.6704848 179 193.626531 185.333871
5238 58.67978 173 193.780928 185.297449
5239 58.6890752 190 193.940835 185.26103
5240 58.6983704 174 194.109225 185.224614
5241 58.7076656 166 194.287066 185.188201
5242 58.7169608 178 194.474978 185.15179
5243 58.726256 183 194.673612 185.115383
5244 58.7355512 160 194.883674 185.078979
5245 58.7448464 169 195.105937 185.042577
5246 58.7541416 169 195.341243 185.006178
5247 58.7634368 160 195.590515 184.969782
5248 58.772732 173 195.854763 184.933388
5249 58.7820272 176 196.135099 184.896997
5250 58.7913224 202 196.432745 184.860609
5251 58.8006176 180 196.749048 184.824222
5252 58.8099128 170 197.085499 184.787838
5253 58.819208 176 197.443748 184.751457
5254 58.8285032 195 197.825627 184.715078
5255 58.8377984 175 198.233176 184.678701
5256 58.8470936 182 198.668672 184.642326
5257 58.8563888 166 199.134662 184.605953
5258 58.865684 182 199.634008 184.569582
5259 58.8749792 197 200.169927 184.533213
5260 58.8842744 195 200.746058 184.496846
5261 58.8935696 166 201.36652 184.460481
5262 58.9028648 207 202.036 184.424118
5263 58.91216 199 202.759848 184.387757
5264 58.9214552 195 203.544196 184.351397
5265 58.9307504 225 204.396097 184.315039
5266 58.9400456 216 205.323709 184.278682
5267 58.9493408 200 206.336502 184.242327
5268 58.958636 182 207.445533 184.205973
5269 58.9679312 202 208.663773 184.169621
5270 58.9772264 205 210.006535 184.13327
5271 58.9865216 184 211.492083 184.096921
5272 58.9958168 232 213.142784 184.060573
5273 59.005112 205 214.988277 184.024226
5274 59.0144072 236 217.075414 183.98788
5275 59.0237024 211 219.474963 183.951535
5276 59.0329976 220 222.214174 183.915191
5277 59.0422928 225 225.238305 183.878848
5278 59.051588 233 228.682844 183.842506
5279 59.0608832 228 232.662346 183.806164
5280 59.0701784 220 237.301209 183.769824
5281 59.0794736 220 242.758745 183.733484
5282 59.0887688 250 249.243946 183.697145
5283 59.098064 221 257.038446 183.660807
5284 59.1073592 275 266.526794 183.624469
5285 59.1166544 261 278.244217 183.588131
5286 59.1259496 292 292.950596 183.551794
5287 59.1352448 303 311.747802 183.515458
5288 59.14454 354 336.267783 183.479121
5289 59.1538352 343 368.972889 183.442785
5290 59.1631304 411 413.615733 183.40645
5291 59.1724256 494 475.848075 183.370114
5292 59.1817208 535 563.662844 183.333778
5293 59.191016 670 686.375339 183.297443
5294 59.2003112 777 848.789275 183.261107
5295 59.2096064 977 1036.05868 183.224771
5296 59.2189016 1094 1194.99149 183.188436
5297 59.2281968 1155 1246.93776 183.1521
5298 59.237492 1117 1158.27179 183.115763
5299 59.2467872 968 983.593684 183.079427
5300 59.2560824 810 803.285758 183.04309
5301 59.2653776 693 659.580175 183.006752
5302 59.2746728 520 557.831263 182.970414
5303 59.283968 460 489.514971 182.934076
5304 59.2932632 432 445.300067 182.897737
5305 59.3025584 372 418.551948 182.861397
5306 59.3118536 396 405.352319 182.825057
5307 59.3211488 376 403.928766 182.788716
5308 59.330444 404 414.254374 182.752374
5309 59.3397392 416 437.850938 182.716031
5310 59.3490344 470 477.466838 182.679687
5311 59.3583296 495 535.673734 182.643342
5312 59.3676248 619 610.979149 182.606996
5313 59.37692 699 690.755999 182.570649
5314 59.3862152 711 747.019846 182.534301
5315 59.3955104 716 749.662532 182.497951
5316 59.4048056 670 694.914241 182.4616
5317 59.4141008 614 610.420316 182.425248
5318 59.423396 505 527.2346 182.388895
5319 59.4326912 475 460.396503 182.352539
5320 59.4419864 397 411.561944 182.316183
5321 59.4512816 394 377.297866 182.279825
5322 59.4605768 375 353.713216 182.243465
5323 59.469872 352 337.809907 182.207103
5324 59.4791672 330 327.542603 182.17074
5325 59.4884624 269 321.588475 182.134375
5326 59.4977576 322 319.130538 182.098008
5327 59.5070528 318 319.708606 182.061639
5328 59.516348 339 323.130034 182.025268
5329 59.5256432 332 329.425472 181.988894
5330 59.5349384 322 338.840352 181.952519
5331 59.5442336 366 351.860174 181.916142
5332 59.5535288 395 369.264501 181.879762
5333 59.562824 415 392.214775 181.84338
5334 59.5721192 392 422.480064 181.806996
5335 59.5814144 465 462.711301 181.770609
5336 59.5907096 514 516.915404 181.73422
5337 59.6000048 551 591.205363 181.697828
5338 59.6093 690 694.847405 181.661434
5339 59.6185952 883 841.26926 181.625037
5340 59.6278904 1166 1047.38288 181.588637
5341 59.6371856 1376 1326.48405 181.552235
5342 59.6464808 1736 1666.96888 181.51583
5343 59.655776 2227 1998.73884 181.479422
5344 59.6650712 2404 2189.1171 181.443011
5345 59.6743664 2564 2130.35366 181.406596
5346 59.6836616 2366 1854.17075 181.370179
5347 59.6929568 1985 1502.45685 181.333759
5348 59.702252 1480 1192.29335 181.297335
5349 59.7115472 1071 961.638184 181.260909
5350 59.7208424 904 802.526825 181.224479
5351 59.7301376 702 696.661594 181.188045
5352 59.7394328 672 629.040812 181.151608
5353 59.748728 572 590.011864 181.115168
5354 59.7580232 607 574.402745 181.078724
5355 59.7673184 579 580.595256 181.042277
5356 59.7766136 612 610.011198 181.005826
5357 59.7859088 705 666.696951 180.969371
5358 59.795204 855 755.961575 180.932912
5359 59.8044992 943 879.855851 180.89645
5360 59.8137944 1159 1027.04498 180.859983
5361 59.8230896 1266 1160.7632 180.823513
5362 59.8323848 1363 1223.81808 180.787039
5363 59.84168 1363 1177.63545 180.75056
5364 59.8509752 1271 1041.08671 180.714078
5365 59.8602704 1020 872.685375 180.677591
5366 59.8695656 791 720.187048 180.6411
5367 59.8788608 647 600.825178 180.604605
5368 59.888156 481 512.767446 180.568105
5369 59.8974512 445 448.623911 180.531601
5370 59.9067464 371 401.49233 180.495092
5371 59.9160416 381 366.269447 180.458579
5372 59.9253368 315 339.447025 180.422061
5373 59.934632 285 318.668249 180.385539
5374 59.9439272 286 302.286414 180.349012
5375 59.9532224 298 289.06624 180.31248
5376 59.9625176 265 278.281252 180.275943
5377 59.9718128 254 269.389445 180.239401
5378 59.981108 259 261.986702 180.202854
5379 59.9904032 281 255.785885 180.166303
5380 59.9996984 231 250.580823 180.129746
5381 60.0089936 248 246.15493 180.093184
5382 60.0182888 244 242.325525 180.056616
5383 60.027584 252 239.027276 180.020044
5384 60.0368792 243 236.189571 179.983466
5385 60.0461744 246 233.748034 179.946883
5386 60.0554696 248 231.650623 179.910294
5387 60.0647648 263 229.855581 179.8737
5388 60.07406 244 228.329336 179.8371
5389 60.0833552 233 227.044929 179.800494
5390 60.0926504 268 225.980826 179.763883
5391 60.1019456 255 225.120014 179.727266
5392 60.1112408 236 224.449334 179.690643
5393 60.120536 218 223.958968 179.654015
5394 60.1298312 243 223.642079 179.61738
5395 60.1391264 236 223.494559 179.58074
5396 60.1484216 251 223.514881 179.544093
5397 60.1577168 204 223.704024 179.50744
5398 60.167012 247 224.065504 179.470781
5399 60.1763072 240 224.60547 179.434116
5400 60.1856024 244 225.332907 179.397444
5401 60.1948976 260 226.259918 179.360767
5402 60.2041928 245 227.402145 179.324082
5403 60.213488 266 228.779314 179.287391
5404 60.2227832 261 230.41596 179.250694
5405 60.2320784 254 232.342346 179.21399
5406 60.2413736 255 234.595612 179.177279
5407 60.2506688 235 237.22156 179.140562
5408 60.259964 244 240.277606 179.103838
5409 60.2692592 261 243.834483 179.067107
5410 60.2785544 219 247.979632 179.030369
5411 60.2878496 300 252.823474 178.993624
5412 60.2971448 265 258.50598 178.956872
5413 60.30644 297 265.206491 178.920113
5414 60.3157352 302 273.15735 178.883346
5415 60.3250304 314 282.663404 178.846573
5416 60.3343256 277 294.130324 178.809792
5417 60.3436208 347 308.106465 178.773004
5418 60.352916 365 325.34588 178.736209
5419 60.3622112 376 346.905057 178.699406
5420 60.3715064 364 374.294083 178.662595
5421 60.3808016 416 409.71635 178.625777
5422 60.3900968 455 456.450414 178.588951
5423 60.399392 548 519.446785 178.552118
5424 60.4086872 593 606.189504 178.515276
5425 60.4179824 738 727.648853 178.478427
5426 60.4272776 911 898.291925 178.44157
5427 60.4365728 1194 1131.85992 178.404705
5428 60.445868 1497 1426.39078 178.367832
5429 60.4551632 1881 1735.61313 178.330951
5430 60.4644584 2010 1951.47873 178.294062
5431 60.4737536 2005 1957.58179 178.257165
5432 60.4830488 1955 1744.98143 178.220259
5433 60.492344 1678 1431.65181 178.183345
5434 60.5016392 1329 1139.11407 178.146422
5435 60.5109344 1050 915.890272 178.109492
5436 60.5202296 848 759.977843 178.072552
5437 60.5295248 673 655.180935 178.035604
5438 60.53882 651 586.94091 177.998648
5439 60.5481152 535 545.46783 177.961682
5440 60.5574104 527 525.127915 177.924708
5441 60.5667056 498 523.445832 177.887725
5442 60.5760008 580 540.723775 177.850733
5443 60.585296 608 579.629391 177.813733
5444 60.5945912 682 644.665431 177.776723
5445 60.6038864 777 740.02782 177.739704
5446 60.6131816 936 863.544223 177.702676
5447 60.6224768 1034 995.902876 177.665639
5448 60.631772 1124 1093.75138 177.628592
5449 60.6410672 1155 1107.20985 177.591536
5450 60.6503624 1064 1022.76006 177.554471
5451 60.6596576 906 880.196139 177.517397
5452 60.6689528 764 733.327961 177.480312
5453 60.678248 593 611.691396 177.443219
5454 60.6875432 476 520.407473 177.406115
5455 60.6968384 437 454.30564 177.369002
5456 60.7061336 396 406.756001 177.331879
5457 60.7154288 390 372.482016 177.294747
5458 60.724724 324 347.844557 177.257604
5459 60.7340192 344 330.509385 177.220452
5460 60.7433144 332 319.112016 177.183289
5461 60.7526096 331 313.048533 177.146117
5462 60.7619048 314 312.384915 177.108934
5463 60.7712 324 317.814679 177.071741
5464 60.7804952 368 330.460066 177.034538
5465 60.7897904 396 351.016013 176.997324
5466 60.7990856 469 377.520125 176.9601
5467 60.8083808 457 402.28236 176.922866
5468 60.817676 462 412.598865 176.885621
5469 60.8269712 467 400.130318 176.848365
5470 60.8362664 454 369.932825 176.811099
5471 60.8455616 390 335.032155 176.773823
5472 60.8548568 343 304.901813 176.736535
5473 60.864152 338 282.235697 176.699236
5474 60.8734472 292 266.114725 176.661927
5475 60.8827424 264 254.877644 176.624607
5476 60.8920376 251 247.182525 176.587276
5477 60.9013328 237 242.159739 176.549933
5478 60.910628 212 239.335093 176.51258
5479 60.9199232 230 238.555613 176.475215
5480 60.9292184 250 239.938024 176.437839
5481 60.9385136 253 243.768817 176.400451
5482 60.9478088 247 250.474417 176.363053
5483 60.957104 255 260.388184 176.325642
5484 60.9663992 248 272.843031 176.288221
5485 60.9756944 293 285.065414 176.250787
5486 60.9849896 337 292.112876 176.213342
5487 60.9942848 315 289.726955 176.175886
5488 61.00358 313 278.287098 176.138417
5489 61.0128752 276 262.556654 176.100937
5490 61.0221704 257 247.394296 176.063444
5491 61.0314656 243 235.076742 176.02594
5492 61.0407608 226 225.794497 175.988424
5493 61.050056 234 218.877558 175.950896
5494 61.0593512 204 213.69542 175.913355
5495 61.0686464 198 209.748067 175.875802
5496 61.0779416 185 206.676281 175.838237
5497 61.0872368 214 204.233924 175.80066
5498 61.096532 200 202.25296 175.76307
5499 61.1058272 193 200.617286 175.725468
5500 61.1151224 190 199.24531 175.687853
5501 61.1244176 177 198.07862 175.650225
5502 61.1337128 166 197.074622 175.612585
5503 61.143008 178 196.201733 175.574932
5504 61.1523032 185 195.43638 175.537266
5505 61.1615984 177 194.761988 175.499588
5506 61.1708936 173 194.172287 175.461896
5507 61.1801888 186 193.675737 175.424192
5508 61.189484 186 193.258057 175.386474
5509 61.1987792 158 192.836677 175.348744
5510 61.2080744 198 192.443309 175.311
5511 61.2173696 190 192.085773 175.273243
5512 61.2266648 179 191.760962 175.235472
5513 61.23596 200 191.465553 175.197688
5514 61.2452552 193 191.196752 175.159891
5515 61.2545504 196 190.952195 175.12208
5516 61.2638456 185 190.729878 175.084256
5517 61.2731408 156 190.528089 175.046418
5518 61.282436 170 190.345366 175.008566
5519 61.2917312 205 190.180452 174.970701
5520 61.3010264 178 190.032271 174.932821
5521 61.3103216 170 189.899895 174.894928
5522 61.3196168 187 189.782529 174.857021
5523 61.328912 171 189.679491 174.8191
5524 61.3382072 190 189.5902 174.781165
5525 61.3475024 183 189.514163 174.743215
5526 61.3567976 181 189.450967 174.705251
5527 61.3660928 192 189.40027 174.667273
5528 61.375388 175 189.361795 174.629281
5529 61.3846832 173 189.335324 174.591274
5530 61.3939784 189 189.320696 174.553253
5531 61.4032736 142 189.3178 174.515217
5532 61.4125688 187 189.326575 174.477167
5533 61.421864 170 189.347008 174.439102
5534 61.4311592 198 189.379128 174.401022
5535 61.4404544 181 189.423013 174.362928
5536 61.4497496 183 189.478782 174.324818
5537 61.4590448 194 189.546598 174.286694
5538 61.46834 164 189.626669 174.248554
5539 61.4776352 183 189.719246 174.2104
5540 61.4869304 188 189.824629 174.17223
5541 61.4962256 173 189.943162 174.134045
5542 61.5055208 179 190.07524 174.095845
5543 61.514816 187 190.221311 174.05763
5544 61.5241112 201 190.381876 174.019399
5545 61.5334064 176 190.557494 173.981153
5546 61.5427016 172 190.748788 173.942891
5547 61.5519968 169 190.956446 173.904614
5548 61.561292 194 191.181229 173.866321
5549 61.5705872 180 191.423973 173.828012
5550 61.5798824 198 191.685602 173.789687
5551 61.5891776 185 191.96713 173.751347
5552 61.5984728 206 192.269673 173.712991
5553 61.607768 198 192.594456 173.674618
5554 61.6170632 184 192.942827 173.63623
5555 61.6263584 189 193.316248 173.597826
5556 61.6356536 170 193.716172 173.559405
5557 61.6449488 185 194.143523 173.520968
5558 61.654244 214 194.59617 173.482515
5559 61.6635392 183 195.061844 173.444045
5560 61.6728344 205 195.536731 173.405559
5561 61.6821296 214 196.082851 173.367057
5562 61.6914248 234 196.686539 173.328538
5563 61.70072 226 197.336736 173.290002
5564 61.7100152 189 198.034771 173.25145
5565 61.7193104 224 198.784628 173.21288
5566 61.7286056 203 199.590897 173.174294
5567 61.7379008 197 200.458725 173.135691
5568 61.747196 200 201.393898 173.097071
5569 61.7564912 197 202.402936 173.058434
5570 61.7657864 223 203.49321 173.01978
5571 61.7750816 212 204.673076 172.981109
5572 61.7843768 236 205.952042 172.94242
5573 61.793672 242 207.340961 172.903715
5574 61.8029672 223 208.852266 172.864991
5575 61.8122624 230 210.500258 172.826251
5576 61.8215576 239 212.301453 172.787493
5577 61.8308528 246 214.275011 172.748717
5578 61.840148 260 216.443257 172.709924
5579 61.8494432 233 218.832343 172.671113
5580 61.8587384 238 221.473057 172.632284
5581 61.8680336 266 224.401855 172.593437
5582 61.8773288 268 227.662163 172.554573
5583 61.886624 259 231.306047 172.51569
5584 61.8959192 281 235.396368 172.47679
5585 61.9052144 264 240.009583 172.437871
5586 61.9145096 300 245.239443 172.398934
5587 61.9238048 283 251.201904 172.359979
5588 61.9331 311 258.04175 172.321006
5589 61.9423952 272 265.941707 172.282014
5590 61.9516904 299 275.135452 172.243004
5591 61.9609856 321 285.927894 172.203975
5592 61.9702808 319 298.728913 172.164928
5593 61.979576 358 314.069709 172.125862
5594 61.9888712 335 332.580393 172.086778
5595 61.9981664 341 355.2527 172.047674
5596 62.0074616 431 383.446617 172.008552
5597 62.0167568 458 419.081685 171.969411
5598 62.026052 479 464.944754 171.930251
5599 62.0353472 559 525.161851 171.891072
5600 62.0446424 622 605.927635 171.851874
5601 62.0539376 688 716.549687 171.812656
5602 62.0632328 912 870.592228 171.77342
5603 62.072528 1102 1085.86002 171.734164
5604 62.0818232 1498 1379.2445 171.694888
5605 62.0911184 1822 1748.58743 171.655594
5606 62.1004136 2189 2137.79039 171.616279
5607 62.1097088 2443 2414.50331 171.576946
5608 62.119004 2604 2432.98497 171.537592
5609 62.1282992 2195 2176.29623 171.498219
5610 62.1375944 1862 1786.08649 171.458826
5611 62.1468896 1482 1414.94428 171.419413
5612 62.1561848 1186 1127.62427 171.37998
5613 62.16548 931 924.476323 171.340527
5614 62.1747752 737 786.169815 171.301055
5615 62.1840704 705 694.381037 171.261562
5616 62.1933656 623 636.348683 171.222049
5617 62.2026608 623 604.364332 171.182515
5618 62.211956 571 594.595297 171.142962
5619 62.2212512 623 606.331478 171.103388
5620 62.2305464 636 641.710759 171.063793
5621 62.2398416 731 705.325517 171.024178
5622 62.2491368 853 803.218806 170.984542
5623 62.258432 1023 938.769871 170.944886
5624 62.2677272 1194 1102.90745 170.905209
5625 62.2770224 1338 1260.66024 170.865511
5626 62.2863176 1401 1350.9347 170.825792
5627 62.2956128 1328 1322.52658 170.786053
5628 62.304908 1189 1184.01374 170.746292
5629 62.3142032 997 997.632912 170.70651
5630 62.3234984 816 821.806672 170.666707
5631 62.3327936 650 681.12972 170.626883
5632 62.3420888 578 576.183874 170.587038
5633 62.351384 502 499.435833 170.547171
5634 62.3606792 406 443.082579 170.507283
5635 62.3699744 421 401.13015 170.467374
5636 62.3792696 405 369.37637 170.427443
5637 62.3885648 373 344.950704 170.38749
5638 62.39786 353 325.892428 170.347515
5639 62.4071552 322 310.848167 170.307519
5640 62.4164504 325 298.870439 170.267501
5641 62.4257456 308 289.286276 170.227461
5642 62.4350408 320 281.6116 170.187399
5643 62.444336 285 275.494999 170.147315
5644 62.4536312 333 270.680432 170.107209
5645 62.4629264 277 266.982327 170.067081
5646 62.4722216 321 264.268936 170.026931
5647 62.4815168 272 262.4514 169.986758
5648 62.490812 285 261.476946 169.946563
5649 62.5001072 284 261.325321 169.906345
5650 62.5094024 274 262.008023 169.866105
5651 62.5186976 301 263.570359 169.825843
5652 62.5279928 315 266.096747 169.785558
5653 62.537288 312 269.720273 169.74525
5654 62.5465832 307 274.638306 169.704919
5655 62.5558784 327 281.137271 169.664565
5656 62.5651736 321 289.631714 169.624189
5657 62.5744688 291 300.725867 169.583789
5658 62.583764 324 315.309823 169.543366
5659 62.5930592 356 334.703559 169.502921
5660 62.6023544 360 360.844596 169.462452
5661 62.6116496 377 396.426709 169.421959
5662 62.6209448 447 444.616318 169.381444
5663 62.63024 518 507.393419 169.340905
5664 62.6395352 536 581.290165 169.300342
5665 62.6488304 643 652.198355 169.259756
5666 62.6581256 674 698.896402 169.219147
5667 62.6674208 763 712.702214 169.178513
5668 62.676716 695 711.431457 169.137856
5669 62.6860112 792 724.872282 169.097175
5670 62.6953064 852 775.808061 169.056471
5671 62.7046016 986 877.074 169.015742
5672 62.7138968 1187 1031.78441 168.974989
5673 62.723192 1471 1222.32081 168.934212
5674 62.7324872 1737 1392.71046 168.893411
5675 62.7417824 1768 1459.45834 168.852586
5676 62.7510776 1610 1378.76222 168.811736
5677 62.7603728 1379 1196.13334 168.770862
5678 62.769668 1154 995.914762 168.729964
5679 62.7789632 1010 831.918104 168.689041
5680 62.7882584 783 717.556592 168.648093
5681 62.7975536 681 646.998225 168.607121
5682 62.8068488 673 610.205364 168.566124
5683 62.816144 598 596.595428 168.525102
5684 62.8254392 641 593.998555 168.484055
5685 62.8347344 634 590.138869 168.442984
5686 62.8440296 594 579.511035 168.401887
5687 62.8533248 611 567.723038 168.360765
5688 62.86262 613 565.962702 168.319618
5689 62.8719152 620 583.506941 168.278446
5690 62.8812104 728 625.387526 168.237249
5691 62.8905056 818 691.425635 168.196026
5692 62.8998008 985 771.724063 168.154778
5693 62.909096 1025 841.192826 168.113504
5694 62.9183912 993 865.932193 168.072205
5695 62.9276864 920 828.522533 168.03088
5696 62.9369816 849 745.560366 167.989529
5697 62.9462768 715 650.579819 167.948153
5698 62.955572 606 567.731032 167.90675
5699 62.9648672 511 505.112271 167.865322
5700 62.9741624 481 461.4494 167.823868
5701 62.9834576 479 432.958606 167.782388
5702 62.9927528 423 416.264586 167.740881
5703 63.002048 434 409.094009 167.699348
5704 63.0113432 402 410.244767 167.657789
5705 63.0206384 474 419.453882 167.616204
5706 63.0299336 480 437.356241 167.574592
5707 63.0392288 472 465.591775 167.532954
5708 63.048524 466 507.100479 167.491289
5709 63.0578192 579 566.651832 167.449598
5710 63.0671144 645 651.608105 167.40788
5711 63.0764096 759 772.624971 167.366135
5712 63.0857048 914 942.970498 167.324363
5713 63.095 1214 1172.78315 167.282564
5714 63.1042952 1442 1452.34384 167.240739
5715 63.1135904 1723 1726.00999 167.198886
5716 63.1228856 1743 1888.69622 167.157006
5717 63.1321808 1877 1851.66459 167.115099
5718 63.141476 1582 1632.83571 167.073165
5719 63.1507712 1335 1341.79659 167.031203
5720 63.1600664 1102 1076.39394 166.989214
5721 63.1693616 957 873.282624 166.947197
5722 63.1786568 779 729.472136 166.905153
5723 63.187952 656 630.901967 166.863081
5724 63.1972472 561 564.885774 166.820981
5725 63.2065424 509 522.66362 166.778854
5726 63.2158376 483 498.937628 166.736699
5727 63.2251328 473 491.092337 166.694516
5728 63.234428 462 498.662229 166.652305
5729 63.2437232 459 523.121106 166.610066
5730 63.2530184 601 567.747685 166.567798
5731 63.2623136 623 636.939293 166.525503
5732 63.2716088 753 733.559727 166.483179
5733 63.280904 878 852.360062 166.440827
5734 63.2901992 935 970.394723 166.398446
5735 63.2994944 980 1045.37074 166.356037
5736 63.3087896 1052 1038.17666 166.3136
5737 63.3180848 866 947.808515 166.271133
5738 63.32738 806 813.780101 166.228638
5739 63.3366752 659 680.271408 166.186115
5740 63.3459704 532 569.899806 166.143562
5741 63.3552656 449 486.038393 166.100981
5742 63.3645608 371 424.079969 166.05837
5743 63.373856 368 378.276109 166.01573
5744 63.3831512 333 343.960092 165.973062
5745 63.3924464 287 317.784607 165.930364
5746 63.4017416 281 297.439408 165.887637
5747 63.4110368 294 281.338408 165.84488
5748 63.420332 247 268.383084 165.802094
5749 63.4296272 223 257.801386 165.759278
5750 63.4389224 244 249.041566 165.716433
5751 63.4482176 219 241.702538 165.673558
5752 63.4575128 238 235.487882 165.630654
5753 63.466808 209 230.174997 165.58772
5754 63.4761032 206 225.593802 165.544756
5755 63.4853984 232 221.610429 165.501761
5756 63.4946936 235 218.110195 165.458737
5757 63.5039888 226 214.989141 165.415683
5758 63.513284 202 212.205902 165.372599
5759 63.5225792 223 209.787254 165.329484
5760 63.5318744 206 207.633387 165.286339
5761 63.5411696 203 205.711497 165.243164
5762 63.5504648 212 203.986184 165.199958
5763 63.55976 211 202.432467 165.156722
5764 63.5690552 215 201.030251 165.113455
5765 63.5783504 199 199.762616 165.070158
5766 63.5876456 208 198.615235 165.02683
5767 63.5969408 203 197.575927 164.983471
5768 63.606236 188 196.634299 164.940081
5769 63.6155312 213 195.781451 164.89666
5770 63.6248264 195 195.009748 164.853208
5771 63.6341216 168 194.312629 164.809725
5772 63.6434168 189 193.684451 164.766211
5773 63.652712 201 193.120367 164.722665
5774 63.6620072 174 192.616215 164.679089
5775 63.6713024 170 192.16844 164.63548
5776 63.6805976 199 191.774019 164.591841
5777 63.6898928 199 191.430406 164.54817
5778 63.699188 192 191.135482 164.504467
5779 63.7084832 164 190.887522 164.460732
5780 63.7177784 181 190.685159 164.416966
5781 63.7270736 196 190.527362 164.373168
5782 63.7363688 185 190.413421 164.329338
5783 63.745664 191 190.34293 164.285476
5784 63.7549592 177 190.315783 164.241582
5785 63.7642544 206 190.33217 164.197656
5786 63.7735496 209 190.392585 164.153697
5787 63.7828448 193 190.497841 164.109707
5788 63.79214 186 190.649124 164.065684
5789 63.8014352 190 190.847898 164.021628
5790 63.8107304 197 191.095646 163.97754
5791 63.8200256 197 191.394696 163.93342
5792 63.8293208 229 191.7477 163.889267
5793 63.838616 186 192.157706 163.845081
5794 63.8479112 217 192.628167 163.800862
5795 63.8572064 199 193.162598 163.75661
5796 63.8665016 191 193.763583 163.712326
5797 63.8757968 238 194.436846 163.668008
5798 63.885092 216 195.200382 163.623658
5799 63.8943872 220 196.051961 163.579274
5800 63.9036824 204 197.001195 163.534857
5801 63.9129776 200 198.058588 163.490407
5802 63.9222728 233 199.235755 163.445923
5803 63.931568 230 200.546402 163.401406
5804 63.9408632 226 202.006625 163.356855
5805 63.9501584 212 203.635389 163.312271
5806 63.9594536 207 205.455155 163.267653
5807 63.9687488 232 207.492667 163.223001
5808 63.978044 253 209.77998 163.178315
5809 63.9873392 233 212.355766 163.133596
5810 63.9966344 250 215.267039 163.088842
5811 64.0059296 238 218.571423 163.044055
5812 64.0152248 237 222.340177 162.999233
5813 64.02452 227 226.662293 162.954377
5814 64.0338152 274 231.650094 162.909487
5815 64.0431104 275 237.447016 162.864562
5816 64.0524056 260 244.238571 162.819603
5817 64.0617008 296 252.268051 162.77461
5818 64.070996 291 261.859399 162.729582
5819 64.0802912 292 273.451119 162.684519
5820 64.0895864 305 287.647459 162.639421
5821 64.0988816 344 305.296993 162.594289
5822 64.1081768 343 327.615045 162.549122
5823 64.117472 394 356.375749 162.50392
5824 64.1267672 396 394.21041 162.458683
5825 64.1360624 481 445.047594 162.41341
5826 64.1453576 569 514.659848 162.368103
5827 64.1546528 623 610.958314 162.32276
5828 64.163948 773 742.687946 162.277382
5829 64.1732432 937 913.230904 162.231969
5830 64.1825384 1199 1105.68495 162.18652
5831 64.1918336 1392 1266.23265 162.141035
5832 64.2011288 1386 1319.52762 162.095515
5833 64.210424 1412 1236.19487 162.049959
5834 64.2197192 1252 1070.28256 162.004368
5835 64.2290144 1077 899.30055 161.95874
5836 64.2383096 841 764.974609 161.913077
5837 64.2476048 715 674.439651 161.867378
5838 64.2569 644 621.433007 161.821642
5839 64.2661952 598 598.792652 161.77587
5840 64.2754904 597 602.34255 161.730063
5841 64.2847856 647 631.535252 161.684218
5842 64.2940808 672 689.533592 161.638338
5843 64.303376 735 783.321335 161.592421
5844 64.3126712 876 923.062651 161.546467
5845 64.3219664 1034 1118.07915 161.500477
5846 64.3312616 1355 1364.96077 161.45445
5847 64.3405568 1614 1627.742 161.408386
5848 64.349852 1755 1830.50782 161.362286
5849 64.3591472 1876 1897.11475 161.316148
5850 64.3684424 1905 1815.87963 161.269974
5851 64.3777376 1711 1638.56923 161.223762
5852 64.3870328 1530 1419.16711 161.177514
5853 64.396328 1310 1193.52346 161.131228
5854 64.4056232 993 990.214795 161.084905
5855 64.4149184 917 826.328121 161.038544
5856 64.4242136 674 704.076472 160.992146
5857 64.4335088 588 617.273926 160.945711
5858 64.442804 556 558.269515 160.899238
5859 64.4520992 501 521.086395 160.852727
5860 64.4613944 501 502.093674 160.806178
5861 64.4706896 480 499.875421 160.759592
5862 64.4799848 535 514.986293 160.712968
5863 64.48928 514 549.562929 160.666305
5864 64.4985752 584 606.134614 160.619605
5865 64.5078704 694 684.295477 160.572866
5866 64.5171656 740 774.261661 160.52609
5867 64.5264608 846 850.82019 160.479275
5868 64.535756 882 879.230256 160.432421
5869 64.5450512 803 839.680538 160.38553
5870 64.5543464 745 747.283502 160.338599
5871 64.5636416 610 637.986579 160.29163
5872 64.5729368 501 539.360656 160.244623
5873 64.582232 465 461.144909 160.197576
5874 64.5915272 384 402.291862 160.150491
5875 64.6008224 326 358.519574 160.103367
5876 64.6101176 289 325.701063 160.056204
5877 64.6194128 309 300.691192 160.009002
5878 64.628708 247 281.256883 159.961761
5879 64.6380032 260 265.833001 159.91448
5880 64.6472984 257 253.378979 159.86716
5881 64.6565936 242 243.262471 159.819801
5882 64.6658888 244 234.891676 159.772403
5883 64.675184 213 227.862752 159.724965
5884 64.6844792 228 221.891913 159.677487
5885 64.6937744 220 216.767931 159.629969
5886 64.7030696 203 212.330413 159.582412
5887 64.7123648 210 208.455835 159.534815
5888 64.72166 219 205.047814 159.487178
5889 64.7309552 199 202.030234 159.439502
5890 64.7402504 193 199.342312 159.391785
5891 64.7495456 210 196.935005 159.344028
5892 64.7588408 175 194.768369 159.29623
5893 64.768136 194 192.809585 159.248393
5894 64.7774312 183 191.031469 159.200515
5895 64.7867264 181 189.411337 159.152596
5896 64.7960216 186 187.930131 159.104637
5897 64.8053168 166 186.571735 159.056638
5898 64.814612 182 185.322455 159.008598
5899 64.8239072 189 184.170637 158.960517
5900 64.8332024 166 183.106536 158.912395
5901 64.8424976 173 182.12226 158.864232
5902 64.8517928 196 181.21085 158.816028
5903 64.861088 178 180.365189 158.767784
5904 64.8703832 150 179.575155 158.719498
5905 64.8796784 167 178.83781 158.67117
5906 64.8889736 162 178.149815 158.622802
5907 64.8982688 169 177.507468 158.574392
5908 64.907564 171 176.907406 158.525941
5909 64.9168592 161 176.346672 158.477448
5910 64.9261544 177 175.822675 158.428913
5911 64.9354496 155 175.33315 158.380337
5912 64.9447448 152 174.876122 158.331719
5913 64.95404 171 174.449887 158.283059
5914 64.9633352 174 174.052982 158.234357
5915 64.9726304 179 173.684177 158.185614
5916 64.9819256 175 173.342454 158.136828
5917 64.9912208 172 173.027004 158.088
5918 65.000516 146 172.737222 158.039129
5919 65.0098112 156 172.472703 157.990217
5920 65.0191064 194 172.233244 157.941262
5921 65.0284016 173 172.018858 157.892264
5922 65.0376968 172 171.829779 157.843224
5923 65.046992 170 171.66648 157.794142
5924 65.0562872 163 171.529701 157.745016
5925 65.0655824 170 171.420475 157.695848
5926 65.0748776 190 171.340173 157.646637
5927 65.0841728 132 171.290553 157.597383
5928 65.093468 199 171.273826 157.548086
5929 65.1027632 190 171.292745 157.498746
5930 65.1120584 139 171.350711 157.449362
5931 65.1213536 163 171.451914 157.399936
5932 65.1306488 163 171.601521 157.350466
5933 65.139944 164 171.805907 157.300952
5934 65.1492392 158 172.072978 157.251395
5935 65.1585344 152 172.412578 157.201795
5936 65.1678296 155 172.836946 157.15215
5937 65.1771248 158 173.360861 157.102463
5938 65.18642 191 173.999676 157.052731
5939 65.1957152 175 174.759797 157.002955
5940 65.2050104 164 175.641549 156.953136
5941 65.2143056 144 176.732293 156.903272
5942 65.2236008 181 178.197619 156.853364
5943 65.232896 172 180.039922 156.803412
5944 65.2421912 152 182.37624 156.753416
5945 65.2514864 185 185.362487 156.703375
5946 65.2607816 196 189.234989 156.65329
5947 65.2700768 189 194.341573 156.60316
5948 65.279372 188 201.1915 156.552986
5949 65.2886672 188 210.532371 156.502767
5950 65.2979624 231 223.447943 156.452503
5951 65.3072576 261 241.201311 156.402194
5952 65.3165528 284 264.481968 156.35184
5953 65.325848 301 291.734039 156.301442
5954 65.3351432 358 316.846126 156.250998
5955 65.3444384 337 329.922803 156.200509
5956 65.3537336 357 324.625494 156.149975
5957 65.3630288 297 305.023241 156.099396
5958 65.372324 318 281.493992 156.048771
5959 65.3816192 289 262.008136 155.9981
5960 65.3909144 265 249.483094 155.947384
5961 65.4002096 288 244.046926 155.896623
5962 65.4095048 280 245.307026 155.845815
5963 65.4188 252 253.15402 155.794962
5964 65.4280952 285 267.400548 155.744063
5965 65.4373904 310 286.339537 155.693118
5966 65.4466856 315 304.828873 155.642127
5967 65.4559808 341 314.806512 155.59109
5968 65.465276 330 311.057641 155.540006
5969 65.4745712 348 296.779688 155.488876
5970 65.4838664 322 280.494363 155.4377
5971 65.4931616 301 268.900904 155.386478
5972 65.5024568 305 264.197848 155.335208
5973 65.511752 245 265.070944 155.283893
5974 65.5210472 279 267.739339 155.23253
5975 65.5303424 275 267.269125 155.181121
5976 65.5396376 284 260.531009 155.129665
5977 65.5489328 235 248.59532 155.078162
5978 65.558228 242 235.273539 155.026612
5979 65.5675232 211 223.845333 154.975015
5980 65.5768184 210 215.739289 154.92337
5981 65.5861136 201 211.156211 154.871679
5982 65.5954088 191 209.930513 154.81994
5983 65.604704 212 211.896776 154.768153
5984 65.6139992 231 216.751275 154.716319
5985 65.6232944 208 223.488087 154.664438
5986 65.6325896 253 229.752783 154.612509
5987 65.6418848 237 232.181565 154.560532
5988 65.65118 258 228.533422 154.508507
5989 65.6604752 207 219.709756 154.456434
5990 65.6697704 217 208.832436 154.404314
5991 65.6790656 192 198.635609 154.352145
5992 65.6883608 181 190.277827 154.299928
5993 65.697656 166 183.852189 154.247663
5994 65.7069512 173 179.033066 154.19535
5995 65.7162464 182 175.379157 154.142988
5996 65.7255416 186 172.558503 154.090577
5997 65.7348368 167 170.338873 154.038119
5998 65.744132 148 168.558113 153.985611
5999 65.7534272 148 167.102086 153.933055
6000 65.7627224 121 165.886825 153.88045
6001 65.7720176 154 164.852864 153.827796
6002 65.7813128 134 163.977172 153.775093
6003 65.790608 142 163.223279 153.722341
6004 65.7999032 149 162.565882 153.66954
6005 65.8091984 166 161.986627 153.616689
6006 65.8184936 172 161.471766 153.56379
6007 65.8277888 142 161.01084 153.510841
6008 65.837084 146 160.592698 153.457842
6009 65.8463792 167 160.200038 153.404794
6010 65.8556744 137 159.813503 153.351697
6011 65.8649696 145 159.451229 153.298549
6012 65.8742648 153 159.154136 153.245352
6013 65.88356 164 158.885682 153.192105
6014 65.8928552 157 158.640492 153.138808
6015 65.9021504 139 158.414184 153.085461
6016 65.9114456 119 158.205555 153.032064
6017 65.9207408 128 158.013903 152.978617
6018 65.930036 151 157.838939 152.925119
6019 65.9393312 135 157.680917 152.871571
6020 65.9486264 136 157.540758 152.817973
6021 65.9579216 155 157.420258 152.764324
6022 65.9672168 158 157.322424 152.710625
6023 65.976512 145 157.252004 152.656874
6024 65.9858072 146 157.216328 152.603073
6025 65.9951024 146 157.226608 152.549222
6026 66.0043976 140 157.299788 152.495319
6027 66.0136928 137 157.460684 152.441365
6028 66.022988 145 157.74249 152.38736
6029 66.0322832 129 158.179258 152.333304
6030 66.0415784 159 158.776175 152.279196
6031 66.0508736 152 159.445119 152.225038
6032 66.0601688 165 159.945 152.170828
6033 66.069464 137 159.967679 152.116566
6034 66.0787592 132 159.419615 152.062253
6035 66.0880544 169 158.544936 152.007888
6036 66.0973496 148 157.661128 151.953471
6037 66.1066448 139 156.928158 151.899002
6038 66.11594 143 156.365964 151.844482
6039 66.1252352 160 155.942009 151.789909
6040 66.1345304 140 155.619298 151.735284
6041 66.1438256 138 155.369809 151.680608
6042 66.1531208 161 155.175039 151.625878
6043 66.162416 154 155.023885 151.571097
6044 66.1717112 128 154.910808 151.516263
6045 66.1810064 145 154.834799 151.461377
6046 66.1903016 139 154.799054 151.406438
6047 66.1995968 137 154.811002 151.351446
6048 66.208892 118 154.881793 151.296402
6049 66.2181872 134 155.022816 151.241304
6050 66.2274824 154 155.234231 151.186154
6051 66.2367776 124 155.479824 151.130951
6052 66.2460728 150 155.655181 151.075694
6053 66.255368 135 155.615809 151.020385
6054 66.2646632 141 155.341932 150.965022
6055 66.2739584 136 154.930991 150.909606
6056 66.2832536 154 154.471727 150.854136
6057 66.2925488 139 154.056659 150.798613
6058 66.301844 147 153.713477 150.743036
6059 66.3111392 113 153.437669 150.687406
6060 66.3204344 142 153.213459 150.631722
6061 66.3297296 132 153.02655 150.575984
6062 66.3390248 126 152.866899 150.520192
6063 66.34832 145 152.727372 150.464346
6064 66.3576152 144 152.604088 150.408446
6065 66.3669104 140 152.496124 150.352491
6066 66.3762056 132 152.399936 150.296483
6067 66.3855008 137 152.311298 150.24042
6068 66.394796 129 152.225864 150.184303
6069 66.4040912 140 152.137601 150.128131
6070 66.4133864 134 152.051157 150.071904
6071 66.4226816 161 151.967499 150.015623
6072 66.4319768 144 151.886299 149.959287
6073 66.441272 133 151.807223 149.902896
6074 66.4505672 133 151.730009 149.846451
6075 66.4598624 124 151.654447 149.78995
6076 66.4691576 123 151.58037 149.733394
6077 66.4784528 168 151.507643 149.676783
6078 66.487748 128 151.436157 149.620116
6079 66.4970432 134 151.365823 149.563394
6080 66.5063384 113 151.296571 149.506617
6081 66.5156336 147 151.228342 149.449784
6082 66.5249288 160 151.16109 149.392896
6083 66.534224 130 151.09478 149.335952
6084 66.5435192 168 151.029383 149.278952
6085 66.5528144 133 150.964878 149.221896
6086 66.5621096 143 150.901253 149.164785
6087 66.5714048 147 150.838498 149.107617
6088 66.5807 135 150.776611 149.050393
6089 66.5899952 153 150.715594 148.993113
6090 66.5992904 142 150.655457 148.935776
6091 66.6085856 104 150.596209 148.878383
6092 66.6178808 167 150.53787 148.820934
6093 66.627176 123 150.480461 148.763428
6094 66.6364712 140 150.424008 148.705866
6095 66.6457664 143 150.368544 148.648247
6096 66.6550616 139 150.314107 148.59057
6097 66.6643568 122 150.260738 148.532838
6098 66.673652 157 150.208489 148.475048
6099 66.6829472 131 150.157415 148.417201
6100 66.6922424 125 150.107579 148.359296
6101 66.7015376 150 150.059053 148.301335
6102 66.7108328 140 150.011916 148.243316
6103 66.720128 148 149.966259 148.18524
6104 66.7294232 142 149.922182 148.127107
6105 66.7387184 135 149.879798 148.068915
6106 66.7480136 140 149.839227 148.010667
6107 66.7573088 140 149.800495 147.95236
6108 66.766604 139 149.763003 147.893995
6109 66.7758992 145 149.722763 147.835573
6110 66.7851944 134 149.663721 147.777093
6111 66.7944896 137 149.576983 147.718554
6112 66.8037848 135 149.534747 147.659957
6113 66.81308 127 149.511155 147.601302
6114 66.8223752 151 149.492905 147.542589
6115 66.8316704 147 149.478724 147.483817
6116 66.8409656 142 149.468991 147.424987
6117 66.8502608 134 149.464237 147.366098
6118 66.859556 138 149.465223 147.307151
6119 66.8688512 113 149.473399 147.248144
6120 66.8781464 126 149.490167 147.189079
6121 66.8874416 126 149.512899 147.129955
6122 66.8967368 140 149.543931 147.070772
6123 66.906032 130 149.585176 147.011529
6124 66.9153272 159 149.638129 146.952228
6125 66.9246224 150 149.70388 146.892867
6126 66.9339176 132 149.780556 146.833447
6127 66.9432128 128 149.854615 146.773967
6128 66.952508 137 149.915883 146.714427
6129 66.9618032 150 150.03287 146.654829
6130 66.9710984 129 150.220442 146.59517
6131 66.9803936 131 150.469745 146.535451
6132 66.9896888 128 150.745566 146.475673
6133 66.998984 135 151.065343 146.415834
6134 67.0082792 155 151.451668 146.355936
6135 67.0175744 154 151.923613 146.295977
6136 67.0268696 163 152.504472 146.235958
6137 67.0361648 158 153.225698 146.175879
6138 67.04546 146 154.13065 146.115739
6139 67.0547552 143 155.28017 146.055539
6140 67.0640504 164 156.761176 145.995278
6141 67.0733456 135 158.699984 145.934957
6142 67.0826408 150 161.282648 145.874575
6143 67.091936 169 164.78425 145.814132
6144 67.1012312 178 169.60376 145.753627
6145 67.1105264 210 176.278617 145.693062
6146 67.1198216 199 185.386901 145.632436
6147 67.1291168 214 197.119374 145.571749
6148 67.138412 221 210.283438 145.511
6149 67.1477072 234 221.22564 145.45019
6150 67.1570024 253 224.845868 145.389318
6151 67.1662976 249 218.963335 145.328385
6152 67.1755928 222 206.904605 145.26739
6153 67.184888 226 193.881998 145.206334
6154 67.1941832 209 182.959502 145.145215
6155 67.2034784 166 174.801083 145.084035
6156 67.2127736 166 168.992377 145.022793
6157 67.2220688 202 164.931146 144.961488
6158 67.231364 168 162.129486 144.900122
6159 67.2406592 156 160.253597 144.838693
6160 67.2499544 184 159.095458 144.777202
6161 67.2592496 146 158.541841 144.715648
6162 67.2685448 145 158.553514 144.654032
6163 67.27784 179 159.152564 144.592353
6164 67.2871352 175 160.431267 144.530612
6165 67.2964304 151 162.547688 144.468808
6166 67.3057256 166 165.7022 144.406941
6167 67.3150208 170 170.036009 144.34501
6168 67.324316 197 175.370876 144.283017
6169 67.3336112 188 180.784715 144.220961
6170 67.3429064 228 184.445389 144.158842
6171 67.3522016 220 184.499504 144.096659
6172 67.3614968 170 180.713096 144.034413
6173 67.370792 192 174.753362 143.972103
6174 67.3800872 165 168.674954 143.90973
6175 67.3893824 141 163.518311 143.847293
6176 67.3986776 170 159.508747 143.784792
6177 67.4079728 144 156.490749 143.722227
6178 67.417268 148 154.226194 143.659599
6179 67.4265632 152 152.508589 143.596906
6180 67.4358584 141 151.184362 143.53415
6181 67.4451536 169 150.145133 143.471329
6182 67.4544488 136 149.315476 143.408444
6183 67.463744 156 148.642809 143.345494
6184 67.4730392 159 148.090209 143.28248
6185 67.4823344 157 147.631573 143.219402
6186 67.4916296 126 147.248365 143.156259
6187 67.5009248 163 146.927138 143.093051
6188 67.51022 138 146.656032 143.029778
6189 67.5195152 147 146.416496 142.966441
6190 67.5288104 161 146.192979 142.903038
6191 67.5381056 129 146.036495 142.83957
6192 67.5474008 135 145.968685 142.776037
6193 67.556696 157 145.977434 142.712439
6194 67.5659912 141 146.07771 142.648776
6195 67.5752864 128 146.278674 142.585047
6196 67.5845816 148 146.565127 142.521252
6197 67.5938768 150 146.859209 142.457392
6198 67.603172 140 147.010659 142.393466
6199 67.6124672 141 146.878315 142.329475
6200 67.6217624 151 146.462274 142.265417
6201 67.6310576 137 145.91069 142.201294
6202 67.6403528 144 145.37895 142.137104
6203 67.649648 160 144.938095 142.072849
6204 67.6589432 155 144.592999 142.008527
6205 67.6682384 134 144.324961 141.944138
6206 67.6775336 115 144.114046 141.879684
6207 67.6868288 122 143.945221 141.815162
6208 67.696124 133 143.808479 141.750574
6209 67.7054192 112 143.697732 141.68592
6210 67.7147144 126 143.609852 141.621199
6211 67.7240096 139 143.54414 141.55641
6212 67.7333048 151 143.502136 141.491555
6213 67.7426 137 143.487636 141.426633
6214 67.7518952 124 143.506491 141.361644
6215 67.7611904 116 143.565118 141.296587
6216 67.7704856 134 143.665561 141.231463
6217 67.7797808 120 143.79488 141.166272
6218 67.789076 145 143.912476 141.101013
6219 67.7983712 147 143.953186 141.035686
6220 67.8076664 124 143.865717 140.970292
6221 67.8169616 142 143.660486 140.90483
6222 67.8262568 168 143.401917 140.839301
6223 67.835552 111 143.152532 140.773703
6224 67.8448472 126 142.941728 140.708037
6225 67.8541424 141 142.773139 140.642303
6226 67.8634376 123 142.640263 140.576501
6227 67.8727328 128 142.535254 140.510631
6228 67.882028 140 142.451778 140.444692
6229 67.8913232 151 142.38537 140.378684
6230 67.9006184 157 142.333102 140.312609
6231 67.9099136 137 142.293182 140.246464
6232 67.9192088 145 142.264663 140.180251
6233 67.928504 136 142.247235 140.113968
6234 67.9377992 126 142.241105 140.047617
6235 67.9470944 134 142.246885 139.981197
6236 67.9563896 132 142.265299 139.914707
6237 67.9656848 133 142.296393 139.848149
6238 67.97498 156 142.342501 139.781521
6239 67.9842752 131 142.422303 139.714824
6240 67.9935704 133 142.548628 139.648057
6241 68.0028656 131 142.686208 139.58122
6242 68.0121608 140 142.848299 139.514314
6243 68.021456 134 143.053238 139.447339
6244 68.0307512 159 143.314804 139.380293
6245 68.0400464 138 143.649587 139.313177
6246 68.0493416 141 144.080508 139.245992
6247 68.0586368 134 144.639956 139.178736
6248 68.067932 161 145.374378 139.11141
6249 68.0772272 142 146.351025 139.044013
6250 68.0865224 156 147.668015 138.976547
6251 68.0958176 136 149.471734 138.909009
6252 68.1051128 111 151.972863 138.841401
6253 68.114408 156 155.414446 138.773723
6254 68.1237032 140 159.982722 138.705974
6255 68.1329984 169 165.513638 138.638153
6256 68.1422936 186 171.028301 138.570262
6257 68.1515888 152 174.609233 138.5023
6258 68.160884 176 174.453857 138.434267
6259 68.1701792 171 170.578831 138.366162
6260 68.1794744 170 164.890788 138.297986
6261 68.1887696 140 159.381674 138.229739
6262 68.1980648 165 154.969525 138.16142
6263 68.20736 160 151.728193 138.09303
6264 68.2166552 168 149.426843 138.024568
6265 68.2259504 141 147.815341 137.956034
6266 68.2352456 150 146.704079 137.887428
6267 68.2445408 143 145.96652 137.818751
6268 68.253836 141 145.525317 137.750001
6269 68.2631312 132 145.340135 137.681179
6270 68.2724264 127 145.400492 137.612285
6271 68.2817216 154 145.723187 137.543319
6272 68.2910168 141 146.352598 137.47428
6273 68.300312 136 147.359776 137.405168
6274 68.3096072 168 148.829237 137.335984
6275 68.3189024 142 150.809153 137.266728
6276 68.3281976 136 153.193502 137.197398
6277 68.3374928 143 155.556691 137.127996
6278 68.346788 158 157.125862 137.05852
6279 68.3560832 149 157.162438 136.988972
6280 68.3653784 152 155.582476 136.91935
6281 68.3746736 153 153.063283 136.849655
6282 68.3839688 151 150.445144 136.779887
6283 68.393264 131 148.216008 136.710045
6284 68.4025592 168 146.495188 136.64013
6285 68.4118544 146 145.223495 136.570141
6286 68.4211496 168 144.299961 136.500079
6287 68.4304448 117 143.635236 136.429943
6288 68.43974 153 143.162648 136.359732
6289 68.4490352 123 142.835548 136.289448
6290 68.4583304 152 142.622222 136.21909
6291 68.4676256 162 142.501551 136.148657
6292 68.4769208 161 142.459922 136.07815
6293 68.486216 177 142.489178 136.007569
6294 68.4955112 160 142.585311 135.936914
6295 68.5048064 140 142.747701 135.866183
6296 68.5141016 156 142.978723 135.795379
6297 68.5233968 148 143.283618 135.724499
6298 68.532692 164 143.670383 135.653545
6299 68.5419872 159 144.149206 135.582515
6300 68.5512824 150 144.73492 135.511411
6301 68.5605776 156 145.457097 135.440231
6302 68.5698728 159 146.34482 135.368977
6303 68.579168 164 147.435819 135.297647
6304 68.5884632 150 148.783749 135.226241
6305 68.5977584 167 150.462418 135.15476
6306 68.6070536 144 152.575028 135.083204
6307 68.6163488 186 155.267689 135.011572
6308 68.625644 166 158.750524 134.939864
6309 68.6349392 150 163.329905 134.86808
6310 68.6442344 188 169.455584 134.79622
6311 68.6535296 205 177.781086 134.724284
6312 68.6628248 186 189.210374 134.652273
6313 68.67212 217 204.827484 134.580184
6314 68.6814152 266 225.424761 134.50802
6315 68.6907104 270 250.155076 134.435779
6316 68.7000056 332 274.524256 134.363461
6317 68.7093008 310 290.009732 134.291067
6318 68.718596 328 288.899786 134.218597
6319 68.7278912 312 271.59759 134.146049
6320 68.7371864 282 246.54303 134.073425
6321 68.7464816 218 222.358753 134.000723
6322 68.7557768 227 202.9935 133.927944
6323 68.765072 206 188.758224 133.855089
6324 68.7743672 192 178.646522 133.782156
6325 68.7836624 192 171.564864 133.709145
6326 68.7929576 204 166.680416 133.636058
6327 68.8022528 188 163.433994 133.562892
6328 68.811548 161 161.480341 133.489649
6329 68.8208432 171 160.634826 133.416328
6330 68.8301384 164 160.841485 133.34293
6331 68.8394336 163 162.16081 133.269453
6332 68.8487288 166 164.770928 133.195898
6333 68.858024 175 168.967167 133.122266
6334 68.8673192 205 175.119169 133.048555
6335 68.8766144 226 183.491079 132.974765
6336 68.8859096 192 193.784953 132.900898
6337 68.8952048 207 204.424455 132.826952
6338 68.9045 237 212.23543 132.752927
6339 68.9137952 205 213.750608 132.678823
6340 68.9230904 252 207.9171 132.604641
6341 68.9323856 231 197.183758 132.53038
6342 68.9416808 177 185.312923 132.45604
6343 68.950976 176 174.817736 132.381621
6344 68.9602712 186 166.497021 132.307122
6345 68.9695664 155 160.196013 132.232545
6346 68.9788616 146 155.481246 132.157888
6347 68.9881568 135 151.937846 132.083151
6348 68.997452 153 149.245273 132.008335
6349 69.0067472 160 147.173462 131.93344
6350 69.0160424 151 145.561253 131.858464
6351 69.0253376 141 144.296256 131.783409
6352 69.0346328 131 143.299882 131.708274
6353 69.043928 139 142.517062 131.633059
6354 69.0532232 170 141.909384 131.557764
6355 69.0625184 133 141.450622 131.482388
6356 69.0718136 141 141.12388 131.406932
6357 69.0811088 136 140.919916 131.331396
6358 69.090404 126 140.836351 131.255779
6359 69.0996992 168 140.877669 131.180082
6360 69.1089944 146 141.056036 131.104304
6361 69.1182896 158 141.393098 131.028445
6362 69.1275848 160 141.923161 130.952505
6363 69.13688 159 142.698356 130.876485
6364 69.1461752 135 143.796816 130.800383
6365 69.1554704 176 145.335142 130.7242
6366 69.1647656 164 147.486097 130.647936
6367 69.1740608 156 150.498794 130.57159
6368 69.183356 191 154.704315 130.495163
6369 69.1926512 166 160.448533 130.418655
6370 69.2019464 199 167.819278 130.342064
6371 69.2112416 209 176.03289 130.265392
6372 69.2205368 219 182.800512 130.188639
6373 69.229832 234 184.991383 130.111803
6374 69.2391272 232 181.287938 130.034885
6375 69.2484224 204 173.723666 129.957885
6376 69.2577176 226 165.500974 129.880803
6377 69.2670128 174 158.540791 129.803638
6378 69.276308 171 153.294341 129.726391
6379 69.2856032 177 149.530079 129.649062
6380 69.2948984 148 146.882185 129.57165
6381 69.3041936 158 145.045602 129.494155
6382 69.3134888 144 143.806923 129.416577
6383 69.322784 158 143.028378 129.338917
6384 69.3320792 147 142.629312 129.261173
6385 69.3413744 162 142.572586 129.183347
6386 69.3506696 129 142.857907 129.105437
6387 69.3599648 168 143.520523 129.027444
6388 69.36926 159 144.633045 128.949367
6389 69.3785552 150 146.304323 128.871207
6390 69.3878504 158 148.658551 128.792963
6391 69.3971456 181 151.757033 128.714636
6392 69.4064408 184 155.414191 128.636225
6393 69.415736 187 158.946058 128.55773
6394 69.4250312 207 161.167832 128.479151
6395 69.4343264 188 161.073901 128.400488
6396 69.4436216 172 158.773699 128.321741
6397 69.4529168 191 155.402126 128.24291
6398 69.462212 176 152.113829 128.163994
6399 69.4715072 176 149.493121 128.084993
6400 69.4808024 141 147.651831 128.005909
6401 69.4900976 169 146.501564 127.926739
6402 69.4993928 157 145.920109 127.847485
6403 69.508688 161 145.812331 127.768146
6404 69.5179832 157 146.122939 127.688722
6405 69.5272784 160 146.835439 127.609213
6406 69.5365736 173 147.970658 127.529618
6407 69.5458688 156 149.589308 127.449939
6408 69.555164 155 151.800436 127.370174
6409 69.5644592 147 154.77696 127.290324
6410 69.5737544 189 158.777775 127.210388
6411 69.5830496 172 164.167594 127.130367
6412 69.5923448 185 171.398814 127.05026
6413 69.60164 220 180.859231 126.970067
6414 69.6109352 225 192.432549 126.889788
6415 69.6202304 232 204.798467 126.809423
6416 69.6295256 276 215.239711 126.728972
6417 69.6388208 251 221.208918 126.648434
6418 69.648116 260 222.821792 126.567811
6419 69.6574112 270 222.71671 126.487101
6420 69.6667064 260 223.022068 126.406304
6421 69.6760016 256 224.019164 126.325421
6422 69.6852968 214 226.01169 126.244451
6423 69.694592 260 230.939744 126.163395
6424 69.7038872 263 241.55015 126.082251
6425 69.7131824 286 260.089061 126.001021
6426 69.7224776 298 287.494511 125.919703
6427 69.7317728 347 321.72264 125.838298
6428 69.741068 346 355.09755 125.756806
6429 69.7503632 418 374.601043 125.675226
6430 69.7596584 385 369.899954 125.593559
6431 69.7689536 347 343.186394 125.511804
6432 69.7782488 327 307.199437 125.429962
6433 69.787544 279 273.954249 125.348032
6434 69.7968392 269 248.770057 125.266014
6435 69.8061344 249 231.94068 125.183908
6436 69.8154296 258 221.696205 125.101714
6437 69.8247248 263 215.633518 125.019431
6438 69.83402 233 211.342714 124.937061
6439 69.8433152 233 207.203228 124.854602
6440 69.8526104 261 202.984169 124.772054
6441 69.8619056 218 199.32516 124.689418
6442 69.8712008 209 196.644775 124.606693
6443 69.880496 198 194.955772 124.52388
6444 69.8897912 221 194.536639 124.440977
6445 69.8990864 216 196.246298 124.357986
6446 69.9083816 211 201.111448 124.274905
6447 69.9176768 240 209.822841 124.191735
6448 69.926972 281 222.246519 124.108476
6449 69.9362672 261 236.604648 124.025128
6450 69.9455624 304 248.772683 123.94169
6451 69.9548576 278 253.379909 123.858163
6452 69.9641528 266 247.415228 123.774546
6453 69.973448 259 232.935206 123.690839
6454 69.9827432 228 215.176207 123.607042
6455 69.9920384 210 198.546876 123.523155
6456 70.0013336 225 184.954815 123.439178
