# Supplementary material for: Syntheses, crystal structures, and comparisons of rare-earth oxyapatites Ca2 RE 8(SiO4)6O2 (RE = La, Nd, Sm, Eu, or Yb) and NaLa9(SiO4)6O2
Source: Acta Crystallogr E Crystallogr Commun. 2019 Jun 21;75(Pt 7):1020–5. doi: 10.1107/S2056989019008442 (PMC6659328; doi:10.1107/S2056989019008442)
Supplement: Supplementary file 5 [file e-75-01020-Ca-Ndsup9.hkl]

data_Ca-Nd
_cell_length_a 9.52414(5)
_cell_length_b 9.52414(5)
_cell_length_c 7.02213(5)
_cell_angle_alpha 90
_cell_angle_beta  90
_cell_angle_gamma 120
_shelx_F_squared_multiplier 1
loop_
_symmetry_equiv_pos_as_xyz
  'x, y, z '
  '-x, -y, z+1/2 '
  '-x+y, -x, -z+1/2 '
  '-x+y, -x, z '
  '-y, x-y, -z+1/2 '
  '-y, x-y, z '
  'y, -x+y, -z '
  'y, -x+y, z+1/2 '
  'x-y, x, -z '
  'x-y, x, z+1/2 '
  'x, y, -z+1/2 '
  '-x, -y, -z '
loop_
_refln_index_h
_refln_index_k
_refln_index_l
_refln_F_squared_calc
_refln_F_squared_meas
_refln_F_squared_sigma
_refln_observed_status
   0   1   0        0.74        0.74      0.02 o
   0   1   1        0.09        0.09      0.01 o
   1   1   0        0.24        0.24      0.02 o
   0   2   0       16.77       16.34      0.31 o
   1   1   1       19.74       18.93      0.37 o
   0   2   1        0.08        0.09      0.01 o
   0   0   2       19.53       19.42      0.43 o
   0   1   2       36.95       36.03      0.67 o
   2   1   0       25.00       24.27      0.49 o
   1   2   0       14.16       13.75      0.31 o
   2   1   1       94.17       92.46      1.00 o
   1   2   1       58.47       57.41      0.71 o
   1   1   2       66.10       64.26      0.86 o
   0   3   0       42.35       41.95      0.94 o
   0   2   2        3.00        2.92      0.25 o
   0   3   1        0.35        0.32      0.05 o
   2   2   0        0.52        0.45      0.07 o
   2   1   2        0.30        0.33      0.03 o
   1   2   2        3.28        3.63      0.37 o
   3   1   0        3.92        3.89      0.21 o
   1   3   0       14.70       14.58      0.74 o
   2   2   1        8.51        8.15      0.62 o
   0   1   3        0.58        0.55      0.06 o
   3   1   1        4.00        3.92      0.41 o
   1   3   1        0.29        0.28      0.04 o
   0   3   2        7.08        6.70      0.59 o
   1   1   3       35.91       36.95      1.60 o
   0   4   0       21.73       23.52      1.35 o
   0   2   3        4.39        4.46      0.54 o
   0   4   1        0.09        0.11      0.03 o
   2   2   2       79.36       80.64      2.81 o
   3   1   2       13.34       13.65      0.66 o
   1   3   2       36.79       37.64      1.74 o
   3   2   0        7.98        8.46      0.64 o
   2   3   0        8.50        9.02      0.68 o
   2   1   3       87.84       93.41      2.63 o
   1   2   3       45.92       48.83      1.51 o
   2   3   1       28.63       29.54      1.24 o
   3   2   1       42.76       44.11      1.81 o
   1   4   0       51.66       56.98      2.10 o
   4   1   0       27.50       30.33      1.16 o
   0   3   3        0.13        0.15      0.02 o
   0   4   2      110.18      114.13      3.74 o
   0   0   4       49.04       49.15      2.48 o
   1   4   1        0.35        0.36      0.08 o
   4   1   1        2.74        2.86      0.45 o
   0   1   4        0.45        0.45      0.10 o
   2   2   3        3.10        3.10      0.55 o
   2   3   2        0.67        0.63      0.13 o
   3   2   2        2.67        2.51      0.46 o
   0   5   0        5.44        5.72      0.90 o
   1   1   4        2.32        2.19      0.38 o
   3   1   3        0.71        0.63      0.16 o
   1   3   3        0.18        0.16      0.06 o
   0   2   4       11.07       11.32      1.56 o
   0   5   1        0.47        0.46      0.11 o
   1   4   2        3.04        3.22      0.64 o
   4   1   2        0.88        0.93      0.19 o
   3   3   0        0.06        0.05      0.02 o
   2   4   0       16.73       16.21      1.58 o
   4   2   0        9.20        8.92      0.87 o
   3   3   1       51.63       56.82      3.81 o
   0   4   3        0.04        0.04      0.05 o
   1   2   4       25.63       27.03      2.07 o
   2   1   4       21.94       23.15      1.77 o
   4   2   1        3.14        3.39      0.61 o
   2   4   1        1.93        2.09      0.38 o
   0   5   2       67.36       69.69      4.87 o
   1   5   0        1.62        1.71      0.18 o
   5   1   0        8.02        8.47      0.84 o
   0   3   4       35.70       40.19      3.05 o
   3   2   3       39.76       39.51      3.10 o
   2   3   3       14.00       13.91      1.13 o
   1   5   1       11.10       11.71      0.98 o
   5   1   1       22.91       24.18      2.02 o
   3   3   2       43.46       43.36      3.60 o
   4   1   3        4.13        4.29      0.98 o
   1   4   3        1.37        1.42      0.33 o
   4   2   2        3.64        3.79      0.90 o
   2   4   2        0.75        0.78      0.19 o
   2   2   4        0.16        0.15      0.06 o
   3   1   4        0.97        1.02      0.34 o
   1   3   4        1.90        2.00      0.66 o
   0   1   5        0.09        0.09      0.05 o
   0   6   0        1.29        1.27      0.49 o
   1   5   2        4.81        5.22      1.60 o
   5   1   2        1.30        1.41      0.44 o
   3   4   0        0.92        1.06      0.41 o
   4   3   0        1.00        1.15      0.45 o
   0   6   1        2.23        2.52      0.76 o
   0   5   3        1.15        1.28      0.39 o
   1   1   5        8.73        9.51      2.40 o
   0   4   4       25.77       28.27      9.16 o
