# Supplementary material for: Syntheses, crystal structures, and comparisons of rare-earth oxyapatites Ca2 RE 8(SiO4)6O2 (RE = La, Nd, Sm, Eu, or Yb) and NaLa9(SiO4)6O2
Source: Acta Crystallogr E Crystallogr Commun. 2019 Jun 21;75(Pt 7):1020–5. doi: 10.1107/S2056989019008442 (PMC6659328; doi:10.1107/S2056989019008442)
Supplement: Supplementary file 6 [file e-75-01020-Ca-Smsup10.hkl]

data_Ca-Sm
_cell_length_a 9.46696(6)
_cell_length_b 9.46696(6)
_cell_length_c 6.94810(5)
_cell_angle_alpha 90
_cell_angle_beta  90
_cell_angle_gamma 120
_shelx_F_squared_multiplier 1
loop_
_symmetry_equiv_pos_as_xyz
  'x, y, z '
  '-x, -y, z+1/2 '
  '-x+y, -x, -z+1/2 '
  '-x+y, -x, z '
  '-y, x-y, -z+1/2 '
  '-y, x-y, z '
  'y, -x+y, -z '
  'y, -x+y, z+1/2 '
  'x-y, x, -z '
  'x-y, x, z+1/2 '
  'x, y, -z+1/2 '
  '-x, -y, -z '
loop_
_refln_index_h
_refln_index_k
_refln_index_l
_refln_F_squared_calc
_refln_F_squared_meas
_refln_F_squared_sigma
_refln_observed_status
   0   1   0        0.60        0.59      0.02 o
   0   1   1        0.09        0.09      0.01 o
   1   1   0        0.28        0.28      0.02 o
   0   2   0       13.28       12.62      0.26 o
   1   1   1       16.12       15.29      0.31 o
   0   2   1        0.03        0.04      0.02 o
   0   0   2       14.82       14.79      0.38 o
   0   1   2       30.52       29.40      0.59 o
   2   1   0       20.38       20.00      0.44 o
   1   2   0       11.29       11.08      0.27 o
   2   1   1       77.04       75.73      0.87 o
   1   2   1       50.39       49.53      0.66 o
   1   1   2       50.87       49.16      0.74 o
   0   3   0       32.27       31.41      0.78 o
   0   2   2        2.69        2.61      0.20 o
   0   3   1        0.36        0.36      0.05 o
   2   2   0        0.39        0.37      0.05 o
   2   1   2        0.32        0.32      0.03 o
   1   2   2        3.60        3.66      0.32 o
   3   1   0        2.50        2.56      0.16 o
   1   3   0       10.08       10.35      0.60 o
   2   2   1        7.40        7.47      0.55 o
   0   1   3        0.35        0.34      0.04 o
   3   1   1        3.46        3.60      0.36 o
   1   3   1        0.16        0.16      0.02 o
   0   3   2        6.20        6.02      0.50 o
   1   1   3       27.13       27.54      1.26 o
   0   4   0       16.33       17.05      1.03 o
   0   2   3        3.03        3.09      0.37 o
   0   4   1        0.04        0.04      0.02 o
   2   2   2       65.67       68.01      2.25 o
   3   1   2       13.11       13.46      0.65 o
   1   3   2       26.04       26.74      1.23 o
   3   2   0        5.87        5.96      0.45 o
   2   3   0        7.93        8.04      0.60 o
   2   1   3       66.56       69.54      2.00 o
   1   2   3       38.81       40.55      1.30 o
   3   2   1       32.34       34.91      1.43 o
   2   3   1       23.30       25.15      1.05 o
   1   4   0       38.41       40.99      1.56 o
   4   1   0       25.21       26.91      1.07 o
   0   3   3        0.23        0.25      0.03 o
   0   4   2       88.89       94.23      3.03 o
   0   0   4       40.39       43.75      2.25 o
   4   1   1        2.20        2.29      0.19 o
   1   4   1        0.42        0.44      0.07 o
   0   1   4        0.50        0.47      0.08 o
   2   2   3        3.17        3.25      0.44 o
   2   3   2        0.33        0.34      0.06 o
   3   2   2        2.59        2.63      0.36 o
   0   5   0        5.38        5.53      0.74 o
   1   1   4        1.67        1.60      0.26 o
   3   1   3        0.39        0.38      0.08 o
   1   3   3        0.14        0.14      0.05 o
   0   2   4        9.44        9.67      1.14 o
   0   5   1        0.61        0.61      0.10 o
   1   4   2        2.06        2.14      0.34 o
   4   1   2        0.34        0.35      0.07 o
   3   3   0        0.06        0.06      0.01 o
   4   2   0        7.05        7.37      0.69 o
   2   4   0       12.69       13.25      1.24 o
   3   3   1       42.15       45.22      3.06 o
   0   4   3        0.03        0.03      0.05 o
   2   1   4       18.56       19.32      1.42 o
   1   2   4       20.19       21.02      1.55 o
   4   2   1        2.34        2.41      0.27 o
   2   4   1        0.61        0.62      0.10 o
   0   5   2       57.63       61.00      3.93 o
   5   1   0        4.92        5.11      0.65 o
   1   5   0        1.01        1.05      0.15 o
   0   3   4       28.38       30.32      2.34 o
   3   2   3       27.92       30.09      2.24 o
   2   3   3       10.83       11.67      0.90 o
   5   1   1       18.88       19.92      1.63 o
   1   5   1        8.91        9.40      0.77 o
   3   3   2       33.55       34.78      2.80 o
   1   4   3        1.62        1.64      0.29 o
   4   1   3        3.08        3.12      0.53 o
   2   4   2        0.63        0.64      0.11 o
   4   2   2        2.95        2.99      0.51 o
   2   2   4        0.10        0.10      0.02 o
   1   3   4        1.51        1.58      0.37 o
   3   1   4        0.59        0.62      0.15 o
   0   1   5        0.09        0.09      0.05 o
   0   6   0        1.26        1.26      0.31 o
   5   1   2        0.72        0.76      0.18 o
   1   5   2        4.29        4.54      1.00 o
   3   4   0        0.77        0.81      0.20 o
   4   3   0        1.56        1.64      0.41 o
   0   6   1        1.24        1.29      0.33 o
   0   5   3        0.54        0.56      0.17 o
