# Supplementary material for: Syntheses, crystal structures, and comparisons of rare-earth oxyapatites Ca2 RE 8(SiO4)6O2 (RE = La, Nd, Sm, Eu, or Yb) and NaLa9(SiO4)6O2
Source: Acta Crystallogr E Crystallogr Commun. 2019 Jun 21;75(Pt 7):1020–5. doi: 10.1107/S2056989019008442 (PMC6659328; doi:10.1107/S2056989019008442)
Supplement: Supplementary file 7 [file e-75-01020-Ca-Smsup4.rtv]

data_Ca-Sm

_pd_proc_2theta_range_min         10      
_pd_proc_2theta_range_max         70       
_pd_proc_2theta_range_inc         0.0092  
_pd_meas_step_count_time   1


loop_
      _pd_proc_point_id       
      _pd_meas_angle_2theta
      _pd_meas_counts_total
      _pd_calc_intensity_total
      _pd_proc_intensity_bkg_calc

1 10.0008176 5063 4988.45311 4987.07079
2 10.0101128 5077 4980.50021 4979.08407
3 10.019408 5175 4972.56628 4971.11506
4 10.0287032 5146 4964.65134 4963.16372
5 10.0379984 5093 4956.7554 4955.22999
6 10.0472936 4977 4948.87849 4947.31383
7 10.0565888 5045 4941.02063 4939.41518
8 10.065884 5089 4933.18186 4931.53398
9 10.0751792 4953 4925.3622 4923.6702
10 10.0844744 5117 4917.56171 4915.82378
11 10.0937696 5089 4909.78044 4907.99467
12 10.1030648 4920 4902.01843 4900.18282
13 10.11236 5122 4894.27576 4892.38818
14 10.1216552 5001 4886.5525 4884.61071
15 10.1309504 5005 4878.84873 4876.85034
16 10.1402456 4948 4871.16455 4869.10704
17 10.1495408 4781 4863.50006 4861.38075
18 10.158836 4980 4855.85538 4853.67142
19 10.1681312 5001 4848.23063 4845.97902
20 10.1774264 5112 4840.62596 4838.30348
21 10.1867216 5140 4833.04153 4830.64476
22 10.1960168 4878 4825.47752 4823.00281
23 10.205312 4901 4817.93411 4815.37759
24 10.2146072 4801 4810.41154 4807.76904
25 10.2239024 4882 4802.91004 4800.17712
26 10.2331976 4979 4795.42988 4792.60179
27 10.2424928 4881 4787.97134 4785.04298
28 10.251788 4949 4780.53477 4777.50067
29 10.2610832 4977 4773.12052 4769.97479
30 10.2703784 4854 4765.729 4762.46531
31 10.2796736 4732 4758.36064 4754.97218
32 10.2889688 4919 4751.01596 4747.49534
33 10.298264 4847 4743.69549 4740.03476
34 10.3075592 4758 4736.39987 4732.59039
35 10.3168544 4847 4729.12977 4725.16219
36 10.3261496 4839 4721.88596 4717.7501
37 10.3354448 4699 4714.66932 4710.35408
38 10.34474 4730 4707.48079 4702.97409
39 10.3540352 4723 4700.32149 4695.61007
40 10.3633304 4838 4693.19262 4688.262
41 10.3726256 4769 4686.0956 4680.92982
42 10.3819208 4706 4679.03199 4673.61348
43 10.391216 4771 4672.0036 4666.31294
44 10.4005112 4725 4665.0125 4659.02817
45 10.4098064 4710 4658.06104 4651.7591
46 10.4191016 4735 4651.15197 4644.50571
47 10.4283968 4740 4644.28847 4637.26794
48 10.437692 4684 4637.47426 4630.04576
49 10.4469872 4864 4630.71374 4622.83911
50 10.4562824 4749 4624.01216 4615.64796
51 10.4655776 4674 4617.37584 4608.47226
52 10.4748728 4508 4610.81258 4601.31196
53 10.484168 4700 4604.33209 4594.16704
54 10.4934632 4539 4597.94669 4587.03743
55 10.5027584 4655 4591.67223 4579.92311
56 10.5120536 4641 4585.52922 4572.82402
57 10.5213488 4495 4579.54407 4565.74013
58 10.530644 4673 4573.75046 4558.67139
59 10.5399392 4652 4568.19057 4551.61777
60 10.5492344 4603 4562.91654 4544.57921
61 10.5585296 4762 4557.99203 4537.55568
62 10.5678248 4637 4553.49419 4530.54714
63 10.57712 4584 4549.51604 4523.55354
64 10.5864152 4580 4546.16966 4516.57484
65 10.5957104 4691 4543.59021 4509.611
66 10.6050056 4732 4541.94119 4502.66199
67 10.6143008 4683 4541.4211 4495.72776
68 10.623596 4600 4542.27195 4488.80826
69 10.6328912 4704 4544.79025 4481.90347
70 10.6421864 4547 4549.34117 4475.01333
71 10.6514816 4594 4556.37686 4468.13781
72 10.6607768 4659 4566.46032 4461.27687
73 10.670072 4523 4580.2967 4454.43047
74 10.6793672 4799 4598.77443 4447.59857
75 10.6886624 4635 4623.01924 4440.78112
76 10.6979576 4696 4654.46334 4433.97809
77 10.7072528 4609 4694.92647 4427.18944
78 10.716548 4632 4746.68115 4420.41513
79 10.7258432 4837 4812.40225 4413.65513
80 10.7351384 4664 4894.77411 4406.90938
81 10.7444336 4874 4995.46875 4400.17786
82 10.7537288 4906 5113.34744 4393.46052
83 10.763024 4965 5241.9582 4386.75732
84 10.7723192 4960 5366.50455 4380.06824
85 10.7816144 5144 5461.1049 4373.39322
86 10.7909096 5078 5492.13897 4366.73223
87 10.8002048 5193 5437.87161 4360.08524
88 10.8095 5205 5310.89644 4353.45219
89 10.8187952 5140 5145.66197 4346.83307
90 10.8280904 4846 4969.42765 4340.22782
91 10.8373856 4785 4803.46867 4333.63642
92 10.8466808 4650 4665.97863 4327.05882
93 10.855976 4560 4563.26063 4320.49498
94 10.8652712 4605 4490.91664 4313.94487
95 10.8745664 4567 4440.65694 4307.40846
96 10.8838616 4357 4404.77981 4300.8857
97 10.8931568 4352 4377.87225 4294.37656
98 10.902452 4170 4356.63279 4287.881
99 10.9117472 4390 4339.11695 4281.39899
100 10.9210424 4474 4324.15122 4274.93048
101 10.9303376 4293 4310.99715 4268.47545
102 10.9396328 4302 4299.17052 4262.03386
103 10.948928 4252 4288.34223 4255.60566
104 10.9582232 4179 4278.28159 4249.19083
105 10.9675184 4282 4268.82266 4242.78933
106 10.9768136 4239 4259.84332 4236.40111
107 10.9861088 4213 4251.25195 4230.02616
108 10.995404 4281 4242.97864 4223.66443
109 11.0046992 4414 4234.96921 4217.31588
110 11.0139944 4240 4227.1811 4210.98049
111 11.0232896 4276 4219.58052 4204.65821
112 11.0325848 4233 4212.1403 4198.34902
113 11.04188 4267 4204.83839 4192.05287
114 11.0511752 4162 4197.65676 4185.76973
115 11.0604704 4214 4190.5805 4179.49957
116 11.0697656 4277 4183.59723 4173.24235
117 11.0790608 4220 4176.69658 4166.99804
118 11.088356 4118 4169.8698 4160.7666
119 11.0976512 4159 4163.10946 4154.548
120 11.1069464 4234 4156.40925 4148.34221
121 11.1162416 4222 4149.76373 4142.14919
122 11.1255368 4103 4143.16824 4135.96891
123 11.134832 4252 4136.61874 4129.80133
124 11.1441272 4135 4130.11169 4123.64642
125 11.1534224 4097 4123.64404 4117.50415
126 11.1627176 4113 4117.2131 4111.37449
127 11.1720128 4118 4110.81649 4105.25739
128 11.181308 3999 4104.45212 4099.15284
129 11.1906032 4171 4098.11814 4093.06078
130 11.1998984 4009 4091.81292 4086.9812
131 11.2091936 4058 4085.53497 4080.91406
132 11.2184888 4104 4079.283 4074.85932
133 11.227784 4113 4073.05581 4068.81696
134 11.2370792 4005 4066.85236 4062.78694
135 11.2463744 4006 4060.67169 4056.76923
136 11.2556696 4127 4054.51295 4050.76379
137 11.2649648 3973 4048.37534 4044.7706
138 11.27426 4074 4042.25816 4038.78962
139 11.2835552 3957 4036.16076 4032.82082
140 11.2928504 4030 4030.08256 4026.86417
141 11.3021456 4062 4024.02301 4020.91964
142 11.3114408 4029 4017.98163 4014.98719
143 11.320736 3997 4011.95795 4009.0668
144 11.3300312 4082 4005.95157 4003.15842
145 11.3393264 4101 3999.96209 3997.26204
146 11.3486216 3979 3993.98916 3991.37762
147 11.3579168 3992 3988.03246 3985.50513
148 11.367212 4007 3982.09167 3979.64454
149 11.3765072 3918 3976.16652 3973.79581
150 11.3858024 3942 3970.25674 3967.95892
151 11.3950976 3988 3964.36208 3962.13383
152 11.4043928 4028 3958.48231 3956.32052
153 11.413688 3933 3952.61723 3950.51895
154 11.4229832 3907 3946.76663 3944.7291
155 11.4322784 3864 3940.93032 3938.95093
156 11.4415736 3973 3935.10812 3933.18442
157 11.4508688 3893 3929.29986 3927.42953
158 11.460164 3869 3923.5054 3921.68623
159 11.4694592 3955 3917.72457 3915.95449
160 11.4787544 3898 3911.95724 3910.23429
161 11.4880496 3910 3906.20328 3904.5256
162 11.4973448 3896 3900.46255 3898.82838
163 11.50664 3865 3894.73495 3893.1426
164 11.5159352 3786 3889.02034 3887.46824
165 11.5252304 3797 3883.31864 3881.80526
166 11.5345256 3894 3877.62972 3876.15364
167 11.5438208 3828 3871.9535 3870.51336
168 11.553116 3810 3866.28987 3864.88436
169 11.5624112 3778 3860.63876 3859.26664
170 11.5717064 3706 3855.00006 3853.66016
171 11.5810016 3777 3849.37369 3848.0649
172 11.5902968 3795 3843.75959 3842.48081
173 11.599592 3736 3838.15766 3836.90789
174 11.6088872 3752 3832.56783 3831.34608
175 11.6181824 3690 3826.99004 3825.79538
176 11.6274776 3884 3821.42421 3820.25575
177 11.6367728 3793 3815.87027 3814.72716
178 11.646068 3754 3810.32817 3809.20958
179 11.6553632 3713 3804.79783 3803.70299
180 11.6646584 3717 3799.2792 3798.20736
181 11.6739536 3871 3793.77222 3792.72266
182 11.6832488 3818 3788.27683 3787.24886
183 11.692544 3684 3782.79297 3781.78593
184 11.7018392 3690 3777.3206 3776.33385
185 11.7111344 3728 3771.85965 3770.89259
186 11.7204296 3706 3766.41008 3765.46213
187 11.7297248 3789 3760.97184 3760.04243
188 11.73902 3733 3755.54487 3754.63346
189 11.7483152 3733 3750.12913 3749.23521
190 11.7576104 3740 3744.72458 3743.84764
191 11.7669056 3610 3739.33116 3738.47073
192 11.7762008 3760 3733.94883 3733.10445
193 11.785496 3654 3728.57756 3727.74877
194 11.7947912 3749 3723.21728 3722.40367
195 11.8040864 3706 3717.86798 3717.06912
196 11.8133816 3641 3712.52959 3711.74509
197 11.8226768 3599 3707.20208 3706.43155
198 11.831972 3587 3701.88541 3701.12849
199 11.8412672 3603 3696.57955 3695.83587
200 11.8505624 3663 3691.28445 3690.55368
201 11.8598576 3598 3686.00007 3685.28187
202 11.8691528 3559 3680.72638 3680.02043
203 11.878448 3740 3675.46335 3674.76932
204 11.8877432 3616 3670.21092 3669.52854
205 11.8970384 3622 3664.96908 3664.29804
206 11.9063336 3540 3659.73778 3659.0778
207 11.9156288 3489 3654.51699 3653.8678
208 11.924924 3626 3649.30667 3648.66801
209 11.9342192 3491 3644.10679 3643.47841
210 11.9435144 3605 3638.91732 3638.29897
211 11.9528096 3598 3633.73823 3633.12967
212 11.9621048 3489 3628.56947 3627.97047
213 11.9714 3502 3623.41103 3622.82136
214 11.9806952 3543 3618.26286 3617.68231
215 11.9899904 3518 3613.12493 3612.5533
216 11.9992856 3488 3607.99722 3607.43429
217 12.0085808 3577 3602.87969 3602.32527
218 12.017876 3511 3597.77231 3597.22621
219 12.0271712 3462 3592.67505 3592.13709
220 12.0364664 3550 3587.58787 3587.05788
221 12.0457616 3558 3582.51075 3581.98856
222 12.0550568 3534 3577.44365 3576.92909
223 12.064352 3521 3572.38653 3571.87947
224 12.0736472 3596 3567.33937 3566.83966
225 12.0829424 3562 3562.30212 3561.80964
226 12.0922376 3413 3557.27475 3556.78938
227 12.1015328 3435 3552.25722 3551.77887
228 12.110828 3410 3547.24948 3546.77807
229 12.1201232 3395 3542.25149 3541.78697
230 12.1294184 3522 3537.26321 3536.80554
231 12.1387136 3507 3532.28456 3531.83375
232 12.1480088 3399 3527.3155 3526.87159
233 12.157304 3498 3522.35593 3521.91902
234 12.1665992 3435 3517.40578 3516.97603
235 12.1758944 3466 3512.46493 3512.04259
236 12.1851896 3358 3507.53325 3507.11868
237 12.1944848 3430 3502.61054 3502.20427
238 12.20378 3341 3497.69656 3497.29935
239 12.2130752 3454 3492.79092 3492.40388
240 12.2223704 3421 3487.89308 3487.51785
241 12.2316656 3407 3483.00235 3482.64123
242 12.2409608 3377 3478.11806 3477.77401
243 12.250256 3387 3473.23967 3472.91614
244 12.2595512 3521 3468.36702 3468.06763
245 12.2688464 3332 3463.50202 3463.22843
246 12.2781416 3277 3458.65099 3458.39853
247 12.2874368 3368 3453.81832 3453.57791
248 12.296732 3282 3449.00046 3448.76653
249 12.3060272 3348 3444.19449 3443.96439
250 12.3153224 3363 3439.39866 3439.17146
251 12.3246176 3253 3434.6122 3434.38772
252 12.3339128 3327 3429.83495 3429.61314
253 12.343208 3375 3425.06689 3424.84769
254 12.3525032 3322 3420.308 3420.09137
255 12.3617984 3186 3415.55824 3415.34415
256 12.3710936 3421 3410.81761 3410.606
257 12.3803888 3303 3406.08608 3405.8769
258 12.389684 3370 3401.36362 3401.15684
259 12.3989792 3321 3396.6502 3396.44578
260 12.4082744 3438 3391.94582 3391.74372
261 12.4175696 3363 3387.25044 3387.05062
262 12.4268648 3325 3382.56405 3382.36646
263 12.43616 3348 3377.88661 3377.69123
264 12.4454552 3209 3373.21811 3373.0249
265 12.4547504 3246 3368.55853 3368.36745
266 12.4640456 3291 3363.90785 3363.71885
267 12.4733408 3365 3359.26603 3359.0791
268 12.482636 3259 3354.63307 3354.44816
269 12.4919312 3154 3350.00893 3349.82602
270 12.5012264 3178 3345.39359 3345.21265
271 12.5105216 3248 3340.78704 3340.60803
272 12.5198168 3281 3336.18924 3336.01215
273 12.529112 3184 3331.60017 3331.42498
274 12.5384072 3251 3327.01981 3326.84649
275 12.5477024 3149 3322.44814 3322.27668
276 12.5569976 3246 3317.88512 3317.71552
277 12.5662928 3238 3313.33072 3313.16298
278 12.575588 3253 3308.78492 3308.61905
279 12.5848832 3153 3304.24768 3304.08371
280 12.5941784 3203 3299.71897 3299.55694
281 12.6034736 3181 3295.19875 3295.03871
282 12.6127688 3131 3290.68697 3290.52901
283 12.622064 3188 3286.18358 3286.02782
284 12.6313592 3228 3281.68853 3281.53511
285 12.6406544 3242 3277.20173 3277.05086
286 12.6499496 3171 3272.72312 3272.57506
287 12.6592448 3275 3268.25258 3268.10769
288 12.66854 3305 3263.78998 3263.64872
289 12.6778352 3232 3259.33514 3259.19814
290 12.6871304 3204 3254.8878 3254.75592
291 12.6964256 3141 3250.44758 3250.32204
292 12.7057208 3277 3246.01393 3245.8965
293 12.715016 3044 3241.58616 3241.47926
294 12.7243112 3277 3237.16358 3237.0703
295 12.7336064 3136 3232.74566 3232.66962
296 12.7429016 3254 3228.33223 3228.27718
297 12.7521968 3148 3223.9252 3223.89297
298 12.761492 3147 3219.53095 3219.51696
299 12.7707872 3191 3215.15396 3215.14915
300 12.7800824 3057 3210.79067 3210.78951
301 12.7893776 3175 3206.43816 3206.43801
302 12.7986728 3147 3202.09466 3202.09465
303 12.807968 3109 3197.7594 3197.7594
304 12.8172632 3143 3193.43225 3193.43225
305 12.8265584 3179 3189.11317 3189.11317
306 12.8358536 3091 3184.80214 3184.80214
307 12.8451488 3096 3180.49916 3180.49916
308 12.854444 3122 3176.20419 3176.20419
309 12.8637392 3166 3171.91722 3171.91722
310 12.8730344 3092 3167.63822 3167.63822
311 12.8823296 3142 3163.3672 3163.3672
312 12.8916248 3087 3159.10411 3159.10411
313 12.90092 3149 3154.84895 3154.84895
314 12.9102152 3012 3150.60169 3150.60169
315 12.9195104 3228 3146.36232 3146.36232
316 12.9288056 3099 3142.13083 3142.13083
317 12.9381008 3103 3137.90718 3137.90718
318 12.947396 3176 3133.69136 3133.69136
319 12.9566912 3052 3129.48336 3129.48336
320 12.9659864 3139 3125.28316 3125.28316
321 12.9752816 3118 3121.09073 3121.09073
322 12.9845768 3038 3116.90606 3116.90606
323 12.993872 3183 3112.72914 3112.72914
324 13.0031672 3099 3108.55994 3108.55994
325 13.0124624 3069 3104.39844 3104.39844
326 13.0217576 3155 3100.24463 3100.24463
327 13.0310528 2986 3096.0985 3096.0985
328 13.040348 2999 3091.96001 3091.96001
329 13.0496432 3066 3087.82917 3087.82917
330 13.0589384 3060 3083.70593 3083.70593
331 13.0682336 2960 3079.5903 3079.5903
332 13.0775288 3128 3075.48225 3075.48225
333 13.086824 2978 3071.38176 3071.38176
334 13.0961192 3058 3067.28883 3067.28883
335 13.1054144 2993 3063.20342 3063.20342
336 13.1147096 3040 3059.12552 3059.12552
337 13.1240048 2976 3055.05512 3055.05512
338 13.1333 3032 3050.99219 3050.99219
339 13.1425952 3076 3046.93673 3046.93673
340 13.1518904 2984 3042.88871 3042.88871
341 13.1611856 2973 3038.84812 3038.84812
342 13.1704808 2982 3034.81493 3034.81493
343 13.179776 3028 3030.78914 3030.78914
344 13.1890712 2989 3026.77072 3026.77072
345 13.1983664 3015 3022.75966 3022.75966
346 13.2076616 3038 3018.75595 3018.75595
347 13.2169568 2988 3014.75955 3014.75955
348 13.226252 3049 3010.77047 3010.77047
349 13.2355472 2951 3006.78867 3006.78867
350 13.2448424 2950 3002.81415 3002.81415
351 13.2541376 2932 2998.84689 2998.84689
352 13.2634328 2960 2994.88687 2994.88687
353 13.272728 3036 2990.93408 2990.93408
354 13.2820232 3017 2986.98849 2986.98849
355 13.2913184 3058 2983.05009 2983.05009
356 13.3006136 2849 2979.11887 2979.11887
357 13.3099088 2948 2975.19481 2975.19481
358 13.319204 2911 2971.27789 2971.27789
359 13.3284992 3029 2967.3681 2967.3681
360 13.3377944 2949 2963.46542 2963.46542
361 13.3470896 2965 2959.56983 2959.56983
362 13.3563848 2913 2955.68132 2955.68132
363 13.36568 2975 2951.79988 2951.79988
364 13.3749752 2902 2947.92547 2947.92547
365 13.3842704 2921 2944.0581 2944.0581
366 13.3935656 2900 2940.19775 2940.19775
367 13.4028608 2978 2936.34439 2936.34439
368 13.412156 2933 2932.49801 2932.49801
369 13.4214512 2869 2928.6586 2928.6586
370 13.4307464 2947 2924.82614 2924.82614
371 13.4400416 2821 2921.00061 2921.00061
372 13.4493368 2948 2917.18201 2917.18201
373 13.458632 2874 2913.37031 2913.37031
374 13.4679272 2978 2909.56549 2909.56549
375 13.4772224 2847 2905.76755 2905.76755
376 13.4865176 2886 2901.97647 2901.97647
377 13.4958128 2895 2898.19223 2898.19223
378 13.505108 2862 2894.41481 2894.41481
379 13.5144032 2902 2890.64421 2890.64421
380 13.5236984 2836 2886.8804 2886.8804
381 13.5329936 2932 2883.12337 2883.12337
382 13.5422888 2786 2879.37311 2879.37311
383 13.551584 2747 2875.62959 2875.62959
384 13.5608792 2808 2871.89281 2871.89281
385 13.5701744 2809 2868.16275 2868.16275
386 13.5794696 2878 2864.4394 2864.4394
387 13.5887648 2804 2860.72273 2860.72273
388 13.59806 2783 2857.01274 2857.01274
389 13.6073552 2895 2853.30941 2853.30941
390 13.6166504 2883 2849.61273 2849.61273
391 13.6259456 2853 2845.92267 2845.92267
392 13.6352408 2918 2842.23923 2842.23923
393 13.644536 2795 2838.56239 2838.56239
394 13.6538312 2819 2834.89213 2834.89213
395 13.6631264 2795 2831.22845 2831.22845
396 13.6724216 2860 2827.57132 2827.57132
397 13.6817168 2851 2823.92073 2823.92073
398 13.691012 2837 2820.27668 2820.27668
399 13.7003072 2803 2816.63913 2816.63913
400 13.7096024 2789 2813.00808 2813.00808
401 13.7188976 2880 2809.38351 2809.38351
402 13.7281928 2829 2805.76542 2805.76542
403 13.737488 2816 2802.15378 2802.15378
404 13.7467832 2870 2798.54858 2798.54858
405 13.7560784 2777 2794.9498 2794.9498
406 13.7653736 2781 2791.35744 2791.35744
407 13.7746688 2844 2787.77148 2787.77148
408 13.783964 2729 2784.1919 2784.1919
409 13.7932592 2751 2780.61868 2780.61868
410 13.8025544 2757 2777.05183 2777.05183
411 13.8118496 2806 2773.49131 2773.49131
412 13.8211448 2813 2769.93712 2769.93712
413 13.83044 2822 2766.38925 2766.38925
414 13.8397352 2783 2762.84768 2762.84768
415 13.8490304 2723 2759.31239 2759.31239
416 13.8583256 2834 2755.78337 2755.78337
417 13.8676208 2762 2752.26061 2752.26061
418 13.876916 2756 2748.74409 2748.74409
419 13.8862112 2812 2745.23381 2745.23381
420 13.8955064 2768 2741.72974 2741.72974
421 13.9048016 2817 2738.23187 2738.23187
422 13.9140968 2727 2734.74019 2734.74019
423 13.923392 2668 2731.25469 2731.25469
424 13.9326872 2825 2727.77535 2727.77535
425 13.9419824 2692 2724.30216 2724.30216
426 13.9512776 2655 2720.8351 2720.8351
427 13.9605728 2746 2717.37417 2717.37417
428 13.969868 2672 2713.91934 2713.91934
429 13.9791632 2681 2710.47061 2710.47061
430 13.9884584 2807 2707.02796 2707.02796
431 13.9977536 2687 2703.59137 2703.59137
432 14.0070488 2761 2700.16085 2700.16085
433 14.016344 2632 2696.73636 2696.73636
434 14.0256392 2719 2693.3179 2693.3179
435 14.0349344 2751 2689.90546 2689.90546
436 14.0442296 2783 2686.49902 2686.49902
437 14.0535248 2656 2683.09857 2683.09857
438 14.06282 2697 2679.70409 2679.70409
439 14.0721152 2702 2676.31558 2676.31558
440 14.0814104 2583 2672.93302 2672.93302
441 14.0907056 2697 2669.55639 2669.55639
442 14.1000008 2695 2666.18569 2666.18569
443 14.109296 2785 2662.8209 2662.8209
444 14.1185912 2713 2659.46201 2659.46201
445 14.1278864 2736 2656.109 2656.109
446 14.1371816 2719 2652.76186 2652.76186
447 14.1464768 2633 2649.42059 2649.42059
448 14.155772 2701 2646.08516 2646.08516
449 14.1650672 2660 2642.75557 2642.75557
450 14.1743624 2640 2639.4318 2639.4318
451 14.1836576 2604 2636.11384 2636.11384
452 14.1929528 2593 2632.80167 2632.80167
453 14.202248 2663 2629.49529 2629.49529
454 14.2115432 2628 2626.19468 2626.19468
455 14.2208384 2574 2622.89983 2622.89983
456 14.2301336 2711 2619.61073 2619.61073
457 14.2394288 2624 2616.32736 2616.32736
458 14.248724 2713 2613.04972 2613.04972
459 14.2580192 2565 2609.77778 2609.77778
460 14.2673144 2732 2606.51154 2606.51154
461 14.2766096 2667 2603.25098 2603.25098
462 14.2859048 2610 2599.9961 2599.9961
463 14.2952 2683 2596.74688 2596.74688
464 14.3044952 2622 2593.50331 2593.50331
465 14.3137904 2608 2590.26537 2590.26537
466 14.3230856 2553 2587.03306 2587.03306
467 14.3323808 2629 2583.80636 2583.80636
468 14.341676 2583 2580.58526 2580.58526
469 14.3509712 2632 2577.36974 2577.36974
470 14.3602664 2646 2574.15981 2574.15981
471 14.3695616 2678 2570.95543 2570.95543
472 14.3788568 2620 2567.75661 2567.75661
473 14.388152 2637 2564.56333 2564.56333
474 14.3974472 2582 2561.37558 2561.37558
475 14.4067424 2617 2558.19334 2558.19334
476 14.4160376 2573 2555.01661 2555.01661
477 14.4253328 2603 2551.84538 2551.84537
478 14.434628 2569 2548.67962 2548.67962
479 14.4439232 2647 2545.51933 2545.51933
480 14.4532184 2499 2542.3645 2542.3645
481 14.4625136 2600 2539.21512 2539.21512
482 14.4718088 2564 2536.07117 2536.07117
483 14.481104 2538 2532.93265 2532.93264
484 14.4903992 2571 2529.79954 2529.79953
485 14.4996944 2575 2526.67184 2526.67181
486 14.5089896 2582 2523.54954 2523.54949
487 14.5182848 2534 2520.43262 2520.43254
488 14.52758 2437 2517.32109 2517.32095
489 14.5368752 2566 2514.21494 2514.21472
490 14.5461704 2546 2511.11417 2511.11383
491 14.5554656 2534 2508.01878 2508.01828
492 14.5647608 2565 2504.92881 2504.92804
493 14.574056 2468 2501.84429 2501.84311
494 14.5833512 2565 2498.76531 2498.76348
495 14.5926464 2487 2495.69199 2495.68914
496 14.6019416 2420 2492.62442 2492.62007
497 14.6112368 2497 2489.56238 2489.55627
498 14.620532 2466 2486.50516 2486.49772
499 14.6298272 2471 2483.45239 2483.44441
500 14.6391224 2409 2480.40448 2480.39633
501 14.6484176 2530 2477.3617 2477.35347
502 14.6577128 2475 2474.32412 2474.31581
503 14.667008 2533 2471.29174 2471.28336
504 14.6763032 2588 2468.26455 2468.25609
505 14.6855984 2474 2465.24254 2465.234
506 14.6948936 2425 2462.22569 2462.21707
507 14.7041888 2519 2459.214 2459.2053
508 14.713484 2456 2456.20745 2456.19867
509 14.7227792 2467 2453.20603 2453.19717
510 14.7320744 2457 2450.20974 2450.20079
511 14.7413696 2430 2447.21855 2447.20953
512 14.7506648 2425 2444.23247 2444.22336
513 14.75996 2498 2441.25148 2441.24228
514 14.7692552 2400 2438.27557 2438.26628
515 14.7785504 2474 2435.30473 2435.29535
516 14.7878456 2564 2432.33895 2432.32948
517 14.7971408 2436 2429.37821 2429.36865
518 14.806436 2437 2426.42251 2426.41286
519 14.8157312 2456 2423.47184 2423.46209
520 14.8250264 2425 2420.52618 2420.51634
521 14.8343216 2475 2417.58553 2417.57559
522 14.8436168 2301 2414.64988 2414.63984
523 14.852912 2462 2411.71921 2411.70906
524 14.8622072 2461 2408.79352 2408.78327
525 14.8715024 2387 2405.87279 2405.86243
526 14.8807976 2417 2402.95701 2402.94655
527 14.8900928 2443 2400.04618 2400.03561
528 14.899388 2488 2397.14028 2397.1296
529 14.9086832 2409 2394.2393 2394.22851
530 14.9179784 2478 2391.34323 2391.33234
531 14.9272736 2403 2388.45207 2388.44106
532 14.9365688 2362 2385.5658 2385.55468
533 14.945864 2328 2382.68442 2382.67317
534 14.9551592 2365 2379.8079 2379.79654
535 14.9644544 2457 2376.93625 2376.92477
536 14.9737496 2399 2374.06945 2374.05784
537 14.9830448 2311 2371.20749 2371.19576
538 14.99234 2468 2368.35037 2368.3385
539 15.0016352 2376 2365.49806 2365.48607
540 15.0109304 2293 2362.65057 2362.63845
541 15.0202256 2447 2359.80788 2359.79562
542 15.0295208 2411 2356.96998 2356.95759
543 15.038816 2378 2354.13687 2354.12434
544 15.0481112 2413 2351.30852 2351.29585
545 15.0574064 2438 2348.48495 2348.47213
546 15.0667016 2317 2345.66612 2345.65316
547 15.0759968 2357 2342.85204 2342.83893
548 15.085292 2404 2340.0427 2340.02942
549 15.0945872 2358 2337.23809 2337.22464
550 15.1038824 2384 2334.4382 2334.42458
551 15.1131776 2200 2331.64302 2331.62921
552 15.1224728 2307 2328.85256 2328.83853
553 15.131768 2290 2326.06681 2326.05254
554 15.1410632 2330 2323.28577 2323.27122
555 15.1503584 2306 2320.50946 2320.49456
556 15.1596536 2266 2317.73789 2317.72256
557 15.1689488 2403 2314.97112 2314.9552
558 15.178244 2353 2312.20923 2312.19247
559 15.1875392 2395 2309.45235 2309.43437
560 15.1968344 2382 2306.70056 2306.68089
561 15.2061296 2306 2303.95366 2303.93201
562 15.2154248 2256 2301.21092 2301.18772
563 15.22472 2300 2298.47199 2298.44803
564 15.2340152 2400 2295.73726 2295.71291
565 15.2433104 2332 2293.00702 2292.98236
566 15.2526056 2280 2290.28134 2290.25636
567 15.2619008 2225 2287.56022 2287.53492
568 15.271196 2234 2284.84364 2284.81802
569 15.2804912 2352 2282.1316 2282.10564
570 15.2897864 2330 2279.42409 2279.39779
571 15.2990816 2299 2276.72109 2276.69445
572 15.3083768 2265 2274.02261 2273.99562
573 15.317672 2341 2271.32862 2271.30127
574 15.3269672 2252 2268.63913 2268.61142
575 15.3362624 2254 2265.95412 2265.92603
576 15.3455576 2252 2263.27359 2263.24512
577 15.3548528 2332 2260.59751 2260.56866
578 15.364148 2208 2257.9259 2257.89665
579 15.3734432 2233 2255.25873 2255.22908
580 15.3827384 2247 2252.596 2252.56593
581 15.3920336 2265 2249.9377 2249.90721
582 15.4013288 2358 2247.28383 2247.25291
583 15.410624 2273 2244.63436 2244.603
584 15.4199192 2339 2241.9893 2241.95749
585 15.4292144 2331 2239.34863 2239.31636
586 15.4385096 2173 2236.71235 2236.67961
587 15.4478048 2251 2234.08044 2234.04723
588 15.4571 2244 2231.45291 2231.4192
589 15.4663952 2300 2228.82974 2228.79553
590 15.4756904 2248 2226.21091 2226.1762
591 15.4849856 2186 2223.59644 2223.56119
592 15.4942808 2098 2220.98629 2220.95052
593 15.503576 2272 2218.38048 2218.34415
594 15.5128712 2265 2215.77898 2215.74209
595 15.5221664 2276 2213.18179 2213.14433
596 15.5314616 2205 2210.5889 2210.55086
597 15.5407568 2220 2208.00031 2207.96167
598 15.550052 2219 2205.416 2205.37674
599 15.5593472 2234 2202.83597 2202.79608
600 15.5686424 2236 2200.26021 2200.21968
601 15.5779376 2142 2197.68871 2197.64752
602 15.5872328 2183 2195.12147 2195.07959
603 15.596528 2160 2192.55846 2192.5159
604 15.6058232 2201 2189.9997 2189.95642
605 15.6151184 2186 2187.44516 2187.40115
606 15.6244136 2176 2184.89485 2184.85009
607 15.6337088 2160 2182.34875 2182.30322
608 15.643004 2158 2179.80685 2179.76054
609 15.6522992 2196 2177.26915 2177.22203
610 15.6615944 2292 2174.73565 2174.6877
611 15.6708896 2235 2172.20632 2172.15752
612 15.6801848 2206 2169.68117 2169.6315
613 15.68948 2197 2167.16019 2167.10962
614 15.6987752 2182 2164.64337 2164.59187
615 15.7080704 2201 2162.1307 2162.07826
616 15.7173656 2166 2159.62217 2159.56876
617 15.7266608 2213 2157.11779 2157.06337
618 15.735956 2204 2154.61753 2154.56208
619 15.7452512 2193 2152.1214 2152.06489
620 15.7545464 2198 2149.62939 2149.57179
621 15.7638416 2163 2147.14148 2147.08276
622 15.7731368 2164 2144.65768 2144.5978
623 15.782432 2125 2142.17797 2142.11691
624 15.7917272 2193 2139.70236 2139.64006
625 15.8010224 2117 2137.23082 2137.16727
626 15.8103176 2179 2134.76337 2134.69851
627 15.8196128 2180 2132.29998 2132.23378
628 15.828908 2175 2129.84065 2129.77307
629 15.8382032 2126 2127.38539 2127.31637
630 15.8474984 2098 2124.93417 2124.86368
631 15.8567936 2048 2122.487 2122.41499
632 15.8660888 2187 2120.04387 2119.97028
633 15.875384 2097 2117.60477 2117.52956
634 15.8846792 2146 2115.1697 2115.09281
635 15.8939744 2105 2112.73865 2112.66002
636 15.9032696 2146 2110.31162 2110.2312
637 15.9125648 2122 2107.8886 2107.80632
638 15.92186 2147 2105.46959 2105.38538
639 15.9311552 2190 2103.05458 2102.96838
640 15.9404504 2113 2100.64357 2100.55531
641 15.9497456 2077 2098.23655 2098.14615
642 15.9590408 2165 2095.83352 2095.74091
643 15.968336 2188 2093.43448 2093.33956
644 15.9776312 2128 2091.03942 2090.94211
645 15.9869264 2127 2088.64833 2088.54855
646 15.9962216 2156 2086.26123 2086.15887
647 16.0055168 2121 2083.87809 2083.77307
648 16.014812 2149 2081.49893 2081.39112
649 16.0241072 2047 2079.12374 2079.01304
650 16.0334024 2110 2076.75251 2076.6388
651 16.0426976 2185 2074.38525 2074.2684
652 16.0519928 2123 2072.02196 2071.90184
653 16.061288 2074 2069.66263 2069.5391
654 16.0705832 2108 2067.30727 2067.18019
655 16.0798784 2122 2064.95588 2064.82508
656 16.0891736 2103 2062.60846 2062.47378
657 16.0984688 2105 2060.265 2060.12627
658 16.107764 2050 2057.92553 2057.78256
659 16.1170592 2022 2055.59003 2055.44262
660 16.1263544 2157 2053.25851 2053.10646
661 16.1356496 2035 2050.93099 2050.77407
662 16.1449448 2096 2048.60747 2048.44543
663 16.15424 2029 2046.28795 2046.12055
664 16.1635352 2133 2043.97244 2043.79941
665 16.1728304 2053 2041.66097 2041.48201
666 16.1821256 2110 2039.35353 2039.16834
667 16.1914208 2102 2037.05015 2036.85839
668 16.200716 2051 2034.75084 2034.55215
669 16.2100112 2043 2032.45563 2032.24962
670 16.2193064 2024 2030.16452 2029.9508
671 16.2286016 2097 2027.87756 2027.65566
672 16.2378968 2050 2025.59476 2025.36422
673 16.247192 2052 2023.31615 2023.07645
674 16.2564872 2016 2021.04178 2020.79235
675 16.2657824 2043 2018.77168 2018.51192
676 16.2750776 1981 2016.5059 2016.23514
677 16.2843728 2022 2014.24448 2013.96202
678 16.293668 2076 2011.98748 2011.69254
679 16.3029632 2019 2009.73498 2009.42669
680 16.3122584 2000 2007.48703 2007.16447
681 16.3215536 1952 2005.24373 2004.90588
682 16.3308488 2003 2003.00516 2002.6509
683 16.340144 2018 2000.77143 2000.39952
684 16.3494392 2028 1998.54267 1998.15175
685 16.3587344 2029 1996.31901 1995.90757
686 16.3680296 2001 1994.10062 1993.66698
687 16.3773248 2000 1991.88766 1991.42997
688 16.38662 1957 1989.68036 1989.19652
689 16.3959152 2028 1987.47896 1986.96665
690 16.4052104 1984 1985.28373 1984.74033
691 16.4145056 1974 1983.09502 1982.51757
692 16.4238008 1984 1980.9132 1980.29835
693 16.433096 1943 1978.73873 1978.08267
694 16.4423912 1983 1976.57216 1975.87052
695 16.4516864 1939 1974.41413 1973.66189
696 16.4609816 1993 1972.26542 1971.45678
697 16.4702768 1903 1970.12699 1969.25519
698 16.479572 1985 1967.99998 1967.05709
699 16.4888672 1945 1965.88584 1964.86249
700 16.4981624 1981 1963.78639 1962.67139
701 16.5074576 1995 1961.70393 1960.48376
702 16.5167528 2030 1959.64148 1958.29962
703 16.526048 1968 1957.60304 1956.11894
704 16.5353432 1982 1955.59403 1953.94173
705 16.5446384 1957 1953.62187 1951.76797
706 16.5539336 1935 1951.69671 1949.59767
707 16.5632288 2011 1949.83231 1947.4308
708 16.572524 1971 1948.04691 1945.26738
709 16.5818192 1955 1946.36386 1943.10738
710 16.5911144 1865 1944.81244 1940.95081
711 16.6004096 2028 1943.43142 1938.79765
712 16.6097048 1958 1942.27584 1936.64791
713 16.619 1939 1941.41789 1934.50156
714 16.6282952 1990 1940.95221 1932.35862
715 16.6375904 1909 1941.00437 1930.21907
716 16.6468856 1942 1941.74096 1928.08289
717 16.6561808 1985 1943.38027 1925.9501
718 16.665476 2009 1946.19685 1923.82068
719 16.6747712 2022 1950.49617 1921.69462
720 16.6840664 1917 1956.49664 1919.57192
721 16.6933616 1983 1964.02159 1917.45258
722 16.7026568 2053 1971.99256 1915.33657
723 16.711952 1900 1978.06377 1913.22391
724 16.7212472 1902 1979.28592 1911.11458
725 16.7305424 1925 1974.43147 1909.00858
726 16.7398376 1879 1965.76967 1906.90589
727 16.7491328 1984 1956.78187 1904.80652
728 16.758428 2011 1948.49972 1902.71045
729 16.7677232 1972 1939.70647 1900.61769
730 16.7770184 1942 1929.74784 1898.52822
731 16.7863136 1897 1919.75657 1896.44204
732 16.7956088 1871 1911.20897 1894.35914
733 16.804904 1865 1904.54949 1892.27951
734 16.8141992 1941 1899.41487 1890.20315
735 16.8234944 1946 1895.29 1888.13006
736 16.8327896 1845 1891.79686 1886.06023
737 16.8420848 1896 1888.70464 1883.99364
738 16.85138 1932 1885.87666 1881.9303
739 16.8606752 1922 1883.23002 1879.87019
740 16.8699704 1924 1880.71247 1877.81332
741 16.8792656 1929 1878.28979 1875.75968
742 16.8885608 1854 1875.93876 1873.70925
743 16.897856 1876 1873.64317 1871.66204
744 16.9071512 1908 1871.39141 1869.61803
745 16.9164464 1970 1869.17494 1867.57723
746 16.9257416 1914 1866.9874 1865.53962
747 16.9350368 1898 1864.82393 1863.5052
748 16.944332 1974 1862.68078 1861.47396
749 16.9536272 1873 1860.55501 1859.4459
750 16.9629224 1775 1858.44429 1857.42101
751 16.9722176 1799 1856.34675 1855.39929
752 16.9815128 1831 1854.26088 1853.38072
753 16.990808 1870 1852.18543 1851.36531
754 17.0001032 1834 1850.1194 1849.35304
755 17.0093984 1810 1848.06193 1847.34392
756 17.0186936 1833 1846.0123 1845.33793
757 17.0279888 1867 1843.96993 1843.33507
758 17.037284 1833 1841.9343 1841.33533
759 17.0465792 1822 1839.90499 1839.33871
760 17.0558744 1804 1837.88161 1837.34521
761 17.0651696 1805 1835.86386 1835.3548
762 17.0744648 1856 1833.85145 1833.3675
763 17.08376 1867 1831.84416 1831.38329
764 17.0930552 1819 1829.84178 1829.40217
765 17.1023504 1837 1827.84414 1827.42413
766 17.1116456 1753 1825.85108 1825.44916
767 17.1209408 1835 1823.86249 1823.47727
768 17.130236 1914 1821.87829 1821.50844
769 17.1395312 1880 1819.89842 1819.54267
770 17.1488264 1791 1817.92289 1817.57996
771 17.1581216 1834 1815.95183 1815.62029
772 17.1674168 1811 1813.98554 1813.66366
773 17.176712 1798 1812.02438 1811.71007
774 17.1860072 1747 1810.06813 1809.75951
775 17.1953024 1813 1808.11508 1807.81197
776 17.2045976 1809 1806.16318 1805.86745
777 17.2138928 1742 1804.21362 1803.92595
778 17.223188 1799 1802.26734 1801.98745
779 17.2324832 1800 1800.32453 1800.05195
780 17.2417784 1851 1798.38517 1798.11945
781 17.2510736 1824 1796.44921 1796.18994
782 17.2603688 1804 1794.51663 1794.26342
783 17.269664 1809 1792.5874 1792.33987
784 17.2789592 1757 1790.66148 1790.4193
785 17.2882544 1814 1788.73885 1788.5017
786 17.2975496 1786 1786.81949 1786.58706
787 17.3068448 1778 1784.90336 1784.67537
788 17.31614 1781 1782.99046 1782.76664
789 17.3254352 1751 1781.08075 1780.86086
790 17.3347304 1740 1779.17422 1778.95801
791 17.3440256 1759 1777.27085 1777.0581
792 17.3533208 1752 1775.37062 1775.16112
793 17.362616 1756 1773.47352 1773.26706
794 17.3719112 1772 1771.57953 1771.37592
795 17.3812064 1798 1769.68864 1769.4877
796 17.3905016 1750 1767.80083 1767.60238
797 17.3997968 1782 1765.91608 1765.71996
798 17.409092 1727 1764.0344 1763.84045
799 17.4183872 1821 1762.15576 1761.96382
800 17.4276824 1727 1760.28015 1760.09008
801 17.4369776 1853 1758.40756 1758.21922
802 17.4462728 1783 1756.53798 1756.35123
803 17.455568 1707 1754.67141 1754.48611
804 17.4648632 1786 1752.80782 1752.62386
805 17.4741584 1672 1750.94721 1750.76447
806 17.4834536 1767 1749.08958 1748.90793
807 17.4927488 1794 1747.23491 1747.05424
808 17.502044 1737 1745.38319 1745.2034
809 17.5113392 1774 1743.53442 1743.35539
810 17.5206344 1825 1741.68859 1741.51021
811 17.5299296 1770 1739.84569 1739.66787
812 17.5392248 1755 1738.00571 1737.82834
813 17.54852 1694 1736.16865 1735.99163
814 17.5578152 1762 1734.33449 1734.15773
815 17.5671104 1775 1732.50324 1732.32664
816 17.5764056 1738 1730.67488 1730.49836
817 17.5857008 1697 1728.84941 1728.67286
818 17.594996 1699 1727.02682 1726.85016
819 17.6042912 1784 1725.20711 1725.03025
820 17.6135864 1702 1723.39027 1723.21311
821 17.6228816 1748 1721.57629 1721.39875
822 17.6321768 1741 1719.76518 1719.58716
823 17.641472 1763 1717.95691 1717.77834
824 17.6507672 1846 1716.1515 1715.97227
825 17.6600624 1713 1714.34893 1714.16896
826 17.6693576 1700 1712.5492 1712.36841
827 17.6786528 1757 1710.7523 1710.57059
828 17.687948 1679 1708.95824 1708.77552
829 17.6972432 1631 1707.16699 1706.98318
830 17.7065384 1721 1705.37857 1705.19357
831 17.7158336 1795 1703.59297 1703.40668
832 17.7251288 1736 1701.81018 1701.62252
833 17.734424 1703 1700.0302 1699.84107
834 17.7437192 1788 1698.25302 1698.06233
835 17.7530144 1699 1696.47865 1696.28629
836 17.7623096 1766 1694.70707 1694.51295
837 17.7716048 1708 1692.93829 1692.74231
838 17.7809 1726 1691.17231 1690.97436
839 17.7901952 1671 1689.40912 1689.20909
840 17.7994904 1755 1687.64871 1687.4465
841 17.8087856 1655 1685.89109 1685.68659
842 17.8180808 1630 1684.13626 1683.92935
843 17.827376 1677 1682.38421 1682.17477
844 17.8366712 1757 1680.63493 1680.42285
845 17.8459664 1656 1678.88844 1678.67359
846 17.8552616 1742 1677.14473 1676.92698
847 17.8645568 1649 1675.40379 1675.18301
848 17.873852 1671 1673.66563 1673.44169
849 17.8831472 1699 1671.93025 1671.703
850 17.8924424 1722 1670.19765 1669.96694
851 17.9017376 1739 1668.46782 1668.23351
852 17.9110328 1632 1666.74077 1666.5027
853 17.920328 1670 1665.01651 1664.77451
854 17.9296232 1658 1663.29502 1663.04892
855 17.9389184 1668 1661.57632 1661.32595
856 17.9482136 1666 1659.8604 1659.60558
857 17.9575088 1688 1658.14727 1657.8878
858 17.966804 1627 1656.43694 1656.17262
859 17.9760992 1692 1654.7294 1654.46003
860 17.9853944 1703 1653.02466 1652.75002
861 17.9946896 1811 1651.32273 1651.04259
862 18.0039848 1635 1649.62361 1649.33773
863 18.01328 1610 1647.92731 1647.63544
864 18.0225752 1706 1646.23384 1645.93572
865 18.0318704 1643 1644.5432 1644.23855
866 18.0411656 1715 1642.8554 1642.54395
867 18.0504608 1618 1641.17046 1640.85189
868 18.059756 1625 1639.48839 1639.16238
869 18.0690512 1661 1637.80919 1637.4754
870 18.0783464 1646 1636.13288 1635.79097
871 18.0876416 1676 1634.45948 1634.10907
872 18.0969368 1664 1632.78901 1632.4297
873 18.106232 1668 1631.12147 1630.75284
874 18.1155272 1735 1629.45689 1629.07851
875 18.1248224 1659 1627.7953 1627.40669
876 18.1341176 1584 1626.13671 1625.73738
877 18.1434128 1683 1624.48115 1624.07058
878 18.152708 1672 1622.82866 1622.40627
879 18.1620032 1566 1621.17925 1620.74446
880 18.1712984 1734 1619.53297 1619.08514
881 18.1805936 1627 1617.88985 1617.42831
882 18.1898888 1664 1616.24993 1615.77396
883 18.199184 1671 1614.61326 1614.12209
884 18.2084792 1596 1612.97988 1612.47269
885 18.2177744 1710 1611.34985 1610.82576
886 18.2270696 1676 1609.72322 1609.18129
887 18.2363648 1656 1608.10006 1607.53928
888 18.24566 1615 1606.48043 1605.89973
889 18.2549552 1633 1604.8644 1604.26263
890 18.2642504 1556 1603.25206 1602.62797
891 18.2735456 1672 1601.64347 1600.99576
892 18.2828408 1616 1600.03872 1599.36598
893 18.292136 1650 1598.43787 1597.73864
894 18.3014312 1610 1596.84097 1596.11372
895 18.3107264 1561 1595.24802 1594.49123
896 18.3200216 1694 1593.65912 1592.87116
897 18.3293168 1601 1592.07466 1591.25351
898 18.338612 1644 1590.49556 1589.63827
899 18.3479072 1664 1588.92238 1588.02543
900 18.3572024 1650 1587.35495 1586.41499
901 18.3664976 1588 1585.7933 1584.80696
902 18.3757928 1615 1584.23767 1583.20132
903 18.385088 1542 1582.68843 1581.59806
904 18.3943832 1630 1581.14604 1579.9972
905 18.4036784 1597 1579.61098 1578.39871
906 18.4129736 1619 1578.08383 1576.8026
907 18.4222688 1569 1576.56527 1575.20886
908 18.431564 1594 1575.05605 1573.6175
909 18.4408592 1619 1573.55708 1572.02849
910 18.4501544 1640 1572.0694 1570.44185
911 18.4594496 1636 1570.59425 1568.85756
912 18.4687448 1569 1569.13309 1567.27562
913 18.47804 1584 1567.68766 1565.69603
914 18.4873352 1590 1566.26005 1564.11878
915 18.4966304 1601 1564.85277 1562.54387
916 18.5059256 1631 1563.46891 1560.97129
917 18.5152208 1620 1562.11227 1559.40105
918 18.524516 1545 1560.78756 1557.83313
919 18.5338112 1523 1559.50076 1556.26753
920 18.5431064 1584 1558.25954 1554.70425
921 18.5524016 1604 1557.0739 1553.14328
922 18.5616968 1599 1555.9572 1551.58462
923 18.570992 1590 1554.92762 1550.02827
924 18.5802872 1584 1554.0103 1548.47422
925 18.5895824 1585 1553.24011 1546.92247
926 18.5988776 1601 1552.66513 1545.37301
927 18.6081728 1471 1552.35082 1543.82584
928 18.617468 1599 1552.38552 1542.28095
929 18.6267632 1545 1552.88805 1540.73834
930 18.6360584 1540 1554.01847 1539.19802
931 18.6453536 1595 1555.99274 1537.65996
932 18.6546488 1567 1559.10265 1536.12417
933 18.663944 1515 1563.74201 1534.59065
934 18.6732392 1598 1570.43788 1533.05938
935 18.6825344 1542 1579.87773 1531.53038
936 18.6918296 1557 1592.89473 1530.00362
937 18.7011248 1608 1610.29345 1528.47912
938 18.71042 1633 1632.24894 1526.95686
939 18.7197152 1602 1656.99401 1525.43683
940 18.7290104 1638 1679.24341 1523.91905
941 18.7383056 1630 1690.6498 1522.4035
942 18.7476008 1661 1685.33415 1520.89017
943 18.756896 1624 1667.40255 1519.37907
944 18.7661912 1717 1648.30035 1517.8702
945 18.7754864 1595 1634.1452 1516.36353
946 18.7847816 1596 1621.89833 1514.85908
947 18.7940768 1618 1605.98936 1513.35684
948 18.803372 1572 1585.51597 1511.85681
949 18.8126672 1587 1564.91065 1510.35897
950 18.8219624 1616 1548.25855 1508.86334
951 18.8312576 1493 1536.26255 1507.36989
952 18.8405528 1466 1527.77672 1505.87864
953 18.849848 1533 1521.5515 1504.38957
954 18.8591432 1535 1516.74079 1502.90268
955 18.8684384 1476 1512.83614 1501.41797
956 18.8777336 1493 1509.53422 1499.93543
957 18.8870288 1541 1506.64868 1498.45506
958 18.896324 1446 1504.06057 1496.97686
959 18.9056192 1477 1501.69116 1495.50083
960 18.9149144 1576 1499.48658 1494.02695
961 18.9242096 1503 1497.40895 1492.55522
962 18.9335048 1490 1495.43092 1491.08565
963 18.9428 1483 1493.53233 1489.61822
964 18.9520952 1456 1491.69805 1488.15294
965 18.9613904 1449 1489.91652 1486.68979
966 18.9706856 1407 1488.17875 1485.22878
967 18.9799808 1538 1486.47772 1483.76991
968 18.989276 1478 1484.80781 1482.31316
969 18.9985712 1488 1483.16451 1480.85853
970 19.0078664 1410 1481.54419 1479.40603
971 19.0171616 1465 1479.94383 1477.95564
972 19.0264568 1533 1478.36098 1476.50737
973 19.035752 1433 1476.79357 1475.06121
974 19.0450472 1517 1475.23988 1473.61715
975 19.0543424 1489 1473.69846 1472.17519
976 19.0636376 1476 1472.16807 1470.73534
977 19.0729328 1480 1470.64768 1469.29757
978 19.082228 1455 1469.13636 1467.8619
979 19.0915232 1467 1467.63336 1466.42832
980 19.1008184 1462 1466.138 1464.99682
981 19.1101136 1462 1464.64969 1463.5674
982 19.1194088 1480 1463.16792 1462.14005
983 19.128704 1486 1461.69225 1460.71478
984 19.1379992 1486 1460.22229 1459.29158
985 19.1472944 1513 1458.75768 1457.87045
986 19.1565896 1421 1457.29813 1456.45137
987 19.1658848 1416 1455.84335 1455.03435
988 19.17518 1421 1454.39311 1453.61939
989 19.1844752 1483 1452.94719 1452.20648
990 19.1937704 1510 1451.50539 1450.79562
991 19.2030656 1486 1450.06754 1449.3868
992 19.2123608 1393 1448.63348 1447.98002
993 19.221656 1485 1447.20307 1446.57528
994 19.2309512 1473 1445.77618 1445.17257
995 19.2402464 1428 1444.3527 1443.77189
996 19.2495416 1406 1442.93252 1442.37324
997 19.2588368 1462 1441.51553 1440.97661
998 19.268132 1460 1440.10166 1439.582
999 19.2774272 1397 1438.69083 1438.1894
1000 19.2867224 1479 1437.28295 1436.79882
1001 19.2960176 1413 1435.87797 1435.41024
1002 19.3053128 1486 1434.47584 1434.02367
1003 19.314608 1385 1433.07655 1432.6391
1004 19.3239032 1443 1431.68014 1431.25653
1005 19.3331984 1387 1430.28671 1429.87595
1006 19.3424936 1427 1428.89649 1428.49737
1007 19.3517888 1430 1427.50983 1427.12077
1008 19.361084 1336 1426.12736 1425.74615
1009 19.3703792 1433 1424.7501 1424.37352
1010 19.3796744 1490 1423.37977 1423.00286
1011 19.3889696 1396 1422.01939 1421.63418
1012 19.3982648 1473 1420.67471 1420.26747
1013 19.40756 1431 1419.3582 1418.90272
1014 19.4168552 1406 1418.09202 1417.53994
1015 19.4261504 1377 1416.89007 1416.17912
1016 19.4354456 1419 1415.70055 1414.82026
1017 19.4447408 1394 1414.40715 1413.46334
1018 19.454036 1427 1413.05982 1412.10838
1019 19.4633312 1398 1411.70574 1410.75537
1020 19.4726264 1440 1410.35342 1409.40429
1021 19.4819216 1412 1409.00338 1408.05516
1022 19.4912168 1347 1407.6556 1406.70796
1023 19.500512 1451 1406.31007 1405.3627
1024 19.5098072 1391 1404.96677 1404.01937
1025 19.5191024 1407 1403.6257 1402.67796
1026 19.5283976 1400 1402.28684 1401.33848
1027 19.5376928 1405 1400.95018 1400.00091
1028 19.546988 1472 1399.6157 1398.66526
1029 19.5562832 1416 1398.28341 1397.33153
1030 19.5655784 1420 1396.95328 1395.9997
1031 19.5748736 1374 1395.6253 1394.66978
1032 19.5841688 1351 1394.29948 1393.34177
1033 19.593464 1436 1392.9758 1392.01565
1034 19.6027592 1400 1391.65425 1390.69143
1035 19.6120544 1395 1390.33482 1389.36911
1036 19.6213496 1379 1389.01751 1388.04867
1037 19.6306448 1429 1387.70231 1386.73012
1038 19.63994 1385 1386.38921 1385.41345
1039 19.6492352 1417 1385.07821 1384.09867
1040 19.6585304 1411 1383.7693 1382.78576
1041 19.6678256 1379 1382.46248 1381.47472
1042 19.6771208 1348 1381.15773 1380.16556
1043 19.686416 1384 1379.85506 1378.85826
1044 19.6957112 1401 1378.55446 1377.55283
1045 19.7050064 1400 1377.25593 1376.24925
1046 19.7143016 1442 1375.95945 1374.94754
1047 19.7235968 1385 1374.66503 1373.64768
1048 19.732892 1356 1373.37266 1372.34967
1049 19.7421872 1387 1372.08234 1371.05351
1050 19.7514824 1350 1370.79406 1369.75919
1051 19.7607776 1373 1369.50782 1368.46672
1052 19.7700728 1355 1368.22362 1367.17608
1053 19.779368 1312 1366.94146 1365.88728
1054 19.7886632 1387 1365.66133 1364.60031
1055 19.7979584 1409 1364.38322 1363.31518
1056 19.8072536 1337 1363.10714 1362.03186
1057 19.8165488 1351 1361.83309 1360.75037
1058 19.825844 1384 1360.56105 1359.4707
1059 19.8351392 1304 1359.29104 1358.19285
1060 19.8444344 1414 1358.02304 1356.91681
1061 19.8537296 1399 1356.75706 1355.64258
1062 19.8630248 1380 1355.4931 1354.37016
1063 19.87232 1352 1354.23114 1353.09954
1064 19.8816152 1362 1352.9712 1351.83072
1065 19.8909104 1415 1351.71327 1350.5637
1066 19.9002056 1363 1350.45735 1349.29848
1067 19.9095008 1398 1349.20344 1348.03504
1068 19.918796 1335 1347.95153 1346.7734
1069 19.9280912 1277 1346.70164 1345.51354
1070 19.9373864 1382 1345.45379 1344.25546
1071 19.9466816 1348 1344.20801 1342.99917
1072 19.9559768 1366 1342.9644 1341.74465
1073 19.965272 1330 1341.72311 1340.4919
1074 19.9745672 1328 1340.48441 1339.24093
1075 19.9838624 1360 1339.2487 1337.99172
1076 19.9931576 1335 1338.01665 1336.74428
1077 20.0024528 1341 1336.78933 1335.4986
1078 20.011748 1314 1335.56848 1334.25467
1079 20.0210432 1366 1334.35716 1333.0125
1080 20.0303384 1315 1333.16115 1331.77209
1081 20.0396336 1332 1331.99295 1330.53342
1082 20.0489288 1316 1330.87472 1329.2965
1083 20.058224 1380 1329.82056 1328.06133
1084 20.0675192 1280 1328.77928 1326.82789
1085 20.0768144 1342 1327.63512 1325.59619
1086 20.0861096 1345 1326.43689 1324.36623
1087 20.0954048 1326 1325.23158 1323.138
1088 20.1047 1238 1324.02789 1321.9115
1089 20.1139952 1287 1322.82635 1320.68672
1090 20.1232904 1363 1321.62699 1319.46367
1091 20.1325856 1279 1320.42983 1318.24233
1092 20.1418808 1316 1319.23485 1317.02271
1093 20.151176 1291 1318.04208 1315.80481
1094 20.1604712 1282 1316.85151 1314.58862
1095 20.1697664 1309 1315.66317 1313.37414
1096 20.1790616 1301 1314.47705 1312.16136
1097 20.1883568 1294 1313.29316 1310.95028
1098 20.197652 1355 1312.11153 1309.74091
1099 20.2069472 1340 1310.93214 1308.53323
1100 20.2162424 1288 1309.75503 1307.32724
1101 20.2255376 1297 1308.58019 1306.12295
1102 20.2348328 1272 1307.40764 1304.92034
1103 20.244128 1276 1306.23739 1303.71942
1104 20.2534232 1263 1305.06946 1302.52018
1105 20.2627184 1325 1303.90385 1301.32262
1106 20.2720136 1334 1302.74057 1300.12674
1107 20.2813088 1321 1301.57964 1298.93253
1108 20.290604 1288 1300.42107 1297.73999
1109 20.2998992 1316 1299.26486 1296.54912
1110 20.3091944 1287 1298.11103 1295.35992
1111 20.3184896 1345 1296.95957 1294.17237
1112 20.3277848 1310 1295.81048 1292.98649
1113 20.33708 1313 1294.66379 1291.80227
1114 20.3463752 1298 1293.51951 1290.6197
1115 20.3556704 1274 1292.37769 1289.43878
1116 20.3649656 1211 1291.2384 1288.25951
1117 20.3742608 1345 1290.10169 1287.08188
1118 20.383556 1283 1288.96782 1285.9059
1119 20.3928512 1349 1287.83805 1284.73156
1120 20.4021464 1317 1286.71586 1283.55885
1121 20.4114416 1280 1285.60642 1282.38778
1122 20.4207368 1323 1284.51445 1281.21834
1123 20.430032 1289 1283.45203 1280.05053
1124 20.4393272 1200 1282.44401 1278.88435
1125 20.4486224 1330 1281.5102 1277.71979
1126 20.4579176 1268 1280.599 1276.55686
1127 20.4672128 1296 1279.5806 1275.39554
1128 20.476508 1275 1278.49569 1274.23583
1129 20.4858032 1311 1277.39928 1273.07774
1130 20.4950984 1293 1276.30462 1271.92126
1131 20.5043936 1293 1275.21294 1270.76639
1132 20.5136888 1209 1274.12432 1269.61312
1133 20.522984 1281 1273.0388 1268.46145
1134 20.5322792 1325 1271.95644 1267.31139
1135 20.5415744 1241 1270.87726 1266.16292
1136 20.5508696 1277 1269.80134 1265.01604
1137 20.5601648 1279 1268.72871 1263.87075
1138 20.56946 1268 1267.65943 1262.72706
1139 20.5787552 1312 1266.59355 1261.58495
1140 20.5880504 1221 1265.53113 1260.44442
1141 20.5973456 1267 1264.47223 1259.30547
1142 20.6066408 1329 1263.41692 1258.1681
1143 20.615936 1201 1262.36526 1257.03231
1144 20.6252312 1294 1261.31732 1255.89809
1145 20.6345264 1287 1260.27318 1254.76544
1146 20.6438216 1244 1259.2329 1253.63435
1147 20.6531168 1333 1258.19656 1252.50483
1148 20.662412 1208 1257.16426 1251.37688
1149 20.6717072 1219 1256.13607 1250.25048
1150 20.6810024 1202 1255.11209 1249.12564
1151 20.6902976 1279 1254.09241 1248.00235
1152 20.6995928 1242 1253.07713 1246.88062
1153 20.708888 1175 1252.06636 1245.76043
1154 20.7181832 1240 1251.0602 1244.6418
1155 20.7274784 1275 1250.05878 1243.5247
1156 20.7367736 1264 1249.06221 1242.40915
1157 20.7460688 1267 1248.07062 1241.29514
1158 20.755364 1287 1247.08414 1240.18266
1159 20.7646592 1218 1246.10292 1239.07171
1160 20.7739544 1275 1245.1271 1237.9623
1161 20.7832496 1228 1244.15683 1236.85442
1162 20.7925448 1216 1243.19228 1235.74806
1163 20.80184 1253 1242.23361 1234.64322
1164 20.8111352 1201 1241.28101 1233.53991
1165 20.8204304 1222 1240.33464 1232.43811
1166 20.8297256 1208 1239.39471 1231.33784
1167 20.8390208 1267 1238.46139 1230.23907
1168 20.848316 1250 1237.53488 1229.14181
1169 20.8576112 1209 1236.61536 1228.04607
1170 20.8669064 1258 1235.70297 1226.95183
1171 20.8762016 1180 1234.79777 1225.85909
1172 20.8854968 1200 1233.89967 1224.76785
1173 20.894792 1311 1233.00858 1223.67811
1174 20.9040872 1204 1232.12494 1222.58987
1175 20.9133824 1247 1231.25075 1221.50312
1176 20.9226776 1237 1230.3884 1220.41786
1177 20.9319728 1255 1229.53699 1219.33409
1178 20.941268 1220 1228.69591 1218.25181
1179 20.9505632 1307 1227.86535 1217.17101
1180 20.9598584 1148 1227.04575 1216.09169
1181 20.9691536 1246 1226.23762 1215.01385
1182 20.9784488 1173 1225.44151 1213.93748
1183 20.987744 1256 1224.65807 1212.86259
1184 20.9970392 1264 1223.88802 1211.78917
1185 21.0063344 1216 1223.13225 1210.71722
1186 21.0156296 1232 1222.39185 1209.64673
1187 21.0249248 1229 1221.66822 1208.57771
1188 21.03422 1265 1220.96323 1207.51015
1189 21.0435152 1226 1220.27953 1206.44405
1190 21.0528104 1201 1219.62121 1205.37941
1191 21.0621056 1155 1218.99523 1204.31622
1192 21.0714008 1261 1218.4158 1203.25448
1193 21.080696 1214 1217.90921 1202.19419
1194 21.0899912 1298 1217.4966 1201.13535
1195 21.0992864 1220 1217.1276 1200.07795
1196 21.1085816 1173 1216.67372 1199.022
1197 21.1178768 1138 1216.17767 1197.96748
1198 21.127172 1217 1215.6958 1196.91441
1199 21.1364672 1206 1215.24294 1195.86277
1200 21.1457624 1234 1214.82226 1194.81256
1201 21.1550576 1252 1214.436 1193.76378
1202 21.1643528 1221 1214.08655 1192.71643
1203 21.173648 1205 1213.77653 1191.6705
1204 21.1829432 1272 1213.50881 1190.626
1205 21.1922384 1137 1213.28655 1189.58292
1206 21.2015336 1251 1213.11321 1188.54126
1207 21.2108288 1277 1212.99259 1187.50101
1208 21.220124 1201 1212.92892 1186.46218
1209 21.2294192 1251 1212.92685 1185.42476
1210 21.2387144 1238 1212.99153 1184.38875
1211 21.2480096 1204 1213.1287 1183.35414
1212 21.2573048 1243 1213.34473 1182.32094
1213 21.2666 1268 1213.64674 1181.28915
1214 21.2758952 1239 1214.04269 1180.25875
1215 21.2851904 1191 1214.54152 1179.22975
1216 21.2944856 1283 1215.15327 1178.20214
1217 21.3037808 1158 1215.88928 1177.17593
1218 21.313076 1232 1216.76239 1176.15111
1219 21.3223712 1185 1217.78715 1175.12768
1220 21.3316664 1226 1218.98018 1174.10564
1221 21.3409616 1206 1220.36045 1173.08498
1222 21.3502568 1228 1221.94975 1172.0657
1223 21.359552 1220 1223.77322 1171.0478
1224 21.3688472 1260 1225.85994 1170.03128
1225 21.3781424 1260 1228.24376 1169.01613
1226 21.3874376 1213 1230.96423 1168.00235
1227 21.3967328 1241 1234.06789 1166.98995
1228 21.406028 1245 1237.60972 1165.97891
1229 21.4153232 1196 1241.65518 1164.96924
1230 21.4246184 1199 1246.28266 1163.96094
1231 21.4339136 1211 1251.58681 1162.95399
1232 21.4432088 1167 1257.68281 1161.94841
1233 21.452504 1297 1264.71211 1160.94418
1234 21.4617992 1219 1272.85022 1159.9413
1235 21.4710944 1307 1282.31735 1158.93978
1236 21.4803896 1277 1293.39347 1157.93961
1237 21.4896848 1272 1306.43987 1156.94079
1238 21.49898 1337 1321.93098 1155.94331
1239 21.5082752 1272 1340.50245 1154.94718
1240 21.5175704 1363 1363.02509 1153.95239
1241 21.5268656 1308 1390.71696 1152.95893
1242 21.5361608 1435 1425.3055 1151.96682
1243 21.545456 1437 1469.24437 1150.97604
1244 21.5547512 1495 1525.98847 1149.98659
1245 21.5640464 1630 1600.34856 1148.99848
1246 21.5733416 1651 1698.97676 1148.01169
1247 21.5826368 1823 1831.05114 1147.02623
1248 21.591932 2024 2009.22689 1146.04209
1249 21.6012272 2116 2250.88231 1145.05928
1250 21.6105224 2530 2579.50995 1144.07778
1251 21.6198176 2783 3025.50261 1143.0976
1252 21.6291128 3345 3623.63427 1142.11874
1253 21.638408 4059 4399.23623 1141.14119
1254 21.6477032 4891 5327.00806 1140.16495
1255 21.6569984 5707 6256.19613 1139.19003
1256 21.6662936 6492 6870.59019 1138.21641
1257 21.6755888 6680 6853.71369 1137.24409
1258 21.684884 6230 6257.93316 1136.27308
1259 21.6941792 5623 5547.78534 1135.30336
1260 21.7034744 5054 5093.22894 1134.33495
1261 21.7127696 4595 4896.04279 1133.36783
1262 21.7220648 4342 4724.00123 1132.40201
1263 21.73136 3954 4342.62125 1131.43747
1264 21.7406552 3493 3727.29458 1130.47423
1265 21.7499504 2913 3069.10213 1129.51228
1266 21.7592456 2344 2537.49986 1128.55161
1267 21.7685408 1960 2165.95058 1127.59223
1268 21.777836 1713 1916.65519 1126.63413
1269 21.7871312 1472 1746.83382 1125.6773
1270 21.7964264 1434 1627.12046 1124.72176
1271 21.8057216 1374 1539.65521 1123.76749
1272 21.8150168 1302 1473.6827 1122.81449
1273 21.824312 1285 1422.55361 1121.86277
1274 21.8336072 1304 1382.01024 1120.91231
1275 21.8429024 1281 1349.23003 1119.96313
1276 21.8521976 1254 1322.28184 1119.0152
1277 21.8614928 1236 1299.80698 1118.06854
1278 21.870788 1150 1280.82582 1117.12315
1279 21.8800832 1136 1264.61671 1116.17901
1280 21.8893784 1208 1250.63788 1115.23613
1281 21.8986736 1217 1238.47574 1114.2945
1282 21.9079688 1097 1227.80987 1113.35412
1283 21.917264 1169 1218.38867 1112.415
1284 21.9265592 1144 1210.01224 1111.47713
1285 21.9358544 1208 1202.52006 1110.5405
1286 21.9451496 1196 1195.78194 1109.60512
1287 21.9544448 1190 1189.69141 1108.67098
1288 21.96374 1199 1184.16064 1107.73808
1289 21.9730352 1206 1179.11669 1106.80642
1290 21.9823304 1156 1174.49855 1105.876
1291 21.9916256 1172 1170.25492 1104.94681
1292 22.0009208 1163 1166.34238 1104.01885
1293 22.010216 1105 1162.72402 1103.09213
1294 22.0195112 1144 1159.36832 1102.16663
1295 22.0288064 1172 1156.24823 1101.24236
1296 22.0381016 1275 1153.3405 1100.31932
1297 22.0473968 1157 1150.62503 1099.3975
1298 22.056692 1156 1148.08443 1098.4769
1299 22.0659872 1123 1145.70361 1097.55752
1300 22.0752824 1157 1143.46946 1096.63936
1301 22.0845776 1191 1141.37057 1095.72241
1302 22.0938728 1187 1139.39703 1094.80667
1303 22.103168 1108 1137.5402 1093.89215
1304 22.1124632 1188 1135.79261 1092.97884
1305 22.1217584 1181 1134.14777 1092.06673
1306 22.1310536 1155 1132.6001 1091.15583
1307 22.1403488 1197 1131.14484 1090.24613
1308 22.149644 1123 1129.77795 1089.33763
1309 22.1589392 1074 1128.49604 1088.43033
1310 22.1682344 1157 1127.29637 1087.52423
1311 22.1775296 1132 1126.17674 1086.61933
1312 22.1868248 1095 1125.13552 1085.71562
1313 22.19612 1123 1124.17159 1084.8131
1314 22.2054152 1078 1123.28432 1083.91177
1315 22.2147104 1117 1122.47358 1083.01163
1316 22.2240056 1126 1121.73973 1082.11268
1317 22.2333008 1027 1121.0836 1081.21491
1318 22.242596 1234 1120.50655 1080.31832
1319 22.2518912 1097 1120.01044 1079.42292
1320 22.2611864 1131 1119.59768 1078.52869
1321 22.2704816 1099 1119.27126 1077.63564
1322 22.2797768 1154 1119.03478 1076.74376
1323 22.289072 1129 1118.89252 1075.85305
1324 22.2983672 1107 1118.84947 1074.96352
1325 22.3076624 1089 1118.91145 1074.07516
1326 22.3169576 1106 1119.08518 1073.18796
1327 22.3262528 1151 1119.37837 1072.30193
1328 22.335548 1124 1119.79986 1071.41706
1329 22.3448432 1127 1120.3598 1070.53336
1330 22.3541384 1163 1121.06979 1069.65081
1331 22.3634336 1136 1121.94313 1068.76942
1332 22.3727288 1174 1122.99505 1067.88919
1333 22.382024 1139 1124.24305 1067.01011
1334 22.3913192 1162 1125.70727 1066.13219
1335 22.4006144 1132 1127.41093 1065.25542
1336 22.4099096 1162 1129.38091 1064.37979
1337 22.4192048 1105 1131.64843 1063.50531
1338 22.4285 1137 1134.24988 1062.63198
1339 22.4377952 1195 1137.22785 1061.75979
1340 22.4470904 1133 1140.63247 1060.88874
1341 22.4563856 1154 1144.52302 1060.01883
1342 22.4656808 1132 1148.96999 1059.15006
1343 22.474976 1116 1154.05782 1058.28242
1344 22.4842712 1233 1159.88827 1057.41592
1345 22.4935664 1164 1166.58498 1056.55055
1346 22.5028616 1143 1174.29945 1055.68631
1347 22.5121568 1189 1183.2191 1054.82321
1348 22.521452 1159 1193.57825 1053.96122
1349 22.5307472 1157 1205.67344 1053.10037
1350 22.5400424 1259 1219.88508 1052.24063
1351 22.5493376 1224 1236.70903 1051.38202
1352 22.5586328 1198 1256.80362 1050.52453
1353 22.567928 1308 1281.06142 1049.66815
1354 22.5772232 1333 1310.72017 1048.8129
1355 22.5865184 1364 1347.5311 1047.95875
1356 22.5958136 1429 1394.00033 1047.10572
1357 22.6051088 1366 1453.71097 1046.2538
1358 22.614404 1515 1531.73576 1045.40299
1359 22.6236992 1562 1635.1817 1044.55329
1360 22.6329944 1674 1773.94453 1043.70469
1361 22.6422896 1836 1961.76132 1042.8572
1362 22.6515848 2105 2217.61342 1042.01081
1363 22.66088 2458 2567.35241 1041.16551
1364 22.6701752 2795 3044.78508 1040.32132
1365 22.6794704 3419 3689.4189 1039.47823
1366 22.6887656 4161 4532.42835 1038.63623
1367 22.6980608 5184 5552.93915 1037.79532
1368 22.707356 6054 6594.32601 1036.95551
1369 22.7166512 6959 7310.59951 1036.11678
1370 22.7259464 6972 7335.61008 1035.27914
1371 22.7352416 6772 6693.41274 1034.44259
1372 22.7445368 6031 5880.19316 1033.60713
1373 22.753832 5202 5336.88643 1032.77275
1374 22.7631272 4938 5122.3577 1031.93945
1375 22.7724224 4623 5017.57889 1031.10723
1376 22.7817176 4293 4737.40561 1030.27608
1377 22.7910128 3827 4160.42006 1029.44602
1378 22.800308 3172 3437.12898 1028.61702
1379 22.8096032 2553 2792.03693 1027.7891
1380 22.8188984 2116 2318.41611 1026.96226
1381 22.8281936 1713 1996.56195 1026.13648
1382 22.8374888 1472 1778.67842 1025.31177
1383 22.846784 1449 1626.98797 1024.48812
1384 22.8560792 1286 1517.57952 1023.66554
1385 22.8653744 1240 1436.00091 1022.84402
1386 22.8746696 1208 1373.39665 1022.02357
1387 22.8839648 1222 1324.16572 1021.20417
1388 22.89326 1147 1284.64078 1020.38583
1389 22.9025552 1186 1252.34167 1019.56855
1390 22.9118504 1099 1225.54131 1018.75232
1391 22.9211456 1145 1203.0057 1017.93714
1392 22.9304408 1150 1183.83294 1017.12302
1393 22.939736 1075 1167.35069 1016.30994
1394 22.9490312 1074 1153.04882 1015.49791
1395 22.9583264 1114 1140.53417 1014.68693
1396 22.9676216 1095 1129.49954 1013.877
1397 22.9769168 1058 1119.7018 1013.0681
1398 22.986212 1046 1110.94642 1012.26025
1399 22.9955072 1091 1103.07609 1011.45343
1400 23.0048024 1113 1095.96247 1010.64766
1401 23.0140976 1050 1089.49992 1009.84292
1402 23.0233928 1077 1083.60084 1009.03921
1403 23.032688 1080 1078.19202 1008.23654
1404 23.0419832 1057 1073.21193 1007.4349
1405 23.0512784 1120 1068.60849 1006.63429
1406 23.0605736 1051 1064.33738 1005.83471
1407 23.0698688 1009 1060.36068 1005.03615
1408 23.079164 1003 1056.64581 1004.23862
1409 23.0884592 998 1053.16461 1003.44211
1410 23.0977544 1041 1049.89265 1002.64663
1411 23.1070496 1052 1046.80865 1001.85216
1412 23.1163448 1063 1043.89402 1001.05871
1413 23.12564 1066 1041.13241 1000.26628
1414 23.1349352 1054 1038.50946 999.474869
1415 23.1442304 1034 1036.01243 998.684467
1416 23.1535256 1076 1033.63008 997.895078
1417 23.1628208 1003 1031.35239 997.106699
1418 23.172116 1025 1029.17044 996.31933
1419 23.1814112 1080 1027.07632 995.532967
1420 23.1907064 983 1025.06298 994.747611
1421 23.2000016 964 1023.1242 993.963258
1422 23.2092968 1043 1021.25457 993.179909
1423 23.218592 1031 1019.44949 992.39756
1424 23.2278872 1021 1017.70534 991.616211
1425 23.2371824 997 1016.01981 990.83586
1426 23.2464776 1039 1014.39277 990.056506
1427 23.2557728 1024 1012.82905 989.278146
1428 23.265068 930 1011.3435 988.500779
1429 23.2743632 981 1009.95291 987.724405
1430 23.2836584 1010 1008.62453 986.94902
1431 23.2929536 1065 1007.26132 986.174624
1432 23.3022488 1003 1005.87339 985.401216
1433 23.311544 971 1004.50122 984.628792
1434 23.3208392 1006 1003.15602 983.857353
1435 23.3301344 1015 1001.8367 983.086896
1436 23.3394296 968 1000.54066 982.317421
1437 23.3487248 969 999.26474 981.548924
1438 23.35802 1025 998.004672 980.781406
1439 23.3673152 998 996.753676 980.014864
1440 23.3766104 995 995.498671 979.249297
1441 23.3859056 1016 994.217425 978.484703
1442 23.3952008 1018 992.895824 977.721081
1443 23.404496 1026 991.583222 976.958429
1444 23.4137912 990 990.391825 976.196746
1445 23.4230864 933 989.274369 975.43603
1446 23.4323816 985 988.182181 974.67628
1447 23.4416768 971 987.104812 973.917495
1448 23.450972 1001 986.040856 973.159672
1449 23.4602672 1027 984.989663 972.40281
1450 23.4695624 966 983.950643 971.646909
1451 23.4788576 1076 982.923242 970.891965
1452 23.4881528 987 981.906945 970.137978
1453 23.497448 1016 980.901266 969.384947
1454 23.5067432 987 979.905757 968.632869
1455 23.5160384 930 978.920008 967.881744
1456 23.5253336 988 977.943659 967.13157
1457 23.5346288 970 976.976377 966.382345
1458 23.543924 975 976.01771 965.634068
1459 23.5532192 1004 975.06707 964.886737
1460 23.5625144 970 974.124213 964.140351
1461 23.5718096 989 973.188936 963.394909
1462 23.5811048 941 972.260975 962.650409
1463 23.5904 985 971.34006 961.906849
1464 23.5996952 1001 970.425935 961.164229
1465 23.6089904 936 969.518357 960.422546
1466 23.6182856 971 968.617096 959.6818
1467 23.6275808 961 967.721935 958.941988
1468 23.636876 967 966.832666 958.203109
1469 23.6461712 967 965.949094 957.465163
1470 23.6554664 962 965.071032 956.728147
1471 23.6647616 989 964.198303 955.992059
1472 23.6740568 975 963.33074 955.2569
1473 23.683352 944 962.468183 954.522666
1474 23.6926472 949 961.610478 953.789357
1475 23.7019424 1003 960.757483 953.056972
1476 23.7112376 978 959.909059 952.325508
1477 23.7205328 945 959.065074 951.594964
1478 23.729828 951 958.225405 950.86534
1479 23.7391232 965 957.389931 950.136633
1480 23.7484184 975 956.558539 949.408842
1481 23.7577136 932 955.731121 948.681966
1482 23.7670088 958 954.907572 947.956004
1483 23.776304 965 954.087795 947.230953
1484 23.7855992 964 953.271687 946.506813
1485 23.7948944 953 952.459143 945.783581
1486 23.8041896 975 951.650032 945.061258
1487 23.8134848 985 950.844184 944.33984
1488 23.82278 930 950.041372 943.619328
1489 23.8320752 911 949.241283 942.899719
1490 23.8413704 949 948.443481 942.181012
1491 23.8506656 964 947.647348 941.463206
1492 23.8599608 960 946.851958 940.746299
1493 23.869256 1030 946.055851 940.03029
1494 23.8785512 963 945.256549 939.315178
1495 23.8878464 990 944.449302 938.600961
1496 23.8971416 998 943.623567 937.887637
1497 23.9064368 1001 942.760753 937.175206
1498 23.915732 967 941.853151 936.463667
1499 23.9250272 964 940.963363 935.753016
1500 23.9343224 932 940.225059 935.043254
1501 23.9436176 961 939.595424 934.334379
1502 23.9529128 927 938.965206 933.62639
1503 23.962208 892 938.254152 932.919284
1504 23.9715032 937 937.511157 932.213062
1505 23.9807984 943 936.767106 931.507721
1506 23.9900936 942 936.025371 930.80326
1507 23.9993888 888 935.28602 930.099678
1508 24.008684 895 934.549024 929.396974
1509 24.0179792 948 933.814355 928.695145
1510 24.0272744 973 933.081985 927.994191
1511 24.0365696 952 932.35189 927.294111
1512 24.0458648 923 931.624045 926.594903
1513 24.05516 936 930.898427 925.896565
1514 24.0644552 918 930.175015 925.199097
1515 24.0737504 945 929.453787 924.502497
1516 24.0830456 952 928.734726 923.806763
1517 24.0923408 938 928.017813 923.111895
1518 24.101636 950 927.303031 922.417891
1519 24.1109312 920 926.590365 921.72475
1520 24.1202264 951 925.879799 921.03247
1521 24.1295216 927 925.17132 920.341051
1522 24.1388168 979 924.464916 919.65049
1523 24.148112 918 923.760575 918.960786
1524 24.1574072 931 923.058287 918.271939
1525 24.1667024 981 922.358041 917.583947
1526 24.1759976 940 921.659831 916.896808
1527 24.1852928 935 920.963647 916.210521
1528 24.194588 915 920.269484 915.525086
1529 24.2038832 938 919.577335 914.840499
1530 24.2131784 934 918.887197 914.156762
1531 24.2224736 953 918.199066 913.473871
1532 24.2317688 953 917.512938 912.791826
1533 24.241064 935 916.828812 912.110626
1534 24.2503592 945 916.146688 911.430268
1535 24.2596544 912 915.466565 910.750753
1536 24.2689496 963 914.788445 910.072078
1537 24.2782448 916 914.112329 909.394242
1538 24.28754 902 913.438226 908.717245
1539 24.2968352 890 912.766135 908.041084
1540 24.3061304 929 912.09606 907.365759
1541 24.3154256 968 911.428009 906.691267
1542 24.3247208 880 910.761988 906.017609
1543 24.334016 925 910.098006 905.344783
1544 24.3433112 886 909.436069 904.672786
1545 24.3526064 920 908.776179 904.001619
1546 24.3619016 915 908.118317 903.33128
1547 24.3711968 879 907.462424 902.661768
1548 24.380492 937 906.80838 901.99308
1549 24.3897872 950 906.155963 901.325217
1550 24.3990824 916 905.5048 900.658177
1551 24.4083776 918 904.854276 899.991958
1552 24.4176728 908 904.203368 899.32656
1553 24.426968 870 903.550355 898.66198
1554 24.4362632 886 902.892216 897.998219
1555 24.4455584 918 902.223171 897.335274
1556 24.4548536 959 901.530452 896.673144
1557 24.4641488 904 900.789639 896.011829
1558 24.473444 911 899.982458 895.351326
1559 24.4827392 917 899.163048 894.691636
1560 24.4920344 917 898.461296 894.032755
1561 24.5013296 859 897.829945 893.374684
1562 24.5106248 946 897.214045 892.71742
1563 24.51992 903 896.601543 892.060964
1564 24.5292152 869 895.991465 891.405312
1565 24.5385104 927 895.383824 890.750466
1566 24.5478056 856 894.778666 890.096422
1567 24.5571008 889 894.176037 889.44318
1568 24.566396 890 893.575989 888.790738
1569 24.5756912 912 892.978573 888.139096
1570 24.5849864 866 892.383844 887.488253
1571 24.5942816 908 891.791861 886.838206
1572 24.6035768 954 891.202684 886.188955
1573 24.612872 906 890.616377 885.540498
1574 24.6221672 861 890.033007 884.892835
1575 24.6314624 918 889.452646 884.245965
1576 24.6407576 876 888.875366 883.599885
1577 24.6500528 927 888.301247 882.954595
1578 24.659348 889 887.73037 882.310093
1579 24.6686432 877 887.162822 881.666379
1580 24.6779384 886 886.598694 881.023451
1581 24.6872336 926 886.038082 880.381308
1582 24.6965288 916 885.481086 879.739949
1583 24.705824 884 884.927814 879.099373
1584 24.7151192 931 884.378376 878.459578
1585 24.7244144 908 883.832892 877.820563
1586 24.7337096 910 883.291487 877.182327
1587 24.7430048 918 882.754293 876.54487
1588 24.7523 907 882.221448 875.908189
1589 24.7615952 916 881.6931 875.272283
1590 24.7708904 922 881.169406 874.637152
1591 24.7801856 893 880.65053 874.002795
1592 24.7894808 898 880.136647 873.369209
1593 24.798776 935 879.627943 872.736394
1594 24.8080712 930 879.124614 872.104349
1595 24.8173664 883 878.626869 871.473073
1596 24.8266616 921 878.13493 870.842564
1597 24.8359568 914 877.649033 870.212821
1598 24.845252 906 877.169431 869.583843
1599 24.8545472 901 876.69639 868.95563
1600 24.8638424 906 876.230196 868.328179
1601 24.8731376 893 875.771145 867.70149
1602 24.8824328 832 875.319535 867.075561
1603 24.891728 907 874.875644 866.450392
1604 24.9010232 887 874.439713 865.825981
1605 24.9103184 844 874.011909 865.202327
1606 24.9196136 915 873.592274 864.579429
1607 24.9289088 914 873.180639 863.957286
1608 24.938204 900 872.776459 863.335896
1609 24.9474992 868 872.378524 862.715259
1610 24.9567944 910 871.984353 862.095374
1611 24.9660896 901 871.588724 861.476238
1612 24.9753848 854 871.179397 860.857852
1613 24.98468 931 870.732393 860.240214
1614 24.9939752 959 870.230028 859.623323
1615 25.0032704 835 869.727983 859.007178
1616 25.0125656 858 869.358642 858.391777
1617 25.0218608 907 869.07521 857.77712
1618 25.031156 860 868.823908 857.163205
1619 25.0404512 898 868.594443 856.550032
1620 25.0497464 918 868.387853 855.937599
1621 25.0590416 860 868.206571 855.325905
1622 25.0683368 945 868.053652 854.714949
1623 25.077632 993 867.932986 854.10473
1624 25.0869272 883 867.849686 853.495246
1625 25.0962224 910 867.810662 852.886498
1626 25.1055176 864 867.825433 852.278483
1627 25.1148128 891 867.907197 851.6712
1628 25.124108 925 868.074236 851.064649
1629 25.1334032 912 868.351803 850.458828
1630 25.1426984 885 868.774657 849.853736
1631 25.1519936 905 869.39011 849.249373
1632 25.1612888 930 870.260419 848.645736
1633 25.170584 881 871.459914 848.042826
1634 25.1798792 896 873.05272 847.44064
1635 25.1891744 922 875.019188 846.839178
1636 25.1984696 906 877.105553 846.238439
1637 25.2077648 923 878.710011 845.638421
1638 25.21706 911 879.164548 845.039124
1639 25.2263552 898 878.476006 844.440546
1640 25.2356504 934 877.505255 843.842687
1641 25.2449456 831 877.072153 843.245545
1642 25.2542408 886 877.391622 842.649119
1643 25.263536 928 878.227811 842.053409
1644 25.2728312 921 879.133423 841.458412
1645 25.2821264 886 879.690262 840.864129
1646 25.2914216 903 879.851479 840.270557
1647 25.3007168 861 879.988366 839.677697
1648 25.310012 888 880.472069 839.085546
1649 25.3193072 901 881.426342 838.494104
1650 25.3286024 846 882.823157 837.90337
1651 25.3378976 916 884.612928 837.313342
1652 25.3471928 881 886.770333 836.72402
1653 25.356488 904 889.296356 836.135403
1654 25.3657832 936 892.212284 835.547489
1655 25.3750784 959 895.555603 834.960278
1656 25.3843736 972 899.37856 834.373768
1657 25.3936688 903 903.748728 833.787959
1658 25.402964 935 908.751161 833.202849
1659 25.4122592 891 914.492095 832.618437
1660 25.4215544 943 921.104483 832.034722
1661 25.4308496 912 928.756128 831.451704
1662 25.4401448 928 937.66216 830.869381
1663 25.44944 902 948.106076 830.287752
1664 25.4587352 960 960.468766 829.706817
1665 25.4680304 977 975.224042 829.126573
1666 25.4773256 986 992.86838 828.54702
1667 25.4866208 1013 1014.05578 827.968158
1668 25.495916 1049 1040.03183 827.389984
1669 25.5052112 1088 1072.48747 826.812499
1670 25.5145064 1093 1113.78949 826.235701
1671 25.5238016 1136 1167.36697 825.659588
1672 25.5330968 1211 1238.16121 825.084161
1673 25.542392 1262 1333.20827 824.509417
1674 25.5516872 1455 1462.42428 823.935356
1675 25.5609824 1576 1639.65054 823.361978
1676 25.5702776 1802 1883.88069 822.78928
1677 25.5795728 2124 2220.11659 822.217262
1678 25.588868 2664 2677.80262 821.645923
1679 25.5981632 3354 3280.70361 821.075262
1680 25.6074584 3993 4014.75782 820.505277
1681 25.6167536 4813 4761.98929 819.935969
1682 25.6260488 5230 5256.34764 819.367335
1683 25.635344 5305 5222.89791 818.799376
1684 25.6446392 4890 4697.25629 818.232089
1685 25.6539344 4225 4063.75675 817.665474
1686 25.6632296 3934 3646.21301 817.09953
1687 25.6725248 3600 3504.17186 816.534256
1688 25.68182 3455 3523.71839 815.969651
1689 25.6911152 3297 3513.14706 815.405713
1690 25.7004104 3206 3299.32384 814.842443
1691 25.7097056 2801 2868.2169 814.279839
1692 25.7190008 2311 2373.91139 813.717899
1693 25.728296 1887 1959.12673 813.156624
1694 25.7375912 1627 1661.57752 812.596011
1695 25.7468864 1327 1458.67654 812.036061
1696 25.7561816 1248 1319.33408 811.476771
1697 25.7654768 1077 1220.81002 810.918142
1698 25.774772 1028 1148.79792 810.360172
1699 25.7840672 952 1094.52381 809.80286
1700 25.7933624 953 1052.51291 809.246205
1701 25.8026576 902 1019.24466 808.690206
1702 25.8119528 904 992.381588 808.134863
1703 25.821248 925 970.324347 807.580173
1704 25.8305432 882 951.948432 807.026137
1705 25.8398384 932 936.443871 806.472754
1706 25.8491336 930 923.214629 805.920021
1707 25.8584288 853 911.813711 805.36794
1708 25.867724 960 901.900205 804.816507
1709 25.8770192 917 893.210171 804.265723
1710 25.8863144 946 885.536499 803.715587
1711 25.8956096 893 878.714693 803.166097
1712 25.9049048 921 872.612667 802.617253
1713 25.9142 870 867.1233 802.069054
1714 25.9234952 836 862.15893 801.521498
1715 25.9327904 896 857.647222 800.974585
1716 25.9420856 927 853.528031 800.428314
1717 25.9513808 889 849.750996 799.882684
1718 25.960676 921 846.273678 799.337694
1719 25.9699712 867 843.060094 798.793342
1720 25.9792664 898 840.079567 798.249629
1721 25.9885616 867 837.305805 797.706553
1722 25.9978568 831 834.716165 797.164114
1723 26.007152 836 832.291058 796.622309
1724 26.0164472 853 830.013464 796.081139
1725 26.0257424 834 827.868536 795.540603
1726 26.0350376 798 825.843274 795.000698
1727 26.0443328 881 823.926261 794.461426
1728 26.053628 775 822.107469 793.922784
1729 26.0629232 881 820.378122 793.384772
1730 26.0722184 834 818.730625 792.847388
1731 26.0815136 796 817.158552 792.310633
1732 26.0908088 870 815.656754 791.774504
1733 26.100104 835 814.221706 791.239002
1734 26.1093992 765 812.852347 790.704124
1735 26.1186944 844 811.552418 790.169871
1736 26.1279896 800 810.337195 789.636241
1737 26.1372848 823 809.242242 789.103233
1738 26.14658 810 808.290034 788.570847
1739 26.1558752 803 807.375844 788.039082
1740 26.1651704 853 806.332157 787.507936
1741 26.1744656 784 805.257259 786.977409
1742 26.1837608 811 804.208095 786.447499
1743 26.193056 777 803.188078 785.918207
1744 26.2023512 832 802.195413 785.389531
1745 26.2116464 789 801.228362 784.861469
1746 26.2209416 791 800.285327 784.334022
1747 26.2302368 802 799.364843 783.807189
1748 26.239532 801 798.465561 783.280968
1749 26.2488272 830 797.58624 782.755358
1750 26.2581224 825 796.725744 782.230359
1751 26.2674176 781 795.88306 781.70597
1752 26.2767128 829 795.057344 781.18219
1753 26.286008 790 794.248008 780.659017
1754 26.2953032 809 793.454847 780.136452
1755 26.3045984 767 792.678286 779.614493
1756 26.3138936 797 791.919871 779.09314
1757 26.3231888 794 791.18338 778.57239
1758 26.332484 795 790.47796 778.052245
1759 26.3417792 821 789.826641 777.532702
1760 26.3510744 818 789.269663 777.013761
1761 26.3603696 821 788.803368 776.495421
1762 26.3696648 762 788.295205 775.977681
1763 26.37896 799 787.661446 775.46054
1764 26.3882552 809 786.991867 774.943997
1765 26.3975504 778 786.327711 774.428052
1766 26.4068456 798 785.672158 773.912704
1767 26.4161408 841 785.024938 773.397951
1768 26.425436 828 784.38574 772.883793
1769 26.4347312 811 783.754276 772.370229
1770 26.4440264 807 783.130277 771.857258
1771 26.4533216 836 782.51349 771.34488
1772 26.4626168 843 781.90368 770.833093
1773 26.471912 788 781.300627 770.321896
1774 26.4812072 752 780.704125 769.811289
1775 26.4905024 769 780.113982 769.301271
1776 26.4997976 828 779.53002 768.791841
1777 26.5090928 789 778.95207 768.282998
1778 26.518388 803 778.379977 767.774742
1779 26.5276832 786 777.813596 767.26707
1780 26.5369784 764 777.252793 766.759984
1781 26.5462736 799 776.697442 766.253481
1782 26.5555688 806 776.147426 765.747561
1783 26.564864 827 775.60264 765.242223
1784 26.5741592 783 775.062983 764.737466
1785 26.5834544 798 774.528365 764.233289
1786 26.5927496 782 773.998703 763.729692
1787 26.6020448 751 773.473919 763.226674
1788 26.61134 817 772.953946 762.724234
1789 26.6206352 798 772.43872 762.22237
1790 26.6299304 739 771.928186 761.721083
1791 26.6392256 765 771.422294 761.220371
1792 26.6485208 807 770.921 760.720233
1793 26.657816 786 770.424267 760.22067
1794 26.6671112 817 769.932063 759.721679
1795 26.6764064 769 769.444362 759.22326
1796 26.6857016 776 768.961144 758.725412
1797 26.6949968 795 768.482392 758.228135
1798 26.704292 842 768.008097 757.731427
1799 26.7135872 740 767.538256 757.235288
1800 26.7228824 783 767.072868 756.739716
1801 26.7321776 811 766.611939 756.244712
1802 26.7414728 740 766.155482 755.750274
1803 26.750768 777 765.703511 755.256402
1804 26.7600632 771 765.256049 754.763094
1805 26.7693584 783 764.813123 754.27035
1806 26.7786536 759 764.374766 753.778169
1807 26.7879488 828 763.941013 753.28655
1808 26.797244 763 763.51191 752.795493
1809 26.8065392 752 763.087504 752.304996
1810 26.8158344 738 762.667849 751.815059
1811 26.8251296 729 762.253006 751.32568
1812 26.8344248 752 761.84304 750.83686
1813 26.84372 823 761.438023 750.348597
1814 26.8530152 824 761.038034 749.860891
1815 26.8623104 748 760.643157 749.373741
1816 26.8716056 768 760.253484 748.887145
1817 26.8809008 847 759.869112 748.401104
1818 26.890196 769 759.490148 747.915616
1819 26.8994912 821 759.116703 747.430681
1820 26.9087864 810 758.748898 746.946297
1821 26.9180816 856 758.386863 746.462464
1822 26.9273768 775 758.030733 745.979181
1823 26.936672 785 757.680657 745.496448
1824 26.9459672 807 757.336801 745.014264
1825 26.9552624 785 756.999369 744.532627
1826 26.9645576 751 756.668666 744.051537
1827 26.9738528 790 756.34519 743.570993
1828 26.983148 812 756.029761 743.090995
1829 26.9924432 741 755.723773 742.611542
1830 27.0017384 782 755.42968 742.132632
1831 27.0110336 784 755.152095 741.654266
1832 27.0203288 770 754.900929 741.176442
1833 27.029624 807 754.700007 740.699159
1834 27.0389192 770 754.590425 740.222417
1835 27.0482144 800 754.569575 739.746215
1836 27.0575096 741 754.50692 739.270553
1837 27.0668048 831 754.319752 738.795429
1838 27.0761 804 754.097608 738.320842
1839 27.0853952 824 753.8821 737.846793
1840 27.0946904 810 753.677136 737.373279
1841 27.1039856 739 753.4832 736.900301
1842 27.1132808 778 753.300747 736.427858
1843 27.122576 759 753.130258 735.955948
1844 27.1318712 788 752.972246 735.484572
1845 27.1411664 787 752.827259 735.013727
1846 27.1504616 787 752.695876 734.543415
1847 27.1597568 762 752.578717 734.073633
1848 27.169052 789 752.476443 733.604381
1849 27.1783472 765 752.389756 733.135658
1850 27.1876424 784 752.31941 732.667464
1851 27.1969376 783 752.266205 732.199798
1852 27.2062328 758 752.231001 731.732659
1853 27.215528 793 752.214715 731.266046
1854 27.2248232 798 752.218332 730.799959
1855 27.2341184 839 752.242903 730.334396
1856 27.2434136 789 752.289561 729.869357
1857 27.2527088 760 752.359517 729.404842
1858 27.262004 790 752.454078 728.940849
1859 27.2712992 782 752.574646 728.477378
1860 27.2805944 747 752.722732 728.014428
1861 27.2898896 767 752.899967 727.551998
1862 27.2991848 751 753.10811 727.090088
1863 27.30848 758 753.349061 726.628696
1864 27.3177752 765 753.624877 726.167823
1865 27.3270704 800 753.937786 725.707467
1866 27.3363656 755 754.290201 725.247627
1867 27.3456608 755 754.684735 724.788304
1868 27.354956 774 755.124196 724.329495
1869 27.3642512 797 755.611598 723.871201
1870 27.3735464 781 756.150148 723.413421
1871 27.3828416 801 756.743223 722.956153
1872 27.3921368 762 757.394313 722.499398
1873 27.401432 759 758.106883 722.043154
1874 27.4107272 806 758.884061 721.587421
1875 27.4200224 795 759.727879 721.132198
1876 27.4293176 824 760.636917 720.677484
1877 27.4386128 731 761.601725 720.223279
1878 27.447908 773 762.610516 719.769582
1879 27.4572032 806 763.692688 719.316391
1880 27.4664984 824 764.941675 718.863708
1881 27.4757936 737 766.377179 718.41153
1882 27.4850888 808 767.964933 717.959856
1883 27.494384 759 769.698781 717.508688
1884 27.5036792 771 771.59083 717.058022
1885 27.5129744 819 773.656785 716.60786
1886 27.5222696 788 775.91445 716.158199
1887 27.5315648 742 778.383991 715.70904
1888 27.54086 813 781.088314 715.260382
1889 27.5501552 820 784.053566 714.812224
1890 27.5594504 755 787.309842 714.364565
1891 27.5687456 823 790.891892 713.917404
1892 27.5780408 796 794.839455 713.470742
1893 27.587336 776 799.198629 713.024576
1894 27.5966312 861 804.023241 712.578907
1895 27.6059264 856 809.376357 712.133734
1896 27.6152216 869 815.332252 711.689056
1897 27.6245168 782 821.978911 711.244872
1898 27.633812 849 829.421221 710.801182
1899 27.6431072 865 837.785064 710.357985
1900 27.6524024 881 847.222638 709.91528
1901 27.6616976 834 857.919436 709.473066
1902 27.6709928 867 870.103512 709.031344
1903 27.680288 891 884.057959 708.590112
1904 27.6895832 919 900.137929 708.149369
1905 27.6988784 869 918.794252 707.709115
1906 27.7081736 958 940.606788 707.269349
1907 27.7174688 982 966.332479 706.83007
1908 27.726764 968 996.976151 706.391278
1909 27.7360592 1083 1033.89738 705.952973
1910 27.7453544 1156 1078.97576 705.515152
1911 27.7546496 1109 1134.871 705.077816
1912 27.7639448 1287 1205.43235 704.640965
1913 27.77324 1257 1296.32311 704.204596
1914 27.7825352 1440 1415.91747 703.76871
1915 27.7918304 1580 1576.50971 703.333307
1916 27.8011256 1766 1795.8919 702.898384
1917 27.8104208 2016 2099.36604 702.463942
1918 27.819716 2423 2522.0125 702.02998
1919 27.8290112 2886 3109.96374 701.596497
1920 27.8383064 3737 3916.09054 701.163493
1921 27.8476016 4874 4977.16446 700.730966
1922 27.8568968 5910 6248.18963 700.298917
1923 27.866192 6994 7489.02775 699.867344
1924 27.8754872 7877 8223.21711 699.436247
1925 27.8847824 7755 8024.16471 699.005626
1926 27.8940776 7152 7028.37074 698.575479
1927 27.9033728 6327 5899.98 698.145806
1928 27.912668 5401 5157.08926 697.716606
1929 27.9219632 4941 4899.34147 697.287878
1930 27.9312584 4729 4985.35469 696.859623
1931 27.9405536 4689 5157.72473 696.431838
1932 27.9498488 4390 5102.10028 696.004525
1933 27.959144 4176 4624.03597 695.577681
1934 27.9684392 3601 3839.8417 695.151306
1935 27.9777344 2886 3048.02847 694.7254
1936 27.9870296 2244 2429.76253 694.299962
1937 27.9963248 1828 1998.2155 693.874991
1938 28.00562 1525 1703.73159 693.450487
1939 28.0149152 1271 1498.9869 693.026449
1940 28.0242104 1122 1352.14376 692.602876
1941 28.0335056 1059 1243.47095 692.179767
1942 28.0428008 986 1160.75158 691.757123
1943 28.052096 965 1096.24176 691.334942
1944 28.0613912 909 1044.88136 690.913224
1945 28.0706864 922 1003.26182 690.491967
1946 28.0799816 896 969.021372 690.071172
1947 28.0892768 829 940.48147 689.650838
1948 28.098572 865 916.421804 689.230964
1949 28.1078672 835 895.9372 688.81155
1950 28.1171624 816 878.344146 688.392594
1951 28.1264576 862 863.118242 687.974097
1952 28.1357528 837 849.85142 687.556057
1953 28.145048 803 838.222081 687.138474
1954 28.1543432 807 827.973871 686.721347
1955 28.1636384 809 818.900343 686.304676
1956 28.1729336 760 810.833705 685.88846
1957 28.1822288 774 803.636446 685.472699
1958 28.191524 808 797.195032 685.057391
1959 28.2008192 760 791.415103 684.642536
1960 28.2101144 723 786.217766 684.228133
1961 28.2194096 781 781.536725 683.814183
1962 28.2287048 821 777.316019 683.400684
1963 28.238 765 773.508238 682.987635
1964 28.2472952 806 770.073105 682.575036
1965 28.2565904 751 766.976334 682.162887
1966 28.2658856 784 764.188715 681.751186
1967 28.2751808 780 761.68537 681.339933
1968 28.284476 729 759.44515 680.929128
1969 28.2937712 792 757.450147 680.518769
1970 28.3030664 717 755.685294 680.108857
1971 28.3123616 775 754.138043 679.699391
1972 28.3216568 702 752.798103 679.290369
1973 28.330952 733 751.657234 678.881792
1974 28.3402472 756 750.709087 678.473658
1975 28.3495424 779 749.949075 678.065968
1976 28.3588376 773 749.374295 677.65872
1977 28.3681328 786 748.983469 677.251913
1978 28.377428 807 748.776919 676.845549
1979 28.3867232 774 748.756581 676.439624
1980 28.3960184 810 748.926034 676.03414
1981 28.4053136 769 749.290574 675.629096
1982 28.4146088 802 749.857317 675.22449
1983 28.423904 831 750.635334 674.820322
1984 28.4331992 895 751.635837 674.416592
1985 28.4424944 862 752.872407 674.013299
1986 28.4517896 892 754.361285 673.610442
1987 28.4610848 906 756.121723 673.208021
1988 28.47038 893 758.176422 672.806036
1989 28.4796752 928 760.552072 672.404484
1990 28.4889704 883 763.28001 672.003367
1991 28.4982656 935 766.397032 671.602684
1992 28.5075608 898 769.946405 671.202433
1993 28.516856 876 773.979109 670.802614
1994 28.5261512 863 778.555409 670.403227
1995 28.5354464 825 783.746813 670.00427
1996 28.5447416 871 789.638561 669.605744
1997 28.5540368 833 796.332808 669.207648
1998 28.563332 862 803.952718 668.809981
1999 28.5726272 872 812.647794 668.412743
2000 28.5819224 804 822.600885 668.015933
2001 28.5912176 860 834.037527 667.61955
2002 28.6005128 851 847.238514 667.223594
2003 28.609808 904 862.557123 666.828064
2004 28.6191032 916 880.443047 666.43296
2005 28.6283984 859 901.476262 666.038281
2006 28.6376936 898 926.415944 665.644026
2007 28.6469888 991 956.27266 665.250196
2008 28.656284 1038 992.417545 664.856788
2009 28.6655792 1024 1036.75139 664.463804
2010 28.6748744 1058 1091.97135 664.071241
2011 28.6841696 1146 1161.99208 663.6791
2012 28.6934648 1238 1252.59197 663.28738
2013 28.70276 1311 1372.34946 662.896081
2014 28.7120552 1470 1533.91519 662.505201
2015 28.7213504 1704 1755.66506 662.11474
2016 28.7306456 1956 2063.74236 661.724698
2017 28.7399408 2369 2494.13534 661.335074
2018 28.749236 3008 3093.00329 660.945868
2019 28.7585312 3825 3909.18871 660.557079
2020 28.7678264 4714 4963.363 660.168706
2021 28.7771216 5875 6171.30579 659.780749
2022 28.7864168 6950 7242.13593 659.393207
2023 28.795712 7476 7714.08606 659.006079
2024 28.8050072 7462 7309.69123 658.619366
2025 28.8143024 6760 6303.94601 658.233066
2026 28.8235976 5715 5299.40437 657.847179
2027 28.8328928 4922 4683.25411 657.461705
2028 28.842188 4506 4500.81242 657.076642
2029 28.8514832 4331 4615.33131 656.691991
2030 28.8607784 4424 4793.53435 656.30775
2031 28.8700736 4343 4755.51318 655.923919
2032 28.8793688 4027 4333.67029 655.540498
2033 28.888664 3478 3627.62805 655.157486
2034 28.8979592 2859 2896.85737 654.774882
2035 28.9072544 2279 2313.46388 654.392686
2036 28.9165496 1722 1900.81426 654.010898
2037 28.9258448 1458 1617.63471 653.629516
2038 28.93514 1260 1420.4531 653.248541
2039 28.9444352 1119 1279.0433 652.867971
2040 28.9537304 1082 1174.42492 652.487806
2041 28.9630256 941 1094.80041 652.108045
2042 28.9723208 939 1032.68673 651.728689
2043 28.981616 909 983.197651 651.349736
2044 28.9909112 904 943.04572 650.971186
2045 29.0002064 839 909.956366 650.593038
2046 29.0095016 821 882.315793 650.215292
2047 29.0187968 857 858.953665 649.837947
2048 29.028092 783 839.005771 649.461003
2049 29.0373872 829 821.826155 649.084459
2050 29.0466824 731 806.932827 648.708314
2051 29.0559776 789 793.985189 648.332569
2052 29.0652728 764 782.801641 647.957222
2053 29.074568 787 773.295917 647.582273
2054 29.0838632 778 764.992987 647.207721
2055 29.0931584 766 757.028008 646.833567
2056 29.1024536 831 749.652233 646.459808
2057 29.1117488 807 742.959386 646.086445
2058 29.121044 815 736.874404 645.713478
2059 29.1303392 819 731.320709 645.340905
2060 29.1396344 795 726.233464 644.968726
2061 29.1489296 872 721.557565 644.596941
2062 29.1582248 847 717.245922 644.225549
2063 29.16752 830 713.258085 643.85455
2064 29.1768152 911 709.559144 643.483942
2065 29.1861104 845 706.118835 643.113727
2066 29.1954056 774 702.910809 642.743902
2067 29.2047008 775 699.912035 642.374467
2068 29.213996 799 697.102308 642.005422
2069 29.2232912 767 694.46384 641.636767
2070 29.2325864 761 691.980915 641.2685
2071 29.2418816 762 689.63961 640.900622
2072 29.2511768 768 687.427547 640.533131
2073 29.260472 774 685.333694 640.166028
2074 29.2697672 765 683.348189 639.799312
2075 29.2790624 750 681.462197 639.432981
2076 29.2883576 711 679.667782 639.067036
2077 29.2976528 728 677.957795 638.701477
2078 29.306948 720 676.325795 638.336302
2079 29.3162432 734 674.765991 637.971511
2080 29.3255384 676 673.273262 637.607104
2081 29.3348336 665 671.843257 637.243079
2082 29.3441288 688 670.472586 636.879438
2083 29.353424 686 669.159237 636.516178
2084 29.3627192 673 667.903526 636.1533
2085 29.3720144 718 666.710502 635.790802
2086 29.3813096 705 665.597335 635.428685
2087 29.3906048 693 664.610568 635.066948
2088 29.3999 706 663.807659 634.705591
2089 29.4091952 664 663.078661 634.344612
2090 29.4184904 617 662.148817 633.984012
2091 29.4277856 690 661.164779 633.62379
2092 29.4370808 738 660.204275 633.263945
2093 29.446376 696 659.27203 632.904477
2094 29.4556712 683 658.366521 632.545385
2095 29.4649664 684 657.486276 632.18667
2096 29.4742616 708 656.629928 631.828329
2097 29.4835568 651 655.796207 631.470363
2098 29.492852 676 654.983934 631.112772
2099 29.5021472 756 654.192008 630.755555
2100 29.5114424 711 653.419405 630.39871
2101 29.5207376 697 652.665169 630.042239
2102 29.5300328 653 651.928408 629.68614
2103 29.539328 718 651.208287 629.330413
2104 29.5486232 690 650.504026 628.975057
2105 29.5579184 652 649.814895 628.620072
2106 29.5672136 665 649.14021 628.265457
2107 29.5765088 684 648.479329 627.911212
2108 29.585804 652 647.83165 627.557336
2109 29.5950992 672 647.196609 627.203829
2110 29.6043944 667 646.573675 626.850691
2111 29.6136896 668 645.962348 626.49792
2112 29.6229848 656 645.362161 626.145516
2113 29.63228 664 644.77267 625.79348
2114 29.6415752 672 644.193459 625.441809
2115 29.6508704 645 643.624127 625.090505
2116 29.6601656 697 643.06426 624.739566
2117 29.6694608 637 642.513377 624.388991
2118 29.678756 658 641.970848 624.038781
2119 29.6880512 646 641.435775 623.688935
2120 29.6973464 678 640.906789 623.339453
2121 29.7066416 668 640.3817 622.990333
2122 29.7159368 675 639.856827 622.641576
2123 29.725232 660 639.32512 622.29318
2124 29.7345272 684 638.770246 621.945146
2125 29.7438224 671 638.158689 621.597473
2126 29.7531176 672 637.473487 621.250161
2127 29.7624128 646 636.83584 620.903208
2128 29.771708 729 636.465716 620.556615
2129 29.7810032 661 636.38451 620.210381
2130 29.7902984 719 636.692283 619.864505
2131 29.7995936 665 637.111754 619.518988
2132 29.8088888 738 636.936902 619.173828
2133 29.818184 728 636.548704 618.829025
2134 29.8274792 734 636.149804 618.484579
2135 29.8367744 742 635.756389 618.140489
2136 29.8460696 738 635.368509 617.796755
2137 29.8553648 825 634.986063 617.453375
2138 29.86466 740 634.608955 617.110351
2139 29.8739552 738 634.237097 616.767681
2140 29.8832504 725 633.870406 616.425364
2141 29.8925456 715 633.508806 616.083401
2142 29.9018408 670 633.152225 615.741791
2143 29.911136 678 632.800596 615.400533
2144 29.9204312 711 632.45386 615.059627
2145 29.9297264 716 632.11196 614.719072
2146 29.9390216 657 631.774845 614.378868
2147 29.9483168 723 631.442468 614.039015
2148 29.957612 693 631.114789 613.699512
2149 29.9669072 740 630.791769 613.360358
2150 29.9762024 679 630.473376 613.021553
2151 29.9854976 655 630.159579 612.683097
2152 29.9947928 666 629.850355 612.344989
2153 30.004088 683 629.545681 612.007229
2154 30.0133832 670 629.245542 611.669816
2155 30.0226784 605 628.949925 611.332749
2156 30.0319736 675 628.658842 610.996029
2157 30.0412688 605 628.372385 610.659655
2158 30.050564 620 628.090858 610.323626
2159 30.0598592 618 627.81497 609.987942
2160 30.0691544 634 627.54619 609.652603
2161 30.0784496 651 627.287455 609.317607
2162 30.0877448 647 627.044804 608.982955
2163 30.09704 631 626.832134 608.648647
2164 30.1063352 693 626.685673 608.31468
2165 30.1156304 641 626.668209 607.981056
2166 30.1249256 644 626.750375 607.647774
2167 30.1342208 603 626.713941 607.314833
2168 30.143516 613 626.533258 606.982232
2169 30.1528112 625 626.320344 606.649972
2170 30.1621064 652 626.116768 606.318052
2171 30.1714016 601 625.934608 605.986471
2172 30.1806968 645 625.799128 605.65523
2173 30.189992 639 625.753325 605.324327
2174 30.1992872 617 625.760839 604.993762
2175 30.2085824 648 625.658333 604.663534
2176 30.2178776 628 625.48953 604.333644
2177 30.2271728 615 625.312007 604.004091
2178 30.236468 676 625.137 603.674874
2179 30.2457632 628 624.963311 603.345992
2180 30.2550584 642 624.787199 603.017446
2181 30.2643536 656 624.600824 602.689236
2182 30.2736488 611 624.385691 602.361359
2183 30.282944 634 624.103432 602.033817
2184 30.2922392 634 623.726904 601.706608
2185 30.3015344 647 623.356948 601.379733
2186 30.3108296 609 623.165922 601.05319
2187 30.3201248 632 623.048618 600.72698
2188 30.32942 625 622.941889 600.401102
2189 30.3387152 630 622.842937 600.075555
2190 30.3480104 632 622.750757 599.750339
2191 30.3573056 619 622.66536 599.425453
2192 30.3666008 599 622.586895 599.100898
2193 30.375896 612 622.515519 598.776672
2194 30.3851912 638 622.451392 598.452776
2195 30.3944864 610 622.394685 598.129208
2196 30.4037816 636 622.345574 597.805969
2197 30.4130768 630 622.304244 597.483058
2198 30.422372 607 622.270886 597.160475
2199 30.4316672 669 622.245703 596.838218
2200 30.4409624 659 622.228903 596.516288
2201 30.4502576 638 622.220705 596.194685
2202 30.4595528 629 622.221337 595.873407
2203 30.468848 629 622.231037 595.552455
2204 30.4781432 657 622.250053 595.231827
2205 30.4874384 663 622.278645 594.911524
2206 30.4967336 701 622.317082 594.591545
2207 30.5060288 712 622.365647 594.27189
2208 30.515324 712 622.424634 593.952558
2209 30.5246192 660 622.494352 593.633549
2210 30.5339144 681 622.575122 593.314862
2211 30.5432096 706 622.667279 592.996498
2212 30.5525048 690 622.771175 592.678454
2213 30.5618 686 622.887175 592.360732
2214 30.5710952 668 623.015664 592.043331
2215 30.5803904 657 623.157042 591.72625
2216 30.5896856 708 623.311726 591.409489
2217 30.5989808 726 623.480148 591.093047
2218 30.608276 707 623.662723 590.776924
2219 30.6175712 661 623.859802 590.46112
2220 30.6268664 707 624.071583 590.145634
2221 30.6361616 726 624.297983 589.830466
2222 30.6454568 725 624.538398 589.515615
2223 30.654752 692 624.791228 589.201081
2224 30.6640472 704 625.052807 588.886864
2225 30.6733424 729 625.314375 588.572963
2226 30.6826376 703 625.553835 588.259377
2227 30.6919328 702 625.732615 587.946107
2228 30.701228 711 625.855385 587.633152
2229 30.7105232 713 626.05338 587.320511
2230 30.7198184 762 626.409861 587.008184
2231 30.7291136 830 626.834491 586.696171
2232 30.7384088 745 627.286195 586.384471
2233 30.747704 777 627.762363 586.073084
2234 30.7569992 721 628.26394 585.762009
2235 30.7662944 787 628.791989 585.451246
2236 30.7755896 784 629.347626 585.140795
2237 30.7848848 746 629.932033 584.830655
2238 30.79418 720 630.546455 584.520826
2239 30.8034752 787 631.192209 584.211307
2240 30.8127704 731 631.870688 583.902098
2241 30.8220656 803 632.583365 583.593199
2242 30.8313608 743 633.3318 583.284609
2243 30.840656 807 634.117652 582.976328
2244 30.8499512 696 634.94272 582.668355
2245 30.8592464 698 635.809027 582.36069
2246 30.8685416 732 636.718963 582.053332
2247 30.8778368 775 637.675522 581.746282
2248 30.887132 699 638.682786 581.439538
2249 30.8964272 749 639.747044 581.133101
2250 30.9057224 764 640.88012 580.82697
2251 30.9150176 685 642.11007 580.521144
2252 30.9243128 684 643.482991 580.215624
2253 30.933608 711 644.965272 579.910408
2254 30.9429032 724 646.396116 579.605497
2255 30.9521984 725 647.824046 579.30089
2256 30.9614936 680 649.310668 578.996586
2257 30.9707888 700 650.872049 578.692585
2258 30.980084 754 652.513228 578.388888
2259 30.9893792 729 654.238844 578.085492
2260 30.9986744 756 656.053881 577.782399
2261 31.0079696 725 657.963705 577.479607
2262 31.0172648 712 659.974096 577.177117
2263 31.02656 675 662.091288 576.874927
2264 31.0358552 747 664.32202 576.573038
2265 31.0451504 767 666.673576 576.271449
2266 31.0544456 733 669.153845 575.970159
2267 31.0637408 745 671.771385 575.669169
2268 31.073036 724 674.535518 575.368478
2269 31.0823312 750 677.456338 575.068085
2270 31.0916264 713 680.544834 574.76799
2271 31.1009216 726 683.813011 574.468194
2272 31.1102168 754 687.273989 574.168694
2273 31.119512 760 690.942125 573.869491
2274 31.1288072 797 694.83316 573.570586
2275 31.1381024 791 698.964378 573.271976
2276 31.1473976 793 703.354775 572.973662
2277 31.1566928 827 708.025229 572.675643
2278 31.165988 801 712.99868 572.37792
2279 31.1752832 891 718.300319 572.080491
2280 31.1845784 853 723.957767 571.783357
2281 31.1938736 842 730.001234 571.486516
2282 31.2031688 876 736.463771 571.189969
2283 31.212464 891 743.378984 570.893715
2284 31.2217592 913 750.765083 570.597754
2285 31.2310544 922 758.618339 570.302085
2286 31.2403496 964 767.00302 570.006709
2287 31.2496448 949 776.118715 569.711624
2288 31.25894 1032 786.121911 569.41683
2289 31.2682352 990 797.002022 569.122327
2290 31.2775304 1018 808.810471 568.828115
2291 31.2868256 1013 821.652191 568.534193
2292 31.2961208 1030 835.65042 568.240561
2293 31.305416 1006 850.948239 567.947218
2294 31.3147112 986 867.712058 567.654164
2295 31.3240064 1059 886.136242 567.361399
2296 31.3333016 1029 906.449007 567.068922
2297 31.3425968 1045 928.919837 566.776733
2298 31.351892 1041 953.868873 566.484831
2299 31.3611872 1000 981.678932 566.193217
2300 31.3704824 1048 1012.81101 565.90189
2301 31.3797776 1093 1047.82449 565.610849
2302 31.3890728 1106 1087.4038 565.320094
2303 31.398368 1224 1132.39397 565.029624
2304 31.4076632 1162 1183.84868 564.739441
2305 31.4169584 1236 1243.09618 564.449542
2306 31.4262536 1375 1311.83109 564.159928
2307 31.4355488 1410 1392.24455 563.870598
2308 31.444844 1495 1487.21241 563.581552
2309 31.4541392 1589 1600.57287 563.292789
2310 31.4634344 1689 1737.54621 563.00431
2311 31.4727296 1788 1905.38422 562.716113
2312 31.4820248 1984 2114.39722 562.428199
2313 31.49132 2267 2379.5965 562.140567
2314 31.5006152 2464 2723.28813 561.853217
2315 31.5099104 2848 3178.9786 561.566148
2316 31.5192056 3580 3796.81941 561.27936
2317 31.5285008 4364 4650.57594 560.992853
2318 31.537796 5717 5845.58024 560.706626
2319 31.5470912 7464 7524.75707 560.420678
2320 31.5563864 10170 9861.23599 560.135011
2321 31.5656816 13334 13002.5591 559.849623
2322 31.5749768 16929 16889.7847 559.564513
2323 31.584272 20262 20892.1285 559.279682
2324 31.5935672 22361 23545.2702 558.995129
2325 31.6028624 22837 23288.3072 558.710854
2326 31.6121576 21288 20232.7442 558.426857
2327 31.6214528 18126 16384.5991 558.143136
2328 31.630748 14881 13502.9048 557.859693
2329 31.6400432 12810 12082.5035 557.576525
2330 31.6493384 11764 11935.5781 557.293634
2331 31.6586336 11818 12666.9449 557.011018
2332 31.6679288 12475 13659.9565 556.728678
2333 31.677224 12660 14023.6576 556.446613
2334 31.6865192 12103 13034.4518 556.164822
2335 31.6958144 10360 10871.9532 555.883306
2336 31.7051096 8241 8456.10316 555.602063
2337 31.7144048 6429 6472.05763 555.321094
2338 31.7237 4603 5054.78944 555.040399
2339 31.7329952 3560 4082.84852 554.759976
2340 31.7422904 2720 3412.44846 554.479826
2341 31.7515856 2392 2940.42867 554.199948
2342 31.7608808 2105 2601.21307 553.920342
2343 31.770176 1951 2354.06567 553.641007
2344 31.7794712 1772 2173.54068 553.361944
2345 31.7887664 1722 2043.65506 553.083151
2346 31.7980616 1680 1954.53018 552.804629
2347 31.8073568 1693 1900.52608 552.526377
2348 31.816652 1603 1879.30777 552.248394
2349 31.8259472 1674 1891.57266 551.970682
2350 31.8352424 1656 1941.35378 551.693238
2351 31.8445376 1726 2036.92032 551.416063
2352 31.8538328 1959 2192.32416 551.139157
2353 31.863128 2155 2429.59858 550.862518
2354 31.8724232 2414 2781.50287 550.586148
2355 31.8817184 2989 3294.23673 550.310045
2356 31.8910136 3813 4027.69453 550.034208
2357 31.9003088 4930 5045.2053 549.758639
2358 31.909604 6398 6372.44346 549.483336
2359 31.9188992 7630 7897.00084 549.208299
2360 31.9281944 8840 9238.78093 548.933528
2361 31.9374896 9484 9804.46423 548.659022
2362 31.9467848 9039 9245.03779 548.384782
2363 31.95608 8278 7903.75835 548.110806
2364 31.9653752 6970 6525.27678 547.837094
2365 31.9746704 5934 5599.80731 547.563647
2366 31.9839656 5255 5216.84682 547.290463
2367 31.9932608 5111 5274.52813 547.017543
2368 32.002556 5228 5589.8808 546.744885
2369 32.0118512 5439 5884.68534 546.472491
2370 32.0211464 5349 5832.83177 546.200359
2371 32.0304416 4887 5275.02018 545.928489
2372 32.0397368 4139 4382.3561 545.65688
2373 32.049032 3579 3481.77703 545.385533
2374 32.0583272 2662 2767.0826 545.114448
2375 32.0676224 2119 2257.41483 544.843623
2376 32.0769176 1759 1902.70333 544.573058
2377 32.0862128 1514 1652.08906 544.302754
2378 32.095508 1233 1469.96139 544.032709
2379 32.1048032 1196 1333.61399 543.762924
2380 32.1140984 1058 1228.7202 543.493398
2381 32.1233936 1062 1146.07751 543.22413
2382 32.1326888 950 1079.61553 542.955122
2383 32.141984 932 1025.21627 542.686371
2384 32.1512792 972 980.010733 542.417878
2385 32.1605744 895 941.95066 542.149643
2386 32.1698696 849 909.541153 541.881665
2387 32.1791648 762 881.669427 541.613944
2388 32.18846 814 857.492377 541.346479
2389 32.1977552 787 836.36106 541.079271
2390 32.2070504 751 817.768864 540.812318
2391 32.2163456 758 801.315251 540.545621
2392 32.2256408 818 786.679932 540.279179
2393 32.234936 719 773.604168 540.012993
2394 32.2442312 722 761.877036 539.747061
2395 32.2535264 741 751.3252 539.481383
2396 32.2628216 734 741.805195 539.215959
2397 32.2721168 705 733.197548 538.950789
2398 32.281412 704 725.402248 538.685872
2399 32.2907072 714 718.335225 538.421209
2400 32.3000024 672 711.925596 538.156798
2401 32.3092976 720 706.113485 537.892639
2402 32.3185928 688 700.848308 537.628733
2403 32.327888 719 696.087396 537.365078
2404 32.3371832 731 691.79491 537.101675
2405 32.3464784 712 687.940971 536.838523
2406 32.3557736 652 684.500981 536.575622
2407 32.3650688 629 681.455086 536.312971
2408 32.374364 676 678.78778 536.050571
2409 32.3836592 655 676.487611 535.788421
2410 32.3929544 717 674.546992 535.52652
2411 32.4022496 733 672.962106 535.264868
2412 32.4115448 664 671.732901 535.003466
2413 32.42084 678 670.863178 534.742312
2414 32.4301352 684 670.360781 534.481406
2415 32.4394304 679 670.237884 534.220749
2416 32.4487256 688 670.511413 533.960339
2417 32.4580208 669 671.203606 533.700177
2418 32.467316 714 672.342744 533.440262
2419 32.4766112 682 673.964108 533.180594
2420 32.4859064 672 676.111187 532.921172
2421 32.4952016 707 678.837246 532.661997
2422 32.5044968 713 682.207323 532.403067
2423 32.513792 666 686.300805 532.144383
2424 32.5230872 677 691.21477 531.885944
2425 32.5323824 710 697.068348 531.627751
2426 32.5416776 677 704.008472 531.369802
2427 32.5509728 765 712.217542 531.112097
2428 32.560268 737 721.923749 530.854637
2429 32.5695632 769 733.415192 530.59742
2430 32.5788584 773 747.059449 530.340447
2431 32.5881536 804 763.331162 530.083717
2432 32.5974488 734 782.851651 529.82723
2433 32.606744 860 806.446928 529.570986
2434 32.6160392 779 835.234609 529.314984
2435 32.6253344 895 870.7573 529.059224
2436 32.6346296 865 915.191485 528.803705
2437 32.6439248 962 971.680276 528.548428
2438 32.65322 1009 1044.86688 528.293392
2439 32.6625152 1088 1141.72766 528.038597
2440 32.6718104 1245 1272.77665 527.784042
2441 32.6811056 1434 1453.6679 527.529728
2442 32.6904008 1594 1707.08716 527.275654
2443 32.699696 2108 2064.39858 527.021819
2444 32.7089912 2568 2564.92895 526.768223
2445 32.7182864 3253 3246.1446 526.514867
2446 32.7275816 4182 4108.6864 526.261749
2447 32.7368768 4721 5038.81295 526.00887
2448 32.746172 5391 5734.23964 525.756229
2449 32.7554672 5672 5821.93913 525.503826
2450 32.7647624 5228 5236.73484 525.25166
2451 32.7740576 4645 4359.99905 524.999732
2452 32.7833528 3917 3617.09024 524.74804
2453 32.792648 3401 3182.72695 524.496586
2454 32.8019432 3070 3049.71093 524.245367
2455 32.8112384 2951 3151.41073 523.994385
2456 32.8205336 3100 3384.54776 523.743639
2457 32.8298288 3070 3580.63114 523.493128
2458 32.839124 3206 3539.64437 523.242853
2459 32.8484192 2943 3184.03236 522.992812
2460 32.8577144 2653 2649.48613 522.743006
2461 32.8670096 2029 2133.16374 522.493435
2462 32.8763048 1663 1732.06592 522.244097
2463 32.8856 1336 1447.84162 521.994994
2464 32.8948952 1096 1250.09085 521.746124
2465 32.9041904 1034 1110.26956 521.497487
2466 32.9134856 885 1008.65098 521.249083
2467 32.9227808 836 932.646787 521.000912
2468 32.932076 740 874.282066 520.752974
2469 32.9413712 765 828.411943 520.505267
2470 32.9506664 675 791.629663 520.257792
2471 32.9599616 721 761.617098 520.010549
2472 32.9692568 717 736.755448 519.763537
2473 32.978552 668 715.887065 519.516756
2474 32.9878472 678 698.166103 519.270206
2475 32.9971424 677 682.962504 519.023886
2476 33.0064376 660 669.798756 518.777796
2477 33.0157328 611 658.307297 518.531937
2478 33.025028 610 648.201211 518.286306
2479 33.0343232 569 639.253694 518.040905
2480 33.0436184 597 631.283394 517.795734
2481 33.0529136 587 624.143794 517.55079
2482 33.0622088 590 617.715387 517.306076
2483 33.071504 613 611.899853 517.061589
2484 33.0807992 591 606.615654 516.817331
2485 33.0900944 543 601.794676 516.5733
2486 33.0993896 606 597.379627 516.329496
2487 33.1086848 585 593.322019 516.08592
2488 33.11798 543 589.580578 515.84257
2489 33.1272752 581 586.119975 515.599447
2490 33.1365704 552 582.909821 515.35655
2491 33.1458656 558 579.923854 515.113879
2492 33.1551608 532 577.139276 514.871434
2493 33.164456 543 574.536217 514.629214
2494 33.1737512 591 572.097293 514.38722
2495 33.1830464 568 569.807238 514.14545
2496 33.1923416 543 567.652603 513.903905
2497 33.2016368 569 565.621502 513.662584
2498 33.210932 588 563.703401 513.421488
2499 33.2202272 535 561.888937 513.180615
2500 33.2295224 566 560.169768 512.939966
2501 33.2388176 534 558.538445 512.69954
2502 33.2481128 539 556.988304 512.459337
2503 33.257408 543 555.513369 512.219357
2504 33.2667032 571 554.108277 511.979599
2505 33.2759984 590 552.768204 511.740063
2506 33.2852936 558 551.488811 511.50075
2507 33.2945888 565 550.266189 511.261658
2508 33.303884 561 549.096818 511.022787
2509 33.3131792 524 547.977526 510.784138
2510 33.3224744 559 546.905462 510.545709
2511 33.3317696 579 545.878064 510.307501
2512 33.3410648 539 544.89304 510.069514
2513 33.35036 594 543.948352 509.831746
2514 33.3596552 542 543.042207 509.594198
2515 33.3689504 555 542.173079 509.35687
2516 33.3782456 517 541.339803 509.119761
2517 33.3875408 527 540.541625 508.882871
2518 33.396836 549 539.777171 508.6462
2519 33.4061312 570 539.04386 508.409747
2520 33.4154264 561 538.341596 508.173513
2521 33.4247216 546 537.670438 507.937496
2522 33.4340168 517 537.03019 507.701698
2523 33.443312 493 536.420757 507.466116
2524 33.4526072 536 535.842244 507.230752
2525 33.4619024 540 535.294978 506.995605
2526 33.4711976 567 534.779517 506.760674
2527 33.4804928 536 534.296613 506.52596
2528 33.489788 534 533.847036 506.291462
2529 33.4990832 543 533.431224 506.05718
2530 33.5083784 523 533.048743 505.823113
2531 33.5176736 500 532.697257 505.589262
2532 33.5269688 536 532.3703 505.355626
2533 33.536264 529 532.051787 505.122205
2534 33.5455592 515 531.698958 504.888998
2535 33.5548544 487 531.194945 504.656006
2536 33.5641496 515 530.376829 504.423228
2537 33.5734448 525 529.51498 504.190663
2538 33.58274 499 529.35781 503.958312
2539 33.5920352 501 529.519978 503.726175
2540 33.6013304 520 529.803797 503.494251
2541 33.6106256 552 530.210293 503.262539
2542 33.6199208 559 530.762146 503.03104
2543 33.629216 557 531.488494 502.799753
2544 33.6385112 482 532.426941 502.568679
2545 33.6478064 540 533.626674 502.337816
2546 33.6571016 495 535.153014 502.107165
2547 33.6663968 509 537.094205 501.876725
2548 33.675692 530 539.571796 501.646496
2549 33.6849872 500 542.756859 501.416477
2550 33.6942824 529 546.895863 501.18667
2551 33.7035776 588 552.352215 500.957073
2552 33.7128728 562 559.67164 500.727685
2553 33.722168 607 569.679288 500.498508
2554 33.7314632 595 583.611021 500.26954
2555 33.7407584 661 603.269057 500.040781
2556 33.7500536 612 631.156226 499.812232
2557 33.7593488 608 670.415589 499.583891
2558 33.768644 700 724.030063 499.355759
2559 33.7779392 755 791.995498 499.127835
2560 33.7872344 827 865.090467 498.900119
2561 33.7965296 861 919.027187 498.672611
2562 33.8058248 830 924.21007 498.445311
2563 33.81512 845 876.150609 498.218218
2564 33.8244152 797 805.636276 497.991332
2565 33.8337104 730 745.877808 497.764653
2566 33.8430056 754 710.002187 497.53818
2567 33.8523008 676 697.36082 497.311914
2568 33.861596 660 703.357791 497.085854
2569 33.8708912 711 721.434166 496.86
2570 33.8801864 790 740.376789 496.634351
2571 33.8894816 704 744.452577 496.408908
2572 33.8987768 652 723.398275 496.18367
2573 33.908072 628 683.579139 495.958637
2574 33.9173672 619 640.988364 495.733809
2575 33.9266624 601 606.132087 495.509185
2576 33.9359576 598 581.006525 495.284765
2577 33.9452528 564 563.437805 495.060549
2578 33.954548 526 550.989253 494.836536
2579 33.9638432 550 541.925838 494.612728
2580 33.9731384 523 535.124694 494.389122
2581 33.9824336 543 529.872618 494.165719
2582 33.9917288 522 525.710969 493.94252
2583 34.001024 514 522.33769 493.719522
2584 34.0103192 509 519.54849 493.496727
2585 34.0196144 493 517.20157 493.274134
2586 34.0289096 464 515.196096 493.051743
2587 34.0382048 536 513.458714 492.829553
2588 34.0475 513 511.934743 492.607565
2589 34.0567952 533 510.582169 492.385777
2590 34.0660904 499 509.367274 492.164191
2591 34.0753856 517 508.260972 491.942805
2592 34.0846808 545 507.234693 491.72162
2593 34.093976 519 506.253553 491.500634
2594 34.1032712 513 505.258332 491.279849
2595 34.1125664 531 504.116797 491.059263
2596 34.1218616 507 502.648894 490.838877
2597 34.1311568 494 501.107805 490.61869
2598 34.140452 477 500.233056 490.398702
2599 34.1497472 503 499.62261 490.178912
2600 34.1590424 489 499.056964 489.959321
2601 34.1683376 532 498.519779 489.739929
2602 34.1776328 492 498.006482 489.520734
2603 34.186928 508 497.514368 489.301738
2604 34.1962232 507 497.041249 489.082938
2605 34.2055184 478 496.585225 488.864337
2606 34.2148136 487 496.144641 488.645932
2607 34.2241088 475 495.718046 488.427724
2608 34.233404 490 495.304167 488.209713
2609 34.2426992 520 494.901883 487.991899
2610 34.2519944 488 494.510198 487.77428
2611 34.2612896 492 494.128231 487.556858
2612 34.2705848 490 493.755197 487.339631
2613 34.27988 508 493.390394 487.1226
2614 34.2891752 506 493.033194 486.905764
2615 34.2984704 477 492.683033 486.689124
2616 34.3077656 515 492.339403 486.472678
2617 34.3170608 485 492.001845 486.256427
2618 34.326356 468 491.669946 486.04037
2619 34.3356512 457 491.343328 485.824507
2620 34.3449464 475 491.021652 485.608838
2621 34.3542416 482 490.704605 485.393363
2622 34.3635368 496 490.391905 485.178082
2623 34.372832 453 490.083292 484.962994
2624 34.3821272 449 489.778526 484.748099
2625 34.3914224 469 489.477366 484.533396
2626 34.4007176 452 489.17949 484.318887
2627 34.4100128 460 488.884365 484.104569
2628 34.419308 502 488.591027 483.890444
2629 34.4286032 499 488.297702 483.676511
2630 34.4378984 501 488.001021 483.46277
2631 34.4471936 502 487.694184 483.24922
2632 34.4564888 512 487.361421 483.035861
2633 34.465784 477 486.961134 482.822693
2634 34.4750792 476 486.426899 482.609717
2635 34.4843744 520 485.823082 482.39693
2636 34.4936696 494 485.41004 482.184335
2637 34.5029648 477 485.121983 481.971929
2638 34.51226 472 484.859436 481.759714
2639 34.5215552 494 484.600553 481.547688
2640 34.5308504 482 484.343508 481.335851
2641 34.5401456 489 484.088202 481.124204
2642 34.5494408 506 483.834507 480.912746
2643 34.558736 449 483.582371 480.701477
2644 34.5680312 475 483.331742 480.490397
2645 34.5773264 487 483.082573 480.279505
2646 34.5866216 511 482.834822 480.068801
2647 34.5959168 483 482.588447 479.858286
2648 34.605212 470 482.343412 479.647958
2649 34.6145072 419 482.099681 479.437817
2650 34.6238024 470 481.857224 479.227864
2651 34.6330976 437 481.616012 479.018098
2652 34.6423928 503 481.376017 478.80852
2653 34.651688 483 481.137216 478.599127
2654 34.6609832 455 480.899587 478.389922
2655 34.6702784 517 480.663102 478.180902
2656 34.6795736 500 480.427699 477.972069
2657 34.6888688 494 480.193198 477.763422
2658 34.698164 449 479.959174 477.55496
2659 34.7074592 479 479.724734 477.346684
2660 34.7167544 493 479.488052 477.138592
2661 34.7260496 481 479.245283 476.930686
2662 34.7353448 452 478.987278 476.722965
2663 34.74464 470 478.68899 476.515429
2664 34.7539352 495 478.308298 476.308076
2665 34.7632304 450 477.88521 476.100908
2666 34.7725256 465 477.585044 475.893924
2667 34.7818208 485 477.354812 475.687124
2668 34.791116 472 477.137304 475.480507
2669 34.8004112 463 476.921502 475.274074
2670 34.8097064 443 476.7068 475.067823
2671 34.8190016 487 476.49322 474.861756
2672 34.8282968 504 476.280798 474.655871
2673 34.837592 462 476.06957 474.450169
2674 34.8468872 470 475.859582 474.244649
2675 34.8561824 468 475.650885 474.039312
2676 34.8654776 451 475.443537 473.834156
2677 34.8747728 437 475.237607 473.629182
2678 34.884068 471 475.033169 473.424389
2679 34.8933632 455 474.830313 473.219778
2680 34.9026584 529 474.629136 473.015347
2681 34.9119536 505 474.429754 472.811098
2682 34.9212488 480 474.232297 472.607029
2683 34.930544 459 474.036912 472.403141
2684 34.9398392 452 473.843773 472.199433
2685 34.9491344 433 473.653075 471.995905
2686 34.9584296 525 473.465044 471.792557
2687 34.9677248 469 473.279945 471.589388
2688 34.97702 500 473.098081 471.386399
2689 34.9863152 461 472.919807 471.183589
2690 34.9956104 479 472.745539 470.980958
2691 35.0049056 461 472.575766 470.778506
2692 35.0142008 461 472.411065 470.576233
2693 35.023496 496 472.252122 470.374138
2694 35.0327912 436 472.099757 470.172222
2695 35.0420864 453 471.954955 469.970483
2696 35.0513816 469 471.818913 469.768922
2697 35.0606768 473 471.693088 469.567539
2698 35.069972 426 471.579277 469.366333
2699 35.0792672 467 471.479713 469.165305
2700 35.0885624 465 471.397199 468.964453
2701 35.0978576 462 471.335291 468.763779
2702 35.1071528 453 471.298563 468.563281
2703 35.116448 442 471.292973 468.362959
2704 35.1257432 452 471.326403 468.162814
2705 35.1350384 448 471.409461 467.962844
2706 35.1443336 449 471.556699 467.763051
2707 35.1536288 480 471.7885 467.563433
2708 35.162924 473 472.134088 467.363991
2709 35.1722192 469 472.636358 467.164724
2710 35.1815144 459 473.35957 466.965632
2711 35.1908096 480 474.401084 466.766714
2712 35.2001048 459 475.907693 466.567972
2713 35.2094 475 478.095355 466.369404
2714 35.2186952 469 481.26635 466.17101
2715 35.2279904 438 485.802678 465.97279
2716 35.2372856 476 492.070171 465.774745
2717 35.2465808 486 500.079289 465.576872
2718 35.255876 556 508.737127 465.379174
2719 35.2651712 514 515.137885 465.181649
2720 35.2744664 491 515.706326 464.984296
2721 35.2837616 517 509.820186 464.787117
2722 35.2930568 510 501.072437 464.590111
2723 35.302352 486 493.407933 464.393277
2724 35.3116472 467 488.403248 464.196615
2725 35.3209424 491 486.071891 464.000125
2726 35.3302376 425 486.113404 463.803808
2727 35.3395328 532 487.895804 463.607662
2728 35.348828 470 490.382231 463.411688
2729 35.3581232 470 491.899277 463.215885
2730 35.3674184 517 490.739529 463.020254
2731 35.3767136 504 486.722015 462.824793
2732 35.3860088 507 481.47746 462.629503
2733 35.395304 459 476.697381 462.434384
2734 35.4045992 430 473.024607 462.239435
2735 35.4138944 490 470.368536 462.044657
2736 35.4231896 489 468.446988 461.850049
2737 35.4324848 449 467.018747 461.65561
2738 35.44178 457 465.919425 461.461341
2739 35.4510752 463 465.043368 461.267242
2740 35.4603704 468 464.322798 461.073312
2741 35.4696656 439 463.713436 460.879551
2742 35.4789608 433 463.185627 460.685959
2743 35.488256 431 462.718998 460.492536
2744 35.4975512 410 462.299203 460.299281
2745 35.5068464 455 461.915915 460.106195
2746 35.5161416 437 461.561542 459.913277
2747 35.5254368 460 461.230401 459.720527
2748 35.534732 465 460.918167 459.527945
2749 35.5440272 463 460.621498 459.33553
2750 35.5533224 432 460.337777 459.143283
2751 35.5626176 468 460.064928 458.951203
2752 35.5719128 465 459.801287 458.75929
2753 35.581208 440 459.545509 458.567544
2754 35.5905032 440 459.296491 458.375965
2755 35.5997984 449 459.053327 458.184553
2756 35.6090936 471 458.815261 457.993306
2757 35.6183888 440 458.581664 457.802226
2758 35.627684 424 458.352003 457.611312
2759 35.6369792 471 458.125827 457.420564
2760 35.6462744 437 457.902754 457.229981
2761 35.6555696 462 457.682453 457.039564
2762 35.6648648 483 457.464642 456.849312
2763 35.67416 472 457.249074 456.659225
2764 35.6834552 461 457.035536 456.469303
2765 35.6927504 439 456.823843 456.279546
2766 35.7020456 432 456.613831 456.089953
2767 35.7113408 460 456.405356 455.900525
2768 35.720636 463 456.198293 455.711261
2769 35.7299312 454 455.992528 455.52216
2770 35.7392264 433 455.787963 455.333224
2771 35.7485216 459 455.584508 455.144451
2772 35.7578168 449 455.382081 454.955842
2773 35.767112 472 455.180602 454.767396
2774 35.7764072 444 454.979976 454.579113
2775 35.7857024 419 454.78008 454.390993
2776 35.7949976 459 454.580724 454.203036
2777 35.8042928 447 454.381559 454.015241
2778 35.813588 434 454.181821 453.827609
2779 35.8228832 452 453.979438 453.640139
2780 35.8321784 433 453.770829 453.452831
2781 35.8414736 445 453.559295 453.265685
2782 35.8507688 438 453.358689 453.078701
2783 35.860064 437 453.163779 452.891878
2784 35.8693592 478 452.970137 452.705216
2785 35.8786544 433 452.777016 452.518716
2786 35.8879496 436 452.584357 452.332377
2787 35.8972448 416 452.392143 452.146198
2788 35.90654 445 452.200356 451.96018
2789 35.9158352 406 452.008979 451.774323
2790 35.9251304 425 451.817997 451.588625
2791 35.9344256 479 451.627397 451.403088
2792 35.9437208 445 451.437166 451.217711
2793 35.953016 435 451.247292 451.032494
2794 35.9623112 459 451.057763 450.847436
2795 35.9716064 453 450.86857 450.662538
2796 35.9809016 443 450.679703 450.477799
2797 35.9901968 447 450.491153 450.293219
2798 35.999492 469 450.302914 450.108798
2799 36.0087872 459 450.11498 449.924536
2800 36.0180824 416 449.927355 449.740432
2801 36.0273776 433 449.740056 449.556487
2802 36.0366728 453 449.553136 449.3727
2803 36.045968 428 449.366765 449.189071
2804 36.0552632 464 449.181324 449.0056
2805 36.0645584 423 448.996785 448.822286
2806 36.0738536 445 448.811874 448.63913
2807 36.0831488 421 448.626374 448.456132
2808 36.092444 405 448.440918 448.273291
2809 36.1017392 403 448.255695 448.090607
2810 36.1110344 435 448.070715 447.908079
2811 36.1203296 437 447.885989 447.725709
2812 36.1296248 419 447.701558 447.543494
2813 36.13892 436 447.517534 447.361437
2814 36.1482152 424 447.334188 447.179535
2815 36.1575104 432 447.152224 446.99779
2816 36.1668056 427 446.973839 446.8162
2817 36.1761008 434 446.80366 446.634766
2818 36.185396 413 446.638809 446.453488
2819 36.1946912 433 446.461837 446.272365
2820 36.2039864 454 446.280031 446.091397
2821 36.2132816 439 446.09784 445.910584
2822 36.2225768 402 445.915836 445.729926
2823 36.231872 451 445.734041 445.549423
2824 36.2411672 431 445.552453 445.369074
2825 36.2504624 430 445.371071 445.18888
2826 36.2597576 439 445.189891 445.00884
2827 36.2690528 415 445.008914 444.828954
2828 36.278348 502 444.828136 444.649222
2829 36.2876432 425 444.647558 444.469644
2830 36.2969384 483 444.467177 444.290219
2831 36.3062336 430 444.286992 444.110947
2832 36.3155288 403 444.106999 443.931829
2833 36.324824 411 443.927186 443.752864
2834 36.3341192 384 443.747521 443.574051
2835 36.3434144 440 443.567938 443.395392
2836 36.3527096 417 443.388294 443.216885
2837 36.3620048 397 443.208282 443.03853
2838 36.3713 410 443.02717 442.860328
2839 36.3805952 397 442.842895 442.682278
2840 36.3898904 426 442.651861 442.50438
2841 36.3991856 405 442.457447 442.326633
2842 36.4084808 399 442.273711 442.149038
2843 36.417776 420 442.095332 441.971595
2844 36.4270712 444 441.917859 441.794303
2845 36.4363664 424 441.740617 441.617162
2846 36.4456616 427 441.563555 441.440172
2847 36.4549568 429 441.386673 441.263332
2848 36.464252 406 441.209968 441.086644
2849 36.4735472 416 441.033441 440.910106
2850 36.4828424 404 440.85709 440.733718
2851 36.4921376 426 440.680915 440.55748
2852 36.5014328 468 440.504916 440.381393
2853 36.510728 433 440.329092 440.205455
2854 36.5200232 399 440.153443 440.029667
2855 36.5293184 405 439.977969 439.854029
2856 36.5386136 478 439.802669 439.67854
2857 36.5479088 428 439.627542 439.5032
2858 36.557204 416 439.452589 439.328009
2859 36.5664992 450 439.277809 439.152967
2860 36.5757944 405 439.103203 438.978074
2861 36.5850896 445 438.928768 438.803329
2862 36.5943848 397 438.754507 438.628733
2863 36.60368 437 438.580417 438.454286
2864 36.6129752 422 438.406499 438.279986
2865 36.6222704 414 438.232754 438.105834
2866 36.6315656 428 438.05918 437.93183
2867 36.6408608 420 437.885777 437.757974
2868 36.650156 403 437.712546 437.584266
2869 36.6594512 406 437.539487 437.410704
2870 36.6687464 441 437.366598 437.23729
2871 36.6780416 400 437.193881 437.064023
2872 36.6873368 431 437.021335 436.890903
2873 36.696632 425 436.848961 436.71793
2874 36.7059272 423 436.676757 436.545103
2875 36.7152224 382 436.504725 436.372422
2876 36.7245176 423 436.332863 436.199888
2877 36.7338128 396 436.161173 436.0275
2878 36.743108 428 435.989655 435.855258
2879 36.7524032 415 435.818307 435.683162
2880 36.7616984 435 435.647132 435.511212
2881 36.7709936 456 435.476134 435.339407
2882 36.7802888 391 435.305346 435.167747
2883 36.789584 432 435.134891 434.996233
2884 36.7988792 421 434.965089 434.824864
2885 36.8081744 454 434.796728 434.653639
2886 36.8174696 412 434.631841 434.48256
2887 36.8267648 420 434.476833 434.311625
2888 36.83606 410 434.34557 434.140834
2889 36.8453552 384 434.230857 433.970188
2890 36.8546504 426 434.081178 433.799686
2891 36.8639456 416 433.915252 433.629328
2892 36.8732408 411 433.747207 433.459114
2893 36.882536 371 433.579243 433.289044
2894 36.8918312 442 433.411467 433.119117
2895 36.9011264 412 433.243892 432.949333
2896 36.9104216 403 433.076565 432.779693
2897 36.9197168 424 432.9096 432.610196
2898 36.929012 422 432.743272 432.440842
2899 36.9383072 388 432.578285 432.271631
2900 36.9476024 391 432.416832 432.102563
2901 36.9568976 437 432.263519 431.933637
2902 36.9661928 417 432.115472 431.764853
2903 36.975488 429 431.955335 431.596212
2904 36.9847832 411 431.790461 431.427713
2905 36.9940784 389 431.625217 431.259355
2906 37.0033736 397 431.460154 431.09114
2907 37.0126688 409 431.295294 430.923066
2908 37.021964 368 431.130637 430.755134
2909 37.0312592 383 430.966186 430.587343
2910 37.0405544 395 430.801941 430.419693
2911 37.0498496 416 430.637904 430.252185
2912 37.0591448 420 430.474077 430.084817
2913 37.06844 376 430.310461 429.91759
2914 37.0777352 404 430.147058 429.750504
2915 37.0870304 420 429.98387 429.583558
2916 37.0963256 414 429.820898 429.416753
2917 37.1056208 424 429.658145 429.250088
2918 37.114916 415 429.495613 429.083563
2919 37.1242112 380 429.333303 428.917178
2920 37.1335064 417 429.171219 428.750932
2921 37.1428016 428 429.009362 428.584827
2922 37.1520968 378 428.847734 428.41886
2923 37.161392 434 428.68634 428.253034
2924 37.1706872 414 428.52518 428.087346
2925 37.1799824 448 428.364259 427.921797
2926 37.1892776 416 428.203579 427.756388
2927 37.1985728 430 428.043144 427.591117
2928 37.207868 360 427.882956 427.425985
2929 37.2171632 391 427.72302 427.260991
2930 37.2264584 436 427.563339 427.096135
2931 37.2357536 381 427.403917 426.931418
2932 37.2450488 421 427.244758 426.766839
2933 37.254344 423 427.085867 426.602398
2934 37.2636392 423 426.927248 426.438095
2935 37.2729344 408 426.768905 426.273929
2936 37.2822296 396 426.61084 426.109901
2937 37.2915248 392 426.453053 425.94601
2938 37.30082 418 426.295532 425.782257
2939 37.3101152 407 426.13825 425.618641
2940 37.3194104 403 425.981128 425.455161
2941 37.3287056 411 425.823928 425.291819
2942 37.3380008 369 425.666199 425.128613
2943 37.347296 375 425.508328 424.965543
2944 37.3565912 388 425.352081 424.80261
2945 37.3658864 409 425.196811 424.639814
2946 37.3751816 429 425.041997 424.477153
2947 37.3844768 407 424.8876 424.314629
2948 37.393772 434 424.733738 424.15224
2949 37.4030672 396 424.580716 423.989987
2950 37.4123624 391 424.429292 423.82787
2951 37.4216576 353 424.281696 423.665888
2952 37.4309528 387 424.143563 423.504041
2953 37.440248 367 424.018351 423.34233
2954 37.4495432 406 423.890593 423.180753
2955 37.4588384 390 423.745321 423.019312
2956 37.4681336 445 423.595619 422.858005
2957 37.4774288 377 423.446125 422.696833
2958 37.486724 393 423.29718 422.535796
2959 37.4960192 381 423.148812 422.374892
2960 37.5053144 383 423.001047 422.214123
2961 37.5146096 408 422.853916 422.053489
2962 37.5239048 424 422.707451 421.892988
2963 37.5332 402 422.561688 421.732621
2964 37.5424952 397 422.416667 421.572387
2965 37.5517904 426 422.272431 421.412287
2966 37.5610856 388 422.129027 421.252321
2967 37.5703808 395 421.986514 421.092488
2968 37.579676 373 421.844984 420.932788
2969 37.5889712 401 421.704622 420.773221
2970 37.5982664 434 421.565828 420.613787
2971 37.6075616 401 421.429484 420.454486
2972 37.6168568 416 421.297747 420.295317
2973 37.626152 375 421.177228 420.136281
2974 37.6354472 412 421.082183 419.977377
2975 37.6447424 434 421.005802 419.818605
2976 37.6540376 381 420.896099 419.659966
2977 37.6633328 417 420.770989 419.501458
2978 37.672628 383 420.645407 419.343083
2979 37.6819232 400 420.522004 419.184839
2980 37.6912184 412 420.40114 419.026726
2981 37.7005136 390 420.283094 418.868745
2982 37.7098088 432 420.168188 418.710896
2983 37.719104 430 420.056795 418.553177
2984 37.7283992 404 419.949352 418.39559
2985 37.7376944 397 419.846372 418.238133
2986 37.7469896 439 419.748462 418.080808
2987 37.7562848 372 419.656344 417.923612
2988 37.76558 425 419.57088 417.766548
2989 37.7748752 373 419.493111 417.609614
2990 37.7841704 402 419.424304 417.45281
2991 37.7934656 424 419.366007 417.296136
2992 37.8027608 399 419.320136 417.139593
2993 37.812056 408 419.289086 416.983179
2994 37.8213512 393 419.275875 416.826895
2995 37.8306464 401 419.284362 416.67074
2996 37.8399416 382 419.319539 416.514716
2997 37.8492368 413 419.387957 416.35882
2998 37.858532 398 419.498356 416.203054
2999 37.8678272 427 419.662599 416.047417
3000 37.8771224 417 419.897105 415.891908
3001 37.8864176 407 420.225083 415.736529
3002 37.8957128 393 420.680025 415.581279
3003 37.905008 380 421.311457 415.426157
3004 37.9143032 379 422.195139 415.271163
3005 37.9235984 413 423.447169 415.116298
3006 37.9328936 392 425.237899 414.961561
3007 37.9421888 420 427.812164 414.806952
3008 37.951484 447 431.491678 414.652472
3009 37.9607792 429 436.614474 414.498119
3010 37.9700744 402 443.300412 414.343894
3011 37.9793696 457 450.899155 414.189796
3012 37.9886648 412 457.339018 414.035826
3013 37.99796 424 459.590666 413.881983
3014 38.0072552 406 456.181615 413.728268
3015 38.0165504 418 449.082126 413.574679
3016 38.0258456 445 441.766293 413.421218
3017 38.0351408 410 436.3443 413.267883
3018 38.044436 384 433.21918 413.114675
3019 38.0537312 410 432.110139 412.961594
3020 38.0630264 407 432.67404 412.808639
3021 38.0723216 407 434.522978 412.655811
3022 38.0816168 417 436.926551 412.503109
3023 38.090912 395 438.582813 412.350533
3024 38.1002072 373 438.086768 412.198083
3025 38.1095024 414 435.112797 412.045759
3026 38.1187976 404 430.802196 411.89356
3027 38.1280928 383 426.615268 411.741488
3028 38.137388 383 423.280189 411.58954
3029 38.1466832 407 420.835689 411.437718
3030 38.1559784 411 419.070918 411.286022
3031 38.1652736 414 417.774326 411.13445
3032 38.1745688 401 416.793432 410.983004
3033 38.183864 395 416.027878 410.831682
3034 38.1931592 390 415.412714 410.680485
3035 38.2024544 394 414.905575 410.529413
3036 38.2117496 435 414.478638 410.378466
3037 38.2210448 385 414.114518 410.227643
3038 38.23034 403 413.805064 410.076944
3039 38.2396352 402 413.543897 409.926369
3040 38.2489304 381 413.308491 409.775918
3041 38.2582256 410 413.078465 409.625592
3042 38.2675208 387 412.862751 409.475389
3043 38.276816 382 412.662843 409.325309
3044 38.2861112 376 412.476658 409.175354
3045 38.2954064 406 412.302319 409.025522
3046 38.3047016 374 412.138347 408.875813
3047 38.3139968 402 411.983569 408.726227
3048 38.323292 392 411.837056 408.576765
3049 38.3325872 386 411.698067 408.427425
3050 38.3418824 384 411.566015 408.278208
3051 38.3511776 393 411.44044 408.129114
3052 38.3604728 408 411.320984 407.980143
3053 38.369768 416 411.207378 407.831294
3054 38.3790632 356 411.099427 407.682568
3055 38.3883584 398 410.997001 407.533964
3056 38.3976536 369 410.900031 407.385482
3057 38.4069488 387 410.808503 407.237122
3058 38.416244 383 410.722465 407.088884
3059 38.4255392 403 410.64204 406.940768
3060 38.4348344 370 410.567503 406.792773
3061 38.4441296 422 410.499369 406.6449
3062 38.4534248 419 410.437723 406.497149
3063 38.46272 405 410.38155 406.349519
3064 38.4720152 418 410.331408 406.20201
3065 38.4813104 378 410.288062 406.054622
3066 38.4906056 395 410.252 405.907355
3067 38.4999008 400 410.223676 405.760209
3068 38.509196 380 410.203605 405.613184
3069 38.5184912 398 410.192368 405.466279
3070 38.5277864 411 410.190626 405.319495
3071 38.5370816 374 410.199123 405.172832
3072 38.5463768 384 410.218703 405.026288
3073 38.555672 395 410.25032 404.879865
3074 38.5649672 416 410.295056 404.733562
3075 38.5742624 386 410.354138 404.587379
3076 38.5835576 409 410.428962 404.441316
3077 38.5928528 420 410.521121 404.295373
3078 38.602148 386 410.632437 404.149549
3079 38.6114432 396 410.764998 404.003844
3080 38.6207384 392 410.92121 403.85826
3081 38.6300336 410 411.103857 403.712794
3082 38.6393288 413 411.316166 403.567447
3083 38.648624 423 411.561903 403.42222
3084 38.6579192 385 411.84548 403.277111
3085 38.6672144 388 412.172097 403.132122
3086 38.6765096 418 412.547913 402.987251
3087 38.6858048 411 412.98027 402.842498
3088 38.6951 397 413.477982 402.697865
3089 38.7043952 432 414.051701 402.553349
3090 38.7136904 432 414.714401 402.408952
3091 38.7229856 387 415.482023 402.264673
3092 38.7322808 419 416.374328 402.120512
3093 38.741576 435 417.416062 401.976469
3094 38.7508712 412 418.638555 401.832543
3095 38.7601664 387 420.081951 401.688736
3096 38.7694616 414 421.798375 401.545046
3097 38.7787568 413 423.856509 401.401474
3098 38.788052 420 426.348329 401.258019
3099 38.7973472 415 429.39925 401.114681
3100 38.8066424 452 433.183719 400.97146
3101 38.8159376 434 437.949715 400.828357
3102 38.8252328 422 444.057943 400.68537
3103 38.834528 458 452.044844 400.5425
3104 38.8438232 428 462.721806 400.399747
3105 38.8531184 489 477.320938 400.257111
3106 38.8624136 483 497.680097 400.114591
3107 38.8717088 504 526.40744 399.972187
3108 38.881004 580 566.822536 399.8299
3109 38.8902992 697 622.085625 399.687729
3110 38.8995944 751 692.181682 399.545674
3111 38.9088896 796 767.426144 399.403735
3112 38.9181848 791 822.595307 399.261911
3113 38.92748 788 827.319825 399.120204
3114 38.9367752 796 777.16808 398.978612
3115 38.9460704 753 703.080386 398.837136
3116 38.9553656 756 637.760614 398.695775
3117 38.9646608 666 593.876239 398.554529
3118 38.973956 608 570.942741 398.413399
3119 38.9832512 591 565.56105 398.272384
3120 38.9925464 578 574.958526 398.131484
3121 39.0018416 581 596.009975 397.990698
3122 39.0111368 614 621.991363 397.850028
3123 39.020432 634 640.006555 397.709472
3124 39.0297272 664 635.725736 397.56903
3125 39.0390224 551 606.479409 397.428703
3126 39.0483176 539 565.212674 397.288491
3127 39.0576128 525 526.549561 397.148393
3128 39.066908 515 496.618615 397.008409
3129 39.0762032 509 475.139959 396.868538
3130 39.0854984 440 459.944692 396.728782
3131 39.0947936 463 449.051286 396.58914
3132 39.1040888 448 441.064316 396.449611
3133 39.113384 394 435.068449 396.310196
3134 39.1226792 396 430.468923 396.170895
3135 39.1319744 388 426.87415 396.031707
3136 39.1412696 401 424.020873 395.892632
3137 39.1505648 404 421.728109 395.75367
3138 39.15986 415 419.868852 395.614822
3139 39.1691552 439 418.352634 395.476086
3140 39.1784504 396 417.115623 395.337464
3141 39.1877456 440 416.114878 395.198954
3142 39.1970408 375 415.31013 395.060557
3143 39.206336 407 414.648915 394.922272
3144 39.2156312 450 414.120504 394.7841
3145 39.2249264 413 413.714361 394.64604
3146 39.2342216 391 413.418945 394.508093
3147 39.2435168 377 413.22521 394.370257
3148 39.252812 445 413.126664 394.232534
3149 39.2621072 419 413.118974 394.094923
3150 39.2714024 436 413.199683 393.957423
3151 39.2806976 388 413.368016 393.820036
3152 39.2899928 435 413.624771 393.68276
3153 39.299288 387 413.972268 393.545595
3154 39.3085832 421 414.414373 393.408542
3155 39.3178784 388 414.956562 393.271601
3156 39.3271736 360 415.606065 393.13477
3157 39.3364688 416 416.372061 392.998051
3158 39.345764 400 417.265961 392.861442
3159 39.3550592 410 418.30178 392.724945
3160 39.3643544 392 419.496626 392.588559
3161 39.3736496 417 420.87134 392.452283
3162 39.3829448 448 422.451332 392.316118
3163 39.39224 412 424.267663 392.180063
3164 39.4015352 415 426.358488 392.044119
3165 39.4108304 450 428.770955 391.908285
3166 39.4201256 433 431.563762 391.772562
3167 39.4294208 443 434.810622 391.636948
3168 39.438716 444 438.605027 391.501445
3169 39.4480112 441 443.066892 391.366051
3170 39.4573064 439 448.351979 391.230767
3171 39.4666016 457 454.665486 391.095594
3172 39.4758968 459 462.282026 390.960529
3173 39.485192 409 471.575624 390.825575
3174 39.4944872 498 483.065724 390.690729
3175 39.5037824 443 497.489274 390.555993
3176 39.5130776 506 515.91574 390.421366
3177 39.5223728 498 539.931916 390.286849
3178 39.531668 499 571.933812 390.15244
3179 39.5409632 624 615.559539 390.018141
3180 39.5502584 733 676.247385 389.88395
3181 39.5595536 775 761.745966 389.749868
3182 39.5688488 968 881.976098 389.615895
3183 39.578144 1121 1046.51657 389.48203
3184 39.5874392 1285 1255.81265 389.348273
3185 39.5967344 1548 1482.13684 389.214625
3186 39.6060296 1607 1651.86538 389.081086
3187 39.6153248 1700 1674.23796 388.947654
3188 39.62462 1600 1531.57165 388.814331
3189 39.6339152 1487 1311.17694 388.681115
3190 39.6432104 1249 1111.22871 388.548007
3191 39.6525056 1082 973.041609 388.415007
3192 39.6618008 1016 897.151613 388.282115
3193 39.671096 910 873.750583 388.149331
3194 39.6803912 932 894.780052 388.016653
3195 39.6896864 932 952.477792 387.884084
3196 39.6989816 1033 1030.76998 387.751621
3197 39.7082768 1049 1095.91963 387.619266
3198 39.717572 1052 1103.63334 387.487018
3199 39.7268672 1072 1034.1826 387.354877
3200 39.7361624 959 916.197951 387.222842
3201 39.7454576 855 795.735071 387.090915
3202 39.7547528 736 698.2711 386.959094
3203 39.764048 636 627.025423 386.82738
3204 39.7733432 536 576.394914 386.695772
3205 39.7826384 535 540.154818 386.564271
3206 39.7919336 477 513.666991 386.432876
3207 39.8012288 470 493.832695 386.301588
3208 39.810524 462 478.630953 386.170405
3209 39.8198192 446 466.73374 386.039329
3210 39.8291144 465 457.251616 385.908359
3211 39.8384096 454 449.575362 385.777494
3212 39.8477048 471 443.2782 385.646735
3213 39.857 420 438.054772 385.516082
3214 39.8662952 395 433.682351 385.385535
3215 39.8755904 437 429.995688 385.255093
3216 39.8848856 419 426.870346 385.124756
3217 39.8941808 429 424.21145 384.994525
3218 39.903476 428 421.945942 384.864399
3219 39.9127712 407 420.017178 384.734378
3220 39.9220664 407 418.381091 384.604462
3221 39.9313616 440 417.003456 384.474651
3222 39.9406568 373 415.857913 384.344945
3223 39.949952 400 414.92456 384.215343
3224 39.9592472 409 414.188967 384.085846
3225 39.9685424 387 413.641534 383.956454
3226 39.9778376 387 413.277159 383.827167
3227 39.9871328 389 413.095288 383.697983
3228 39.996428 391 413.10092 383.568904
3229 40.0057232 388 413.306397 383.439929
3230 40.0150184 416 413.724686 383.311058
3231 40.0243136 405 414.357616 383.182292
3232 40.0336088 427 415.225177 383.053629
3233 40.042904 399 416.368426 382.92507
3234 40.0521992 409 417.832809 382.796615
3235 40.0614944 417 419.674828 382.668263
3236 40.0707896 417 421.968656 382.540015
3237 40.0800848 437 424.81262 382.41187
3238 40.08938 428 428.338433 382.283829
3239 40.0986752 420 432.724911 382.155891
3240 40.1079704 430 438.2188 382.028056
3241 40.1172656 420 445.16704 381.900325
3242 40.1265608 451 454.067684 381.772696
3243 40.135856 445 465.651457 381.64517
3244 40.1451512 449 481.012616 381.517748
3245 40.1544464 522 501.80994 381.390427
3246 40.1637416 532 530.543936 381.26321
3247 40.1730368 567 570.870993 381.136095
3248 40.182332 632 627.751415 381.009083
3249 40.1916272 774 706.816307 380.882173
3250 40.2009224 828 811.449491 380.755365
3251 40.2102176 944 935.297812 380.628659
3252 40.2195128 1095 1051.45247 380.502056
3253 40.228808 1035 1112.8599 380.375554
3254 40.2381032 1145 1083.85586 380.249155
3255 40.2473984 1004 980.200395 380.122857
3256 40.2566936 922 856.974627 379.996662
3257 40.2659888 823 757.128156 379.870567
3258 40.275284 752 693.061319 379.744575
3259 40.2845792 661 661.596546 379.618684
3260 40.2938744 683 657.392884 379.492894
3261 40.3031696 672 676.381622 379.367206
3262 40.3124648 699 713.379988 379.241619
3263 40.32176 734 756.987431 379.116133
3264 40.3310552 753 786.615159 378.990748
3265 40.3403504 795 780.608332 378.865464
3266 40.3496456 712 734.669836 378.740281
3267 40.3589408 696 667.665171 378.615199
3268 40.368236 593 603.15706 378.490217
3269 40.3775312 524 552.609935 378.365336
3270 40.3868264 540 516.648074 378.240556
3271 40.3961216 464 492.162637 378.115876
3272 40.4054168 467 476.114688 377.991296
3273 40.414712 443 466.351402 377.866817
3274 40.4240072 433 461.247019 377.742438
3275 40.4333024 415 458.922345 377.618159
3276 40.4425976 451 456.605892 377.49398
3277 40.4518928 419 451.40624 377.369901
3278 40.461188 446 442.747514 377.245922
3279 40.4704832 441 432.977274 377.122043
3280 40.4797784 435 424.542445 376.998263
3281 40.4890736 389 418.276104 376.874583
3282 40.4983688 418 414.006251 376.751002
3283 40.507664 409 411.386453 376.627521
3284 40.5169592 400 410.163072 376.504139
3285 40.5262544 388 410.120795 376.380857
3286 40.5355496 360 410.859915 376.257673
3287 40.5448448 386 411.526165 376.134589
3288 40.55414 372 410.903552 376.011603
3289 40.5634352 426 408.291277 375.888717
3290 40.5727304 389 404.317686 375.765929
3291 40.5820256 408 400.253104 375.643241
3292 40.5913208 399 396.815771 375.52065
3293 40.600616 386 394.095468 375.398159
3294 40.6099112 377 391.988843 375.275765
3295 40.6192064 401 390.333627 375.153471
3296 40.6285016 383 388.995859 375.031274
3297 40.6377968 379 387.883503 374.909176
3298 40.647092 393 386.935314 374.787176
3299 40.6563872 347 386.11016 374.665274
3300 40.6656824 383 385.379802 374.54347
3301 40.6749776 403 384.724338 374.421764
3302 40.6842728 378 384.129353 374.300156
3303 40.693568 403 383.584116 374.178645
3304 40.7028632 364 383.080354 374.057233
3305 40.7121584 364 382.611406 373.935917
3306 40.7214536 396 382.172357 373.8147
3307 40.7307488 394 381.760508 373.693579
3308 40.740044 366 381.3728 373.572556
3309 40.7493392 386 381.005911 373.45163
3310 40.7586344 373 380.657412 373.330802
3311 40.7679296 374 380.325403 373.21007
3312 40.7772248 388 380.008276 373.089436
3313 40.78652 375 379.704648 372.968898
3314 40.7958152 347 379.413324 372.848457
3315 40.8051104 369 379.133263 372.728113
3316 40.8144056 386 378.863552 372.607866
3317 40.8237008 343 378.603388 372.487715
3318 40.832996 368 378.352062 372.367661
3319 40.8422912 362 378.108941 372.247703
3320 40.8515864 397 377.873462 372.127841
3321 40.8608816 406 377.645123 372.008076
3322 40.8701768 354 377.423472 371.888407
3323 40.879472 359 377.208102 371.768834
3324 40.8887672 377 376.998647 371.649357
3325 40.8980624 376 376.794777 371.529976
3326 40.9073576 343 376.596192 371.410691
3327 40.9166528 388 376.402622 371.291502
3328 40.925948 372 376.213822 371.172408
3329 40.9352432 349 376.029568 371.05341
3330 40.9445384 371 375.849658 370.934508
3331 40.9538336 335 375.67391 370.815701
3332 40.9631288 371 375.502158 370.696989
3333 40.972424 345 375.334252 370.578373
3334 40.9817192 375 375.170056 370.459851
3335 40.9910144 398 375.009447 370.341426
3336 41.0003096 376 374.852317 370.223095
3337 41.0096048 373 374.698567 370.104859
3338 41.0189 359 374.548109 369.986718
3339 41.0281952 364 374.400865 369.868671
3340 41.0374904 338 374.256754 369.75072
3341 41.0467856 326 374.115673 369.632863
3342 41.0560808 358 373.977459 369.515101
3343 41.065376 349 373.841797 369.397433
3344 41.0746712 363 373.707955 369.27986
3345 41.0839664 351 373.573708 369.162381
3346 41.0932616 361 373.434461 369.044997
3347 41.1025568 344 373.293447 368.927706
3348 41.111852 361 373.168406 368.81051
3349 41.1211472 394 373.050999 368.693407
3350 41.1304424 363 372.936986 368.576399
3351 41.1397376 365 372.825951 368.459485
3352 41.1490328 338 372.717914 368.342664
3353 41.158328 375 372.612916 368.225937
3354 41.1676232 397 372.511008 368.109304
3355 41.1769184 355 372.412255 367.992764
3356 41.1862136 394 372.316777 367.876318
3357 41.1955088 348 372.224844 367.759965
3358 41.204804 374 372.137107 367.643706
3359 41.2140992 361 372.055227 367.52754
3360 41.2233944 391 371.98457 367.411467
3361 41.2326896 375 371.938608 367.295487
3362 41.2419848 341 371.917459 367.1796
3363 41.25128 339 371.875096 367.063806
3364 41.2605752 398 371.814727 366.948105
3365 41.2698704 380 371.754288 366.832497
3366 41.2791656 376 371.698203 366.716982
3367 41.2884608 387 371.646959 366.601559
3368 41.297756 367 371.600814 366.486228
3369 41.3070512 396 371.560053 366.370991
3370 41.3163464 366 371.524988 366.255845
3371 41.3256416 379 371.495965 366.140792
3372 41.3349368 345 371.473368 366.025832
3373 41.344232 374 371.457631 365.910963
3374 41.3535272 371 371.449289 365.796187
3375 41.3628224 387 371.449129 365.681503
3376 41.3721176 342 371.458514 365.56691
3377 41.3814128 345 371.480254 365.45241
3378 41.390708 363 371.521953 365.338001
3379 41.4000032 371 371.602919 365.223684
3380 41.4092984 332 371.735317 365.109459
3381 41.4185936 328 371.867867 364.995325
3382 41.4278888 377 371.959703 364.881283
3383 41.437184 384 372.052523 364.767332
3384 41.4464792 364 372.160906 364.653473
3385 41.4557744 366 372.287413 364.539705
3386 41.4650696 347 372.43396 364.426028
3387 41.4743648 352 372.602744 364.312443
3388 41.48366 343 372.796297 364.198948
3389 41.4929552 351 373.017553 364.085544
3390 41.5022504 375 373.269922 363.972232
3391 41.5115456 369 373.557395 363.85901
3392 41.5208408 382 373.884663 363.745879
3393 41.530136 376 374.257279 363.632839
3394 41.5394312 355 374.681853 363.519889
3395 41.5487264 399 375.166313 363.40703
3396 41.5580216 387 375.720239 363.294261
3397 41.5673168 395 376.355299 363.181583
3398 41.576612 349 377.085833 363.068995
3399 41.5859072 374 377.929637 362.956497
3400 41.5952024 387 378.909024 362.84409
3401 41.6044976 360 380.052293 362.731772
3402 41.6137928 372 381.395786 362.619545
3403 41.623088 382 382.986804 362.507408
3404 41.6323832 390 384.887845 362.39536
3405 41.6416784 368 387.182837 362.283403
3406 41.6509736 426 389.986437 362.171535
3407 41.6602688 368 393.457715 362.059756
3408 41.669564 415 397.82252 361.948068
3409 41.6788592 384 403.42097 361.836469
3410 41.6881544 444 410.773337 361.724959
3411 41.6974496 390 420.629797 361.613539
3412 41.7067448 452 434.128312 361.502208
3413 41.71604 460 452.934684 361.390966
3414 41.7253352 509 479.290771 361.279814
3415 41.7346304 544 515.672659 361.168751
3416 41.7439256 576 563.338819 361.057776
3417 41.7532208 660 618.788794 360.946891
3418 41.762516 681 669.115366 360.836094
3419 41.7718112 711 693.398432 360.725387
3420 41.7811064 722 677.82503 360.614768
3421 41.7904016 637 631.423167 360.504238
3422 41.7996968 654 578.007376 360.393796
3423 41.808992 610 535.018927 360.283443
3424 41.8182872 561 507.285815 360.173178
3425 41.8275824 551 493.328381 360.063002
3426 41.8368776 515 490.897296 359.952914
3427 41.8461728 505 498.493364 359.842914
3428 41.855468 532 514.628995 359.733003
3429 41.8647632 556 535.861722 359.623179
3430 41.8740584 587 554.813602 359.513444
3431 41.8833536 577 561.574645 359.403797
3432 41.8926488 547 550.72155 359.294237
3433 41.901944 535 527.076156 359.184765
3434 41.9112392 539 501.210001 359.075382
3435 41.9205344 537 480.653756 358.966085
3436 41.9298296 443 467.564279 358.856877
3437 41.9391248 472 461.393754 358.747756
3438 41.94842 500 461.257987 358.638722
3439 41.9577152 514 466.858713 358.529776
3440 41.9670104 495 478.735385 358.420917
3441 41.9763056 511 498.394066 358.312146
3442 41.9856008 545 528.435444 358.203461
3443 41.994896 565 572.522463 358.094864
3444 42.0041912 644 634.591141 357.986354
3445 42.0134864 678 715.917328 357.877931
3446 42.0227816 801 808.489717 357.769594
3447 42.0320768 816 887.476002 357.661345
3448 42.041372 806 916.870979 357.553182
3449 42.0506672 817 878.554702 357.445106
3450 42.0599624 763 794.120272 357.337117
3451 42.0692576 670 703.641237 357.229214
3452 42.0785528 687 632.781229 357.121398
3453 42.087848 539 587.323787 357.013669
3454 42.0971432 517 564.294932 356.906025
3455 42.1064384 572 560.073783 356.798468
3456 42.1157336 537 572.263132 356.690997
3457 42.1250288 585 598.159446 356.583613
3458 42.134324 597 631.306594 356.476314
3459 42.1436192 635 658.423163 356.369102
3460 42.1529144 661 662.811191 356.261975
3461 42.1622096 627 636.866585 356.154935
3462 42.1715048 582 590.164262 356.04798
3463 42.1808 536 540.108179 355.941111
3464 42.1900952 496 498.039445 355.834327
3465 42.1993904 432 466.510111 355.72763
3466 42.2086856 440 443.766537 355.621018
3467 42.2179808 392 427.334731 355.514491
3468 42.227276 413 415.243209 355.40805
3469 42.2365712 391 406.134547 355.301694
3470 42.2458664 387 399.109645 355.195423
3471 42.2551616 426 393.572705 355.089238
3472 42.2644568 352 389.122772 354.983138
3473 42.273752 344 385.484372 354.877123
3474 42.2830472 357 382.464075 354.771192
3475 42.2923424 393 379.923161 354.665347
3476 42.3016376 333 377.760152 354.559587
3477 42.3109328 397 375.899453 354.453912
3478 42.320228 375 374.283793 354.348321
3479 42.3295232 338 372.869099 354.242815
3480 42.3388184 355 371.62091 354.137394
3481 42.3481136 364 370.511787 354.032057
3482 42.3574088 329 369.519281 353.926805
3483 42.366704 340 368.623856 353.821637
3484 42.3759992 329 367.80475 353.716554
3485 42.3852944 318 367.036225 353.611554
3486 42.3945896 341 366.316662 353.506639
3487 42.4038848 372 365.690314 353.401809
3488 42.41318 345 365.126054 353.297062
3489 42.4224752 321 364.59899 353.192399
3490 42.4317704 367 364.098988 353.087821
3491 42.4410656 318 363.637001 352.983326
3492 42.4503608 365 363.224934 352.878915
3493 42.459656 358 362.846291 352.774588
3494 42.4689512 333 362.493639 352.670344
3495 42.4782464 330 362.16431 352.566185
3496 42.4875416 352 361.856264 352.462108
3497 42.4968368 364 361.567716 352.358116
3498 42.506132 361 361.297098 352.254206
3499 42.5154272 334 361.043031 352.150381
3500 42.5247224 366 360.804297 352.046638
3501 42.5340176 372 360.579823 351.942979
3502 42.5433128 339 360.368658 351.839403
3503 42.552608 374 360.16996 351.73591
3504 42.5619032 329 359.982985 351.6325
3505 42.5711984 369 359.807071 351.529173
3506 42.5804936 352 359.641634 351.425929
3507 42.5897888 376 359.486158 351.322768
3508 42.599084 386 359.340184 351.219689
3509 42.6083792 344 359.203308 351.116694
3510 42.6176744 355 359.075165 351.013781
3511 42.6269696 385 358.955422 350.910951
3512 42.6362648 366 358.843736 350.808203
3513 42.64556 373 358.739661 350.705538
3514 42.6548552 349 358.642719 350.602955
3515 42.6641504 323 358.55322 350.500454
3516 42.6734456 307 358.472219 350.398036
3517 42.6827408 344 358.398898 350.2957
3518 42.692036 373 358.332899 350.193447
3519 42.7013312 358 358.274159 350.091275
3520 42.7106264 357 358.222657 349.989185
3521 42.7199216 332 358.178401 349.887178
3522 42.7292168 346 358.141419 349.785252
3523 42.738512 382 358.111766 349.683408
3524 42.7478072 342 358.089521 349.581646
3525 42.7571024 331 358.074785 349.479966
3526 42.7663976 356 358.067686 349.378367
3527 42.7756928 365 358.06838 349.27685
3528 42.784988 326 358.077062 349.175415
3529 42.7942832 345 358.094 349.074061
3530 42.8035784 350 358.11961 348.972788
3531 42.8128736 362 358.154748 348.871597
3532 42.8221688 358 358.201424 348.770487
3533 42.831464 362 358.261722 348.669458
3534 42.8407592 355 358.331778 348.56851
3535 42.8500544 356 358.405486 348.467644
3536 42.8593496 377 358.487916 348.366858
3537 42.8686448 359 358.58113 348.266154
3538 42.87794 342 358.685744 348.16553
3539 42.8872352 369 358.802315 348.064988
3540 42.8965304 363 358.931448 347.964526
3541 42.9058256 411 359.073803 347.864145
3542 42.9151208 343 359.230102 347.763844
3543 42.924416 383 359.40113 347.663624
3544 42.9337112 394 359.587745 347.563485
3545 42.9430064 380 359.790883 347.463426
3546 42.9523016 373 360.011564 347.363448
3547 42.9615968 386 360.250898 347.26355
3548 42.970892 364 360.510071 347.163732
3549 42.9801872 379 360.790312 347.063995
3550 42.9894824 352 361.092804 346.964338
3551 42.9987776 362 361.418435 346.86476
3552 43.0080728 373 361.766829 346.765263
3553 43.017368 366 362.134465 346.665846
3554 43.0266632 368 362.519985 346.566509
3555 43.0359584 378 362.940907 346.467252
3556 43.0452536 369 363.415442 346.368074
3557 43.0545488 395 363.933139 346.268977
3558 43.063844 352 364.492489 346.169959
3559 43.0731392 341 365.096781 346.07102
3560 43.0824344 372 365.750039 345.972161
3561 43.0917296 401 366.456771 345.873382
3562 43.1010248 378 367.222035 345.774682
3563 43.11032 385 368.05152 345.676062
3564 43.1196152 351 368.951645 345.577521
3565 43.1289104 368 369.929675 345.479059
3566 43.1382056 349 370.99386 345.380677
3567 43.1475008 389 372.153608 345.282373
3568 43.156796 357 373.419691 345.184149
3569 43.1660912 387 374.804423 345.086003
3570 43.1753864 391 376.321859 344.987937
3571 43.1846816 369 377.988483 344.88995
3572 43.1939768 394 379.823416 344.792041
3573 43.203272 350 381.848956 344.694212
3574 43.2125672 361 384.091272 344.596461
3575 43.2218624 379 386.581244 344.498788
3576 43.2311576 408 389.355506 344.401195
3577 43.2404528 405 392.457729 344.30368
3578 43.249748 423 395.940279 344.206243
3579 43.2590432 420 399.867308 344.108885
3580 43.2683384 400 404.318369 344.011605
3581 43.2776336 445 409.389056 343.914404
3582 43.2869288 406 415.198663 343.81728
3583 43.296224 420 421.897468 343.720235
3584 43.3055192 431 429.676426 343.623269
3585 43.3148144 395 438.781068 343.52638
3586 43.3241096 405 449.531339 343.429569
3587 43.3334048 425 462.35032 343.332836
3588 43.3427 465 477.80667 343.236182
3589 43.3519952 498 496.67867 343.139605
3590 43.3612904 473 520.052842 343.043106
3591 43.3705856 517 549.479221 342.946684
3592 43.3798808 574 587.223096 342.85034
3593 43.389176 625 636.668581 342.754074
3594 43.3984712 677 702.861318 342.657886
3595 43.4077664 762 793.236836 342.561775
3596 43.4170616 951 918.852231 342.465741
3597 43.4263568 1190 1094.83442 342.369785
3598 43.435652 1396 1338.10314 342.273906
3599 43.4449472 1781 1658.0348 342.178105
3600 43.4542424 2092 2033.32247 342.08238
3601 43.4635376 2338 2380.5062 341.986733
3602 43.4728328 2467 2559.29216 341.891163
3603 43.482128 2504 2468.59961 341.79567
3604 43.4914232 2274 2157.7818 341.700254
3605 43.5007184 2029 1785.35011 341.604915
3606 43.5100136 1666 1474.95333 341.509653
3607 43.5193088 1457 1263.95442 341.414468
3608 43.528604 1201 1143.82745 341.319359
3609 43.5378992 1138 1098.77636 341.224327
3610 43.5471944 1155 1118.57415 341.129372
3611 43.5564896 1185 1196.82928 341.034493
3612 43.5657848 1348 1321.44335 340.939691
3613 43.57508 1480 1459.99459 340.844965
3614 43.5843752 1440 1552.76508 340.750316
3615 43.5936704 1365 1538.24839 340.655743
3616 43.6029656 1384 1405.61184 340.561247
3617 43.6122608 1263 1208.97164 340.466826
3618 43.621556 1056 1015.73729 340.372482
3619 43.6308512 853 860.153272 340.278214
3620 43.6401464 778 745.384044 340.184022
3621 43.6494416 635 662.741309 340.089906
3622 43.6587368 594 602.830108 339.995866
3623 43.668032 504 558.570733 339.901902
3624 43.6773272 493 525.145446 339.808014
3625 43.6866224 457 499.354229 339.714202
3626 43.6959176 429 479.060627 339.620465
3627 43.7052128 437 462.814652 339.526804
3628 43.714508 427 449.612132 339.433219
3629 43.7238032 394 438.743066 339.339709
3630 43.7330984 414 429.695366 339.246275
3631 43.7423936 437 422.092829 339.152917
3632 43.7516888 404 415.654408 339.059633
3633 43.760984 424 410.166977 338.966425
3634 43.7702792 392 405.466763 338.873293
3635 43.7795744 361 401.426468 338.780235
3636 43.7888696 367 397.946189 338.687253
3637 43.7981648 377 394.946927 338.594346
3638 43.80746 390 392.365875 338.501514
3639 43.8167552 401 390.152972 338.408757
3640 43.8260504 414 388.268354 338.316075
3641 43.8353456 367 386.680463 338.223468
3642 43.8446408 360 385.364641 338.130935
3643 43.853936 354 384.302099 338.038478
3644 43.8632312 383 383.479176 337.946095
3645 43.8725264 379 382.886827 337.853787
3646 43.8818216 357 382.520316 337.761554
3647 43.8911168 375 382.379085 337.669395
3648 43.900412 405 382.466792 337.57731
3649 43.9097072 367 382.791529 337.485301
3650 43.9190024 378 383.366222 337.393365
3651 43.9282976 410 384.20927 337.301504
3652 43.9375928 369 385.345449 337.209717
3653 43.946888 392 386.807177 337.118005
3654 43.9561832 405 388.636231 337.026367
3655 43.9654784 389 390.886096 336.934802
3656 43.9747736 377 393.625154 336.843312
3657 43.9840688 431 396.941069 336.751896
3658 43.993364 448 400.946817 336.660554
3659 44.0026592 403 405.788871 336.569286
3660 44.0119544 439 411.658726 336.478092
3661 44.0212496 434 418.814241 336.386971
3662 44.0305448 397 427.613976 336.295925
3663 44.03984 483 438.54522 336.204952
3664 44.0491352 420 452.279666 336.114052
3665 44.0584304 434 469.785619 336.023227
3666 44.0677256 492 492.482045 335.932474
3667 44.0770208 546 522.484668 335.841796
3668 44.086316 622 562.984857 335.75119
3669 44.0956112 692 618.771831 335.660659
3670 44.1049064 742 696.774368 335.5702
3671 44.1142016 867 806.100448 335.479815
3672 44.1234968 1105 956.082453 335.389503
3673 44.132792 1309 1149.06779 335.299264
3674 44.1420872 1401 1364.47559 335.209098
3675 44.1513824 1581 1542.05654 335.119006
3676 44.1606776 1651 1598.97309 335.028986
3677 44.1699728 1599 1500.54005 334.939039
3678 44.179268 1449 1303.81002 334.849165
3679 44.1885632 1284 1099.07241 334.759365
3680 44.1978584 1128 939.156711 334.669636
3681 44.2071536 923 834.128173 334.579981
3682 44.2164488 837 776.634711 334.490398
3683 44.225744 782 758.508596 334.400888
3684 44.2350392 793 775.122869 334.311451
3685 44.2443344 863 823.579732 334.222086
3686 44.2536296 933 897.011121 334.132793
3687 44.2629248 940 976.039902 334.043573
3688 44.27222 1027 1025.35989 333.954426
3689 44.2815152 966 1010.87337 333.865351
3690 44.2908104 940 931.01062 333.776347
3691 44.3001056 803 819.232761 333.687417
3692 44.3094008 728 711.898652 333.598558
3693 44.318696 599 626.05139 333.509771
3694 44.3279912 558 562.653112 333.421057
3695 44.3372864 498 516.814087 333.332415
3696 44.3465816 470 483.41564 333.243844
3697 44.3558768 419 458.61012 333.155345
3698 44.365172 409 439.771954 333.066919
3699 44.3744672 388 425.150581 332.978564
3700 44.3837624 390 413.572829 332.890281
3701 44.3930576 372 404.239658 332.802069
3702 44.4023528 350 396.595878 332.713929
3703 44.411648 384 390.247704 332.625861
3704 44.4209432 353 384.910232 332.537864
3705 44.4302384 361 380.373467 332.449939
3706 44.4395336 380 376.479962 332.362085
3707 44.4488288 393 373.109802 332.274303
3708 44.458124 355 370.170353 332.186592
3709 44.4674192 390 367.589122 332.098952
3710 44.4767144 376 365.308711 332.011383
3711 44.4860096 391 363.283189 331.923886
3712 44.4953048 352 361.475447 331.83646
3713 44.5046 336 359.855245 331.749105
3714 44.5138952 324 358.397753 331.66182
3715 44.5231904 325 357.082444 331.574607
3716 44.5324856 309 355.892251 331.487465
3717 44.5417808 316 354.812914 331.400394
3718 44.551076 333 353.832472 331.313393
3719 44.5603712 365 352.940862 331.226463
3720 44.5696664 326 352.129579 331.139604
3721 44.5789616 355 351.391388 331.052816
3722 44.5882568 353 350.719999 330.966098
3723 44.597552 333 350.109404 330.879451
3724 44.6068472 370 349.552842 330.792874
3725 44.6161424 342 349.045944 330.706368
3726 44.6254376 375 348.594298 330.619932
3727 44.6347328 341 348.200954 330.533567
3728 44.644028 334 347.859123 330.447272
3729 44.6533232 343 347.566494 330.361047
3730 44.6626184 335 347.323152 330.274892
3731 44.6719136 331 347.130051 330.188808
3732 44.6812088 336 346.989 330.102793
3733 44.690504 342 346.902932 330.016849
3734 44.6997992 348 346.876489 329.930974
3735 44.7090944 346 346.917413 329.84517
3736 44.7183896 359 347.041971 329.759436
3737 44.7276848 362 347.285588 329.673771
3738 44.73698 349 347.665061 329.588176
3739 44.7462752 372 348.102205 329.502651
3740 44.7555704 351 348.614142 329.417196
3741 44.7648656 353 349.262293 329.33181
3742 44.7741608 337 350.087099 329.246494
3743 44.783456 362 351.130609 329.161248
3744 44.7927512 337 352.448643 329.076071
3745 44.8020464 353 354.117508 328.990963
3746 44.8113416 345 356.243378 328.905925
3747 44.8206368 347 358.976888 328.820956
3748 44.829932 355 362.536187 328.736057
3749 44.8392272 387 367.243514 328.651226
3750 44.8485224 372 373.582165 328.566465
3751 44.8578176 381 382.279285 328.481774
3752 44.8671128 404 394.40583 328.397151
3753 44.876408 438 411.436711 328.312597
3754 44.8857032 479 435.089757 328.228113
3755 44.8949984 533 466.514226 328.143697
3756 44.9042936 518 504.176881 328.05935
3757 44.9135888 525 540.644732 327.975072
3758 44.922884 581 562.090445 327.890863
3759 44.9321792 566 556.662953 327.806723
3760 44.9414744 562 526.911735 327.722651
3761 44.9507696 526 488.432485 327.638648
3762 44.9600648 466 454.956643 327.554714
3763 44.96936 445 431.272307 327.470848
3764 44.9786552 461 416.81416 327.387051
3765 44.9879504 424 409.904254 327.303322
3766 44.9972456 414 409.380722 327.219661
3767 45.0065408 406 414.691508 327.136069
3768 45.015836 426 425.280533 327.052546
3769 45.0251312 486 439.382821 326.96909
3770 45.0344264 427 452.640539 326.885703
3771 45.0437216 462 458.430195 326.802384
3772 45.0530168 452 451.94501 326.719133
3773 45.062312 435 434.968287 326.63595
3774 45.0716072 371 414.385051 326.552836
3775 45.0809024 389 395.971804 326.469789
3776 45.0901976 385 381.724775 326.38681
3777 45.0994928 366 371.299833 326.303899
3778 45.108788 371 363.73391 326.221056
3779 45.1180832 354 358.169381 326.13828
3780 45.1273784 376 353.989786 326.055573
3781 45.1366736 330 350.778925 325.972933
3782 45.1459688 329 348.258755 325.89036
3783 45.155264 327 346.241706 325.807856
3784 45.1645592 351 344.599002 325.725419
3785 45.1738544 324 343.240441 325.643049
3786 45.1831496 307 342.101555 325.560747
3787 45.1924448 331 341.135374 325.478512
3788 45.20174 338 340.307059 325.396344
3789 45.2110352 348 339.590336 325.314244
3790 45.2203304 347 338.965092 325.232211
3791 45.2296256 339 338.415716 325.150246
3792 45.2389208 289 337.929942 325.068347
3793 45.248216 327 337.498029 324.986516
3794 45.2575112 328 337.112222 324.904751
3795 45.2668064 329 336.766457 324.823054
3796 45.2761016 335 336.456437 324.741424
3797 45.2853968 351 336.181144 324.65986
3798 45.294692 322 335.94621 324.578364
3799 45.3039872 318 335.750759 324.496934
3800 45.3132824 324 335.560499 324.415571
3801 45.3225776 337 335.373403 324.334275
3802 45.3318728 332 335.200352 324.253045
3803 45.341168 338 335.042877 324.171882
3804 45.3504632 318 334.899866 324.090786
3805 45.3597584 348 334.770205 324.009756
3806 45.3690536 329 334.65294 323.928793
3807 45.3783488 355 334.547249 323.847896
3808 45.387644 322 334.452426 323.767065
3809 45.3969392 332 334.367865 323.686301
3810 45.4062344 330 334.293046 323.605604
3811 45.4155296 323 334.227523 323.524972
3812 45.4248248 338 334.170916 323.444407
3813 45.43412 348 334.122905 323.363908
3814 45.4434152 308 334.083221 323.283475
3815 45.4527104 326 334.051641 323.203108
3816 45.4620056 322 334.027984 323.122807
3817 45.4713008 337 334.012109 323.042572
3818 45.480596 367 334.003906 322.962403
3819 45.4898912 336 334.003302 322.882299
3820 45.4991864 334 334.01025 322.802262
3821 45.5084816 297 334.024733 322.722291
3822 45.5177768 326 334.04676 322.642385
3823 45.527072 339 334.076365 322.562545
3824 45.5363672 386 334.113607 322.48277
3825 45.5456624 367 334.158573 322.403061
3826 45.5549576 325 334.211411 322.323418
3827 45.5642528 341 334.272494 322.24384
3828 45.573548 323 334.342844 322.164328
3829 45.5828432 392 334.425317 322.084881
3830 45.5921384 380 334.529715 322.005499
3831 45.6014336 325 334.682985 321.926183
3832 45.6107288 327 334.891124 321.846932
3833 45.620024 331 335.062651 321.767746
3834 45.6293192 342 335.19692 321.688626
3835 45.6386144 326 335.331413 321.609571
3836 45.6479096 325 335.475547 321.53058
3837 45.6572048 315 335.63026 321.451655
3838 45.6665 333 335.795964 321.372795
3839 45.6757952 343 335.973101 321.293999
3840 45.6850904 317 336.162146 321.215269
3841 45.6943856 321 336.363614 321.136603
3842 45.7036808 349 336.578046 321.058003
3843 45.712976 333 336.805971 320.979467
3844 45.7222712 338 337.04777 320.900995
3845 45.7315664 357 337.303358 320.822589
3846 45.7408616 338 337.571355 320.744247
3847 45.7501568 332 337.84581 320.665969
3848 45.759452 339 338.109416 320.587757
3849 45.7687472 349 338.351962 320.509608
3850 45.7780424 350 338.626496 320.431524
3851 45.7873376 339 338.977306 320.353505
3852 45.7966328 337 339.363956 320.27555
3853 45.805928 356 339.774185 320.197659
3854 45.8152232 332 340.20843 320.119832
3855 45.8245184 330 340.668152 320.04207
3856 45.8338136 343 341.154935 319.964372
3857 45.8431088 322 341.670494 319.886738
3858 45.852404 358 342.216694 319.809168
3859 45.8616992 373 342.795558 319.731662
3860 45.8709944 332 343.409291 319.65422
3861 45.8802896 344 344.060296 319.576842
3862 45.8895848 357 344.751196 319.499528
3863 45.89888 362 345.484856 319.422278
3864 45.9081752 358 346.264418 319.345091
3865 45.9174704 381 347.093327 319.267968
3866 45.9267656 339 347.975377 319.19091
3867 45.9360608 358 348.914829 319.113914
3868 45.945356 359 349.916859 319.036983
3869 45.9546512 379 350.988738 318.960115
3870 45.9639464 379 352.143062 318.88331
3871 45.9732416 357 353.411758 318.806569
3872 45.9825368 388 354.874552 318.729891
3873 45.991832 378 356.550713 318.653277
3874 46.0011272 388 358.187595 318.576726
3875 46.0104224 349 359.82813 318.500239
3876 46.0197176 355 361.572402 318.423815
3877 46.0290128 376 363.452577 318.347454
3878 46.038308 405 365.484736 318.271156
3879 46.0476032 379 367.686285 318.194921
3880 46.0568984 404 370.077751 318.118749
3881 46.0661936 378 372.683711 318.042641
3882 46.0754888 413 375.534119 317.966595
3883 46.084784 385 378.666026 317.890613
3884 46.0940792 414 382.125391 317.814693
3885 46.1033744 408 385.967513 317.738836
3886 46.1126696 424 390.252118 317.663042
3887 46.1219648 448 395.024811 317.587311
3888 46.13126 448 400.278002 317.511642
3889 46.1405552 450 405.917884 317.436036
3890 46.1498504 472 411.829078 317.360493
3891 46.1591456 432 418.061786 317.285012
3892 46.1684408 431 424.90179 317.209594
3893 46.177736 465 432.69184 317.134239
3894 46.1870312 472 441.683904 317.058946
3895 46.1963264 496 452.046361 316.983715
3896 46.2056216 500 464.000823 316.908547
3897 46.2149168 501 477.845933 316.833441
3898 46.224212 530 493.961008 316.758397
3899 46.2335072 506 512.836838 316.683416
3900 46.2428024 531 535.107614 316.608496
3901 46.2520976 559 561.589671 316.533639
3902 46.2613928 530 593.345649 316.458844
3903 46.270688 614 631.820219 316.384111
3904 46.2799832 621 679.093153 316.309441
3905 46.2892784 671 738.216218 316.234832
3906 46.2985736 772 813.609075 316.160285
3907 46.3078688 934 911.691538 316.0858
3908 46.317164 1063 1041.97286 316.011376
3909 46.3264592 1337 1218.66703 315.937015
3910 46.3357544 1609 1462.61819 315.862715
3911 46.3450496 1975 1802.40416 315.788477
3912 46.3543448 2576 2271.04475 315.714301
3913 46.36364 3197 2889.91106 315.640186
3914 46.3729352 3815 3627.63977 315.566133
3915 46.3822304 4333 4339.67346 315.492142
3916 46.3915256 4795 4761.32543 315.418212
3917 46.4008208 4762 4665.67641 315.344343
3918 46.410116 4467 4097.27998 315.270536
3919 46.4194112 3780 3350.6142 315.19679
3920 46.4287064 3126 2691.32851 315.123106
3921 46.4380016 2545 2216.47644 315.049482
3922 46.4472968 2126 1917.75558 314.97592
3923 46.456592 1837 1762.52659 314.90242
3924 46.4658872 1739 1726.95289 314.82898
3925 46.4751824 1851 1800.19388 314.755601
3926 46.4844776 2007 1976.44059 314.682284
3927 46.4937728 2318 2237.04666 314.609027
3928 46.503068 2437 2523.66213 314.535832
3929 46.5123632 2560 2724.05545 314.462697
3930 46.5216584 2528 2716.59122 314.389624
3931 46.5309536 2389 2471.5433 314.316611
3932 46.5402488 2125 2089.41967 314.243659
3933 46.549544 1819 1704.47873 314.170767
3934 46.5588392 1406 1388.91978 314.097937
3935 46.5681344 1168 1152.87195 314.025167
3936 46.5774296 950 981.132392 313.952458
3937 46.5867248 831 855.714392 313.879809
3938 46.59602 716 762.577528 313.807221
3939 46.6053152 649 691.962406 313.734693
3940 46.6146104 612 637.294725 313.662226
3941 46.6239056 575 594.142582 313.589819
3942 46.6332008 533 559.477598 313.517473
3943 46.642496 492 531.192193 313.445186
3944 46.6517912 478 507.790649 313.372961
3945 46.6610864 457 488.190896 313.300795
3946 46.6703816 454 471.59575 313.22869
3947 46.6796768 433 457.407907 313.156644
3948 46.688972 447 445.172802 313.084659
3949 46.6982672 415 434.53953 313.012734
3950 46.7075624 388 425.233647 312.940869
3951 46.7168576 372 417.037924 312.869064
3952 46.7261528 393 409.77853 312.797319
3953 46.735448 400 403.314951 312.725634
3954 46.7447432 368 397.532558 312.654008
3955 46.7540384 397 392.337033 312.582443
3956 46.7633336 372 387.650162 312.510937
3957 46.7726288 403 383.406616 312.439491
3958 46.781924 375 379.551457 312.368104
3959 46.7912192 369 376.038197 312.296778
3960 46.8005144 353 372.827272 312.22551
3961 46.8098096 402 369.884827 312.154303
3962 46.8191048 374 367.181756 312.083155
3963 46.8284 450 364.69299 312.012066
3964 46.8376952 391 362.397268 311.941037
3965 46.8469904 406 360.277739 311.870067
3966 46.8562856 403 358.324699 311.799157
3967 46.8655808 395 356.549153 311.728305
3968 46.874876 430 355.010862 311.657513
3969 46.8841712 413 353.709767 311.586781
3970 46.8934664 404 352.374728 311.516107
3971 46.9027616 408 351.030675 311.445493
3972 46.9120568 375 349.757532 311.374937
3973 46.921352 378 348.567109 311.304441
3974 46.9306472 365 347.454149 311.234004
3975 46.9399424 390 346.412942 311.163626
3976 46.9492376 403 345.43836 311.093306
3977 46.9585328 398 344.525792 311.023046
3978 46.967828 395 343.671081 310.952844
3979 46.9771232 366 342.870481 310.882701
3980 46.9864184 395 342.120609 310.812617
3981 46.9957136 399 341.418412 310.742591
3982 47.0050088 372 340.761127 310.672625
3983 47.014304 361 340.14626 310.602717
3984 47.0235992 366 339.571551 310.532867
3985 47.0328944 350 339.034949 310.463076
3986 47.0421896 353 338.534667 310.393343
3987 47.0514848 345 338.069487 310.323669
3988 47.06078 342 337.639649 310.254054
3989 47.0700752 360 337.250988 310.184496
3990 47.0793704 339 336.925133 310.114997
3991 47.0886656 352 336.668445 310.045557
3992 47.0979608 329 336.395483 309.976174
3993 47.107256 308 336.11991 309.90685
3994 47.1165512 352 335.866279 309.837584
3995 47.1258464 342 335.63896 309.768376
3996 47.1351416 318 335.437752 309.699226
3997 47.1444368 331 335.262276 309.630134
3998 47.153732 351 335.112251 309.5611
3999 47.1630272 329 334.987492 309.492124
4000 47.1723224 355 334.887908 309.423206
4001 47.1816176 326 334.813507 309.354346
4002 47.1909128 338 334.764389 309.285544
4003 47.200208 350 334.740756 309.216799
4004 47.2095032 343 334.742905 309.148113
4005 47.2187984 345 334.771221 309.079484
4006 47.2280936 367 334.826155 309.010912
4007 47.2373888 323 334.908155 308.942398
4008 47.246684 337 335.017398 308.873942
4009 47.2559792 360 335.153096 308.805544
4010 47.2652744 381 335.314486 308.737202
4011 47.2745696 327 335.506784 308.668919
4012 47.2838648 363 335.738052 308.600692
4013 47.29316 382 336.005012 308.532523
4014 47.3024552 334 336.307705 308.464412
4015 47.3117504 360 336.647912 308.396357
4016 47.3210456 343 337.027759 308.32836
4017 47.3303408 340 337.449629 308.26042
4018 47.339636 376 337.916192 308.192538
4019 47.3489312 357 338.430439 308.124712
4020 47.3582264 382 338.995718 308.056944
4021 47.3675216 374 339.615786 307.989232
4022 47.3768168 373 340.294856 307.921578
4023 47.386112 342 341.037663 307.85398
4024 47.3954072 375 341.849534 307.78644
4025 47.4047024 340 342.736476 307.718956
4026 47.4139976 331 343.705273 307.651529
4027 47.4232928 364 344.763607 307.584159
4028 47.432588 394 345.920202 307.516845
4029 47.4418832 393 347.184984 307.449589
4030 47.4511784 395 348.569292 307.382389
4031 47.4604736 383 350.086115 307.315245
4032 47.4697688 404 351.750387 307.248159
4033 47.479064 372 353.579344 307.181128
4034 47.4883592 405 355.592961 307.114155
4035 47.4976544 407 357.814488 307.047237
4036 47.5069496 404 360.271116 306.980377
4037 47.5162448 384 362.994807 306.913572
4038 47.52554 383 366.023333 306.846824
4039 47.5348352 408 369.401597 306.780132
4040 47.5441304 413 373.18331 306.713497
4041 47.5534256 385 377.433158 306.646917
4042 47.5627208 393 382.229612 306.580394
4043 47.572016 429 387.668617 306.513927
4044 47.5813112 434 393.868487 306.447516
4045 47.5906064 415 400.976477 306.381161
4046 47.5999016 380 409.177708 306.314862
4047 47.6091968 435 418.707474 306.24862
4048 47.618492 456 429.868434 306.182433
4049 47.6277872 433 443.055036 306.116301
4050 47.6370824 490 458.788769 306.050226
4051 47.6463776 521 477.769998 305.984207
4052 47.6556728 473 500.955575 305.918243
4053 47.664968 526 529.677265 305.852335
4054 47.6742632 592 565.82559 305.786483
4055 47.6835584 545 612.138821 305.720686
4056 47.6928536 654 672.657442 305.654945
4057 47.7021488 747 753.41939 305.58926
4058 47.711444 892 863.430995 305.52363
4059 47.7207392 1135 1015.70609 305.458056
4060 47.7300344 1445 1227.39453 305.392537
4061 47.7393296 1712 1516.15756 305.327073
4062 47.7486248 2062 1886.77662 305.261665
4063 47.75792 2386 2301.93491 305.196312
4064 47.7672152 2633 2651.5114 305.131014
4065 47.7765104 2654 2781.06394 305.065772
4066 47.7858056 2632 2616.65262 305.000585
4067 47.7951008 2414 2250.88368 304.935453
4068 47.804396 2085 1850.07591 304.870376
4069 47.8136912 1671 1521.70749 304.805354
4070 47.8229864 1413 1292.3635 304.740387
4071 47.8322816 1204 1150.38509 304.675475
4072 47.8415768 1086 1078.88983 304.610618
4073 47.850872 1099 1067.13191 304.545816
4074 47.8601672 1166 1111.01313 304.481069
4075 47.8694624 1218 1208.91435 304.416377
4076 47.8787576 1343 1352.81723 304.35174
4077 47.8880528 1594 1513.51736 304.287157
4078 47.897348 1563 1631.65663 304.222629
4079 47.9066432 1571 1640.39243 304.158156
4080 47.9159384 1437 1520.11235 304.093737
4081 47.9252336 1319 1319.92561 304.029373
4082 47.9345288 1120 1110.42069 303.965063
4083 47.943824 950 933.938272 303.900808
4084 47.9531192 769 799.767189 303.836608
4085 47.9624144 676 701.43757 303.772462
4086 47.9717096 619 629.524334 303.70837
4087 47.9810048 522 576.237015 303.644333
4088 47.9903 496 536.051219 303.58035
4089 47.9995952 481 505.185779 303.516421
4090 48.0088904 500 480.943642 303.452546
4091 48.0181856 456 461.589935 303.388726
4092 48.0274808 416 445.947175 303.32496
4093 48.036776 451 433.16051 303.261248
4094 48.0460712 383 422.607961 303.197589
4095 48.0553664 410 413.833425 303.133985
4096 48.0646616 395 406.497756 303.070435
4097 48.0739568 434 400.345616 303.006939
4098 48.083252 381 395.182892 302.943497
4099 48.0925472 377 390.861087 302.880109
4100 48.1018424 416 387.266418 302.816774
4101 48.1111376 361 384.312143 302.753494
4102 48.1204328 376 381.933166 302.690267
4103 48.129728 417 380.082298 302.627094
4104 48.1390232 340 378.727774 302.563974
4105 48.1483184 389 377.851774 302.500908
4106 48.1576136 386 377.449817 302.437896
4107 48.1669088 376 377.530987 302.374937
4108 48.176204 384 378.119051 302.312032
4109 48.1854992 375 379.254603 302.24918
4110 48.1947944 370 380.998545 302.186381
4111 48.2040896 417 383.437357 302.123636
4112 48.2133848 388 386.690924 302.060945
4113 48.22268 426 390.924102 301.998306
4114 48.2319752 401 396.363955 301.935721
4115 48.2412704 415 403.325725 301.873189
4116 48.2505656 399 412.252573 301.810711
4117 48.2598608 421 423.777321 301.748285
4118 48.269156 439 438.819446 301.685913
4119 48.2784512 464 458.737409 301.623594
4120 48.2877464 523 485.561377 301.561327
4121 48.2970416 543 522.31792 301.499114
4122 48.3063368 625 573.376689 301.436954
4123 48.315632 681 644.487939 301.374846
4124 48.3249272 799 741.548926 301.312792
4125 48.3342224 913 866.0779 301.25079
4126 48.3435176 979 1005.40191 301.188841
4127 48.3528128 1070 1122.46139 301.126945
4128 48.362108 1114 1165.54693 301.065101
4129 48.3714032 1047 1110.093 301.00331
4130 48.3806984 1021 987.15934 300.941572
4131 48.3899936 963 852.283186 300.879886
4132 48.3992888 771 741.399814 300.818253
4133 48.408584 711 663.499337 300.756673
4134 48.4178792 689 614.729874 300.695145
4135 48.4271744 592 589.382582 300.633669
4136 48.4364696 598 583.738455 300.572246
4137 48.4457648 616 596.37562 300.510875
4138 48.45506 596 626.990562 300.449556
4139 48.4643552 655 673.706881 300.38829
4140 48.4736504 665 728.481003 300.327076
4141 48.4829456 738 773.229114 300.265914
4142 48.4922408 778 784.872538 300.204805
4143 48.501536 679 752.668683 300.143747
4144 48.5108312 754 689.348201 300.082741
4145 48.5201264 679 618.732611 300.021788
4146 48.5294216 587 557.350937 299.960886
4147 48.5387168 530 510.104991 299.900037
4148 48.548012 479 475.491369 299.839239
4149 48.5573072 474 450.428192 299.778494
4150 48.5666024 461 432.226341 299.7178
4151 48.5758976 387 418.841359 299.657158
4152 48.5851928 394 408.705114 299.596567
4153 48.594488 465 400.999629 299.536029
4154 48.6037832 419 395.129933 299.475542
4155 48.6130784 430 390.660946 299.415107
4156 48.6223736 457 387.285197 299.354723
4157 48.6316688 406 384.78342 299.294391
4158 48.640964 442 382.997223 299.23411
4159 48.6502592 441 381.811073 299.173881
4160 48.6595544 427 381.140273 299.113703
4161 48.6688496 403 380.9228 299.053577
4162 48.6781448 410 381.113705 298.993502
4163 48.68744 420 381.681226 298.933479
4164 48.6967352 432 382.604082 298.873506
4165 48.7060304 424 383.869593 298.813585
4166 48.7153256 450 385.472394 298.753716
4167 48.7246208 414 387.413617 298.693897
4168 48.733916 422 389.700513 298.634129
4169 48.7432112 414 392.346645 298.574413
4170 48.7525064 420 395.374031 298.514748
4171 48.7618016 449 398.819269 298.455133
4172 48.7710968 438 402.717073 298.39557
4173 48.780392 421 407.025406 298.336057
4174 48.7896872 466 411.73726 298.276596
4175 48.7989824 474 417.122638 298.217185
4176 48.8082776 463 423.179552 298.157825
4177 48.8175728 489 429.956385 298.098516
4178 48.826868 513 437.545742 298.039258
4179 48.8361632 540 446.061443 297.98005
4180 48.8454584 496 455.640564 297.920893
4181 48.8547536 543 466.449023 297.861787
4182 48.8640488 536 478.68886 297.802731
4183 48.873344 560 492.60781 297.743726
4184 48.8826392 518 508.512013 297.684771
4185 48.8919344 536 526.783097 297.625867
4186 48.9012296 555 547.901394 297.567013
4187 48.9105248 584 572.477924 297.508209
4188 48.91982 541 601.299097 297.449456
4189 48.9291152 633 635.390144 297.390753
4190 48.9384104 631 676.106628 297.332101
4191 48.9477056 667 725.268803 297.273498
4192 48.9570008 746 785.362463 297.214946
4193 48.966296 820 859.844733 297.156444
4194 48.9755912 875 953.617393 297.097992
4195 48.9848864 1106 1073.7682 297.03959
4196 48.9941816 1174 1230.73153 296.981238
4197 49.0034768 1409 1440.0546 296.922937
4198 49.012772 1810 1724.84506 296.864685
4199 49.0220672 2381 2118.32871 296.806483
4200 49.0313624 3000 2663.88381 296.748331
4201 49.0406576 4023 3404.98826 296.690228
4202 49.0499528 4868 4349.50925 296.632176
4203 49.059248 5725 5394.15429 296.574173
4204 49.0685432 6362 6250.57128 296.51622
4205 49.0778384 6547 6531.33854 296.458317
4206 49.0871336 6106 6074.32282 296.400463
4207 49.0964288 5432 5136.37452 296.342659
4208 49.105724 4592 4131.80945 296.284905
4209 49.1150192 3900 3313.50475 296.2272
4210 49.1243144 3104 2738.59227 296.169544
4211 49.1336096 2634 2375.75802 296.111938
4212 49.1429048 2406 2182.47517 296.054382
4213 49.1522 2294 2131.21337 295.996874
4214 49.1614952 2396 2211.57225 295.939416
4215 49.1707904 2628 2422.78145 295.882008
4216 49.1800856 2933 2756.26408 295.824648
4217 49.1893808 3267 3163.79451 295.767338
4218 49.198676 3534 3524.15905 295.710077
4219 49.2079712 3480 3663.83647 295.652865
4220 49.2172664 3320 3476.08347 295.595702
4221 49.2265616 3008 3028.25071 295.538589
4222 49.2358568 2567 2495.77663 295.481524
4223 49.245152 2186 2016.51738 295.424508
4224 49.2544472 1731 1639.86876 295.367541
4225 49.2637424 1353 1360.02084 295.310623
4226 49.2730376 1135 1154.63436 295.253754
4227 49.2823328 994 1002.55601 295.196934
4228 49.291628 861 887.981235 295.140163
4229 49.3009232 724 799.948969 295.08344
4230 49.3102184 660 730.994855 295.026766
4231 49.3195136 683 676.012527 294.97014
4232 49.3288088 560 631.459631 294.913564
4233 49.338104 585 594.835476 294.857036
4234 49.3473992 502 564.342007 294.800556
4235 49.3566944 486 538.662567 294.744125
4236 49.3659896 455 516.81528 294.687742
4237 49.3752848 439 498.05261 294.631408
4238 49.38458 457 481.782638 294.575122
4239 49.3938752 431 467.506245 294.518885
4240 49.4031704 420 454.898223 294.462696
4241 49.4124656 413 443.911539 294.406555
4242 49.4217608 411 434.214605 294.350462
4243 49.431056 425 425.599307 294.294418
4244 49.4403512 387 417.933145 294.238422
4245 49.4496464 397 411.052644 294.182473
4246 49.4589416 411 404.800238 294.126573
4247 49.4682368 384 399.140581 294.070721
4248 49.477532 390 394.041119 294.014917
4249 49.4868272 361 389.500301 293.959161
4250 49.4961224 400 385.440508 293.903453
4251 49.5054176 390 381.588619 293.847793
4252 49.5147128 393 378.02221 293.79218
4253 49.524008 394 374.749394 293.736616
4254 49.5333032 352 371.744289 293.681099
4255 49.5425984 361 368.981856 293.62563
4256 49.5518936 350 366.440289 293.570208
4257 49.5611888 370 364.100762 293.514835
4258 49.570484 307 361.947579 293.459509
4259 49.5797792 367 359.966899 293.40423
4260 49.5890744 355 358.142304 293.348999
4261 49.5983696 393 356.459758 293.293815
4262 49.6076648 339 354.911538 293.238679
4263 49.61696 365 353.489384 293.183591
4264 49.6262552 330 352.185408 293.128549
4265 49.6355504 344 350.992615 293.073555
4266 49.6448456 364 349.904855 293.018609
4267 49.6541408 352 348.91674 292.963709
4268 49.663436 357 348.023578 292.908857
4269 49.6727312 328 347.221313 292.854052
4270 49.6820264 378 346.506473 292.799294
4271 49.6913216 352 345.876137 292.744584
4272 49.7006168 352 345.327897 292.68992
4273 49.709912 354 344.859834 292.635303
4274 49.7192072 384 344.470502 292.580734
4275 49.7285024 335 344.15891 292.526211
4276 49.7377976 343 343.92452 292.471735
4277 49.7470928 346 343.767241 292.417306
4278 49.756388 334 343.687441 292.362924
4279 49.7656832 366 343.685948 292.308589
4280 49.7749784 378 343.764075 292.254301
4281 49.7842736 344 343.923641 292.200059
4282 49.7935688 364 344.167 292.145864
4283 49.802864 360 344.497083 292.091715
4284 49.8121592 359 344.917449 292.037613
4285 49.8214544 373 345.432338 291.983558
4286 49.8307496 357 346.046749 291.929549
4287 49.8400448 393 346.766522 291.875587
4288 49.84934 341 347.598446 291.821671
4289 49.8586352 355 348.550376 291.767802
4290 49.8679304 350 349.631389 291.713979
4291 49.8772256 365 350.851955 291.660202
4292 49.8865208 352 352.224149 291.606472
4293 49.895816 420 353.761915 291.552787
4294 49.9051112 380 355.481366 291.499149
4295 49.9144064 360 357.401166 291.445558
4296 49.9237016 395 359.542982 291.392012
4297 49.9329968 424 361.932052 291.338512
4298 49.942292 405 364.597868 291.285059
4299 49.9515872 417 367.575038 291.231651
4300 49.9608824 414 370.904347 291.17829
4301 49.9701776 427 374.634106 291.124974
4302 49.9794728 437 378.821846 291.071705
4303 49.988768 404 383.536483 291.018481
4304 49.9980632 446 388.861108 290.965303
4305 50.0073584 414 394.896606 290.912171
4306 50.0166536 424 401.766411 290.859084
4307 50.0259488 404 409.6228 290.806044
4308 50.035244 434 418.655342 290.753048
4309 50.0445392 464 429.102373 290.700099
4310 50.0538344 451 441.266776 290.647195
4311 50.0631296 482 455.53801 290.594337
4312 50.0724248 475 472.423325 290.541524
4313 50.08172 474 492.592725 290.488757
4314 50.0910152 536 516.94485 290.436035
4315 50.1003104 530 546.705241 290.383359
4316 50.1096056 617 583.575529 290.330727
4317 50.1189008 646 629.963605 290.278142
4318 50.128196 736 689.34272 290.225601
4319 50.1374912 835 766.811319 290.173106
4320 50.1467864 998 869.941381 290.120656
4321 50.1560816 1147 1009.94914 290.068251
4322 50.1653768 1474 1202.90817 290.015891
4323 50.174672 1786 1469.71538 289.963577
4324 50.1839672 2308 1831.10919 289.911307
4325 50.1932624 2589 2290.22554 289.859082
4326 50.2025576 2961 2796.21811 289.806903
4327 50.2118528 3232 3209.51951 289.754768
4328 50.221148 3432 3344.15003 289.702678
4329 50.2304432 3382 3123.13802 289.650633
4330 50.2397384 2991 2669.73249 289.598633
4331 50.2490336 2610 2182.16644 289.546678
4332 50.2583288 2203 1782.10237 289.494767
4333 50.267624 1827 1497.85941 289.442901
4334 50.2769192 1552 1314.83565 289.39108
4335 50.2862144 1262 1212.2974 289.339303
4336 50.2955096 1312 1176.22671 289.287571
4337 50.3048048 1276 1200.85028 289.235884
4338 50.3141 1391 1286.08157 289.18424
4339 50.3233952 1550 1431.29352 289.132642
4340 50.3326904 1727 1622.80556 289.081088
4341 50.3419856 1806 1816.54877 289.029578
4342 50.3512808 1884 1934.62728 288.978113
4343 50.360576 1949 1905.86313 288.926691
4344 50.3698712 1720 1730.01613 288.875315
4345 50.3791664 1528 1479.77574 288.823982
4346 50.3884616 1309 1233.88081 288.772694
4347 50.3977568 1131 1031.82477 288.721449
4348 50.407052 860 878.830759 288.670249
4349 50.4163472 769 766.049152 288.619093
4350 50.4256424 641 682.792132 288.567981
4351 50.4349376 579 620.475319 288.516913
4352 50.4442328 553 572.982283 288.465889
4353 50.453528 537 536.110552 288.414909
4354 50.4628232 505 506.983053 288.363973
4355 50.4721184 437 483.610093 288.31308
4356 50.4814136 436 464.594047 288.262232
4357 50.4907088 435 448.93611 288.211427
4358 50.500004 411 435.910477 288.160666
4359 50.5092992 440 424.981123 288.109948
4360 50.5185944 399 415.742765 288.059274
4361 50.5278896 421 407.882934 288.008644
4362 50.5371848 427 401.167297 287.958058
4363 50.54648 420 395.411669 287.907515
4364 50.5557752 413 390.470146 287.857015
4365 50.5650704 422 386.226679 287.806559
4366 50.5743656 421 382.588361 287.756146
4367 50.5836608 426 379.480423 287.705777
4368 50.592956 413 376.842496 287.655451
4369 50.6022512 390 374.625803 287.605168
4370 50.6115464 380 372.791022 287.554928
4371 50.6208416 434 371.306671 287.504732
4372 50.6301368 378 370.147876 287.454579
4373 50.639432 371 369.295479 287.404469
4374 50.6487272 386 368.735445 287.354402
4375 50.6580224 383 368.458094 287.304379
4376 50.6673176 398 368.456883 287.254398
4377 50.6766128 417 368.729727 287.20446
4378 50.685908 389 369.278925 287.154565
4379 50.6952032 375 370.110267 287.104713
4380 50.7044984 412 371.233368 287.054904
4381 50.7137936 415 372.662015 287.005138
4382 50.7230888 409 374.414555 286.955415
4383 50.732384 424 376.514442 286.905734
4384 50.7416792 441 378.990951 286.856096
4385 50.7509744 418 381.880107 286.806501
4386 50.7602696 443 385.225852 286.756948
4387 50.7695648 437 389.081426 286.707438
4388 50.77886 429 393.510827 286.657971
4389 50.7881552 450 398.589258 286.608546
4390 50.7974504 430 404.401831 286.559163
4391 50.8067456 445 411.056061 286.509823
4392 50.8160408 465 418.704027 286.460525
4393 50.825336 478 427.522446 286.41127
4394 50.8346312 497 437.821347 286.362057
4395 50.8439264 488 449.885659 286.312886
4396 50.8532216 481 464.048032 286.263758
4397 50.8625168 493 480.778621 286.214672
4398 50.871812 485 500.704883 286.165627
4399 50.8811072 508 524.661727 286.116625
4400 50.8904024 560 553.776546 286.067666
4401 50.8996976 564 589.59766 286.018748
4402 50.9089928 658 634.290334 285.969872
4403 50.918288 733 690.940106 285.921038
4404 50.9275832 812 764.025094 285.872246
4405 50.9368784 986 860.143033 285.823496
4406 50.9461736 1185 989.073524 285.774788
4407 50.9554688 1368 1165.10741 285.726121
4408 50.964764 1624 1407.97708 285.677497
4409 50.9740592 2094 1741.06931 285.628914
4410 50.9833544 2587 2181.30278 285.580373
4411 50.9926496 3108 2712.14115 285.531873
4412 51.0019448 3356 3241.14671 285.483415
4413 51.01124 3637 3586.41559 285.434999
4414 51.0205352 3662 3572.5706 285.386624
4415 51.0298304 3464 3200.68686 285.338291
4416 51.0391256 2949 2663.42417 285.289999
4417 51.0484208 2500 2159.07428 285.241748
4418 51.057716 2019 1773.5708 285.193539
4419 51.0670112 1599 1510.04195 285.145372
4420 51.0763064 1498 1345.79853 285.097245
4421 51.0856016 1322 1260.08849 285.04916
4422 51.0948968 1264 1240.97865 285.001116
4423 51.104192 1331 1284.78554 284.953113
4424 51.1134872 1526 1392.59095 284.905152
4425 51.1227824 1683 1562.69917 284.857231
4426 51.1320776 1886 1776.34073 284.809352
4427 51.1413728 2018 1980.40238 284.761513
4428 51.150668 2087 2089.34507 284.713716
4429 51.1599632 1998 2033.66597 284.665959
4430 51.1692584 1876 1824.78085 284.618244
4431 51.1785536 1597 1547.87333 284.570569
4432 51.1878488 1347 1285.48281 284.522935
4433 51.197144 1081 1073.93274 284.475342
4434 51.2064392 940 914.903597 284.42779
4435 51.2157344 813 797.731842 284.380278
4436 51.2250296 673 711.029735 284.332807
4437 51.2343248 560 645.939712 284.285377
4438 51.24362 592 596.205795 284.237987
4439 51.2529152 547 557.530236 284.190638
4440 51.2622104 477 526.961671 284.143329
4441 51.2715056 445 502.450775 284.096061
4442 51.2808008 464 482.552202 284.048833
4443 51.290096 473 466.229203 284.001646
4444 51.2993912 484 452.725606 283.954499
4445 51.3086864 441 441.48116 283.907392
4446 51.3179816 479 432.074788 283.860326
4447 51.3272768 455 424.185958 283.8133
4448 51.336572 425 417.567992 283.766314
4449 51.3458672 424 412.029334 283.719368
4450 51.3551624 404 407.420232 283.672462
4451 51.3644576 438 403.623138 283.625597
4452 51.3737528 443 400.545713 283.578771
4453 51.383048 440 398.115653 283.531986
4454 51.3923432 434 396.276758 283.48524
4455 51.4016384 416 394.985748 283.438534
4456 51.4109336 457 394.208467 283.391869
4457 51.4202288 419 393.914883 283.345243
4458 51.429524 432 394.091393 283.298657
4459 51.4388192 395 394.766846 283.25211
4460 51.4481144 460 395.944798 283.205604
4461 51.4574096 470 397.625372 283.159137
4462 51.4667048 454 399.826742 283.112709
4463 51.476 498 402.578901 283.066322
4464 51.4852952 459 405.921928 283.019973
4465 51.4945904 481 409.906765 282.973665
4466 51.5038856 488 414.595938 282.927396
4467 51.5131808 439 420.062844 282.881166
4468 51.522476 502 426.381009 282.834976
4469 51.5317712 461 433.600182 282.788825
4470 51.5410664 481 441.863114 282.742713
4471 51.5503616 505 451.623063 282.696641
4472 51.5596568 515 463.069648 282.650608
4473 51.568952 486 476.406802 282.604614
4474 51.5782472 537 491.984965 282.558659
4475 51.5875424 499 510.273884 282.512744
4476 51.5968376 511 531.881249 282.466867
4477 51.6061328 537 557.600759 282.42103
4478 51.615428 586 588.482477 282.375231
4479 51.6247232 613 625.938712 282.329472
4480 51.6340184 656 671.899405 282.283752
4481 51.6433136 744 729.04558 282.23807
4482 51.6526088 807 801.166179 282.192427
4483 51.661904 948 893.701042 282.146823
4484 51.6711992 1071 1014.55682 282.101258
4485 51.6804944 1344 1175.29143 282.055732
4486 51.6897896 1586 1392.70095 282.010244
4487 51.6990848 1985 1690.47689 281.964795
4488 51.70838 2515 2099.10863 281.919384
4489 51.7176752 3150 2648.01671 281.874012
4490 51.7269704 3748 3337.58845 281.828679
4491 51.7362656 4259 4082.54075 281.783384
4492 51.7455608 4768 4663.95601 281.738128
4493 51.754856 4880 4808.19968 281.69291
4494 51.7641512 4614 4428.39612 281.64773
4495 51.7734464 4173 3734.90534 281.602589
4496 51.7827416 3531 3018.7017 281.557486
4497 51.7920368 2843 2440.59195 281.512421
4498 51.801332 2301 2030.21521 281.467395
4499 51.8106272 1918 1762.85579 281.422406
4500 51.8199224 1701 1607.97467 281.377456
4501 51.8292176 1599 1544.8793 281.332544
4502 51.8385128 1677 1564.42406 281.28767
4503 51.847808 1806 1666.43291 281.242834
4504 51.8571032 2015 1853.6115 281.198036
4505 51.8663984 2272 2117.85482 281.153275
4506 51.8756936 2545 2416.39263 281.108553
4507 51.8849888 2603 2652.81338 281.063869
4508 51.894284 2674 2706.69394 281.019222
4509 51.9035792 2419 2527.02775 280.974613
4510 51.9128744 2209 2187.0174 280.930042
4511 51.9221696 1930 1811.96752 280.885509
4512 51.9314648 1581 1484.98558 280.841013
4513 51.94076 1223 1230.15304 280.796555
4514 51.9500552 1036 1040.09922 280.752134
4515 51.9593504 837 899.422571 280.707751
4516 51.9686456 743 794.276552 280.663406
4517 51.9779408 664 714.370067 280.619098
4518 51.987236 638 652.512661 280.574827
4519 51.9965312 558 603.754511 280.530594
4520 52.0058264 515 564.672047 280.486398
4521 52.0151216 489 532.866238 280.442239
4522 52.0244168 483 506.628422 280.398118
4523 52.033712 492 484.720667 280.354033
4524 52.0430072 452 466.23091 280.309986
4525 52.0523024 435 450.476379 280.265977
4526 52.0615976 395 436.938272 280.222004
4527 52.0708928 393 425.216908 280.178068
4528 52.080188 404 415.000437 280.134169
4529 52.0894832 398 406.04269 280.090307
4530 52.0987784 396 398.147263 280.046483
4531 52.1080736 365 391.155929 280.002695
4532 52.1173688 360 384.940055 279.958943
4533 52.126664 342 379.394011 279.915229
4534 52.1359592 338 374.429808 279.871552
4535 52.1452544 369 369.969448 279.827911
4536 52.1545496 357 365.92337 279.784307
4537 52.1638448 354 362.164922 279.740739
4538 52.17314 353 358.646325 279.697208
4539 52.1824352 322 355.600887 279.653714
4540 52.1917304 351 352.954918 279.610256
4541 52.2010256 328 350.590003 279.566835
4542 52.2103208 353 348.465099 279.52345
4543 52.219616 343 346.562416 279.480102
4544 52.2289112 368 344.866577 279.43679
4545 52.2382064 335 343.36428 279.393514
4546 52.2475016 312 342.044457 279.350274
4547 52.2567968 336 340.898076 279.307071
4548 52.266092 344 339.917963 279.263904
4549 52.2753872 338 339.09867 279.220773
4550 52.2846824 360 338.436381 279.177679
4551 52.2939776 343 337.928857 279.13462
4552 52.3032728 294 337.575415 279.091597
4553 52.312568 336 337.376941 279.048611
4554 52.3218632 342 337.335943 279.00566
4555 52.3311584 355 337.456637 278.962745
4556 52.3404536 364 337.745078 278.919867
4557 52.3497488 394 338.209343 278.877024
4558 52.359044 364 338.859766 278.834216
4559 52.3683392 287 339.709247 278.791445
4560 52.3776344 371 340.773639 278.748709
4561 52.3869296 390 342.072249 278.706009
4562 52.3962248 336 343.628461 278.663345
4563 52.40552 355 345.47053 278.620716
4564 52.4148152 370 347.632596 278.578122
4565 52.4241104 392 350.155976 278.535565
4566 52.4334056 379 353.090823 278.493042
4567 52.4427008 369 356.498282 278.450555
4568 52.451996 346 360.453308 278.408104
4569 52.4612912 371 365.048382 278.365688
4570 52.4705864 406 370.398471 278.323307
4571 52.4798816 407 376.647719 278.280961
4572 52.4891768 384 383.978585 278.238651
4573 52.498472 384 392.624491 278.196376
4574 52.5077672 412 402.887588 278.154136
4575 52.5170624 400 415.164087 278.111931
4576 52.5263576 411 429.980962 278.069761
4577 52.5356528 441 448.050047 278.027626
4578 52.544948 455 470.349112 277.985526
4579 52.5542432 503 498.245292 277.943462
4580 52.5635384 554 533.685333 277.901431
4581 52.5728336 589 579.489777 277.859436
4582 52.5821288 701 639.800353 277.817476
4583 52.591424 868 720.71846 277.77555
4584 52.6007192 1011 831.059033 277.73366
4585 52.6100144 1190 982.723789 277.691804
4586 52.6193096 1456 1189.09311 277.649982
4587 52.6286048 1805 1457.82283 277.608195
4588 52.6379 2055 1773.45373 277.566443
4589 52.6471952 2227 2073.84638 277.524725
4590 52.6564904 2255 2250.98391 277.483042
4591 52.6657856 2213 2215.68424 277.441393
4592 52.6750808 2071 1984.88522 277.399779
4593 52.684376 1816 1671.36013 277.358199
4594 52.6936712 1585 1381.70816 277.316653
4595 52.7029664 1460 1160.53835 277.275141
4596 52.7122616 1200 1008.67264 277.233664
4597 52.7215568 1108 913.40268 277.192221
4598 52.730852 973 863.282209 277.150812
4599 52.7401472 933 851.613246 277.109438
4600 52.7494424 1015 876.50238 277.068097
4601 52.7587376 1086 939.467521 277.02679
4602 52.7680328 1211 1042.09221 276.985518
4603 52.777328 1336 1178.89799 276.944279
4604 52.7866232 1387 1326.27675 276.903074
4605 52.7959184 1410 1436.32512 276.861903
4606 52.8052136 1422 1454.56644 276.820766
4607 52.8145088 1350 1362.06661 276.779663
4608 52.823804 1242 1195.87328 276.738594
4609 52.8330992 1071 1015.27584 276.697558
4610 52.8423944 943 859.089065 276.656556
4611 52.8516896 828 738.165269 276.615587
4612 52.8609848 710 648.682664 276.574652
4613 52.87028 619 583.26769 276.533751
4614 52.8795752 521 535.455146 276.492883
4615 52.8888704 517 500.58287 276.452048
4616 52.8981656 466 475.550848 276.411247
4617 52.9074608 456 458.350778 276.37048
4618 52.916756 416 447.522837 276.329745
4619 52.9260512 477 441.459694 276.289044
4620 52.9353464 429 437.645447 276.248376
4621 52.9446416 442 432.55726 276.207742
4622 52.9539368 424 423.199306 276.16714
4623 52.963232 457 409.320595 276.126572
4624 52.9725272 374 393.402488 276.086037
4625 52.9818224 356 378.283538 276.045535
4626 52.9911176 351 365.43297 276.005066
4627 53.0004128 365 355.03048 275.964629
4628 53.009708 332 346.69049 275.924226
4629 53.0190032 327 339.939891 275.883856
4630 53.0282984 348 334.384752 275.843518
4631 53.0375936 347 329.729688 275.803213
4632 53.0468888 296 325.764063 275.762941
4633 53.056184 313 322.338152 275.722702
4634 53.0654792 317 319.342502 275.682495
4635 53.0747744 304 316.695885 275.642321
4636 53.0840696 278 314.337025 275.60218
4637 53.0933648 321 312.219053 275.562071
4638 53.10266 263 310.306183 275.521994
4639 53.1119552 294 308.570237 275.48195
4640 53.1212504 286 306.984114 275.441939
4641 53.1305456 335 305.525256 275.40196
4642 53.1398408 307 304.180712 275.362013
4643 53.149136 291 302.93909 275.322098
4644 53.1584312 293 301.790008 275.282216
4645 53.1677264 272 300.719689 275.242366
4646 53.1770216 282 299.71839 275.202548
4647 53.1863168 306 298.781178 275.162762
4648 53.195612 279 297.902422 275.123008
4649 53.2049072 299 297.076725 275.083286
4650 53.2142024 317 296.299311 275.043597
4651 53.2234976 308 295.565969 275.003939
4652 53.2327928 291 294.872971 274.964313
4653 53.242088 320 294.217 274.924719
4654 53.2513832 319 293.595095 274.885157
4655 53.2606784 322 293.004606 274.845627
4656 53.2699736 302 292.443152 274.806128
4657 53.2792688 341 291.908591 274.766661
4658 53.288564 322 291.398995 274.727226
4659 53.2978592 316 290.912651 274.687822
4660 53.3071544 336 290.448093 274.64845
4661 53.3164496 278 290.003871 274.609109
4662 53.3257448 302 289.577318 274.5698
4663 53.33504 322 289.163135 274.530523
4664 53.3443352 301 288.748204 274.491277
4665 53.3536304 308 288.295461 274.452062
4666 53.3629256 298 287.798849 274.412878
4667 53.3722208 296 287.392146 274.373726
4668 53.381516 331 287.049593 274.334605
4669 53.3908112 324 286.728252 274.295515
4670 53.4001064 303 286.418931 274.256456
4671 53.4094016 296 286.120525 274.217429
4672 53.4186968 302 285.832463 274.178432
4673 53.427992 286 285.554218 274.139467
4674 53.4372872 240 285.285301 274.100532
4675 53.4465824 292 285.025261 274.061629
4676 53.4558776 303 284.773678 274.022756
4677 53.4651728 270 284.530167 273.983914
4678 53.474468 291 284.294368 273.945103
4679 53.4837632 306 284.065945 273.906323
4680 53.4930584 285 283.844505 273.867574
4681 53.5023536 280 283.629293 273.828855
4682 53.5116488 294 283.418258 273.790167
4683 53.520944 282 283.204734 273.751509
4684 53.5302392 302 282.966591 273.712882
4685 53.5395344 290 282.666702 273.674286
4686 53.5488296 291 282.344507 273.63572
4687 53.5581248 285 282.137474 273.597184
4688 53.56742 259 281.965245 273.558679
4689 53.5767152 285 281.800247 273.520204
4690 53.5860104 264 281.640488 273.481759
4691 53.5953056 255 281.485907 273.443345
4692 53.6046008 278 281.336469 273.404961
4693 53.613896 296 281.192169 273.366607
4694 53.6231912 253 281.053031 273.328283
4695 53.6324864 266 280.919121 273.289989
4696 53.6417816 267 280.79058 273.251726
4697 53.6510768 281 280.667729 273.213492
4698 53.660372 286 280.551533 273.175288
4699 53.6696672 289 280.444817 273.137114
4700 53.6789624 279 280.349248 273.09897
4701 53.6882576 299 280.255902 273.060856
4702 53.6975528 276 280.165524 273.022772
4703 53.706848 283 280.082218 272.984717
4704 53.7161432 269 280.007602 272.946692
4705 53.7254384 294 279.94279 272.908697
4706 53.7347336 292 279.889129 272.870732
4707 53.7440288 322 279.84833 272.832795
4708 53.753324 280 279.822581 272.794889
4709 53.7626192 254 279.81471 272.757012
4710 53.7719144 240 279.828404 272.719164
4711 53.7812096 279 279.86853 272.681346
4712 53.7905048 274 279.941597 272.643557
4713 53.7998 294 280.056442 272.605798
4714 53.8090952 292 280.225255 272.568067
4715 53.8183904 269 280.465141 272.530366
4716 53.8276856 295 280.800523 272.492694
4717 53.8369808 245 281.266833 272.455052
4718 53.846276 281 281.916048 272.417438
4719 53.8555712 293 282.824344 272.379853
4720 53.8648664 294 284.100293 272.342298
4721 53.8741616 296 285.885871 272.304771
4722 53.8834568 281 288.327305 272.267274
4723 53.892752 263 291.468466 272.229805
4724 53.9020472 272 295.022072 272.192365
4725 53.9113424 263 298.124046 272.154954
4726 53.9206376 298 299.50753 272.117571
4727 53.9299328 284 298.41244 272.080217
4728 53.939228 274 295.369619 272.042892
4729 53.9485232 293 291.703046 272.005596
4730 53.9578184 276 288.44721 271.968328
4731 53.9671136 275 285.970581 271.931089
4732 53.9764088 242 284.23721 271.893878
4733 53.985704 278 283.100586 271.856695
4734 53.9949992 269 282.435152 271.819541
4735 54.0042944 279 282.16781 271.782416
4736 54.0135896 277 282.273478 271.745318
4737 54.0228848 270 282.759515 271.708249
4738 54.03218 247 283.644669 271.671208
4739 54.0414752 276 284.888192 271.634196
4740 54.0507704 259 286.284559 271.597211
4741 54.0600656 260 287.388495 271.560255
4742 54.0693608 266 287.651912 271.523326
4743 54.078656 292 286.818527 271.486426
4744 54.0879512 284 285.171421 271.449553
4745 54.0972464 275 283.275696 271.412709
4746 54.1065416 256 281.558561 271.375892
4747 54.1158368 245 280.176143 271.339103
4748 54.125132 241 279.114806 271.302342
4749 54.1344272 252 278.30632 271.265609
4750 54.1437224 283 277.682692 271.228903
4751 54.1530176 262 277.190112 271.192226
4752 54.1623128 254 276.785972 271.155575
4753 54.171608 252 276.426194 271.118952
4754 54.1809032 242 276.058482 271.082357
4755 54.1901984 268 275.696615 271.045789
4756 54.1994936 218 275.466257 271.009249
4757 54.2087888 273 275.28703 270.972736
4758 54.218084 262 275.128231 270.936251
4759 54.2273792 253 274.984398 270.899792
4760 54.2366744 259 274.852692 270.863361
4761 54.2459696 275 274.730819 270.826958
4762 54.2552648 229 274.616983 270.790581
4763 54.26456 269 274.509185 270.754231
4764 54.2738552 240 274.401887 270.717909
4765 54.2831504 233 274.277878 270.681614
4766 54.2924456 245 274.087158 270.645345
4767 54.3017408 266 273.810904 270.609104
4768 54.311036 255 273.622854 270.572889
4769 54.3203312 260 273.528019 270.536701
4770 54.3296264 277 273.453914 270.500541
4771 54.3389216 303 273.383247 270.464407
4772 54.3482168 286 273.314806 270.428299
4773 54.357512 288 273.248397 270.392218
4774 54.3668072 291 273.183847 270.356164
4775 54.3761024 298 273.121005 270.320137
4776 54.3853976 262 273.059744 270.284136
4777 54.3946928 248 272.99995 270.248162
4778 54.403988 260 272.941524 270.212214
4779 54.4132832 270 272.884381 270.176292
4780 54.4225784 296 272.828446 270.140397
4781 54.4318736 276 272.773652 270.104528
4782 54.4411688 265 272.71994 270.068686
4783 54.450464 263 272.667259 270.032869
4784 54.4597592 292 272.615564 269.997079
4785 54.4690544 267 272.564817 269.961315
4786 54.4783496 276 272.515002 269.925577
4787 54.4876448 291 272.466173 269.889866
4788 54.49694 280 272.418684 269.85418
4789 54.5062352 263 272.37379 269.81852
4790 54.5155304 284 272.331805 269.782886
4791 54.5248256 315 272.287404 269.747278
4792 54.5341208 278 272.242661 269.711696
4793 54.543416 306 272.198554 269.67614
4794 54.5527112 284 272.15519 269.640609
4795 54.5620064 251 272.112565 269.605104
4796 54.5713016 245 272.07067 269.569625
4797 54.5805968 267 272.0295 269.534171
4798 54.589892 280 271.989052 269.498743
4799 54.5991872 245 271.949322 269.46334
4800 54.6084824 249 271.910311 269.427963
4801 54.6177776 278 271.872019 269.392612
4802 54.6270728 270 271.834448 269.357285
4803 54.636368 277 271.797603 269.321984
4804 54.6456632 257 271.761488 269.286709
4805 54.6549584 258 271.72611 269.251458
4806 54.6642536 295 271.691477 269.216233
4807 54.6735488 307 271.657598 269.181033
4808 54.682844 261 271.624485 269.145858
4809 54.6921392 280 271.59215 269.110708
4810 54.7014344 254 271.560607 269.075583
4811 54.7107296 272 271.529872 269.040483
4812 54.7200248 292 271.499962 269.005408
4813 54.72932 307 271.470895 268.970358
4814 54.7386152 278 271.442693 268.935333
4815 54.7479104 270 271.415379 268.900333
4816 54.7572056 265 271.388976 268.865357
4817 54.7665008 274 271.363512 268.830406
4818 54.775796 264 271.339016 268.79548
4819 54.7850912 251 271.315518 268.760578
4820 54.7943864 271 271.293053 268.725701
4821 54.8036816 279 271.271656 268.690849
4822 54.8129768 251 271.251368 268.65602
4823 54.822272 294 271.232229 268.621217
4824 54.8315672 283 271.214286 268.586438
4825 54.8408624 268 271.197588 268.551683
4826 54.8501576 251 271.182185 268.516952
4827 54.8594528 264 271.168129 268.482246
4828 54.868748 277 271.155459 268.447563
4829 54.8780432 284 271.144165 268.412905
4830 54.8873384 276 271.134155 268.378271
4831 54.8966336 253 271.125386 268.343662
4832 54.9059288 245 271.117325 268.309076
4833 54.915224 287 271.105759 268.274514
4834 54.9245192 260 271.075207 268.239976
4835 54.9338144 261 270.978364 268.205462
4836 54.9431096 267 270.792476 268.170972
4837 54.9524048 255 270.677899 268.136506
4838 54.9617 284 270.664116 268.102063
4839 54.9709952 275 270.67419 268.067644
4840 54.9802904 251 270.688208 268.033249
4841 54.9895856 291 270.705058 267.998877
4842 54.9988808 260 270.724938 267.964529
4843 55.008176 303 270.748083 267.930204
4844 55.0174712 246 270.774732 267.895903
4845 55.0267664 249 270.80501 267.861626
4846 55.0360616 259 270.839228 267.827371
4847 55.0453568 247 270.877713 267.79314
4848 55.054652 284 270.920802 267.758933
4849 55.0639472 293 270.968861 267.724748
4850 55.0732424 260 271.022294 267.690587
4851 55.0825376 283 271.081552 267.656449
4852 55.0918328 260 271.147136 267.622334
4853 55.101128 256 271.219604 267.588242
4854 55.1104232 272 271.299582 267.554173
4855 55.1197184 294 271.38777 267.520127
4856 55.1290136 296 271.484962 267.486104
4857 55.1383088 299 271.592098 267.452104
4858 55.147604 302 271.710421 267.418126
4859 55.1568992 324 271.842139 267.384172
4860 55.1661944 319 271.992307 267.35024
4861 55.1754896 285 272.165487 267.316331
4862 55.1847848 283 272.350983 267.282444
4863 55.19408 295 272.546359 267.24858
4864 55.2033752 284 272.760264 267.214739
4865 55.2126704 286 272.995902 267.18092
4866 55.2219656 281 273.251811 267.147124
4867 55.2312608 290 273.516047 267.11335
4868 55.240556 274 273.774218 267.079598
4869 55.2498512 269 274.070194 267.045869
4870 55.2591464 292 274.470257 267.012162
4871 55.2684416 265 274.938282 266.978477
4872 55.2777368 267 275.469452 266.944814
4873 55.287032 268 276.073921 266.911174
4874 55.2963272 289 276.76553 266.877555
4875 55.3056224 289 277.561596 266.843959
4876 55.3149176 307 278.483244 266.810384
4877 55.3242128 255 279.557208 266.776832
4878 55.333508 267 280.819566 266.743301
4879 55.3428032 267 282.317093 266.709792
4880 55.3520984 275 284.11181 266.676305
4881 55.3613936 256 286.287515 266.64284
4882 55.3706888 297 288.959331 266.609396
4883 55.379984 318 292.28793 266.575975
4884 55.3892792 260 296.501008 266.542574
4885 55.3985744 312 301.929318 266.509196
4886 55.4078696 307 309.058009 266.475839
4887 55.4171648 313 318.562861 266.442503
4888 55.42646 334 331.348808 266.409189
4889 55.4357552 381 348.435365 266.375896
4890 55.4450504 412 370.46187 266.342624
4891 55.4543456 418 396.546823 266.309374
4892 55.4636408 446 422.886367 266.276145
4893 55.472936 449 443.155848 266.242937
4894 55.4822312 475 452.80886 266.20975
4895 55.4915264 507 453.770464 266.176584
4896 55.5008216 459 452.193186 266.14344
4897 55.5101168 463 450.903701 266.110316
4898 55.519412 484 446.361328 266.077214
4899 55.5287072 434 433.571198 266.044132
4900 55.5380024 439 412.77281 266.011071
4901 55.5472976 369 389.658587 265.978031
4902 55.5565928 384 369.928249 265.945011
4903 55.565888 361 356.087736 265.912013
4904 55.5751832 345 348.296286 265.879035
4905 55.5844784 362 345.963888 265.846078
4906 55.5937736 362 348.418801 265.813141
4907 55.6030688 328 354.723102 265.780225
4908 55.612364 385 363.087295 265.747329
4909 55.6216592 363 370.661301 265.714453
4910 55.6309544 380 374.69462 265.681598
4911 55.6402496 403 374.609871 265.648764
4912 55.6495448 374 372.313615 265.615949
4913 55.65884 371 369.66545 265.583155
4914 55.6681352 346 366.168452 265.550381
4915 55.6774304 352 359.711227 265.517628
4916 55.6867256 339 349.324427 265.484894
4917 55.6960208 329 336.566841 265.45218
4918 55.705316 315 324.042694 265.419487
4919 55.7146112 293 313.430811 265.386813
4920 55.7239064 309 305.121759 265.354159
4921 55.7332016 284 298.820663 265.321525
4922 55.7424968 256 294.069619 265.288911
4923 55.751792 304 290.465176 265.256317
4924 55.7610872 263 287.703625 265.223742
4925 55.7703824 271 285.568507 265.191187
4926 55.7796776 301 283.907954 265.158652
4927 55.7889728 277 282.615436 265.126136
4928 55.798268 286 281.615904 265.09364
4929 55.8075632 290 280.856356 265.061163
4930 55.8168584 255 280.299553 265.028705
4931 55.8261536 271 279.919868 264.996267
4932 55.8354488 256 279.700536 264.963848
4933 55.844744 261 279.631753 264.931449
4934 55.8540392 283 279.709048 264.899069
4935 55.8633344 296 279.930315 264.866708
4936 55.8726296 274 280.288398 264.834366
4937 55.8819248 258 280.77942 264.802043
4938 55.89122 282 281.464983 264.769739
4939 55.9005152 274 282.438768 264.737454
4940 55.9098104 267 283.702071 264.705188
4941 55.9191056 277 285.303238 264.672941
4942 55.9284008 276 287.327433 264.640713
4943 55.937696 291 289.894625 264.608504
4944 55.9469912 280 293.173951 264.576313
4945 55.9562864 289 297.407169 264.544141
4946 55.9655816 292 302.944379 264.511988
4947 55.9748768 336 310.296826 264.479853
4948 55.984172 334 320.207958 264.447737
4949 55.9934672 335 333.724255 264.41564
4950 56.0027624 369 352.183377 264.38356
4951 56.0120576 425 376.884626 264.3515
4952 56.0213528 445 407.98257 264.319457
4953 56.030648 470 442.252501 264.287433
4954 56.0399432 532 470.995781 264.255427
4955 56.0492384 484 482.407476 264.22344
4956 56.0585336 495 470.564222 264.19147
4957 56.0678288 475 441.678516 264.159519
4958 56.077124 433 408.080416 264.127585
4959 56.0864192 408 378.6647 264.09567
4960 56.0957144 376 356.391294 264.063773
4961 56.1050096 337 340.821157 264.031893
4962 56.1143048 323 330.608569 264.000032
4963 56.1236 322 324.590734 263.968188
4964 56.1328952 339 322.053742 263.936362
4965 56.1421904 311 322.705709 263.904553
4966 56.1514856 334 326.556461 263.872763
4967 56.1607808 312 333.870731 263.84099
4968 56.170076 333 344.742047 263.809234
4969 56.1793712 361 358.357457 263.777496
4970 56.1886664 405 372.007197 263.745776
4971 56.1979616 378 380.925562 263.714073
4972 56.2072568 394 380.607987 263.682387
4973 56.216552 368 370.54785 263.650719
4974 56.2258472 350 354.796307 263.619068
4975 56.2351424 342 338.413035 263.587434
4976 56.2444376 354 324.424354 263.555817
4977 56.2537328 318 313.633114 263.524218
4978 56.263028 292 305.717112 263.492635
4979 56.2723232 291 300.077597 263.46107
4980 56.2816184 281 296.190821 263.429521
4981 56.2909136 275 293.691278 263.39799
4982 56.3002088 262 292.366696 263.366475
4983 56.309504 293 292.140382 263.334977
4984 56.3187992 247 293.063489 263.303496
4985 56.3280944 273 295.317987 263.272032
4986 56.3373896 307 299.212784 263.240584
4987 56.3466848 322 305.118861 263.209153
4988 56.35598 297 313.225322 263.177739
4989 56.3652752 305 322.973456 263.146341
4990 56.3745704 302 332.309567 263.114959
4991 56.3838656 312 337.723651 263.083594
4992 56.3931608 336 336.289671 263.052245
4993 56.402456 300 328.415839 263.020913
4994 56.4117512 290 317.605364 262.989597
4995 56.4210464 283 307.330102 262.958297
4996 56.4303416 270 299.172639 262.927014
4997 56.4396368 288 293.264079 262.895746
4998 56.448932 279 289.21462 262.864495
4999 56.4582272 277 286.612445 262.833259
5000 56.4675224 273 285.171539 262.80204
5001 56.4768176 283 284.744815 262.770836
5002 56.4861128 278 285.304221 262.739649
5003 56.495408 273 286.90744 262.708477
5004 56.5047032 307 289.626169 262.677321
5005 56.5139984 291 293.382928 262.646181
5006 56.5232936 279 297.670382 262.615056
5007 56.5325888 272 301.317798 262.583947
5008 56.541884 285 302.770283 262.552853
5009 56.5511792 294 301.110906 262.521776
5010 56.5604744 292 296.909365 262.490713
5011 56.5697696 296 291.738663 262.459666
5012 56.5790648 242 286.970129 262.428635
5013 56.58836 275 283.210498 262.397618
5014 56.5976552 283 280.44581 262.366617
5015 56.6069504 290 278.538096 262.335631
5016 56.6162456 277 277.356972 262.304661
5017 56.6255408 268 276.811047 262.273705
5018 56.634836 276 276.873717 262.242765
5019 56.6441312 265 277.582009 262.211839
5020 56.6534264 263 279.011749 262.180929
5021 56.6627216 284 281.201353 262.150033
5022 56.6720168 275 283.980322 262.119153
5023 56.681312 273 286.733834 262.088287
5024 56.6906072 280 288.378111 262.057436
5025 56.6999024 242 287.941858 262.026599
5026 56.7091976 274 285.453073 261.995778
5027 56.7184928 290 281.967773 261.964971
5028 56.727788 233 278.604232 261.934178
5029 56.7370832 254 275.89798 261.9034
5030 56.7463784 244 273.908876 261.872636
5031 56.7556736 261 272.517832 261.841887
5032 56.7649688 249 271.592778 261.811153
5033 56.774264 290 271.039555 261.780432
5034 56.7835592 257 270.807425 261.749726
5035 56.7928544 247 270.883242 261.719034
5036 56.8021496 275 271.281936 261.688356
5037 56.8114448 227 272.026964 261.657692
5038 56.82074 260 273.105231 261.627042
5039 56.8300352 271 274.385008 261.596407
5040 56.8393304 251 275.533517 261.565785
5041 56.8486256 256 276.065275 261.535177
5042 56.8579208 256 275.63057 261.504583
5043 56.867216 282 274.329495 261.474003
5044 56.8765112 285 272.634312 261.443436
5045 56.8858064 274 270.999629 261.412883
5046 56.8951016 267 269.642097 261.382344
5047 56.9043968 246 268.588746 261.351819
5048 56.913692 278 267.789305 261.321307
5049 56.9229872 267 267.18182 261.290808
5050 56.9322824 267 266.714824 261.260323
5051 56.9415776 255 266.350381 261.229851
5052 56.9508728 260 266.061627 261.199393
5053 56.960168 277 265.829705 261.168948
5054 56.9694632 247 265.641305 261.138516
5055 56.9787584 271 265.486926 261.108097
5056 56.9880536 246 265.359696 261.077691
5057 56.9973488 248 265.254578 261.047299
5058 57.006644 264 265.16783 261.016919
5059 57.0159392 264 265.096646 260.986553
5060 57.0252344 263 265.0389 260.956199
5061 57.0345296 251 264.992973 260.925858
5062 57.0438248 246 264.957631 260.89553
5063 57.05312 241 264.931933 260.865215
5064 57.0624152 237 264.915169 260.834913
5065 57.0717104 285 264.906813 260.804623
5066 57.0810056 256 264.90649 260.774346
5067 57.0903008 244 264.913949 260.744081
5068 57.099596 246 264.929046 260.713829
5069 57.1088912 234 264.95173 260.683589
5070 57.1181864 224 264.982048 260.653362
5071 57.1274816 240 265.020229 260.623147
5072 57.1367768 246 265.067054 260.592944
5073 57.146072 259 265.125612 260.562753
5074 57.1553672 253 265.206199 260.532575
5075 57.1646624 237 265.312636 260.502409
5076 57.1739576 244 265.402674 260.472255
5077 57.1832528 237 265.494248 260.442113
5078 57.192548 240 265.595211 260.411983
5079 57.2018432 263 265.707802 260.381865
5080 57.2111384 236 265.833105 260.351758
5081 57.2204336 271 265.971686 260.321664
5082 57.2297288 256 266.124551 260.291581
5083 57.239024 243 266.29296 260.26151
5084 57.2483192 247 266.478361 260.231451
5085 57.2576144 265 266.682405 260.201403
5086 57.2669096 264 266.906981 260.171367
5087 57.2762048 267 267.154258 260.141342
5088 57.2855 248 267.426726 260.111329
5089 57.2947952 255 267.727262 260.081327
5090 57.3040904 278 268.059196 260.051337
5091 57.3133856 255 268.426397 260.021358
5092 57.3226808 274 268.833385 259.99139
5093 57.331976 288 269.285462 259.961433
5094 57.3412712 249 269.788877 259.931487
5095 57.3505664 273 270.35104 259.901553
5096 57.3598616 231 270.98079 259.871629
5097 57.3691568 231 271.688731 259.841717
5098 57.378452 284 272.487685 259.811815
5099 57.3877472 272 273.393258 259.781924
5100 57.3970424 275 274.424607 259.752044
5101 57.4063376 250 275.60545 259.722175
5102 57.4156328 267 276.965425 259.692317
5103 57.424928 254 278.541948 259.662469
5104 57.4342232 273 280.382777 259.632632
5105 57.4435184 248 282.549599 259.602805
5106 57.4528136 263 285.123124 259.572989
5107 57.4621088 250 288.210436 259.543183
5108 57.471404 293 291.955744 259.513388
5109 57.4806992 279 296.556368 259.483603
5110 57.4899944 305 302.286773 259.453828
5111 57.4992896 302 309.535028 259.424064
5112 57.5085848 329 318.857911 259.394309
5113 57.51788 339 331.061926 259.364565
5114 57.5271752 334 347.312514 259.334831
5115 57.5364704 388 369.246159 259.305107
5116 57.5457656 419 398.968778 259.275393
5117 57.5550608 468 438.603054 259.245688
5118 57.564356 526 488.708546 259.215994
5119 57.5736512 577 544.939134 259.186309
5120 57.5829464 622 594.491033 259.156635
5121 57.5922416 655 618.778118 259.126969
5122 57.6015368 649 606.05806 259.097314
5123 57.610832 618 562.968649 259.067668
5124 57.6201272 513 508.453195 259.038031
5125 57.6294224 508 458.573339 259.008404
5126 57.6387176 474 419.865923 258.978787
5127 57.6480128 385 392.442374 258.949179
5128 57.657308 380 374.306094 258.91958
5129 57.6666032 392 363.512842 258.88999
5130 57.6758984 319 358.788588 258.86041
5131 57.6851936 343 359.565662 258.830839
5132 57.6944888 363 365.848181 258.801277
5133 57.703784 390 377.939164 258.771723
5134 57.7130792 425 395.896763 258.742179
5135 57.7223744 431 418.597431 258.712644
5136 57.7316696 420 442.669267 258.683118
5137 57.7409648 451 462.091916 258.6536
5138 57.75026 458 469.610173 258.624092
5139 57.7595552 450 460.789312 258.594592
5140 57.7688504 457 438.018963 258.5651
5141 57.7781456 441 409.051285 258.535618
5142 57.7874408 367 381.298259 258.506144
5143 57.796736 338 358.452475 258.476678
5144 57.8060312 339 341.087749 258.447221
5145 57.8153264 328 328.42874 258.417772
5146 57.8246216 310 319.476484 258.388331
5147 57.8339168 312 313.423359 258.358899
5148 57.843212 291 309.725644 258.329475
5149 57.8525072 298 308.059396 258.300059
5150 57.8618024 285 308.234089 258.270652
5151 57.8710976 294 310.081844 258.241252
5152 57.8803928 306 313.379555 258.21186
5153 57.889688 314 317.948619 258.182477
5154 57.8989832 346 323.960203 258.153101
5155 57.9082784 355 331.99995 258.123733
5156 57.9175736 360 342.317733 258.094373
5157 57.9268688 364 353.451319 258.06502
5158 57.936164 433 361.430899 258.035676
5159 57.9454592 375 361.517021 258.006338
5160 57.9547544 384 352.452084 257.977009
5161 57.9640496 357 338.065634 257.947687
5162 57.9733448 389 323.431034 257.918372
5163 57.98264 339 311.332805 257.889065
5164 57.9919352 317 302.304193 257.859765
5165 58.0012304 318 295.900823 257.830473
5166 58.0105256 300 291.53528 257.801187
5167 58.0198208 312 288.761448 257.771909
5168 58.029116 327 287.309186 257.742638
5169 58.0384112 289 287.065833 257.713374
5170 58.0477064 309 288.048803 257.684117
5171 58.0570016 274 290.363479 257.654868
5172 58.0662968 301 294.102112 257.625624
5173 58.075592 308 299.109789 257.596388
5174 58.0848872 284 304.594805 257.567159
5175 58.0941824 316 308.857642 257.537936
5176 58.1034776 335 309.835216 257.50872
5177 58.1127728 299 306.637039 257.479511
5178 58.122068 337 300.442783 257.450308
5179 58.1313632 286 293.387442 257.421112
5180 58.1406584 281 287.002583 257.391922
5181 58.1499536 268 281.840539 257.362738
5182 58.1592488 277 277.863891 257.333561
5183 58.168544 289 274.834995 257.304391
5184 58.1778392 280 272.512482 257.275226
5185 58.1871344 277 270.704235 257.246068
5186 58.1964296 276 269.272217 257.216915
5187 58.2057248 263 268.123584 257.187769
5188 58.21502 261 267.185318 257.158629
5189 58.2243152 258 266.406592 257.129495
5190 58.2336104 233 265.751436 257.100367
5191 58.2429056 257 265.193585 257.071244
5192 58.2522008 266 264.713547 257.042127
5193 58.261496 240 264.296659 257.013017
5194 58.2707912 240 263.931757 256.983911
5195 58.2800864 240 263.610251 256.954812
5196 58.2893816 250 263.325489 256.925718
5197 58.2986768 224 263.0723 256.896629
5198 58.307972 218 262.846686 256.867546
5199 58.3172672 240 262.645602 256.838468
5200 58.3265624 244 262.466829 256.809396
5201 58.3358576 241 262.308901 256.780329
5202 58.3451528 257 262.171114 256.751267
5203 58.354448 235 262.053607 256.72221
5204 58.3637432 263 261.957543 256.693158
5205 58.3730384 232 261.88543 256.664112
5206 58.3823336 228 261.841619 256.63507
5207 58.3916288 249 261.832961 256.606034
5208 58.400924 236 261.86939 256.577002
5209 58.4102192 209 261.963475 256.547975
5210 58.4195144 263 262.126354 256.518953
5211 58.4288096 240 262.355348 256.489935
5212 58.4381048 268 262.610785 256.460923
5213 58.4474 249 262.798256 256.431914
5214 58.4566952 229 262.801904 256.402911
5215 58.4659904 228 262.579768 256.373912
5216 58.4752856 231 262.21094 256.344917
5217 58.4845808 247 261.817335 256.315927
5218 58.493876 207 261.475624 256.286941
5219 58.5031712 243 261.206796 256.257959
5220 58.5124664 233 261.003868 256.228981
5221 58.5217616 222 260.853441 256.200008
5222 58.5310568 234 260.744249 256.171039
5223 58.540352 258 260.669031 256.142073
5224 58.5496472 236 260.624314 256.113112
5225 58.5589424 241 260.609858 256.084155
5226 58.5682376 232 260.628039 256.055201
5227 58.5775328 236 260.68282 256.026251
5228 58.586828 259 260.778835 255.997305
5229 58.5961232 257 260.922633 255.968363
5230 58.6054184 252 261.087667 255.939425
5231 58.6147136 223 261.140738 255.910489
5232 58.6240088 230 261.08318 255.881558
5233 58.633304 232 260.938743 255.85263
5234 58.6425992 228 260.755891 255.823705
5235 58.6518944 238 260.579577 255.794784
5236 58.6611896 221 260.431526 255.765866
5237 58.6704848 237 260.314989 255.736951
5238 58.67978 223 260.225392 255.708039
5239 58.6890752 231 260.156747 255.67913
5240 58.6983704 251 260.103951 255.650225
5241 58.7076656 223 260.063192 255.621322
5242 58.7169608 232 260.031697 255.592423
5243 58.726256 236 260.006129 255.563526
5244 58.7355512 234 259.982278 255.534632
5245 58.7448464 223 259.965246 255.505741
5246 58.7541416 252 259.956106 255.476853
5247 58.7634368 221 259.951592 255.447967
5248 58.772732 238 259.950597 255.419084
5249 58.7820272 226 259.952725 255.390203
5250 58.7913224 220 259.957447 255.361325
5251 58.8006176 228 259.963471 255.332449
5252 58.8099128 252 259.969515 255.303576
5253 58.819208 260 259.978859 255.274704
5254 58.8285032 217 259.99424 255.245836
5255 58.8377984 243 260.012482 255.216969
5256 58.8470936 201 260.032923 255.188104
5257 58.8563888 245 260.053575 255.159242
5258 58.865684 253 260.075146 255.130381
5259 58.8749792 224 260.104034 255.101523
5260 58.8842744 256 260.135962 255.072666
5261 58.8935696 255 260.171315 255.043811
5262 58.9028648 279 260.20964 255.014958
5263 58.91216 214 260.250941 254.986107
5264 58.9214552 248 260.295303 254.957257
5265 58.9307504 242 260.342823 254.928409
5266 58.9400456 236 260.393619 254.899563
5267 58.9493408 240 260.447954 254.870718
5268 58.958636 244 260.506868 254.841874
5269 58.9679312 235 260.575315 254.813032
5270 58.9772264 253 260.672266 254.784191
5271 58.9865216 256 260.815481 254.755351
5272 58.9958168 227 260.938687 254.726513
5273 59.005112 238 261.026095 254.697675
5274 59.0144072 256 261.109493 254.668839
5275 59.0237024 252 261.197103 254.640004
5276 59.0329976 253 261.289667 254.611169
5277 59.0422928 233 261.387434 254.582336
5278 59.051588 241 261.490661 254.553503
5279 59.0608832 250 261.599583 254.524671
5280 59.0701784 281 261.714274 254.49584
5281 59.0794736 257 261.834265 254.46701
5282 59.0887688 257 261.959504 254.43818
5283 59.098064 244 262.093434 254.409351
5284 59.1073592 253 262.236275 254.380522
5285 59.1166544 274 262.387424 254.351693
5286 59.1259496 251 262.547154 254.322865
5287 59.1352448 254 262.716002 254.294037
5288 59.14454 269 262.894565 254.26521
5289 59.1538352 290 263.083494 254.236382
5290 59.1631304 227 263.283503 254.207555
5291 59.1724256 266 263.495369 254.178728
5292 59.1817208 257 263.719949 254.149901
5293 59.191016 228 263.95818 254.121073
5294 59.2003112 290 264.211096 254.092246
5295 59.2096064 254 264.479838 254.063419
5296 59.2189016 265 264.765664 254.034591
5297 59.2281968 244 265.069971 254.005763
5298 59.237492 294 265.394308 253.976934
5299 59.2467872 260 265.7404 253.948105
5300 59.2560824 284 266.110173 253.919276
5301 59.2653776 282 266.505782 253.890446
5302 59.2746728 258 266.929645 253.861616
5303 59.283968 287 267.384483 253.832785
5304 59.2932632 301 267.873372 253.803953
5305 59.3025584 280 268.399793 253.77512
5306 59.3118536 265 268.967708 253.746287
5307 59.3211488 255 269.581634 253.717452
5308 59.330444 269 270.246749 253.688617
5309 59.3397392 258 270.969009 253.659781
5310 59.3490344 279 271.755292 253.630943
5311 59.3583296 269 272.61358 253.602105
5312 59.3676248 270 273.553143 253.573265
5313 59.37692 280 274.584717 253.544424
5314 59.3862152 296 275.720378 253.515582
5315 59.3955104 246 276.972719 253.486738
5316 59.4048056 256 278.35865 253.457893
5317 59.4141008 300 279.909986 253.429047
5318 59.423396 300 281.652019 253.400198
5319 59.4326912 286 283.614609 253.371349
5320 59.4419864 272 285.837475 253.342497
5321 59.4512816 269 288.371986 253.313644
5322 59.4605768 301 291.281144 253.284789
5323 59.469872 283 294.632174 253.255932
5324 59.4791672 275 298.52887 253.227073
5325 59.4884624 336 303.102777 253.198212
5326 59.4977576 319 308.524022 253.16935
5327 59.5070528 301 315.018643 253.140485
5328 59.516348 340 322.891889 253.111618
5329 59.5256432 326 332.56248 253.082748
5330 59.5349384 357 344.613968 253.053877
5331 59.5442336 407 359.872127 253.025003
5332 59.5535288 374 379.520362 252.996126
5333 59.562824 454 405.264829 252.967247
5334 59.5721192 498 439.543308 252.938366
5335 59.5814144 587 485.695401 252.909482
5336 59.5907096 658 547.77994 252.880595
5337 59.6000048 672 629.209396 252.851706
5338 59.6093 780 728.739827 252.822814
5339 59.6185952 855 833.222744 252.793919
5340 59.6278904 900 912.630285 252.765021
5341 59.6371856 936 931.693195 252.73612
5342 59.6464808 866 880.016399 252.707216
5343 59.655776 876 784.552643 252.678309
5344 59.6650712 809 683.019087 252.649399
5345 59.6743664 633 597.570873 252.620486
5346 59.6836616 616 533.531277 252.59157
5347 59.6929568 518 488.390386 252.56265
5348 59.702252 463 458.053886 252.533726
5349 59.7115472 458 439.160324 252.5048
5350 59.7208424 447 429.535819 252.475869
5351 59.7301376 463 428.105236 252.446936
5352 59.7394328 468 434.729113 252.417998
5353 59.748728 485 450.029025 252.389057
5354 59.7580232 506 475.023821 252.360112
5355 59.7673184 556 510.144983 252.331163
5356 59.7766136 531 553.187605 252.302211
5357 59.7859088 640 596.441929 252.273254
5358 59.795204 614 625.854909 252.244293
5359 59.8044992 621 627.488628 252.215329
5360 59.8137944 581 599.109207 252.18636
5361 59.8230896 546 552.778729 252.157387
5362 59.8323848 526 503.96525 252.12841
5363 59.84168 510 461.956249 252.099428
5364 59.8509752 444 429.320977 252.070442
5365 59.8602704 420 405.220211 252.041452
5366 59.8695656 384 387.903995 252.012457
5367 59.8788608 375 375.753565 251.983457
5368 59.888156 367 367.538174 251.954453
5369 59.8974512 350 362.395951 251.925444
5370 59.9067464 330 359.754413 251.896431
5371 59.9160416 389 359.258056 251.867412
5372 59.9253368 311 360.71717 251.838389
5373 59.934632 355 364.076996 251.809361
5374 59.9439272 353 369.403935 251.780328
5375 59.9532224 396 376.886685 251.751289
5376 59.9625176 366 386.852279 251.722246
5377 59.9718128 418 399.799515 251.693197
5378 59.981108 420 416.455373 251.664143
5379 59.9904032 452 437.864308 251.635084
5380 59.9996984 495 465.526093 251.60602
5381 60.0089936 525 501.605099 251.57695
5382 60.0182888 566 549.237762 251.547874
5383 60.027584 756 612.932537 251.518793
5384 60.0368792 832 698.92212 251.489706
5385 60.0461744 1017 815.047349 251.460614
5386 60.0554696 1128 968.860413 251.431515
5387 60.0647648 1316 1161.41232 251.402411
5388 60.07406 1470 1374.73362 251.373301
5389 60.0833552 1619 1559.57598 251.344186
5390 60.0926504 1776 1646.38059 251.315064
5391 60.1019456 1675 1593.37267 251.285936
5392 60.1112408 1587 1426.99316 251.256802
5393 60.120536 1374 1217.69016 251.227661
5394 60.1298312 1238 1024.33062 251.198515
5395 60.1391264 1048 871.422492 251.169362
5396 60.1484216 806 759.895589 251.140203
5397 60.1577168 726 682.418511 251.111037
5398 60.167012 675 631.344869 251.081864
5399 60.1763072 652 601.119892 251.052686
5400 60.1856024 562 588.517785 251.0235
5401 60.1948976 652 592.361089 250.994308
5402 60.2041928 673 613.187807 250.965109
5403 60.213488 722 652.742821 250.935903
5404 60.2227832 770 712.713864 250.90669
5405 60.2320784 873 791.731312 250.877471
5406 60.2413736 884 880.179312 250.848244
5407 60.2506688 999 955.846557 250.81901
5408 60.259964 1049 988.976173 250.789769
5409 60.2692592 1014 961.137534 250.760521
5410 60.2785544 960 881.359086 250.731265
5411 60.2878496 792 778.222921 250.702003
5412 60.2971448 705 678.147868 250.672732
5413 60.30644 664 594.16096 250.643455
5414 60.3157352 538 528.420666 250.614169
5415 60.3250304 467 478.289089 250.584876
5416 60.3343256 417 440.159242 250.555576
5417 60.3436208 414 410.913597 250.526268
5418 60.352916 402 388.183913 250.496951
5419 60.3622112 316 370.250509 250.467628
5420 60.3715064 335 355.892102 250.438296
5421 60.3808016 321 344.238556 250.408956
5422 60.3900968 303 334.66237 250.379608
5423 60.399392 334 326.702364 250.350252
5424 60.4086872 277 320.009952 250.320888
5425 60.4179824 287 314.314079 250.291515
5426 60.4272776 305 309.404886 250.262134
5427 60.4365728 285 305.130055 250.232745
5428 60.445868 301 301.38684 250.203348
5429 60.4551632 280 298.10218 250.173942
5430 60.4644584 289 295.214885 250.144527
5431 60.4737536 297 292.669679 250.115104
5432 60.4830488 267 290.418365 250.085671
5433 60.492344 305 288.421042 250.056231
5434 60.5016392 264 286.643605 250.026781
5435 60.5109344 272 285.060102 249.997323
5436 60.5202296 258 283.648425 249.967855
5437 60.5295248 270 282.378193 249.938379
5438 60.53882 316 281.23697 249.908893
5439 60.5481152 229 280.21307 249.879398
5440 60.5574104 276 279.295119 249.849894
5441 60.5667056 251 278.47327 249.820381
5442 60.5760008 261 277.739141 249.790858
5443 60.585296 271 277.085599 249.761326
5444 60.5945912 270 276.506578 249.731785
5445 60.6038864 246 275.996929 249.702234
5446 60.6131816 260 275.552302 249.672673
5447 60.6224768 229 275.169047 249.643103
5448 60.631772 234 274.844137 249.613523
5449 60.6410672 268 274.575106 249.583933
5450 60.6503624 256 274.359996 249.554333
5451 60.6596576 273 274.197315 249.524723
5452 60.6689528 255 274.085966 249.495104
5453 60.678248 255 274.025096 249.465474
5454 60.6875432 267 274.013655 249.435834
5455 60.6968384 290 274.051052 249.406184
5456 60.7061336 255 274.140488 249.376523
5457 60.7154288 299 274.284641 249.346853
5458 60.724724 257 274.483202 249.317171
5459 60.7340192 276 274.737588 249.28748
5460 60.7433144 260 275.050185 249.257778
5461 60.7526096 236 275.423948 249.228065
5462 60.7619048 270 275.86243 249.198342
5463 60.7712 276 276.369847 249.168608
5464 60.7804952 254 276.951169 249.138863
5465 60.7897904 263 277.612297 249.109107
5466 60.7990856 273 278.360593 249.07934
5467 60.8083808 287 279.207053 249.049562
5468 60.817676 285 280.172877 249.019774
5469 60.8269712 288 281.275857 248.989974
5470 60.8362664 306 282.4767 248.960163
5471 60.8455616 289 283.807609 248.93034
5472 60.8548568 291 285.296312 248.900507
5473 60.864152 263 286.964636 248.870662
5474 60.8734472 307 288.836932 248.840805
5475 60.8827424 260 290.942139 248.810937
5476 60.8920376 279 293.314921 248.781058
5477 60.9013328 294 295.997047 248.751166
5478 60.910628 268 299.039203 248.721263
5479 60.9199232 302 302.503454 248.691349
5480 60.9292184 292 306.467034 248.661422
5481 60.9385136 268 311.029275 248.631483
5482 60.9478088 329 316.319453 248.601533
5483 60.957104 291 322.482497 248.57157
5484 60.9663992 336 329.672464 248.541595
5485 60.9756944 340 338.158332 248.511609
5486 60.9849896 321 348.273105 248.481609
5487 60.9942848 327 360.450492 248.451598
5488 61.00358 354 375.272664 248.421574
5489 61.0128752 406 393.539134 248.391538
5490 61.0221704 397 416.378105 248.361489
5491 61.0314656 434 445.365791 248.331427
5492 61.0407608 480 482.742469 248.301353
5493 61.050056 572 531.727667 248.271266
5494 61.0593512 651 596.884285 248.241167
5495 61.0686464 776 684.389418 248.211054
5496 61.0779416 936 801.594941 248.180929
5497 61.0872368 1108 954.331232 248.15079
5498 61.096532 1285 1139.35595 248.120639
5499 61.1058272 1364 1331.26969 248.090474
5500 61.1151224 1430 1474.5996 248.060296
5501 61.1244176 1464 1506.30791 248.030105
5502 61.1337128 1367 1409.37917 247.999901
5503 61.143008 1303 1233.33128 247.969683
5504 61.1523032 1154 1046.29922 247.939452
5505 61.1615984 1031 888.572577 247.909207
5506 61.1708936 881 770.22713 247.878948
5507 61.1801888 778 687.128348 247.848676
5508 61.189484 788 632.182479 247.81839
5509 61.1987792 681 599.595247 247.788091
5510 61.2080744 635 585.725807 247.757777
5511 61.2173696 627 588.78884 247.72745
5512 61.2266648 672 608.099427 247.697108
5513 61.23596 716 642.942333 247.666753
5514 61.2452552 762 691.472486 247.636383
5515 61.2545504 775 750.763656 247.605999
5516 61.2638456 875 817.647025 247.575601
5517 61.2731408 942 886.141503 247.545188
5518 61.282436 953 940.835685 247.514761
5519 61.2917312 939 957.624975 247.48432
5520 61.3010264 853 920.702051 247.453864
5521 61.3103216 882 839.472853 247.423393
5522 61.3196168 757 740.967589 247.392908
5523 61.328912 663 648.521662 247.362408
5524 61.3382072 615 572.497813 247.331893
5525 61.3475024 507 513.892044 247.301363
5526 61.3567976 492 470.017927 247.270818
5527 61.3660928 419 437.679648 247.240258
5528 61.375388 364 414.253574 247.209684
5529 61.3846832 387 397.807836 247.179093
5530 61.3939784 352 386.840114 247.148488
5531 61.4032736 375 379.811436 247.117867
5532 61.4125688 395 374.705195 247.087231
5533 61.421864 368 369.068611 247.05658
5534 61.4311592 345 361.008884 247.025913
5535 61.4404544 323 350.391158 246.99523
5536 61.4497496 339 338.671259 246.964532
5537 61.4590448 322 327.52063 246.933818
5538 61.46834 339 317.866268 246.903089
5539 61.4776352 306 309.886972 246.872343
5540 61.4869304 283 303.38587 246.841582
5541 61.4962256 303 298.071916 246.810804
5542 61.5055208 279 293.680306 246.780011
5543 61.514816 245 290.002067 246.749201
5544 61.5241112 290 286.880255 246.718375
5545 61.5334064 268 284.19844 246.687533
5546 61.5427016 251 281.86988 246.656674
5547 61.5519968 251 279.829197 246.625799
5548 61.561292 299 278.026405 246.594908
5549 61.5705872 263 276.422698 246.564
5550 61.5798824 276 274.987508 246.533075
5551 61.5891776 263 273.696417 246.502134
5552 61.5984728 263 272.529673 246.471176
5553 61.607768 251 271.471115 246.440201
5554 61.6170632 268 270.507373 246.409209
5555 61.6263584 262 269.627292 246.378201
5556 61.6356536 250 268.821475 246.347175
5557 61.6449488 228 268.081955 246.316132
5558 61.654244 233 267.401924 246.285072
5559 61.6635392 238 266.77553 246.253995
5560 61.6728344 256 266.197718 246.2229
5561 61.6821296 254 265.664095 246.191788
5562 61.6914248 239 265.17083 246.160658
5563 61.70072 245 264.714565 246.129512
5564 61.7100152 240 264.29235 246.098347
5565 61.7193104 235 263.901582 246.067165
5566 61.7286056 215 263.539961 246.035965
5567 61.7379008 223 263.205446 246.004747
5568 61.747196 247 262.896227 245.973511
5569 61.7564912 232 262.610694 245.942258
5570 61.7657864 242 262.347412 245.910986
5571 61.7750816 221 262.105105 245.879696
5572 61.7843768 254 261.882634 245.848388
5573 61.793672 255 261.678987 245.817062
5574 61.8029672 268 261.493263 245.785718
5575 61.8122624 252 261.324662 245.754355
5576 61.8215576 237 261.172475 245.722974
5577 61.8308528 246 261.03608 245.691574
5578 61.840148 258 260.914927 245.660156
5579 61.8494432 248 260.808543 245.628719
5580 61.8587384 255 260.716515 245.597263
5581 61.8680336 250 260.638496 245.565788
5582 61.8773288 244 260.574193 245.534295
5583 61.886624 246 260.523361 245.502783
5584 61.8959192 272 260.485787 245.471252
5585 61.9052144 263 260.46133 245.439701
5586 61.9145096 230 260.450034 245.408132
5587 61.9238048 245 260.451796 245.376543
5588 61.9331 237 260.466626 245.344935
5589 61.9423952 251 260.494571 245.313307
5590 61.9516904 266 260.535732 245.281661
5591 61.9609856 262 260.590262 245.249994
5592 61.9702808 232 260.658357 245.218308
5593 61.979576 265 260.740266 245.186603
5594 61.9888712 251 260.836289 245.154878
5595 61.9981664 271 260.946795 245.123133
5596 62.0074616 231 261.072354 245.091368
5597 62.0167568 226 261.214421 245.059583
5598 62.026052 231 261.378117 245.027778
5599 62.0353472 257 261.574699 244.995953
5600 62.0446424 236 261.800036 244.964108
5601 62.0539376 220 262.016065 244.932243
5602 62.0632328 235 262.24366 244.900357
5603 62.072528 290 262.490366 244.868451
5604 62.0818232 243 262.757647 244.836525
5605 62.0911184 264 263.046612 244.804578
5606 62.1004136 246 263.358483 244.772611
5607 62.1097088 253 263.694609 244.740623
5608 62.119004 267 264.056479 244.708614
5609 62.1282992 231 264.445744 244.676584
5610 62.1375944 252 264.864282 244.644534
5611 62.1468896 278 265.314468 244.612462
5612 62.1561848 265 265.800053 244.58037
5613 62.16548 248 266.324825 244.548257
5614 62.1747752 259 266.885379 244.516122
5615 62.1840704 263 267.485428 244.483966
5616 62.1933656 262 268.131202 244.451789
5617 62.2026608 298 268.828542 244.419591
5618 62.211956 267 269.582019 244.387371
5619 62.2212512 291 270.405054 244.355129
5620 62.2305464 286 271.314117 244.322866
5621 62.2398416 278 272.272055 244.290581
5622 62.2491368 269 273.287772 244.258275
5623 62.258432 290 274.383374 244.225947
5624 62.2677272 304 275.570683 244.193597
5625 62.2770224 295 276.859722 244.161225
5626 62.2863176 314 278.261718 244.128831
5627 62.2956128 280 279.789548 244.096415
5628 62.304908 285 281.458036 244.063976
5629 62.3142032 276 283.284317 244.031516
5630 62.3234984 338 285.288289 243.999033
5631 62.3327936 301 287.493158 243.966528
5632 62.3420888 258 289.926126 243.934
5633 62.351384 273 292.619247 243.90145
5634 62.3606792 260 295.610501 243.868877
5635 62.3699744 305 298.945163 243.836281
5636 62.3792696 308 302.677543 243.803663
5637 62.3885648 271 306.873243 243.771022
5638 62.39786 312 311.612082 243.738358
5639 62.4071552 308 316.991931 243.705671
5640 62.4164504 345 323.133729 243.672961
5641 62.4257456 333 330.187961 243.640228
5642 62.4350408 309 338.342184 243.607472
5643 62.444336 347 347.828908 243.574693
5644 62.4536312 350 358.957583 243.54189
5645 62.4629264 365 372.179558 243.509064
5646 62.4722216 388 388.013658 243.476214
5647 62.4815168 410 407.174279 243.443341
5648 62.490812 422 430.641628 243.410444
5649 62.5001072 504 459.768777 243.377523
5650 62.5094024 546 496.449133 243.344579
5651 62.5186976 585 543.363733 243.311611
5652 62.5279928 677 604.331828 243.278619
5653 62.537288 808 684.756719 243.245602
5654 62.5465832 936 792.02042 243.212562
5655 62.5558784 1071 935.258055 243.179498
5656 62.5651736 1350 1122.97509 243.146409
5657 62.5744688 1520 1355.65501 243.113297
5658 62.583764 1645 1611.44723 243.080159
5659 62.5930592 1838 1832.81917 243.046998
5660 62.6023544 1997 1939.53243 243.013812
5661 62.6116496 1951 1882.56379 242.980601
5662 62.6209448 1796 1689.85126 242.947366
5663 62.63024 1634 1441.31832 242.914106
5664 62.6395352 1466 1206.78246 242.880821
5665 62.6488304 1247 1017.6507 242.847511
5666 62.6581256 997 877.066494 242.814176
5667 62.6674208 863 777.231485 242.780816
5668 62.676716 753 709.132993 242.747431
5669 62.6860112 662 665.796109 242.714021
5670 62.6953064 657 642.766944 242.680586
5671 62.7046016 659 637.847028 242.647126
5672 62.7138968 689 650.768808 242.613639
5673 62.723192 738 682.884436 242.580128
5674 62.7324872 843 736.569214 242.546591
5675 62.7417824 856 813.615294 242.513028
5676 62.7510776 954 911.548784 242.47944
5677 62.7603728 1070 1017.72294 242.445826
5678 62.769668 1112 1105.29668 242.412186
5679 62.7789632 1070 1140.60043 242.37852
5680 62.7882584 1132 1104.69711 242.344828
5681 62.7975536 998 1009.5412 242.31111
5682 62.8068488 911 887.870316 242.277366
5683 62.816144 844 769.532634 242.243595
5684 62.8254392 681 669.502141 242.209799
5685 62.8347344 630 590.580592 242.175976
5686 62.8440296 518 530.008159 242.142126
5687 62.8533248 505 483.753195 242.10825
5688 62.86262 418 448.217524 242.074348
5689 62.8719152 395 420.623253 242.040418
5690 62.8812104 383 398.938454 242.006462
5691 62.8905056 335 381.702872 241.972479
5692 62.8998008 363 367.867308 241.93847
5693 62.909096 333 356.667401 241.904433
5694 62.9183912 333 347.540061 241.870369
5695 62.9276864 345 340.112152 241.836278
5696 62.9369816 305 334.147891 241.80216
5697 62.9462768 304 329.407999 241.768015
5698 62.955572 318 325.742038 241.733842
5699 62.9648672 318 323.064359 241.699642
5700 62.9741624 312 321.341218 241.665414
5701 62.9834576 301 320.591025 241.631159
5702 62.9927528 314 320.891713 241.596876
5703 63.002048 300 322.395631 241.562565
5704 63.0113432 330 325.35413 241.528227
5705 63.0206384 336 330.153684 241.49386
5706 63.0299336 335 337.360677 241.459466
5707 63.0392288 367 347.753203 241.425044
5708 63.048524 414 362.263776 241.390593
5709 63.0578192 438 381.639527 241.356115
5710 63.0671144 456 405.49433 241.321608
5711 63.0764096 442 430.654988 241.287073
5712 63.0857048 454 450.076088 241.252509
5713 63.095 473 455.45059 241.217917
5714 63.1042952 473 443.901033 241.183296
5715 63.1135904 451 421.10297 241.148647
5716 63.1228856 434 395.868678 241.113969
5717 63.1321808 414 373.966309 241.079262
5718 63.141476 354 357.206119 241.044526
5719 63.1507712 331 345.311792 241.009761
5720 63.1600664 325 337.342492 240.974968
5721 63.1693616 323 332.460166 240.940145
5722 63.1786568 315 330.068882 240.905293
5723 63.187952 323 329.823418 240.870411
5724 63.1972472 353 331.594296 240.835501
5725 63.2065424 340 335.439793 240.800561
5726 63.2158376 345 341.580687 240.765591
5727 63.2251328 377 350.339116 240.730592
5728 63.234428 362 361.972551 240.695564
5729 63.2437232 374 376.279723 240.660505
5730 63.2530184 402 391.975005 240.625417
5731 63.2623136 385 406.30613 240.590299
5732 63.2716088 423 415.993603 240.555151
5733 63.280904 408 419.706534 240.519973
5734 63.2901992 463 419.62994 240.484765
5735 63.2994944 391 419.911047 240.449526
5736 63.3087896 456 424.154963 240.414258
5737 63.3180848 485 434.648502 240.378959
5738 63.32738 519 453.014492 240.343629
5739 63.3366752 489 481.080355 240.308269
5740 63.3459704 564 521.462186 240.272879
5741 63.3552656 654 577.81357 240.237458
5742 63.3645608 775 654.426635 240.202006
5743 63.373856 876 754.2262 240.166524
5744 63.3831512 969 873.66778 240.13101
5745 63.3924464 1042 994.785756 240.095466
5746 63.4017416 1129 1081.89425 240.05989
5747 63.4110368 1128 1097.28975 240.024284
5748 63.420332 999 1032.86161 239.988646
5749 63.4296272 956 919.695494 239.952977
5750 63.4389224 876 799.334566 239.917277
5751 63.4482176 767 696.724302 239.881545
5752 63.4575128 774 618.544194 239.845781
5753 63.466808 660 562.470862 239.809987
5754 63.4761032 614 524.006378 239.77416
5755 63.4853984 504 499.214356 239.738302
5756 63.4946936 505 485.356007 239.702412
5757 63.5039888 504 480.843321 239.66649
5758 63.513284 502 485.075148 239.630536
5759 63.5225792 508 498.306007 239.59455
5760 63.5318744 516 521.516951 239.558532
5761 63.5411696 588 556.113849 239.522482
5762 63.5504648 662 603.080688 239.486399
5763 63.55976 672 661.088944 239.450284
5764 63.5690552 761 723.644759 239.414137
5765 63.5783504 793 777.571018 239.377957
5766 63.5876456 837 807.49366 239.341744
5767 63.5969408 787 806.942714 239.305499
5768 63.606236 850 785.464276 239.269221
5769 63.6155312 850 762.061108 239.232911
5770 63.6248264 853 753.460472 239.196567
5771 63.6341216 894 769.88715 239.16019
5772 63.6434168 990 817.415836 239.123781
5773 63.652712 1106 900.191851 239.087338
5774 63.6620072 1220 1018.81344 239.050862
5775 63.6713024 1328 1163.42921 239.014352
5776 63.6805976 1417 1304.29888 238.977809
5777 63.6898928 1467 1392.16389 238.941233
5778 63.699188 1446 1383.54877 238.904623
5779 63.7084832 1356 1277.38042 238.86798
5780 63.7177784 1271 1117.55851 238.831303
5781 63.7270736 1081 954.968886 238.794592
5782 63.7363688 920 818.037253 238.757847
5783 63.745664 827 713.273339 238.721069
5784 63.7549592 714 636.927767 238.684256
5785 63.7642544 634 583.027637 238.647409
5786 63.7735496 590 546.490515 238.610528
5787 63.7828448 554 523.800711 238.573613
5788 63.79214 540 512.914098 238.536664
5789 63.8014352 539 513.04192 238.49968
5790 63.8107304 564 524.474115 238.462661
5791 63.8200256 596 548.377741 238.425608
5792 63.8293208 615 586.3098 238.38852
5793 63.838616 677 638.925483 238.351398
5794 63.8479112 783 703.279361 238.314241
5795 63.8572064 813 769.123532 238.277049
5796 63.8665016 847 817.661069 238.239822
5797 63.8757968 867 828.502421 238.202559
5798 63.885092 791 793.866803 238.165262
5799 63.8943872 772 725.761982 238.12793
5800 63.9036824 710 646.08023 238.090562
5801 63.9129776 588 571.856216 238.053159
5802 63.9222728 531 510.316061 238.01572
5803 63.931568 493 461.989196 237.978246
5804 63.9408632 397 424.75236 237.940736
5805 63.9501584 379 396.06641 237.903191
5806 63.9594536 356 373.768309 237.86561
5807 63.9687488 338 356.205584 237.827993
5808 63.978044 347 342.155939 237.79034
5809 63.9873392 307 330.746522 237.752651
5810 63.9966344 318 321.428975 237.714925
5811 64.0059296 265 313.707282 237.677164
5812 64.0152248 310 307.226306 237.639367
5813 64.02452 289 301.733259 237.601533
5814 64.0338152 271 297.03681 237.563662
5815 64.0431104 295 292.989926 237.525756
5816 64.0524056 276 289.478523 237.487812
5817 64.0617008 287 286.413124 237.449832
5818 64.070996 257 283.722778 237.411815
5819 64.0802912 277 281.350494 237.373762
5820 64.0895864 290 279.250436 237.335671
5821 64.0988816 271 277.38513 237.297544
5822 64.1081768 267 275.723358 237.259379
5823 64.117472 256 274.238548 237.221178
5824 64.1267672 267 272.910298 237.182939
5825 64.1360624 286 271.725777 237.144662
5826 64.1453576 266 270.667766 237.106349
5827 64.1546528 280 269.723052 237.067998
5828 64.163948 284 268.881133 237.029609
5829 64.1732432 252 268.133194 236.991183
5830 64.1825384 269 267.471802 236.952719
5831 64.1918336 235 266.8907 236.914217
5832 64.2011288 274 266.384647 236.875677
5833 64.210424 252 265.949293 236.8371
5834 64.2197192 262 265.581069 236.798484
5835 64.2290144 253 265.277112 236.75983
5836 64.2383096 277 265.035194 236.721138
5837 64.2476048 241 264.853679 236.682408
5838 64.2569 257 264.731484 236.643639
5839 64.2661952 302 264.668058 236.604832
5840 64.2754904 270 264.66337 236.565987
5841 64.2847856 256 264.717905 236.527103
5842 64.2940808 218 264.832675 236.48818
5843 64.303376 221 265.009241 236.449218
5844 64.3126712 255 265.24974 236.410217
5845 64.3219664 260 265.556935 236.371178
5846 64.3312616 264 265.934268 236.332099
5847 64.3405568 242 266.385941 236.292982
5848 64.349852 283 266.917007 236.253825
5849 64.3591472 257 267.533494 236.214629
5850 64.3684424 231 268.242546 236.175393
5851 64.3777376 254 269.052613 236.136119
5852 64.3870328 266 269.973674 236.096804
5853 64.396328 265 271.017525 236.05745
5854 64.4056232 264 272.198127 236.018057
5855 64.4149184 249 273.532058 235.978623
5856 64.4242136 289 275.039069 235.93915
5857 64.4335088 272 276.742804 235.899637
5858 64.442804 270 278.671717 235.860083
5859 64.4520992 279 280.860331 235.82049
5860 64.4613944 304 283.350587 235.780857
5861 64.4706896 284 286.19406 235.741183
5862 64.4799848 309 289.454633 235.701469
5863 64.48928 271 293.212141 235.661714
5864 64.4985752 315 297.567354 235.621919
5865 64.5078704 315 302.648831 235.582084
5866 64.5171656 332 308.622501 235.542208
5867 64.5264608 315 315.705206 235.50229
5868 64.535756 316 324.184117 235.462333
5869 64.5450512 319 334.444896 235.422334
5870 64.5543464 360 347.012892 235.382294
5871 64.5636416 396 362.613708 235.342213
5872 64.5729368 379 382.262424 235.302091
5873 64.582232 443 407.390574 235.261928
5874 64.5915272 484 440.014717 235.221723
5875 64.6008224 540 482.916159 235.181477
5876 64.6101176 622 539.689415 235.141189
5877 64.6194128 733 614.231546 235.10086
5878 64.628708 833 708.737004 235.060489
5879 64.6380032 844 819.016148 235.020077
5880 64.6472984 923 927.906235 234.979622
5881 64.6565936 1035 1003.82419 234.939126
5882 64.6658888 972 1015.61951 234.898588
5883 64.675184 964 958.558298 234.858007
5884 64.6844792 947 860.382354 234.817385
5885 64.6937744 826 756.869863 234.77672
5886 64.7030696 735 669.463205 234.736012
5887 64.7123648 713 604.168648 234.695263
5888 64.72166 608 559.265408 234.654471
5889 64.7309552 576 531.146847 234.613636
5890 64.7402504 529 516.731081 234.572758
5891 64.7495456 537 514.083025 234.531838
5892 64.7588408 537 522.448849 234.490875
5893 64.768136 568 542.211739 234.449869
5894 64.7774312 626 574.91159 234.40882
5895 64.7867264 658 623.335764 234.367728
5896 64.7960216 797 691.554492 234.326593
5897 64.8053168 905 784.533454 234.285414
5898 64.814612 1047 906.536649 234.244192
5899 64.8239072 1073 1057.16959 234.202927
5900 64.8332024 1410 1224.63391 234.161618
5901 64.8424976 1398 1379.21927 234.120266
5902 64.8517928 1410 1475.87759 234.078869
5903 64.861088 1485 1474.99008 234.03743
5904 64.8703832 1409 1372.7657 233.995946
5905 64.8796784 1275 1207.89658 233.954418
5906 64.8889736 1205 1031.51278 233.912846
5907 64.8982688 983 876.878763 233.87123
5908 64.907564 841 754.779128 233.82957
5909 64.9168592 690 663.26005 233.787866
5910 64.9261544 628 596.435581 233.746117
5911 64.9354496 569 548.614502 233.704324
5912 64.9447448 505 515.487732 233.662486
5913 64.95404 508 494.184876 233.620604
5914 64.9633352 500 483.058761 233.578677
5915 64.9726304 489 481.482149 233.536705
5916 64.9819256 463 489.697315 233.494688
5917 64.9912208 540 508.630398 233.452626
5918 65.000516 564 539.429248 233.41052
5919 65.0098112 610 582.27143 233.368368
5920 65.0191064 686 633.972675 233.32617
5921 65.0284016 691 684.970977 233.283928
5922 65.0376968 678 719.076224 233.24164
5923 65.046992 744 720.671726 233.199307
5924 65.0562872 663 686.408969 233.156928
5925 65.0655824 644 628.206441 233.114504
5926 65.0748776 555 563.328101 233.072033
5927 65.0841728 510 503.974479 233.029517
5928 65.093468 497 454.937267 232.986955
5929 65.1027632 416 416.297353 232.944347
5930 65.1120584 393 386.331222 232.901693
5931 65.1213536 331 363.068444 232.858993
5932 65.1306488 323 344.840729 232.816246
5933 65.139944 303 330.373071 232.773454
5934 65.1492392 306 318.7249 232.730614
5935 65.1585344 287 309.216572 232.687729
5936 65.1678296 270 301.35267 232.644796
5937 65.1771248 262 294.769181 232.601817
5938 65.18642 304 289.195878 232.558791
5939 65.1957152 241 284.429688 232.515719
5940 65.2050104 249 280.316071 232.472599
5941 65.2143056 270 276.73596 232.429433
5942 65.2236008 238 273.596522 232.386219
5943 65.232896 267 270.824563 232.342958
5944 65.2421912 249 268.361757 232.29965
5945 65.2514864 249 266.161162 232.256294
5946 65.2607816 268 264.184651 232.212891
5947 65.2700768 259 262.400986 232.169441
5948 65.279372 254 260.784367 232.125942
5949 65.2886672 236 259.313327 232.082396
5950 65.2979624 220 257.969879 232.038803
5951 65.3072576 244 256.738863 231.995161
5952 65.3165528 285 255.607481 231.951471
5953 65.325848 257 254.565204 231.907734
5954 65.3351432 266 253.604364 231.863948
5955 65.3444384 253 252.717816 231.820114
5956 65.3537336 234 251.890568 231.776231
5957 65.3630288 244 251.119957 231.7323
5958 65.372324 224 250.401863 231.688321
5959 65.3816192 196 249.731717 231.644293
5960 65.3909144 230 249.105433 231.600217
5961 65.4002096 260 248.519419 231.556091
5962 65.4095048 229 247.970506 231.511917
5963 65.4188 224 247.455898 231.467694
5964 65.4280952 237 246.973123 231.423422
5965 65.4373904 226 246.519994 231.3791
5966 65.4466856 229 246.094579 231.33473
5967 65.4559808 227 245.69517 231.29031
5968 65.465276 243 245.320263 231.245841
5969 65.4745712 255 244.968526 231.201322
5970 65.4838664 229 244.638662 231.156754
5971 65.4931616 240 244.328771 231.112136
5972 65.5024568 233 244.033257 231.067469
5973 65.511752 220 243.732889 231.022751
5974 65.5210472 215 243.409822 230.977984
5975 65.5303424 272 243.12936 230.933167
5976 65.5396376 236 242.907581 230.888299
5977 65.5489328 244 242.712262 230.843382
5978 65.558228 253 242.535162 230.798414
5979 65.5675232 243 242.375784 230.753396
5980 65.5768184 221 242.234273 230.708328
5981 65.5861136 211 242.110921 230.663208
5982 65.5954088 242 242.006166 230.618039
5983 65.604704 238 241.92061 230.572818
5984 65.6139992 221 241.855038 230.527547
5985 65.6232944 235 241.810436 230.482225
5986 65.6325896 228 241.788025 230.436852
5987 65.6418848 229 241.78929 230.391428
5988 65.65118 234 241.816024 230.345953
5989 65.6604752 242 241.870387 230.300427
5990 65.6697704 258 241.954963 230.254849
5991 65.6790656 245 242.072858 230.20922
5992 65.6883608 229 242.227812 230.163539
5993 65.697656 245 242.424311 230.117807
5994 65.7069512 217 242.667617 230.072023
5995 65.7162464 209 242.964259 230.026187
5996 65.7255416 253 243.322184 229.9803
5997 65.7348368 255 243.751089 229.93436
5998 65.744132 238 244.262913 229.888369
5999 65.7534272 229 244.872483 229.842325
6000 65.7627224 224 245.598391 229.796229
6001 65.7720176 234 246.464285 229.750081
6002 65.7813128 249 247.500935 229.703881
6003 65.790608 234 248.747622 229.657628
6004 65.7999032 240 250.251121 229.611322
6005 65.8091984 244 252.079989 229.564964
6006 65.8184936 266 254.324626 229.518553
6007 65.8277888 260 257.107252 229.47209
6008 65.837084 237 260.596175 229.425573
6009 65.8463792 289 265.025672 229.379003
6010 65.8556744 251 270.723308 229.332381
6011 65.8649696 273 278.143297 229.285705
6012 65.8742648 283 287.893353 229.238975
6013 65.88356 303 300.710788 229.192193
6014 65.8928552 338 317.275311 229.145357
6015 65.9021504 329 337.666906 229.098467
6016 65.9114456 373 360.395909 229.051524
6017 65.9207408 388 381.663027 229.004527
6018 65.930036 403 396.544075 228.957476
6019 65.9393312 423 402.543212 228.910371
6020 65.9486264 443 401.584199 228.863213
6021 65.9579216 430 396.996014 228.816
6022 65.9672168 421 389.435528 228.768733
6023 65.976512 421 377.197549 228.721412
6024 65.9858072 380 359.951258 228.674036
6025 65.9951024 343 340.444181 228.626606
6026 66.0043976 301 322.270784 228.579121
6027 66.0136928 321 307.511136 228.531582
6028 66.022988 310 296.574879 228.483988
6029 66.0322832 290 289.071237 228.436339
6030 66.0415784 315 284.484068 228.388636
6031 66.0508736 265 282.420161 228.340877
6032 66.0601688 283 282.688806 228.293063
6033 66.069464 280 285.268185 228.245194
6034 66.0787592 300 290.19269 228.19727
6035 66.0880544 309 297.31644 228.149291
6036 66.0973496 301 305.933633 228.101256
6037 66.1066448 319 314.470961 228.053165
6038 66.11594 319 320.815644 228.005019
6039 66.1252352 293 323.539747 227.956817
6040 66.1345304 337 322.886211 227.90856
6041 66.1438256 316 320.05902 227.860246
6042 66.1531208 271 315.631919 227.811876
6043 66.162416 342 309.183759 227.763451
6044 66.1717112 285 300.466779 227.714969
6045 66.1810064 298 290.350939 227.666431
6046 66.1903016 270 280.326792 227.617836
6047 66.1995968 304 271.497935 227.569186
6048 66.208892 226 264.246771 227.520478
6049 66.2181872 255 258.46504 227.471714
6050 66.2274824 224 253.870381 227.422893
6051 66.2367776 211 250.253553 227.374016
6052 66.2460728 254 247.390832 227.325081
6053 66.255368 225 245.08032 227.27609
6054 66.2646632 262 243.189102 227.227041
6055 66.2739584 239 241.617735 227.177935
6056 66.2832536 243 240.295134 227.128772
6057 66.2925488 236 239.168768 227.079552
6058 66.301844 240 238.19912 227.030274
6059 66.3111392 220 237.356084 226.980939
6060 66.3204344 245 236.616271 226.931545
6061 66.3297296 234 235.959971 226.882095
6062 66.3390248 221 235.36504 226.832586
6063 66.34832 208 234.809964 226.78302
6064 66.3576152 235 234.308256 226.733395
6065 66.3669104 217 233.873518 226.683712
6066 66.3762056 240 233.481476 226.633972
6067 66.3855008 217 233.121919 226.584172
6068 66.394796 215 232.790334 226.534315
6069 66.4040912 220 232.483229 226.484399
6070 66.4133864 206 232.197665 226.434424
6071 66.4226816 217 231.93115 226.384391
6072 66.4319768 202 231.681563 226.334299
6073 66.441272 235 231.447088 226.284149
6074 66.4505672 200 231.226164 226.233939
6075 66.4598624 211 231.017456 226.18367
6076 66.4691576 218 230.819874 226.133342
6077 66.4784528 216 230.632868 226.082955
6078 66.487748 219 230.457309 226.032509
6079 66.4970432 251 230.293352 225.982003
6080 66.5063384 212 230.13244 225.931438
6081 66.5156336 223 229.977427 225.880813
6082 66.5249288 224 229.82902 225.830129
6083 66.534224 232 229.686897 225.779384
6084 66.5435192 206 229.550724 225.72858
6085 66.5528144 235 229.420237 225.677716
6086 66.5621096 232 229.295244 225.626792
6087 66.5714048 238 229.175632 225.575808
6088 66.5807 212 229.061368 225.524763
6089 66.5899952 211 228.95252 225.473658
6090 66.5992904 227 228.849269 225.422493
6091 66.6085856 227 228.751904 225.371267
6092 66.6178808 214 228.660629 225.319981
6093 66.627176 221 228.574431 225.268634
6094 66.6364712 190 228.48665 225.217226
6095 66.6457664 209 228.384183 225.165757
6096 66.6550616 199 228.283657 225.114228
6097 66.6643568 215 228.236213 225.062637
6098 66.673652 248 228.218221 225.010985
6099 66.6829472 221 228.227115 224.959272
6100 66.6922424 222 228.271145 224.907497
6101 66.7015376 220 228.361834 224.855661
6102 66.7108328 213 228.511904 224.803763
6103 66.720128 212 228.729013 224.751804
6104 66.7294232 218 229.000058 224.699783
6105 66.7387184 218 229.272267 224.6477
6106 66.7480136 250 229.454432 224.595556
6107 66.7573088 211 229.42912 224.543349
6108 66.766604 234 229.165598 224.49108
6109 66.7758992 236 228.746313 224.438749
6110 66.7851944 200 228.292591 224.386356
6111 66.7944896 216 227.883712 224.3339
6112 66.8037848 191 227.545301 224.281382
6113 66.81308 245 227.273602 224.228801
6114 66.8223752 208 227.056054 224.176158
6115 66.8316704 209 226.880507 224.123451
6116 66.8409656 225 226.737789 224.070682
6117 66.8502608 217 226.621845 224.01785
6118 66.859556 199 226.529281 223.964955
6119 66.8688512 228 226.458961 223.911997
6120 66.8781464 244 226.411743 223.858975
6121 66.8874416 247 226.390236 223.80589
6122 66.8967368 217 226.398177 223.752742
6123 66.906032 165 226.438565 223.69953
6124 66.9153272 217 226.5092 223.646255
6125 66.9246224 198 226.595144 223.592916
6126 66.9339176 204 226.662413 223.539513
6127 66.9432128 219 226.663397 223.486046
6128 66.952508 206 226.560568 223.432515
6129 66.9618032 204 226.364519 223.37892
6130 66.9710984 239 226.120392 223.325261
6131 66.9803936 213 225.874012 223.271537
6132 66.9896888 223 225.650976 223.217749
6133 66.998984 225 225.458202 223.163897
6134 67.0082792 204 225.293146 223.10998
6135 67.0175744 223 225.150461 223.055999
6136 67.0268696 204 225.024876 223.001952
6137 67.0361648 218 224.911705 222.947841
6138 67.04546 239 224.805119 222.893665
6139 67.0547552 247 224.692307 222.839424
6140 67.0640504 211 224.564575 222.785117
6141 67.0733456 223 224.464759 222.730746
6142 67.0826408 209 224.378751 222.676309
6143 67.091936 211 224.299461 222.621806
6144 67.1012312 209 224.224 222.567238
6145 67.1105264 214 224.150712 222.512605
6146 67.1198216 196 224.079166 222.457905
6147 67.1291168 227 224.009122 222.40314
6148 67.138412 236 223.940391 222.348309
6149 67.1477072 205 223.872824 222.293412
6150 67.1570024 230 223.806302 222.238449
6151 67.1662976 184 223.740729 222.18342
6152 67.1755928 233 223.67603 222.128324
6153 67.184888 218 223.612141 222.073162
6154 67.1941832 203 223.549015 222.017933
6155 67.2034784 229 223.486612 221.962638
6156 67.2127736 220 223.424902 221.907276
6157 67.2220688 207 223.36386 221.851848
6158 67.231364 221 223.30347 221.796352
6159 67.2406592 179 223.24372 221.74079
6160 67.2499544 219 223.184603 221.68516
6161 67.2592496 173 223.126117 221.629463
6162 67.2685448 188 223.068262 221.573699
6163 67.27784 206 223.011045 221.517868
6164 67.2871352 225 222.954475 221.461969
6165 67.2964304 209 222.898564 221.406003
6166 67.3057256 205 222.843328 221.349969
6167 67.3150208 214 222.788787 221.293867
6168 67.324316 217 222.734936 221.237697
6169 67.3336112 220 222.681578 221.18146
6170 67.3429064 195 222.62738 221.125154
6171 67.3522016 206 222.565084 221.06878
6172 67.3614968 216 222.478656 221.012338
6173 67.370792 205 222.383857 220.955828
6174 67.3800872 214 222.327073 220.899249
6175 67.3893824 202 222.274987 220.842602
6176 67.3986776 226 222.228286 220.785886
6177 67.4079728 205 222.183324 220.729101
6178 67.417268 219 222.139592 220.672248
6179 67.4265632 198 222.097177 220.615325
6180 67.4358584 234 222.05618 220.558334
6181 67.4451536 213 222.016712 220.501273
6182 67.4544488 229 221.978902 220.444143
6183 67.463744 211 221.942892 220.386944
6184 67.4730392 238 221.908867 220.329676
6185 67.4823344 201 221.877119 220.272338
6186 67.4916296 206 221.848015 220.21493
6187 67.5009248 209 221.821395 220.157453
6188 67.51022 206 221.797281 220.099906
6189 67.5195152 221 221.776214 220.042289
6190 67.5288104 226 221.758596 219.984601
6191 67.5381056 198 221.744816 219.926844
6192 67.5474008 207 221.735317 219.869017
6193 67.556696 199 221.730609 219.811119
6194 67.5659912 210 221.73128 219.753151
6195 67.5752864 200 221.73802 219.695113
6196 67.5845816 202 221.751629 219.637004
6197 67.5938768 226 221.773051 219.578824
6198 67.603172 216 221.803397 219.520573
6199 67.6124672 198 221.843973 219.462252
6200 67.6217624 230 221.896212 219.403859
6201 67.6310576 226 221.961129 219.345396
6202 67.6403528 203 222.036814 219.286861
6203 67.649648 209 222.115279 219.228255
6204 67.6589432 232 222.202472 219.169578
6205 67.6682384 220 222.344672 219.110829
6206 67.6775336 219 222.526222 219.052009
6207 67.6868288 232 222.746815 218.993116
6208 67.696124 223 223.014538 218.934153
6209 67.7054192 236 223.340446 218.875117
6210 67.7147144 201 223.738972 218.816009
6211 67.7240096 221 224.229187 218.756829
6212 67.7333048 237 224.83662 218.697577
6213 67.7426 228 225.59589 218.638253
6214 67.7518952 246 226.554546 218.578856
6215 67.7611904 221 227.778596 218.519387
6216 67.7704856 240 229.360286 218.459846
6217 67.7797808 223 231.42818 218.400231
6218 67.789076 247 234.157579 218.340544
6219 67.7983712 238 237.772693 218.280784
6220 67.8076664 256 242.515389 218.220951
6221 67.8169616 253 248.525399 218.161045
6222 67.8262568 293 255.559092 218.101066
6223 67.835552 293 262.578597 218.041014
6224 67.8448472 292 267.611696 217.980888
6225 67.8541424 281 268.586142 217.920689
6226 67.8634376 287 264.979925 217.860416
6227 67.8727328 302 258.436064 217.800069
6228 67.882028 277 251.221142 217.739649
6229 67.8913232 256 244.826349 217.679155
6230 67.9006184 244 239.750876 217.618587
6231 67.9099136 275 235.935837 217.557945
6232 67.9192088 247 233.147865 217.497228
6233 67.928504 251 231.155883 217.436438
6234 67.9377992 238 229.782751 217.375573
6235 67.9470944 240 228.909145 217.314633
6236 67.9563896 227 228.46548 217.253619
6237 67.9656848 277 228.424031 217.192531
6238 67.97498 216 228.793915 217.131367
6239 67.9842752 213 229.617417 217.070129
6240 67.9935704 259 230.962183 217.008816
6241 68.0028656 243 232.896689 216.947427
6242 68.0121608 278 235.426705 216.885964
6243 68.021456 226 238.37243 216.824425
6244 68.0307512 255 241.220868 216.762811
6245 68.0400464 240 243.122977 216.701121
6246 68.0493416 237 243.261591 216.639356
6247 68.0586368 252 241.451806 216.577515
6248 68.067932 231 238.318412 216.515598
6249 68.0772272 242 234.788147 216.453606
6250 68.0865224 238 231.526667 216.391537
6251 68.0958176 256 228.804131 216.329392
6252 68.1051128 217 226.635991 216.267172
6253 68.114408 250 224.937006 216.204875
6254 68.1237032 203 223.604869 216.142501
6255 68.1329984 218 222.550888 216.080051
6256 68.1422936 217 221.706176 216.017525
6257 68.1515888 213 221.019479 215.954921
6258 68.160884 220 220.453202 215.892241
6259 68.1701792 233 219.979794 215.829484
6260 68.1794744 217 219.57895 215.766651
6261 68.1887696 230 219.235572 215.70374
6262 68.1980648 224 218.93832 215.640751
6263 68.20736 221 218.678597 215.577686
6264 68.2166552 234 218.449826 215.514543
6265 68.2259504 240 218.246935 215.451322
6266 68.2352456 241 218.065998 215.388024
6267 68.2445408 233 217.903972 215.324649
6268 68.253836 230 217.758511 215.261195
6269 68.2631312 230 217.627829 215.197664
6270 68.2724264 215 217.510617 215.134054
6271 68.2817216 227 217.40598 215.070367
6272 68.2910168 225 217.313408 215.006601
6273 68.300312 211 217.232783 214.942757
6274 68.3096072 216 217.164403 214.878834
6275 68.3189024 207 217.109058 214.814833
6276 68.3281976 197 217.068145 214.750754
6277 68.3374928 200 217.043847 214.686595
6278 68.346788 213 217.039293 214.622358
6279 68.3560832 215 217.05834 214.558042
6280 68.3653784 230 217.103465 214.493647
6281 68.3746736 209 217.172755 214.429172
6282 68.3839688 208 217.279195 214.364619
6283 68.393264 227 217.472331 214.299986
6284 68.4025592 219 217.721537 214.235273
6285 68.4118544 207 217.996469 214.170482
6286 68.4211496 237 218.225414 214.10561
6287 68.4304448 217 218.32389 214.040659
6288 68.43974 215 218.253398 213.975627
6289 68.4490352 206 218.058251 213.910516
6290 68.4583304 240 217.827893 213.845325
6291 68.4676256 217 217.635578 213.780054
6292 68.4769208 220 217.516453 213.714702
6293 68.486216 189 217.479397 213.64927
6294 68.4955112 207 217.523796 213.583758
6295 68.5048064 228 217.649445 213.518164
6296 68.5141016 231 217.86076 213.452491
6297 68.5233968 219 218.16863 213.386736
6298 68.532692 202 218.59195 213.320901
6299 68.5419872 252 219.159789 213.254984
6300 68.5512824 213 219.914655 213.188987
6301 68.5605776 228 220.916838 213.122908
6302 68.5698728 201 222.248235 213.056748
6303 68.579168 235 224.010374 212.990506
6304 68.5884632 241 226.326386 212.924184
6305 68.5977584 209 229.348707 212.857779
6306 68.6070536 251 233.063428 212.791293
6307 68.6163488 248 237.128648 212.724724
6308 68.625644 249 240.721162 212.658074
6309 68.6349392 251 242.67595 212.591342
6310 68.6442344 236 242.162944 212.524528
6311 68.6535296 223 239.37561 212.457632
6312 68.6628248 231 235.389506 212.390653
6313 68.67212 236 231.341449 212.323592
6314 68.6814152 225 227.873384 212.256448
6315 68.6907104 224 225.153064 212.189221
6316 68.7000056 237 223.111123 212.121912
6317 68.7093008 235 221.614724 212.05452
6318 68.718596 220 220.541993 211.987045
6319 68.7278912 200 219.801877 211.919487
6320 68.7371864 210 219.334114 211.851845
6321 68.7464816 209 219.104688 211.784121
6322 68.7557768 236 219.101853 211.716313
6323 68.765072 221 219.333607 211.648421
6324 68.7743672 233 219.825453 211.580446
6325 68.7836624 229 220.614975 211.512387
6326 68.7929576 200 221.735678 211.444245
6327 68.8022528 224 223.178053 211.376018
6328 68.811548 226 224.820674 211.307708
6329 68.8208432 222 226.360059 211.239313
6330 68.8301384 233 227.335246 211.170834
6331 68.8394336 214 227.3398 211.102271
6332 68.8487288 206 226.310533 211.033623
6333 68.858024 223 224.586217 210.964891
6334 68.8673192 225 222.652229 210.896074
6335 68.8766144 237 220.863422 210.827172
6336 68.8859096 224 219.370374 210.758186
6337 68.8952048 236 218.186547 210.689115
6338 68.9045 207 217.268413 210.619958
6339 68.9137952 229 216.561308 210.550716
6340 68.9230904 213 216.017134 210.481389
6341 68.9323856 194 215.598381 210.411977
6342 68.9416808 231 215.277191 210.342479
6343 68.950976 234 215.033066 210.272896
6344 68.9602712 228 214.850078 210.203227
6345 68.9695664 218 214.716767 210.133472
6346 68.9788616 229 214.63234 210.063631
6347 68.9881568 242 214.59147 209.993704
6348 68.997452 221 214.589039 209.923691
6349 69.0067472 214 214.621935 209.853591
6350 69.0160424 224 214.689316 209.783406
6351 69.0253376 203 214.798856 209.713134
6352 69.0346328 213 214.950275 209.642775
6353 69.043928 232 215.146217 209.57233
6354 69.0532232 214 215.391684 209.501798
6355 69.0625184 232 215.69342 209.431179
6356 69.0718136 238 216.060186 209.360473
6357 69.0811088 241 216.503266 209.28968
6358 69.090404 210 217.037175 209.2188
6359 69.0996992 239 217.680647 209.147832
6360 69.1089944 232 218.458014 209.076778
6361 69.1182896 223 219.401149 209.005635
6362 69.1275848 214 220.552232 208.934405
6363 69.13688 257 221.967714 208.863087
6364 69.1461752 240 223.724044 208.791682
6365 69.1554704 246 225.925951 208.720188
6366 69.1647656 238 228.718322 208.648607
6367 69.1740608 224 232.302745 208.576937
6368 69.183356 284 236.958741 208.505179
6369 69.1926512 254 243.065313 208.433333
6370 69.2019464 251 251.104567 208.361398
6371 69.2112416 283 261.59461 208.289375
6372 69.2205368 288 274.836213 208.217263
6373 69.229832 347 290.318393 208.145062
6374 69.2391272 299 305.840004 208.072772
6375 69.2484224 354 317.179181 208.000393
6376 69.2577176 342 319.828722 207.927926
6377 69.2670128 319 312.504929 207.855369
6378 69.276308 307 298.48227 207.782722
6379 69.2856032 302 282.699266 207.709986
6380 69.2948984 287 268.528025 207.637161
6381 69.3041936 295 257.174505 207.564246
6382 69.3134888 253 248.579268 207.491241
6383 69.322784 268 242.258597 207.418146
6384 69.3320792 257 237.709036 207.344962
6385 69.3413744 239 234.533723 207.271687
6386 69.3506696 236 232.457141 207.198322
6387 69.3599648 218 231.309279 207.124867
6388 69.36926 252 231.008171 207.051321
6389 69.3785552 246 231.548311 206.977685
6390 69.3878504 252 232.994074 206.903958
6391 69.3971456 294 235.471306 206.830141
6392 69.4064408 241 239.140114 206.756232
6393 69.415736 242 244.113777 206.682233
6394 69.4250312 268 250.272413 206.608143
6395 69.4343264 240 256.957761 206.533961
6396 69.4436216 295 262.726516 206.459688
6397 69.4529168 269 265.632916 206.385324
6398 69.462212 292 264.331873 206.310868
6399 69.4715072 265 259.172433 206.236321
6400 69.4808024 272 251.927235 206.161682
6401 69.4900976 273 244.467998 206.086951
6402 69.4993928 255 237.895364 206.012128
6403 69.508688 230 232.552076 205.937214
6404 69.5179832 247 228.372322 205.862207
6405 69.5272784 231 225.154725 205.787108
6406 69.5365736 223 222.692095 205.711916
6407 69.5458688 265 220.813901 205.636632
6408 69.555164 217 219.391931 205.561256
6409 69.5644592 243 218.33444 205.485786
6410 69.5737544 220 217.578609 205.410224
6411 69.5830496 240 217.084384 205.334569
6412 69.5923448 223 216.830365 205.258821
6413 69.60164 210 216.811682 205.18298
6414 69.6109352 220 217.03979 205.107046
6415 69.6202304 233 217.544185 205.031018
6416 69.6295256 223 218.376306 204.954897
6417 69.6388208 236 219.615888 204.878682
6418 69.648116 249 221.379713 204.802374
6419 69.6574112 226 223.830787 204.725972
6420 69.6667064 232 227.180033 204.649476
6421 69.6760016 231 231.657433 204.572886
6422 69.6852968 230 237.401362 204.496202
6423 69.694592 252 244.194569 204.419423
6424 69.7038872 262 251.066794 204.342551
6425 69.7131824 272 256.129931 204.265584
6426 69.7224776 268 257.314744 204.188522
6427 69.7317728 269 253.97306 204.111366
6428 69.741068 276 247.536193 204.034114
6429 69.7503632 282 240.238904 203.956768
6430 69.7596584 237 233.642763 203.879328
6431 69.7689536 258 228.317439 203.801791
6432 69.7782488 238 224.250127 203.72416
6433 69.787544 209 221.225875 203.646434
6434 69.7968392 248 219.016114 203.568612
6435 69.8061344 234 217.438694 203.490694
6436 69.8154296 208 216.365743 203.412681
6437 69.8247248 233 215.716826 203.334572
6438 69.83402 237 215.451039 203.256367
6439 69.8433152 232 215.561753 203.178066
6440 69.8526104 213 216.073256 203.099669
6441 69.8619056 216 217.038127 203.021176
6442 69.8712008 224 218.52798 202.942587
6443 69.880496 234 220.60422 202.863901
6444 69.8897912 239 223.246442 202.785118
6445 69.8990864 243 226.223902 202.706239
6446 69.9083816 242 228.963383 202.627264
6447 69.9176768 230 230.603132 202.548191
6448 69.926972 235 230.422073 202.469021
6449 69.9362672 219 228.395786 202.389754
6450 69.9455624 225 225.231198 202.310391
6451 69.9548576 245 221.813369 202.230929
6452 69.9641528 219 218.728255 202.151371
6453 69.973448 201 216.197273 202.071714
6454 69.9827432 237 214.223077 201.991961
6455 69.9920384 219 212.726311 201.912109
6456 70.0013336 221 211.617032 201.832159
