# Supplementary material for: Syntheses, crystal structures, and comparisons of rare-earth oxyapatites Ca2 RE 8(SiO4)6O2 (RE = La, Nd, Sm, Eu, or Yb) and NaLa9(SiO4)6O2
Source: Acta Crystallogr E Crystallogr Commun. 2019 Jun 21;75(Pt 7):1020–5. doi: 10.1107/S2056989019008442 (PMC6659328; doi:10.1107/S2056989019008442)
Supplement: Supplementary file 8 [file e-75-01020-Ca-Eusup11.hkl]

data_Ca-Eu
_cell_length_a 9.44082(7)
_cell_length_b 9.44082(7)
_cell_length_c 6.91804(6)
_cell_angle_alpha 90
_cell_angle_beta  90
_cell_angle_gamma 120
_shelx_F_squared_multiplier 1
loop_
_symmetry_equiv_pos_as_xyz
  'x, y, z '
  '-x, -y, z+1/2 '
  '-x+y, -x, -z+1/2 '
  '-x+y, -x, z '
  '-y, x-y, -z+1/2 '
  '-y, x-y, z '
  'y, -x+y, -z '
  'y, -x+y, z+1/2 '
  'x-y, x, -z '
  'x-y, x, z+1/2 '
  'x, y, -z+1/2 '
  '-x, -y, -z '
loop_
_refln_index_h
_refln_index_k
_refln_index_l
_refln_F_squared_calc
_refln_F_squared_meas
_refln_F_squared_sigma
_refln_observed_status
   0   1   0        0.63        0.62      0.02 o
   0   1   1        0.12        0.12      0.02 o
   1   1   0        0.31        0.31      0.03 o
   0   2   0       14.94       14.32      0.32 o
   1   1   1       16.82       16.16      0.36 o
   0   2   1        0.04        0.04      0.03 o
   0   0   2       16.51       16.47      0.44 o
   0   1   2       33.01       32.24      0.67 o
   1   2   0       12.20       12.10      0.31 o
   2   1   0       22.05       21.87      0.50 o
   1   2   1       55.24       54.40      0.77 o
   2   1   1       85.43       84.14      1.01 o
   1   1   2       55.06       53.61      0.85 o
   0   3   0       36.40       35.72      0.88 o
   0   2   2        3.41        3.33      0.24 o
   0   3   1        0.66        0.65      0.08 o
   2   2   0        0.40        0.38      0.05 o
   1   2   2        3.99        3.99      0.33 o
   2   1   2        0.30        0.30      0.02 o
   3   1   0        2.87        2.92      0.17 o
   1   3   0       11.35       11.55      0.64 o
   2   2   1        8.56        8.54      0.60 o
   0   1   3        0.29        0.29      0.03 o
   3   1   1        4.07        4.12      0.38 o
   1   3   1        0.19        0.20      0.03 o
   0   3   2        7.16        7.13      0.55 o
   1   1   3       28.85       29.14      1.32 o
   0   4   0       17.43       18.24      1.06 o
   0   2   3        3.37        3.49      0.39 o
   0   4   1        0.07        0.07      0.02 o
   2   2   2       73.77       76.61      2.41 o
   3   1   2       14.95       15.22      0.72 o
   1   3   2       26.23       26.70      1.22 o
   3   2   0        5.52        5.59      0.41 o
   2   3   0        9.21        9.33      0.65 o
   2   1   3       72.72       75.53      2.15 o
   1   2   3       42.76       44.42      1.44 o
   3   2   1       33.72       36.39      1.45 o
   2   3   1       26.67       28.78      1.17 o
   4   1   0       27.97       29.53      1.14 o
   1   4   0       41.75       44.08      1.63 o
   0   3   3        0.37        0.40      0.05 o
   0   4   2       94.66       99.62      3.14 o
   0   0   4       45.49       48.42      2.32 o
   4   1   1        2.24        2.38      0.17 o
   1   4   1        0.50        0.54      0.08 o
   0   1   4        0.46        0.45      0.06 o
   2   2   3        3.54        3.55      0.39 o
   3   2   2        4.01        4.03      0.45 o
   2   3   2        0.25        0.25      0.05 o
   0   5   0        5.77        5.86      0.67 o
   1   1   4        1.76        1.68      0.23 o
   3   1   3        0.37        0.35      0.07 o
   1   3   3        0.21        0.20      0.07 o
   0   2   4        9.93       10.08      1.03 o
   0   5   1        0.72        0.72      0.10 o
   4   1   2        0.25        0.25      0.06 o
   1   4   2        2.12        2.17      0.29 o
   3   3   0        0.06        0.06      0.01 o
   2   4   0       14.34       14.80      1.24 o
   4   2   0        7.03        7.25      0.62 o
   3   3   1       44.72       47.25      2.99 o
   0   4   3        0.08        0.08      0.07 o
   1   2   4       20.77       21.61      1.48 o
   2   1   4       19.43       20.21      1.38 o
   4   2   1        2.09        2.19      0.21 o
   2   4   1        0.75        0.78      0.11 o
   0   5   2       63.48       67.17      3.96 o
   1   5   0        1.02        1.03      0.14 o
   5   1   0        5.24        5.28      0.61 o
   0   3   4       31.04       32.41      2.24 o
   3   2   3       29.80       31.13      2.13 o
   2   3   3       11.82       12.35      0.89 o
   5   1   1       20.06       21.07      1.61 o
   1   5   1        8.86        9.30      0.71 o
   3   3   2       35.40       36.65      2.73 o
   4   1   3        3.28        3.32      0.46 o
   1   4   3        1.83        1.85      0.27 o
   2   4   2        0.69        0.70      0.10 o
   4   2   2        3.01        3.05      0.43 o
   2   2   4        0.10        0.10      0.02 o
   3   1   4        0.71        0.73      0.13 o
   1   3   4        1.58        1.63      0.30 o
   0   1   5        0.10        0.10      0.05 o
   0   6   0        1.47        1.48      0.28 o
   5   1   2        0.87        0.91      0.17 o
   1   5   2        5.04        5.25      0.91 o
   4   3   0        1.96        2.05      0.39 o
   3   4   0        0.71        0.74      0.14 o
   0   6   1        0.79        0.81      0.16 o
