# Supplementary material for: Syntheses, crystal structures, and comparisons of rare-earth oxyapatites Ca2 RE 8(SiO4)6O2 (RE = La, Nd, Sm, Eu, or Yb) and NaLa9(SiO4)6O2
Source: Acta Crystallogr E Crystallogr Commun. 2019 Jun 21;75(Pt 7):1020–5. doi: 10.1107/S2056989019008442 (PMC6659328; doi:10.1107/S2056989019008442)
Supplement: Supplementary file 9 [file e-75-01020-Ca-Eusup5.rtv]

data_Ca-Eu
    
_pd_proc_2theta_range_min         10          
_pd_proc_2theta_range_max         70           
_pd_proc_2theta_range_inc         0.0092      
_pd_meas_step_count_time   1    
    
    
loop_    
      _pd_proc_point_id           
      _pd_meas_angle_2theta    
      _pd_meas_counts_total    
      _pd_calc_intensity_total    
      _pd_proc_intensity_bkg_calc    
    
1 10.0008176 4946 4814.17384 4812.88056
2 10.0101128 4961 4806.74981 4805.4288
3 10.019408 4847 4799.34327 4797.99362
4 10.0287032 4912 4791.9542 4790.57497
5 10.0379984 4902 4784.58259 4783.1728
6 10.0472936 4830 4777.22844 4775.78706
7 10.0565888 4806 4769.89175 4768.4177
8 10.065884 4785 4762.57253 4761.06468
9 10.0751792 4739 4755.27077 4753.72794
10 10.0844744 4860 4747.98649 4746.40745
11 10.0937696 4828 4740.7197 4739.10316
12 10.1030648 4781 4733.47041 4731.81501
13 10.11236 4852 4726.23864 4724.54296
14 10.1216552 4735 4719.02443 4717.28697
15 10.1309504 4903 4711.82778 4710.04699
16 10.1402456 4790 4704.64875 4702.82297
17 10.1495408 4673 4697.48737 4695.61486
18 10.158836 4775 4690.34368 4688.42263
19 10.1681312 4737 4683.21773 4681.24622
20 10.1774264 4748 4676.10959 4674.08559
21 10.1867216 4717 4669.01931 4666.94069
22 10.1960168 4803 4661.94697 4659.81149
23 10.205312 4673 4654.89265 4652.69793
24 10.2146072 4615 4647.85644 4645.59997
25 10.2239024 4705 4640.83844 4638.51756
26 10.2331976 4562 4633.83876 4631.45066
27 10.2424928 4694 4626.85752 4624.39923
28 10.251788 4732 4619.89486 4617.36323
29 10.2610832 4643 4612.95093 4610.3426
30 10.2703784 4661 4606.02589 4603.3373
31 10.2796736 4643 4599.11992 4596.3473
32 10.2889688 4683 4592.23322 4589.37254
33 10.298264 4616 4585.36601 4582.41298
34 10.3075592 4678 4578.51853 4575.46859
35 10.3168544 4594 4571.69105 4568.53932
36 10.3261496 4605 4564.88387 4561.62512
37 10.3354448 4566 4558.09729 4554.72595
38 10.34474 4634 4551.33169 4547.84177
39 10.3540352 4558 4544.58745 4540.97254
40 10.3633304 4566 4537.86501 4534.11821
41 10.3726256 4630 4531.16484 4527.27875
42 10.3819208 4646 4524.48748 4520.4541
43 10.391216 4475 4517.83351 4513.64424
44 10.4005112 4586 4511.20359 4506.84911
45 10.4098064 4523 4504.59843 4500.06868
46 10.4191016 4524 4498.01885 4493.3029
47 10.4283968 4523 4491.46574 4486.55174
48 10.437692 4515 4484.9401 4479.81515
49 10.4469872 4446 4478.44307 4473.09309
50 10.4562824 4592 4471.97589 4466.38552
51 10.4655776 4490 4465.54 4459.69241
52 10.4748728 4478 4459.13699 4453.0137
53 10.484168 4517 4452.76867 4446.34936
54 10.4934632 4401 4446.43712 4439.69935
55 10.5027584 4394 4440.14468 4433.06363
56 10.5120536 4482 4433.89405 4426.44216
57 10.5213488 4405 4427.68832 4419.8349
58 10.530644 4527 4421.53109 4413.24181
59 10.5399392 4464 4415.42652 4406.66284
60 10.5492344 4446 4409.37952 4400.09797
61 10.5585296 4488 4403.39589 4393.54716
62 10.5678248 4407 4397.48256 4387.01035
63 10.57712 4352 4391.64793 4380.48752
64 10.5864152 4447 4385.90231 4373.97863
65 10.5957104 4321 4380.25853 4367.48363
66 10.6050056 4412 4374.73279 4361.00249
67 10.6143008 4371 4369.34566 4354.53517
68 10.623596 4309 4364.12331 4348.08163
69 10.6328912 4344 4359.09886 4341.64183
70 10.6421864 4390 4354.31366 4335.21574
71 10.6514816 4393 4349.81876 4328.80332
72 10.6607768 4455 4345.67647 4322.40453
73 10.670072 4299 4341.96226 4316.01933
74 10.6793672 4304 4338.76704 4309.64768
75 10.6886624 4304 4336.20008 4303.28956
76 10.6979576 4259 4334.39267 4296.94491
77 10.7072528 4334 4333.50291 4290.61371
78 10.716548 4189 4333.72176 4284.29591
79 10.7258432 4402 4335.28066 4277.99149
80 10.7351384 4349 4338.46131 4271.7004
81 10.7444336 4435 4343.60805 4265.4226
82 10.7537288 4330 4351.14375 4259.15807
83 10.763024 4376 4361.58998 4252.90676
84 10.7723192 4219 4375.59305 4246.66863
85 10.7816144 4397 4393.95708 4240.44366
86 10.7909096 4349 4417.68581 4234.23181
87 10.8002048 4358 4448.03374 4228.03304
88 10.8095 4424 4486.56261 4221.84731
89 10.8187952 4489 4535.18389 4215.67459
90 10.8280904 4530 4596.12436 4209.51484
91 10.8373856 4570 4671.66078 4203.36804
92 10.8466808 4742 4763.38355 4197.23413
93 10.855976 4649 4870.81789 4191.1131
94 10.8652712 4885 4989.43206 4185.0049
95 10.8745664 4942 5108.27158 4178.90949
96 10.8838616 4891 5207.7235 4172.82686
97 10.8931568 5122 5259.94716 4166.75695
98 10.902452 4974 5239.89249 4160.69973
99 10.9117472 4956 5146.72471 4154.65518
100 10.9210424 4952 5005.94201 4148.62326
101 10.9303376 4673 4844.37524 4142.60392
102 10.9396328 4797 4682.80752 4136.59715
103 10.948928 4674 4540.107 4130.6029
104 10.9582232 4293 4426.85804 4124.62114
105 10.9675184 4275 4343.11441 4118.65184
106 10.9768136 4182 4283.09358 4112.69496
107 10.9861088 4155 4239.8127 4106.75048
108 10.995404 4040 4207.58836 4100.81835
109 11.0046992 4143 4182.58427 4094.89854
110 11.0139944 4027 4162.39518 4088.99103
111 11.0232896 4036 4145.52124 4083.09578
112 11.0325848 4072 4131.00397 4077.21275
113 11.04188 3934 4118.21073 4071.34191
114 11.0511752 4148 4106.71052 4065.48323
115 11.0604704 4018 4096.20123 4059.63669
116 11.0697656 4015 4086.46574 4053.80223
117 11.0790608 4008 4077.34455 4047.97984
118 11.088356 3987 4068.71825 4042.16948
119 11.0976512 3947 4060.49587 4036.37112
120 11.1069464 4052 4052.6071 4030.58473
121 11.1162416 3907 4044.99682 4024.81027
122 11.1255368 3955 4037.62135 4019.04772
123 11.134832 4026 4030.44563 4013.29704
124 11.1441272 3905 4023.4413 4007.5582
125 11.1534224 4073 4016.58517 4001.83116
126 11.1627176 3943 4009.85813 3996.11591
127 11.1720128 3896 4003.24433 3990.4124
128 11.181308 3964 3996.73051 3984.72061
129 11.1906032 3806 3990.3055 3979.0405
130 11.1998984 3856 3983.95986 3973.37205
131 11.2091936 3901 3977.68553 3967.71521
132 11.2184888 3892 3971.47564 3962.06997
133 11.227784 3895 3965.32425 3956.4363
134 11.2370792 3994 3959.22625 3950.81415
135 11.2463744 3954 3953.17718 3945.2035
136 11.2556696 4032 3947.17317 3939.60433
137 11.2649648 3856 3941.21084 3934.01659
138 11.27426 4038 3935.28719 3928.44027
139 11.2835552 3923 3929.3996 3922.87532
140 11.2928504 3874 3923.54575 3917.32173
141 11.3021456 3941 3917.72357 3911.77946
142 11.3114408 3916 3911.93124 3906.24848
143 11.320736 3809 3906.1671 3900.72876
144 11.3300312 3848 3900.42969 3895.22027
145 11.3393264 3864 3894.7177 3889.72298
146 11.3486216 3825 3889.02994 3884.23687
147 11.3579168 3833 3883.36534 3878.7619
148 11.367212 3701 3877.72292 3873.29805
149 11.3765072 3759 3872.10182 3867.84528
150 11.3858024 3779 3866.50124 3862.40357
151 11.3950976 3843 3860.92044 3856.97289
152 11.4043928 3871 3855.35877 3851.55321
153 11.413688 3840 3849.81562 3846.14451
154 11.4229832 3625 3844.29044 3840.74674
155 11.4322784 3855 3838.7827 3835.35989
156 11.4415736 3855 3833.29196 3829.98392
157 11.4508688 3764 3827.81776 3824.61881
158 11.460164 3742 3822.35972 3819.26454
159 11.4694592 3867 3816.91745 3813.92106
160 11.4787544 3818 3811.49063 3808.58836
161 11.4880496 3648 3806.07893 3803.2664
162 11.4973448 3656 3800.68206 3797.95516
163 11.50664 3669 3795.29974 3792.65462
164 11.5159352 3783 3789.93172 3787.36473
165 11.5252304 3773 3784.57775 3782.08548
166 11.5345256 3760 3779.23761 3776.81684
167 11.5438208 3703 3773.91109 3771.55878
168 11.553116 3605 3768.59799 3766.31127
169 11.5624112 3502 3763.29813 3761.07429
170 11.5717064 3660 3758.01133 3755.84781
171 11.5810016 3700 3752.73743 3750.6318
172 11.5902968 3774 3747.47627 3745.42623
173 11.599592 3616 3742.22771 3740.23109
174 11.6088872 3636 3736.99161 3735.04633
175 11.6181824 3674 3731.76783 3729.87195
176 11.6274776 3594 3726.55624 3724.7079
177 11.6367728 3643 3721.35674 3719.55416
178 11.646068 3604 3716.16921 3714.41071
179 11.6553632 3714 3710.99354 3709.27752
180 11.6646584 3657 3705.82962 3704.15456
181 11.6739536 3579 3700.67736 3699.04181
182 11.6832488 3648 3695.53667 3693.93924
183 11.692544 3574 3690.40745 3688.84683
184 11.7018392 3520 3685.28962 3683.76454
185 11.7111344 3585 3680.1831 3678.69236
186 11.7204296 3553 3675.08781 3673.63026
187 11.7297248 3536 3670.00366 3668.57821
188 11.73902 3579 3664.93059 3663.53619
189 11.7483152 3487 3659.86853 3658.50417
190 11.7576104 3608 3654.81741 3653.48213
191 11.7669056 3516 3649.77716 3648.47003
192 11.7762008 3584 3644.74771 3643.46787
193 11.785496 3549 3639.72902 3638.4756
194 11.7947912 3616 3634.72101 3633.49321
195 11.8040864 3567 3629.72362 3628.52067
196 11.8133816 3525 3624.73682 3623.55795
197 11.8226768 3479 3619.76053 3618.60504
198 11.831972 3539 3614.7947 3613.6619
199 11.8412672 3501 3609.83929 3608.72852
200 11.8505624 3470 3604.89425 3603.80486
201 11.8598576 3423 3599.95952 3598.89091
202 11.8691528 3438 3595.03506 3593.98663
203 11.878448 3416 3590.12081 3589.09201
204 11.8877432 3406 3585.21675 3584.20701
205 11.8970384 3378 3580.32281 3579.33163
206 11.9063336 3591 3575.43897 3574.46582
207 11.9156288 3412 3570.56517 3569.60957
208 11.924924 3514 3565.70137 3564.76285
209 11.9342192 3528 3560.84754 3559.92565
210 11.9435144 3403 3556.00363 3555.09793
211 11.9528096 3495 3551.16961 3550.27967
212 11.9621048 3409 3546.34543 3545.47085
213 11.9714 3483 3541.53107 3540.67145
214 11.9806952 3391 3536.72647 3535.88143
215 11.9899904 3500 3531.93161 3531.10079
216 11.9992856 3369 3527.14645 3526.32949
217 12.0085808 3383 3522.37096 3521.56751
218 12.017876 3426 3517.6051 3516.81482
219 12.0271712 3428 3512.84884 3512.07142
220 12.0364664 3448 3508.10213 3507.33726
221 12.0457616 3319 3503.36496 3502.61234
222 12.0550568 3406 3498.63729 3497.89662
223 12.064352 3300 3493.91908 3493.19008
224 12.0736472 3376 3489.21031 3488.49271
225 12.0829424 3377 3484.51094 3483.80447
226 12.0922376 3401 3479.82094 3479.12534
227 12.1015328 3322 3475.14029 3474.45531
228 12.110828 3443 3470.46894 3469.79435
229 12.1201232 3329 3465.80688 3465.14244
230 12.1294184 3324 3461.15407 3460.49955
231 12.1387136 3311 3456.51049 3455.86567
232 12.1480088 3314 3451.8761 3451.24076
233 12.157304 3277 3447.25088 3446.62482
234 12.1665992 3332 3442.63479 3442.01781
235 12.1758944 3270 3438.02782 3437.41971
236 12.1851896 3362 3433.42992 3432.83051
237 12.1944848 3319 3428.84109 3428.25018
238 12.20378 3244 3424.26128 3423.6787
239 12.2130752 3319 3419.69048 3419.11604
240 12.2223704 3423 3415.12865 3414.5622
241 12.2316656 3296 3410.57577 3410.01713
242 12.2409608 3267 3406.03181 3405.48083
243 12.250256 3277 3401.49675 3400.95327
244 12.2595512 3193 3396.97056 3396.43442
245 12.2688464 3226 3392.45322 3391.92428
246 12.2781416 3302 3387.9447 3387.42281
247 12.2874368 3348 3383.44497 3382.93
248 12.296732 3242 3378.95402 3378.44582
249 12.3060272 3261 3374.47181 3373.97026
250 12.3153224 3247 3369.99833 3369.50329
251 12.3246176 3257 3365.53354 3365.04489
252 12.3339128 3253 3361.07743 3360.59504
253 12.343208 3267 3356.62996 3356.15373
254 12.3525032 3065 3352.19112 3351.72092
255 12.3617984 3252 3347.76088 3347.29659
256 12.3710936 3182 3343.33921 3342.88074
257 12.3803888 3221 3338.92609 3338.47334
258 12.389684 3244 3334.5215 3334.07436
259 12.3989792 3188 3330.1254 3329.68378
260 12.4082744 3203 3325.73777 3325.3016
261 12.4175696 3282 3321.35858 3320.92778
262 12.4268648 3222 3316.9878 3316.5623
263 12.43616 3189 3312.6254 3312.20515
264 12.4454552 3234 3308.27134 3307.8563
265 12.4547504 3204 3303.92559 3303.51574
266 12.4640456 3126 3299.5881 3299.18345
267 12.4733408 3128 3295.25884 3294.8594
268 12.482636 3277 3290.93774 3290.54357
269 12.4919312 3137 3286.62476 3286.23595
270 12.5012264 3243 3282.3198 3281.93651
271 12.5105216 3159 3278.0228 3277.64524
272 12.5198168 3249 3273.73363 3273.36212
273 12.529112 3194 3269.45216 3269.08713
274 12.5384072 3154 3265.17819 3264.82024
275 12.5477024 3118 3260.91143 3260.56143
276 12.5569976 3102 3256.65145 3256.3107
277 12.5662928 3120 3252.39769 3252.06802
278 12.575588 3136 3248.14946 3247.83336
279 12.5848832 3052 3243.90623 3243.60671
280 12.5941784 3107 3239.66763 3239.38806
281 12.6034736 3089 3235.43386 3235.17738
282 12.6127688 3118 3231.20918 3230.97465
283 12.622064 3126 3227.00141 3226.77985
284 12.6313592 3155 3222.80772 3222.59297
285 12.6406544 3004 3218.62508 3218.41399
286 12.6499496 3163 3214.45154 3214.24288
287 12.6592448 3102 3210.2861 3210.07963
288 12.66854 3103 3206.12855 3205.92422
289 12.6778352 3132 3201.97886 3201.77663
290 12.6871304 3111 3197.837 3197.63685
291 12.6964256 3150 3193.70296 3193.50484
292 12.7057208 3130 3189.57671 3189.38061
293 12.715016 3052 3185.45824 3185.26412
294 12.7243112 3028 3181.34753 3181.15535
295 12.7336064 3081 3177.24455 3177.0543
296 12.7429016 3106 3173.1493 3172.96094
297 12.7521968 3121 3169.06175 3168.87526
298 12.761492 3129 3164.98188 3164.79723
299 12.7707872 3011 3160.90968 3160.72683
300 12.7800824 3087 3156.84512 3156.66406
301 12.7893776 3114 3152.78819 3152.60888
302 12.7986728 3023 3148.73887 3148.56129
303 12.807968 3093 3144.69714 3144.52127
304 12.8172632 3153 3140.66298 3140.48879
305 12.8265584 3123 3136.63637 3136.46384
306 12.8358536 3047 3132.6173 3132.44641
307 12.8451488 3011 3128.60575 3128.43647
308 12.854444 3001 3124.6017 3124.434
309 12.8637392 3014 3120.60512 3120.43899
310 12.8730344 3101 3116.61601 3116.45143
311 12.8823296 3076 3112.63435 3112.47129
312 12.8916248 3034 3108.66011 3108.49855
313 12.90092 3022 3104.69329 3104.53321
314 12.9102152 2988 3100.73385 3100.57524
315 12.9195104 3028 3096.78179 3096.62462
316 12.9288056 3048 3092.83708 3092.68133
317 12.9381008 2987 3088.89971 3088.74537
318 12.947396 2987 3084.96966 3084.81671
319 12.9566912 3005 3081.0469 3080.89534
320 12.9659864 3059 3077.13142 3076.98123
321 12.9752816 3022 3073.2232 3073.07438
322 12.9845768 3020 3069.32222 3069.17476
323 12.993872 3010 3065.42844 3065.28236
324 13.0031672 2948 3061.54185 3061.39716
325 13.0124624 3021 3057.66242 3057.51914
326 13.0217576 2937 3053.79013 3053.6483
327 13.0310528 3071 3049.92493 3049.7846
328 13.040348 2972 3046.06679 3045.92804
329 13.0496432 2934 3042.21568 3042.07859
330 13.0589384 2979 3038.37154 3038.23625
331 13.0682336 2965 3034.53433 3034.40099
332 13.0775288 3028 3030.70396 3030.5728
333 13.086824 2902 3026.88035 3026.75165
334 13.0961192 2971 3023.06341 3022.93755
335 13.1054144 3019 3019.25299 3019.13046
336 13.1147096 2877 3015.4489 3015.33038
337 13.1240048 2961 3011.65086 3011.53728
338 13.1333 2993 3007.85843 3007.75116
339 13.1425952 3018 3004.07103 3003.97198
340 13.1518904 2907 3000.288 3000.19975
341 13.1611856 2962 2996.5088 2996.43444
342 13.1704808 2926 2992.73304 2992.67603
343 13.179776 2947 2988.96092 2988.92452
344 13.1890712 3012 2985.19672 2985.17987
345 13.1983664 2919 2981.44828 2981.44209
346 13.2076616 2977 2977.71281 2977.71115
347 13.2169568 2977 2973.98728 2973.98703
348 13.226252 3002 2970.26975 2970.26973
349 13.2355472 2954 2966.55922 2966.55922
350 13.2448424 2953 2962.8555 2962.8555
351 13.2541376 2961 2959.15853 2959.15853
352 13.2634328 2913 2955.46832 2955.46832
353 13.272728 2949 2951.78484 2951.78484
354 13.2820232 2955 2948.10807 2948.10807
355 13.2913184 2878 2944.43801 2944.43801
356 13.3006136 2813 2940.77464 2940.77464
357 13.3099088 2941 2937.11793 2937.11793
358 13.319204 2989 2933.46789 2933.46789
359 13.3284992 2868 2929.82448 2929.82448
360 13.3377944 2962 2926.1877 2926.1877
361 13.3470896 2989 2922.55753 2922.55753
362 13.3563848 2989 2918.93396 2918.93396
363 13.36568 2888 2915.31697 2915.31697
364 13.3749752 2962 2911.70654 2911.70654
365 13.3842704 2933 2908.10266 2908.10266
366 13.3935656 2814 2904.50532 2904.50532
367 13.4028608 2882 2900.91451 2900.91451
368 13.412156 2866 2897.33019 2897.33019
369 13.4214512 2825 2893.75237 2893.75237
370 13.4307464 2885 2890.18102 2890.18102
371 13.4400416 2925 2886.61614 2886.61614
372 13.4493368 2955 2883.0577 2883.0577
373 13.458632 2816 2879.5057 2879.5057
374 13.4679272 2849 2875.96011 2875.96011
375 13.4772224 2858 2872.42093 2872.42093
376 13.4865176 2916 2868.88814 2868.88814
377 13.4958128 2882 2865.36172 2865.36172
378 13.505108 2846 2861.84166 2861.84166
379 13.5144032 2776 2858.32794 2858.32794
380 13.5236984 2787 2854.82056 2854.82056
381 13.5329936 2870 2851.31949 2851.31949
382 13.5422888 2881 2847.82473 2847.82473
383 13.551584 2794 2844.33625 2844.33625
384 13.5608792 2865 2840.85405 2840.85405
385 13.5701744 2911 2837.37811 2837.37811
386 13.5794696 2860 2833.90841 2833.90841
387 13.5887648 2842 2830.44495 2830.44495
388 13.59806 2843 2826.9877 2826.9877
389 13.6073552 2830 2823.53666 2823.53666
390 13.6166504 2817 2820.0918 2820.0918
391 13.6259456 2830 2816.65313 2816.65313
392 13.6352408 2799 2813.22061 2813.22061
393 13.644536 2960 2809.79425 2809.79425
394 13.6538312 2731 2806.37401 2806.37401
395 13.6631264 2790 2802.9599 2802.9599
396 13.6724216 2716 2799.5519 2799.5519
397 13.6817168 2754 2796.14999 2796.14999
398 13.691012 2800 2792.75415 2792.75415
399 13.7003072 2837 2789.36439 2789.36439
400 13.7096024 2763 2785.98067 2785.98067
401 13.7188976 2813 2782.603 2782.603
402 13.7281928 2747 2779.23135 2779.23135
403 13.737488 2782 2775.86571 2775.86571
404 13.7467832 2763 2772.50607 2772.50607
405 13.7560784 2881 2769.15242 2769.15242
406 13.7653736 2781 2765.80473 2765.80473
407 13.7746688 2818 2762.46301 2762.46301
408 13.783964 2726 2759.12723 2759.12723
409 13.7932592 2846 2755.79738 2755.79738
410 13.8025544 2757 2752.47345 2752.47345
411 13.8118496 2765 2749.15543 2749.15543
412 13.8211448 2725 2745.8433 2745.8433
413 13.83044 2836 2742.53705 2742.53705
414 13.8397352 2801 2739.23666 2739.23666
415 13.8490304 2727 2735.94213 2735.94213
416 13.8583256 2814 2732.65344 2732.65344
417 13.8676208 2734 2729.37058 2729.37058
418 13.876916 2919 2726.09353 2726.09353
419 13.8862112 2840 2722.82228 2722.82228
420 13.8955064 2759 2719.55682 2719.55682
421 13.9048016 2818 2716.29713 2716.29713
422 13.9140968 2766 2713.04321 2713.04321
423 13.923392 2696 2709.79504 2709.79504
424 13.9326872 2736 2706.55261 2706.55261
425 13.9419824 2706 2703.3159 2703.3159
426 13.9512776 2804 2700.0849 2700.0849
427 13.9605728 2801 2696.85961 2696.85961
428 13.969868 2750 2693.64 2693.64
429 13.9791632 2626 2690.42607 2690.42607
430 13.9884584 2747 2687.21779 2687.21779
431 13.9977536 2726 2684.01517 2684.01517
432 14.0070488 2738 2680.81818 2680.81818
433 14.016344 2724 2677.62682 2677.62682
434 14.0256392 2731 2674.44108 2674.44108
435 14.0349344 2635 2671.26093 2671.26093
436 14.0442296 2818 2668.08637 2668.08637
437 14.0535248 2681 2664.91738 2664.91738
438 14.06282 2753 2661.75396 2661.75396
439 14.0721152 2661 2658.59609 2658.59609
440 14.0814104 2768 2655.44376 2655.44376
441 14.0907056 2756 2652.29695 2652.29695
442 14.1000008 2725 2649.15566 2649.15566
443 14.109296 2690 2646.01988 2646.01988
444 14.1185912 2751 2642.88958 2642.88958
445 14.1278864 2664 2639.76476 2639.76476
446 14.1371816 2664 2636.64541 2636.64541
447 14.1464768 2603 2633.53151 2633.53151
448 14.155772 2713 2630.42306 2630.42306
449 14.1650672 2658 2627.32004 2627.32004
450 14.1743624 2625 2624.22243 2624.22243
451 14.1836576 2574 2621.13024 2621.13024
452 14.1929528 2706 2618.04344 2618.04344
453 14.202248 2632 2614.96202 2614.96202
454 14.2115432 2619 2611.88597 2611.88597
455 14.2208384 2654 2608.81529 2608.81529
456 14.2301336 2675 2605.74995 2605.74995
457 14.2394288 2757 2602.68996 2602.68996
458 14.248724 2601 2599.63528 2599.63528
459 14.2580192 2609 2596.58592 2596.58592
460 14.2673144 2662 2593.54187 2593.54187
461 14.2766096 2646 2590.5031 2590.5031
462 14.2859048 2629 2587.46961 2587.46961
463 14.2952 2655 2584.4414 2584.44139
464 14.3044952 2738 2581.41844 2581.41843
465 14.3137904 2689 2578.40073 2578.40071
466 14.3230856 2622 2575.38825 2575.38823
467 14.3323808 2638 2572.38101 2572.38097
468 14.341676 2636 2569.37899 2569.37892
469 14.3509712 2587 2566.38218 2566.38207
470 14.3602664 2587 2563.39059 2563.39041
471 14.3695616 2589 2560.4042 2560.40393
472 14.3788568 2661 2557.42303 2557.42261
473 14.388152 2566 2554.44709 2554.44645
474 14.3974472 2566 2551.47641 2551.47544
475 14.4067424 2699 2548.51104 2548.50955
476 14.4160376 2652 2545.55112 2545.54879
477 14.4253328 2628 2542.59678 2542.59314
478 14.434628 2681 2539.64811 2539.64259
479 14.4439232 2568 2536.70473 2536.69713
480 14.4532184 2536 2533.76567 2533.75675
481 14.4625136 2522 2530.83085 2530.82143
482 14.4718088 2596 2527.90074 2527.89117
483 14.481104 2513 2524.97561 2524.96596
484 14.4903992 2547 2522.05551 2522.04578
485 14.4996944 2603 2519.14043 2519.13062
486 14.5089896 2567 2516.23036 2516.22048
487 14.5182848 2555 2513.3253 2513.31534
488 14.52758 2484 2510.42524 2510.4152
489 14.5368752 2526 2507.53015 2507.52003
490 14.5461704 2449 2504.64004 2504.62983
491 14.5554656 2551 2501.75488 2501.7446
492 14.5647608 2548 2498.87468 2498.86431
493 14.574056 2541 2495.99942 2495.98896
494 14.5833512 2574 2493.12908 2493.11854
495 14.5926464 2512 2490.26367 2490.25304
496 14.6019416 2505 2487.40316 2487.39244
497 14.6112368 2568 2484.54755 2484.53674
498 14.620532 2393 2481.69683 2481.68593
499 14.6298272 2545 2478.85098 2478.84
500 14.6391224 2469 2476.01001 2475.99892
501 14.6484176 2464 2473.17388 2473.16271
502 14.6577128 2559 2470.34261 2470.33134
503 14.667008 2472 2467.51617 2467.5048
504 14.6763032 2565 2464.69455 2464.68309
505 14.6855984 2431 2461.87775 2461.86619
506 14.6948936 2506 2459.06576 2459.0541
507 14.7041888 2541 2456.25856 2456.24679
508 14.713484 2543 2453.45614 2453.44428
509 14.7227792 2568 2450.6585 2450.64653
510 14.7320744 2539 2447.86563 2447.85355
511 14.7413696 2454 2445.07751 2445.06532
512 14.7506648 2463 2442.29413 2442.28184
513 14.75996 2510 2439.51549 2439.50309
514 14.7692552 2512 2436.74157 2436.72906
515 14.7785504 2458 2433.97237 2433.95975
516 14.7878456 2526 2431.20787 2431.19513
517 14.7971408 2534 2428.44807 2428.43521
518 14.806436 2393 2425.69295 2425.67998
519 14.8157312 2539 2422.94251 2422.92942
520 14.8250264 2449 2420.19673 2420.18352
521 14.8343216 2399 2417.45561 2417.44227
522 14.8436168 2520 2414.71913 2414.70567
523 14.852912 2467 2411.98729 2411.97371
524 14.8622072 2540 2409.26007 2409.24636
525 14.8715024 2490 2406.53748 2406.52364
526 14.8807976 2456 2403.81949 2403.80551
527 14.8900928 2438 2401.10609 2401.09199
528 14.899388 2383 2398.39729 2398.38305
529 14.9086832 2459 2395.69306 2395.67868
530 14.9179784 2442 2392.9934 2392.97888
531 14.9272736 2442 2390.2983 2390.28364
532 14.9365688 2423 2387.60775 2387.59295
533 14.945864 2472 2384.92173 2384.90679
534 14.9551592 2434 2382.24025 2382.22516
535 14.9644544 2480 2379.5633 2379.54805
536 14.9737496 2484 2376.89085 2376.87545
537 14.9830448 2495 2374.22291 2374.20735
538 14.99234 2469 2371.55947 2371.54374
539 15.0016352 2459 2368.90052 2368.88462
540 15.0109304 2407 2366.24605 2366.22996
541 15.0202256 2474 2363.59606 2363.57977
542 15.0295208 2400 2360.95055 2360.93403
543 15.038816 2524 2358.30952 2358.29273
544 15.0481112 2410 2355.67298 2355.65587
545 15.0574064 2432 2353.04093 2353.02343
546 15.0667016 2438 2350.41342 2350.39541
547 15.0759968 2336 2347.79051 2347.7718
548 15.085292 2425 2345.17231 2345.15259
549 15.0945872 2381 2342.55898 2342.53776
550 15.1038824 2438 2339.9506 2339.92731
551 15.1131776 2433 2337.34679 2337.32124
552 15.1224728 2469 2334.74661 2334.71952
553 15.131768 2339 2332.14996 2332.12216
554 15.1410632 2350 2329.55731 2329.52914
555 15.1503584 2357 2326.96894 2326.94046
556 15.1596536 2395 2324.3849 2324.3561
557 15.1689488 2301 2321.80517 2321.77605
558 15.178244 2418 2319.22976 2319.20032
559 15.1875392 2406 2316.65865 2316.62888
560 15.1968344 2328 2314.09184 2314.06174
561 15.2061296 2323 2311.52931 2311.49887
562 15.2154248 2352 2308.97106 2308.94028
563 15.22472 2306 2306.41708 2306.38595
564 15.2340152 2390 2303.86736 2303.83587
565 15.2433104 2326 2301.32189 2301.29004
566 15.2526056 2409 2298.78067 2298.74844
567 15.2619008 2462 2296.24368 2296.21108
568 15.271196 2315 2293.71091 2293.67793
569 15.2804912 2347 2291.18236 2291.14899
570 15.2897864 2273 2288.65803 2288.62426
571 15.2990816 2336 2286.13789 2286.10372
572 15.3083768 2324 2283.62194 2283.58736
573 15.317672 2303 2281.11018 2281.07518
574 15.3269672 2318 2278.60259 2278.56717
575 15.3362624 2341 2276.09917 2276.06332
576 15.3455576 2305 2273.59991 2273.56361
577 15.3548528 2299 2271.1048 2271.06805
578 15.364148 2317 2268.61383 2268.57662
579 15.3734432 2256 2266.12699 2266.08932
580 15.3827384 2259 2263.64428 2263.60613
581 15.3920336 2400 2261.16569 2261.12706
582 15.4013288 2301 2258.6912 2258.65208
583 15.410624 2374 2256.22082 2256.18119
584 15.4199192 2308 2253.75452 2253.71438
585 15.4292144 2359 2251.29232 2251.25165
586 15.4385096 2282 2248.83418 2248.79299
587 15.4478048 2228 2246.38012 2246.33838
588 15.4571 2264 2243.93012 2243.88783
589 15.4663952 2296 2241.48417 2241.44131
590 15.4756904 2261 2239.04226 2238.99883
591 15.4849856 2279 2236.6044 2236.56037
592 15.4942808 2229 2234.17055 2234.12593
593 15.503576 2332 2231.74074 2231.6955
594 15.5128712 2275 2229.31493 2229.26906
595 15.5221664 2310 2226.89313 2226.84662
596 15.5314616 2328 2224.47532 2224.42817
597 15.5407568 2279 2222.06151 2222.01369
598 15.550052 2268 2219.65168 2219.60317
599 15.5593472 2312 2217.24582 2217.19662
600 15.5686424 2249 2214.84393 2214.79402
601 15.5779376 2273 2212.446 2212.39536
602 15.5872328 2182 2210.05202 2210.00064
603 15.596528 2274 2207.66198 2207.60984
604 15.6058232 2333 2205.27588 2205.22297
605 15.6151184 2279 2202.89371 2202.84001
606 15.6244136 2250 2200.51546 2200.46095
607 15.6337088 2199 2198.14113 2198.08578
608 15.643004 2190 2195.7707 2195.71451
609 15.6522992 2264 2193.40417 2193.34711
610 15.6615944 2271 2191.04154 2190.98359
611 15.6708896 2289 2188.68279 2188.62393
612 15.6801848 2223 2186.32792 2186.26813
613 15.68948 2241 2183.97692 2183.91618
614 15.6987752 2239 2181.62978 2181.56806
615 15.7080704 2266 2179.2865 2179.22378
616 15.7173656 2291 2176.94707 2176.88333
617 15.7266608 2166 2174.61149 2174.5467
618 15.735956 2225 2172.27974 2172.21387
619 15.7452512 2264 2169.95182 2169.88485
620 15.7545464 2241 2167.62772 2167.55962
621 15.7638416 2181 2165.30744 2165.23818
622 15.7731368 2201 2162.99097 2162.92052
623 15.782432 2255 2160.6783 2160.60663
624 15.7917272 2148 2158.36942 2158.2965
625 15.8010224 2134 2156.06434 2155.99014
626 15.8103176 2259 2153.76304 2153.68752
627 15.8196128 2259 2151.46552 2151.38864
628 15.828908 2165 2149.17177 2149.0935
629 15.8382032 2200 2146.88178 2146.80208
630 15.8474984 2140 2144.59555 2144.51438
631 15.8567936 2133 2142.31308 2142.2304
632 15.8660888 2217 2140.03435 2139.95012
633 15.875384 2184 2137.75937 2137.67353
634 15.8846792 2239 2135.48811 2135.40064
635 15.8939744 2213 2133.22059 2133.13142
636 15.9032696 2043 2130.9568 2130.86589
637 15.9125648 2157 2128.69672 2128.60402
638 15.92186 2093 2126.44035 2126.34581
639 15.9311552 2111 2124.1877 2124.09125
640 15.9404504 2172 2121.93875 2121.84034
641 15.9497456 2179 2119.69349 2119.59306
642 15.9590408 2155 2117.45193 2117.34942
643 15.968336 2207 2115.21406 2115.1094
644 15.9776312 2094 2112.97987 2112.873
645 15.9869264 2174 2110.74937 2110.6402
646 15.9962216 2068 2108.52254 2108.41101
647 16.0055168 2124 2106.29938 2106.18541
648 16.014812 2132 2104.07989 2103.9634
649 16.0241072 2129 2101.86407 2101.74497
650 16.0334024 2128 2099.65191 2099.53012
651 16.0426976 2132 2097.44341 2097.31883
652 16.0519928 2137 2095.23856 2095.1111
653 16.061288 2055 2093.03737 2092.90692
654 16.0705832 2133 2090.83983 2090.70629
655 16.0798784 2192 2088.64594 2088.5092
656 16.0891736 2090 2086.4557 2086.31563
657 16.0984688 2134 2084.2691 2084.12559
658 16.107764 2154 2082.08615 2081.93907
659 16.1170592 2178 2079.90684 2079.75606
660 16.1263544 2160 2077.73118 2077.57655
661 16.1356496 2147 2075.55917 2075.40054
662 16.1449448 2204 2073.3908 2073.22801
663 16.15424 2258 2071.22608 2071.05897
664 16.1635352 2090 2069.06501 2068.8934
665 16.1728304 2140 2066.90759 2066.73131
666 16.1821256 2074 2064.75383 2064.57267
667 16.1914208 2172 2062.60373 2062.41749
668 16.200716 2196 2060.45729 2060.26576
669 16.2100112 2141 2058.31453 2058.11747
670 16.2193064 2139 2056.17544 2055.97261
671 16.2286016 2084 2054.04004 2053.83118
672 16.2378968 2104 2051.90833 2051.69317
673 16.247192 2077 2049.78033 2049.55858
674 16.2564872 2078 2047.65605 2047.42739
675 16.2657824 2113 2045.53549 2045.29961
676 16.2750776 2099 2043.41868 2043.17521
677 16.2843728 2080 2041.30563 2041.05421
678 16.293668 2111 2039.19637 2038.93659
679 16.3029632 2072 2037.09092 2036.82234
680 16.3122584 2077 2034.98931 2034.71146
681 16.3215536 2050 2032.89159 2032.60393
682 16.3308488 2061 2030.79778 2030.49977
683 16.340144 2088 2028.70796 2028.39895
684 16.3494392 2045 2026.6222 2026.30147
685 16.3587344 2102 2024.54062 2024.20733
686 16.3680296 2123 2022.46338 2022.11651
687 16.3773248 2015 2020.3908 2020.02902
688 16.38662 2019 2018.32332 2017.94484
689 16.3959152 2037 2016.26134 2015.86397
690 16.4052104 2132 2014.20441 2013.7864
691 16.4145056 2048 2012.15059 2011.71213
692 16.4238008 2142 2010.09909 2009.64114
693 16.433096 2063 2008.05118 2007.57344
694 16.4423912 2095 2006.00772 2005.50901
695 16.4516864 2051 2003.96898 2003.44786
696 16.4609816 2069 2001.93511 2001.38997
697 16.4702768 1991 1999.90625 1999.33533
698 16.479572 2062 1997.88257 1997.28395
699 16.4888672 1988 1995.86428 1995.23581
700 16.4981624 2111 1993.8516 1993.19091
701 16.5074576 2045 1991.84477 1991.14924
702 16.5167528 2057 1989.84409 1989.11079
703 16.526048 2033 1987.8499 1987.07557
704 16.5353432 2006 1985.86258 1985.04356
705 16.5446384 2040 1983.88259 1983.01475
706 16.5539336 1979 1981.91044 1980.98915
707 16.5632288 2106 1979.94675 1978.96674
708 16.572524 1972 1977.99225 1976.94751
709 16.5818192 2076 1976.04779 1974.93147
710 16.5911144 1994 1974.1144 1972.91861
711 16.6004096 2031 1972.1933 1970.90891
712 16.6097048 1958 1970.286 1968.90238
713 16.619 2059 1968.39431 1966.899
714 16.6282952 2006 1966.52051 1964.89878
715 16.6375904 1941 1964.66742 1962.9017
716 16.6468856 2107 1962.83865 1960.90776
717 16.6561808 1995 1961.03888 1958.91695
718 16.665476 1929 1959.27424 1956.92927
719 16.6747712 1978 1957.55293 1954.94471
720 16.6840664 1929 1955.88591 1952.96326
721 16.6933616 1976 1954.28791 1950.98493
722 16.7026568 1945 1952.77846 1949.00969
723 16.711952 2079 1951.38324 1947.03755
724 16.7212472 2005 1950.13591 1945.06851
725 16.7305424 1981 1949.08036 1943.10254
726 16.7398376 2004 1948.27392 1941.13966
727 16.7491328 2060 1947.79148 1939.17985
728 16.758428 2005 1947.73092 1937.2231
729 16.7677232 2007 1948.22015 1935.26942
730 16.7770184 2019 1949.42593 1933.31879
731 16.7863136 1991 1951.5632 1931.37121
732 16.7956088 1962 1954.90107 1929.42668
733 16.804904 2013 1959.75196 1927.48518
734 16.8141992 1906 1966.40755 1925.54671
735 16.8234944 2047 1974.94735 1923.61127
736 16.8327896 2079 1984.8447 1921.67885
737 16.8420848 1981 1994.46423 1919.74944
738 16.85138 2036 2000.95881 1917.82304
739 16.8606752 1994 2001.46257 1915.89965
740 16.8699704 1967 1995.55356 1913.97925
741 16.8792656 1953 1986.05858 1912.06184
742 16.8885608 2066 1976.08741 1910.14742
743 16.897856 1943 1966.26267 1908.23597
744 16.9071512 1909 1955.58715 1906.3275
745 16.9164464 2006 1943.94166 1904.422
746 16.9257416 2013 1932.67032 1902.51946
747 16.9350368 1942 1923.1124 1900.61988
748 16.944332 2016 1915.61746 1898.72325
749 16.9536272 1983 1909.8212 1896.82956
750 16.9629224 1964 1905.20862 1894.93882
751 16.9722176 1949 1901.37669 1893.05101
752 16.9815128 1915 1898.06125 1891.16612
753 16.990808 1932 1895.0965 1889.28416
754 17.0001032 1982 1892.37749 1887.40512
755 17.0093984 1921 1889.8359 1885.52899
756 17.0186936 1979 1887.42599 1883.65577
757 17.0279888 1876 1885.11616 1881.78544
758 17.037284 1965 1882.88408 1879.91802
759 17.0465792 1863 1880.71357 1878.05348
760 17.0558744 1946 1878.59278 1876.19182
761 17.0651696 1895 1876.51288 1874.33305
762 17.0744648 1927 1874.46736 1872.47715
763 17.08376 1952 1872.45116 1870.62411
764 17.0930552 1897 1870.45951 1868.77394
765 17.1023504 1798 1868.48705 1866.92663
766 17.1116456 1867 1866.53017 1865.08216
767 17.1209408 1904 1864.58786 1863.24055
768 17.130236 1941 1862.65903 1861.40177
769 17.1395312 1941 1860.74235 1859.56583
770 17.1488264 1906 1858.83657 1857.73272
771 17.1581216 1906 1856.94065 1855.90243
772 17.1674168 1907 1855.05372 1854.07496
773 17.176712 1857 1853.17501 1852.25031
774 17.1860072 1867 1851.3039 1850.42846
775 17.1953024 1931 1849.43984 1848.60942
776 17.2045976 1890 1847.58235 1846.79318
777 17.2138928 1954 1845.73103 1844.97972
778 17.223188 1921 1843.88551 1843.16906
779 17.2324832 1860 1842.04549 1841.36118
780 17.2417784 1858 1840.2107 1839.55607
781 17.2510736 1814 1838.38088 1837.75374
782 17.2603688 1867 1836.55584 1835.95417
783 17.269664 1825 1834.73538 1834.15736
784 17.2789592 1856 1832.91933 1832.36331
785 17.2882544 1886 1831.10755 1830.57201
786 17.2975496 1892 1829.2999 1828.78345
787 17.3068448 2002 1827.49625 1826.99764
788 17.31614 1855 1825.69651 1825.21456
789 17.3254352 1884 1823.90058 1823.43421
790 17.3347304 1857 1822.10835 1821.65658
791 17.3440256 1892 1820.31977 1819.88168
792 17.3533208 1848 1818.53474 1818.10949
793 17.362616 1877 1816.75321 1816.34001
794 17.3719112 1814 1814.97511 1814.57323
795 17.3812064 1863 1813.20039 1812.80915
796 17.3905016 1860 1811.429 1811.04777
797 17.3997968 1886 1809.66089 1809.28907
798 17.409092 1867 1807.89601 1807.53306
799 17.4183872 1875 1806.13433 1805.77973
800 17.4276824 1848 1804.3758 1804.02907
801 17.4369776 1886 1802.6204 1802.28108
802 17.4462728 1849 1800.86809 1800.53576
803 17.455568 1861 1799.11884 1798.79309
804 17.4648632 1831 1797.37263 1797.05308
805 17.4741584 1789 1795.62942 1795.31572
806 17.4834536 1822 1793.8892 1793.581
807 17.4927488 1804 1792.15193 1791.84892
808 17.502044 1799 1790.41761 1790.11947
809 17.5113392 1805 1788.6862 1788.39266
810 17.5206344 1864 1786.95769 1786.66847
811 17.5299296 1768 1785.23206 1784.94689
812 17.5392248 1891 1783.5093 1783.22793
813 17.54852 1828 1781.78938 1781.51159
814 17.5578152 1862 1780.0723 1779.79784
815 17.5671104 1862 1778.35803 1778.0867
816 17.5764056 1866 1776.64657 1776.37815
817 17.5857008 1856 1774.9379 1774.67219
818 17.594996 1867 1773.23201 1772.96882
819 17.6042912 1873 1771.52888 1771.26802
820 17.6135864 1789 1769.82852 1769.56981
821 17.6228816 1802 1768.13089 1767.87416
822 17.6321768 1810 1766.436 1766.18108
823 17.641472 1737 1764.74384 1764.49056
824 17.6507672 1797 1763.05439 1762.8026
825 17.6600624 1739 1761.36764 1761.11719
826 17.6693576 1814 1759.68359 1759.43433
827 17.6786528 1853 1758.00223 1757.75401
828 17.687948 1826 1756.32355 1756.07622
829 17.6972432 1744 1754.64755 1754.40097
830 17.7065384 1759 1752.97421 1752.72825
831 17.7158336 1855 1751.30353 1751.05805
832 17.7251288 1790 1749.6355 1749.39037
833 17.734424 1716 1747.97011 1747.72521
834 17.7437192 1822 1746.30737 1746.06255
835 17.7530144 1768 1744.64726 1744.4024
836 17.7623096 1863 1742.98977 1742.74475
837 17.7716048 1831 1741.33491 1741.08959
838 17.7809 1833 1739.68266 1739.43693
839 17.7901952 1746 1738.03303 1737.78675
840 17.7994904 1777 1736.386 1736.13905
841 17.8087856 1772 1734.74157 1734.49383
842 17.8180808 1793 1733.09974 1732.85109
843 17.827376 1728 1731.4605 1731.21081
844 17.8366712 1845 1729.82386 1729.57299
845 17.8459664 1759 1728.1898 1727.93764
846 17.8552616 1853 1726.55832 1726.30473
847 17.8645568 1722 1724.92942 1724.67428
848 17.873852 1769 1723.30309 1723.04627
849 17.8831472 1757 1721.67934 1721.42071
850 17.8924424 1850 1720.05816 1719.79758
851 17.9017376 1752 1718.43955 1718.17688
852 17.9110328 1685 1716.82351 1716.55861
853 17.920328 1746 1715.21003 1714.94276
854 17.9296232 1764 1713.59911 1713.32933
855 17.9389184 1739 1711.99076 1711.71832
856 17.9482136 1774 1710.38497 1710.10971
857 17.9575088 1710 1708.78173 1708.50351
858 17.966804 1812 1707.18106 1706.89971
859 17.9760992 1673 1705.58295 1705.2983
860 17.9853944 1738 1703.98739 1703.69929
861 17.9946896 1750 1702.3944 1702.10266
862 18.0039848 1774 1700.80397 1700.50842
863 18.01328 1744 1699.2161 1698.91656
864 18.0225752 1663 1697.6308 1697.32707
865 18.0318704 1796 1696.04807 1695.73995
866 18.0411656 1674 1694.4679 1694.1552
867 18.0504608 1696 1692.89031 1692.5728
868 18.059756 1715 1691.3153 1690.99277
869 18.0690512 1628 1689.74286 1689.41508
870 18.0783464 1755 1688.17302 1687.83975
871 18.0876416 1695 1686.60576 1686.26676
872 18.0969368 1691 1685.0411 1684.69611
873 18.106232 1782 1683.47905 1683.12779
874 18.1155272 1690 1681.91961 1681.56181
875 18.1248224 1658 1680.36279 1679.99815
876 18.1341176 1708 1678.8086 1678.43681
877 18.1434128 1688 1677.25704 1676.8778
878 18.152708 1713 1675.70814 1675.32109
879 18.1620032 1699 1674.16191 1673.7667
880 18.1712984 1723 1672.61834 1672.21461
881 18.1805936 1658 1671.07748 1670.66483
882 18.1898888 1695 1669.53931 1669.11734
883 18.199184 1729 1668.00388 1667.57214
884 18.2084792 1689 1666.47118 1666.02924
885 18.2177744 1719 1664.94125 1664.48862
886 18.2270696 1745 1663.41411 1662.95028
887 18.2363648 1691 1661.88978 1661.41421
888 18.24566 1697 1660.36829 1659.88042
889 18.2549552 1656 1658.84967 1658.3489
890 18.2642504 1619 1657.33395 1656.81964
891 18.2735456 1672 1655.82117 1655.29264
892 18.2828408 1724 1654.31135 1653.76789
893 18.292136 1758 1652.80456 1652.2454
894 18.3014312 1682 1651.30082 1650.72515
895 18.3107264 1615 1649.80019 1649.20715
896 18.3200216 1648 1648.30273 1647.69139
897 18.3293168 1663 1646.80849 1646.17786
898 18.338612 1745 1645.31753 1644.66657
899 18.3479072 1697 1643.82994 1643.1575
900 18.3572024 1726 1642.34578 1641.65066
901 18.3664976 1675 1640.86515 1640.14603
902 18.3757928 1688 1639.38814 1638.64362
903 18.385088 1637 1637.91484 1637.14342
904 18.3943832 1733 1636.44539 1635.64543
905 18.4036784 1681 1634.9799 1634.14964
906 18.4129736 1612 1633.51851 1632.65605
907 18.4222688 1767 1632.06139 1631.16466
908 18.431564 1682 1630.6087 1629.67545
909 18.4408592 1613 1629.16064 1628.18844
910 18.4501544 1684 1627.71742 1626.7036
911 18.4594496 1596 1626.27929 1625.22095
912 18.4687448 1660 1624.84652 1623.74047
913 18.47804 1604 1623.4194 1622.26217
914 18.4873352 1621 1621.99829 1620.78603
915 18.4966304 1669 1620.58357 1619.31205
916 18.5059256 1538 1619.17567 1617.84024
917 18.5152208 1643 1617.7751 1616.37058
918 18.524516 1642 1616.38243 1614.90307
919 18.5338112 1627 1614.99831 1613.43771
920 18.5431064 1674 1613.62349 1611.9745
921 18.5524016 1736 1612.25883 1610.51343
922 18.5616968 1653 1610.90534 1609.05449
923 18.570992 1632 1609.56418 1607.59768
924 18.5802872 1572 1608.23671 1606.14301
925 18.5895824 1573 1606.92456 1604.69046
926 18.5988776 1575 1605.62961 1603.24003
927 18.6081728 1695 1604.35415 1601.79171
928 18.617468 1606 1603.10089 1600.34551
929 18.6267632 1644 1601.87314 1598.90143
930 18.6360584 1622 1600.6749 1597.45944
931 18.6453536 1568 1599.51114 1596.01956
932 18.6546488 1625 1598.38803 1594.58178
933 18.663944 1670 1597.31334 1593.14609
934 18.6732392 1646 1596.297 1591.7125
935 18.6825344 1574 1595.352 1590.28099
936 18.6918296 1585 1594.49569 1588.85156
937 18.7011248 1643 1593.75194 1587.42421
938 18.71042 1535 1593.1537 1585.99894
939 18.7197152 1612 1592.74468 1584.57575
940 18.7290104 1564 1592.58347 1583.15462
941 18.7383056 1593 1592.74915 1581.73555
942 18.7476008 1630 1593.34757 1580.31855
943 18.756896 1567 1594.51971 1578.9036
944 18.7661912 1584 1596.45317 1577.49071
945 18.7754864 1608 1599.39738 1576.07987
946 18.7847816 1630 1603.68298 1574.67107
947 18.7940768 1601 1609.74429 1573.26432
948 18.803372 1693 1618.13911 1571.85961
949 18.8126672 1578 1629.54495 1570.45693
950 18.8219624 1649 1644.67134 1569.05629
951 18.8312576 1618 1663.94409 1567.65767
952 18.8405528 1673 1686.74474 1566.26108
953 18.849848 1696 1710.21182 1564.8665
954 18.8591432 1747 1728.55156 1563.47395
955 18.8684384 1705 1735.01601 1562.08341
956 18.8777336 1777 1727.29026 1560.69488
957 18.8870288 1650 1710.86819 1559.30836
958 18.896324 1684 1693.98598 1557.92384
959 18.9056192 1612 1679.76049 1556.54131
960 18.9149144 1735 1665.45489 1555.16079
961 18.9242096 1633 1647.82739 1553.78226
962 18.9335048 1632 1627.51354 1552.40571
963 18.9428 1590 1608.09343 1551.03116
964 18.9520952 1582 1592.30277 1549.65858
965 18.9613904 1607 1580.54222 1548.28798
966 18.9706856 1586 1571.93737 1546.91936
967 18.9799808 1615 1565.48583 1545.55271
968 18.989276 1545 1560.45295 1544.18803
969 18.9985712 1481 1556.3655 1542.82531
970 19.0078664 1568 1552.92556 1541.46455
971 19.0171616 1558 1549.94262 1540.10575
972 19.0264568 1587 1547.29143 1538.7489
973 19.035752 1548 1544.88719 1537.394
974 19.0450472 1536 1542.67089 1536.04105
975 19.0543424 1603 1540.60042 1534.69005
976 19.0636376 1600 1538.64505 1533.34098
977 19.0729328 1518 1536.78192 1531.99385
978 19.082228 1540 1534.99373 1530.64866
979 19.0915232 1584 1533.26714 1529.30539
980 19.1008184 1548 1531.59179 1527.96405
981 19.1101136 1513 1529.95946 1526.62464
982 19.1194088 1472 1528.36361 1525.28714
983 19.128704 1583 1526.79896 1523.95156
984 19.1379992 1551 1525.26121 1522.61789
985 19.1472944 1560 1523.74684 1521.28613
986 19.1565896 1498 1522.25299 1519.95628
987 19.1658848 1547 1520.77733 1518.62833
988 19.17518 1550 1519.31799 1517.30228
989 19.1844752 1559 1517.87355 1515.97813
990 19.1937704 1603 1516.44304 1514.65587
991 19.2030656 1483 1515.02597 1513.3355
992 19.2123608 1498 1513.62258 1512.01701
993 19.221656 1548 1512.23413 1510.70041
994 19.2309512 1507 1510.86383 1509.38569
995 19.2402464 1527 1509.51916 1508.07284
996 19.2495416 1516 1508.21551 1506.76186
997 19.2588368 1536 1506.97127 1505.45276
998 19.268132 1532 1505.77499 1504.14552
999 19.2774272 1566 1504.54973 1502.84015
1000 19.2867224 1498 1503.24138 1501.53663
1001 19.2960176 1480 1501.90193 1500.23497
1002 19.3053128 1542 1500.56331 1498.93516
1003 19.314608 1568 1499.22951 1497.63721
1004 19.3239032 1567 1497.90023 1496.3411
1005 19.3331984 1591 1496.5752 1495.04683
1006 19.3424936 1533 1495.25421 1493.75441
1007 19.3517888 1525 1493.9371 1492.46382
1008 19.361084 1526 1492.62372 1491.17506
1009 19.3703792 1461 1491.31392 1489.88814
1010 19.3796744 1518 1490.00757 1488.60304
1011 19.3889696 1439 1488.70457 1487.31977
1012 19.3982648 1525 1487.40479 1486.03832
1013 19.40756 1502 1486.10815 1484.75868
1014 19.4168552 1528 1484.81456 1483.48086
1015 19.4261504 1487 1483.52393 1482.20485
1016 19.4354456 1496 1482.2362 1480.93065
1017 19.4447408 1530 1480.95129 1479.65826
1018 19.454036 1549 1479.66913 1478.38767
1019 19.4633312 1530 1478.38968 1477.11887
1020 19.4726264 1442 1477.11287 1475.85187
1021 19.4819216 1454 1475.83866 1474.58667
1022 19.4912168 1452 1474.56701 1473.32325
1023 19.500512 1450 1473.29786 1472.06162
1024 19.5098072 1418 1472.03118 1470.80177
1025 19.5191024 1504 1470.76693 1469.54371
1026 19.5283976 1471 1469.50507 1468.28742
1027 19.5376928 1436 1468.24558 1467.0329
1028 19.546988 1495 1466.98843 1465.78016
1029 19.5562832 1439 1465.73358 1464.52918
1030 19.5655784 1462 1464.48101 1463.27997
1031 19.5748736 1470 1463.2307 1462.03252
1032 19.5841688 1421 1461.98262 1460.78682
1033 19.593464 1537 1460.73675 1459.54289
1034 19.6027592 1504 1459.49308 1458.3007
1035 19.6120544 1437 1458.25157 1457.06026
1036 19.6213496 1469 1457.01222 1455.82158
1037 19.6306448 1489 1455.775 1454.58463
1038 19.63994 1453 1454.53991 1453.34942
1039 19.6492352 1535 1453.30692 1452.11595
1040 19.6585304 1455 1452.07602 1450.88422
1041 19.6678256 1507 1450.84721 1449.65422
1042 19.6771208 1473 1449.62045 1448.42594
1043 19.686416 1432 1448.39576 1447.19939
1044 19.6957112 1485 1447.1731 1445.97457
1045 19.7050064 1423 1445.95248 1444.75146
1046 19.7143016 1507 1444.73388 1443.53006
1047 19.7235968 1463 1443.51729 1442.31039
1048 19.732892 1435 1442.30271 1441.09242
1049 19.7421872 1436 1441.09012 1439.87616
1050 19.7514824 1472 1439.87952 1438.6616
1051 19.7607776 1468 1438.6709 1437.44874
1052 19.7700728 1456 1437.46425 1436.23759
1053 19.779368 1516 1436.25957 1435.02813
1054 19.7886632 1451 1435.05684 1433.82036
1055 19.7979584 1440 1433.85608 1432.61428
1056 19.8072536 1449 1432.65725 1431.40989
1057 19.8165488 1481 1431.46037 1430.20718
1058 19.825844 1439 1430.26543 1429.00615
1059 19.8351392 1443 1429.07242 1427.8068
1060 19.8444344 1468 1427.88134 1426.60913
1061 19.8537296 1448 1426.6922 1425.41313
1062 19.8630248 1452 1425.50501 1424.2188
1063 19.87232 1460 1424.31985 1423.02613
1064 19.8816152 1445 1423.13681 1421.83513
1065 19.8909104 1391 1421.95609 1420.64579
1066 19.9002056 1401 1420.77799 1419.4581
1067 19.9095008 1432 1419.60302 1418.27208
1068 19.918796 1413 1418.43198 1417.0877
1069 19.9280912 1392 1417.26617 1415.90497
1070 19.9373864 1421 1416.10783 1414.72389
1071 19.9466816 1424 1414.961 1413.54446
1072 19.9559768 1387 1413.83395 1412.36666
1073 19.965272 1352 1412.74283 1411.19051
1074 19.9745672 1399 1411.70679 1410.01598
1075 19.9838624 1434 1410.71515 1408.8431
1076 19.9931576 1417 1409.69152 1407.67184
1077 20.0024528 1385 1408.58159 1406.5022
1078 20.011748 1445 1407.43659 1405.33419
1079 20.0210432 1413 1406.2886 1404.16781
1080 20.0303384 1368 1405.1424 1403.00304
1081 20.0396336 1443 1403.9982 1401.83989
1082 20.0489288 1441 1402.85599 1400.67835
1083 20.058224 1430 1401.71578 1399.51842
1084 20.0675192 1364 1400.57757 1398.36009
1085 20.0768144 1352 1399.44137 1397.20338
1086 20.0861096 1368 1398.30717 1396.04826
1087 20.0954048 1446 1397.17499 1394.89474
1088 20.1047 1371 1396.04482 1393.74282
1089 20.1139952 1429 1394.91667 1392.5925
1090 20.1232904 1478 1393.79054 1391.44376
1091 20.1325856 1468 1392.66645 1390.29661
1092 20.1418808 1364 1391.54439 1389.15105
1093 20.151176 1376 1390.42437 1388.00707
1094 20.1604712 1371 1389.3064 1386.86468
1095 20.1697664 1363 1388.19048 1385.72386
1096 20.1790616 1406 1387.07663 1384.58461
1097 20.1883568 1377 1385.96487 1383.44694
1098 20.197652 1343 1384.85528 1382.31083
1099 20.2069472 1470 1383.74798 1381.17629
1100 20.2162424 1355 1382.64317 1380.04332
1101 20.2255376 1422 1381.54123 1378.91191
1102 20.2348328 1356 1380.4427 1377.78205
1103 20.244128 1384 1379.34854 1376.65376
1104 20.2534232 1303 1378.26031 1375.52701
1105 20.2627184 1377 1377.1807 1374.40182
1106 20.2720136 1397 1376.11483 1373.27817
1107 20.2813088 1427 1375.07372 1372.15608
1108 20.290604 1342 1374.07887 1371.03552
1109 20.2998992 1389 1373.14962 1369.9165
1110 20.3091944 1389 1372.24854 1368.79902
1111 20.3184896 1378 1371.26572 1367.68308
1112 20.3277848 1388 1370.21294 1366.56867
1113 20.33708 1380 1369.14251 1365.45579
1114 20.3463752 1380 1368.0723 1364.34443
1115 20.3556704 1423 1367.00434 1363.2346
1116 20.3649656 1354 1365.9387 1362.1263
1117 20.3742608 1359 1364.87541 1361.01951
1118 20.383556 1374 1363.81447 1359.91424
1119 20.3928512 1336 1362.75592 1358.81048
1120 20.4021464 1331 1361.69976 1357.70824
1121 20.4114416 1442 1360.64602 1356.6075
1122 20.4207368 1369 1359.59471 1355.50827
1123 20.430032 1406 1358.54586 1354.41055
1124 20.4393272 1432 1357.49949 1353.31432
1125 20.4486224 1441 1356.45562 1352.2196
1126 20.4579176 1469 1355.41428 1351.12637
1127 20.4672128 1368 1354.37549 1350.03464
1128 20.476508 1340 1353.33927 1348.94439
1129 20.4858032 1365 1352.30565 1347.85564
1130 20.4950984 1440 1351.27466 1346.76837
1131 20.5043936 1334 1350.24633 1345.68259
1132 20.5136888 1397 1349.22068 1344.59829
1133 20.522984 1338 1348.19775 1343.51546
1134 20.5322792 1361 1347.17757 1342.43412
1135 20.5415744 1366 1346.16018 1341.35424
1136 20.5508696 1343 1345.14559 1340.27584
1137 20.5601648 1288 1344.13387 1339.19891
1138 20.56946 1364 1343.12503 1338.12344
1139 20.5787552 1371 1342.11911 1337.04944
1140 20.5880504 1319 1341.11617 1335.9769
1141 20.5973456 1366 1340.11624 1334.90582
1142 20.6066408 1358 1339.11936 1333.83619
1143 20.615936 1332 1338.12558 1332.76802
1144 20.6252312 1349 1337.13494 1331.7013
1145 20.6345264 1417 1336.14749 1330.63603
1146 20.6438216 1357 1335.16328 1329.57221
1147 20.6531168 1339 1334.18234 1328.50983
1148 20.662412 1360 1333.20474 1327.44889
1149 20.6717072 1376 1332.23049 1326.38939
1150 20.6810024 1444 1331.25965 1325.33133
1151 20.6902976 1316 1330.29223 1324.27471
1152 20.6995928 1370 1329.32823 1323.21951
1153 20.708888 1300 1328.36759 1322.16575
1154 20.7181832 1270 1327.41013 1321.11341
1155 20.7274784 1285 1326.45554 1320.0625
1156 20.7367736 1265 1325.50359 1319.01301
1157 20.7460688 1339 1324.5549 1317.96494
1158 20.755364 1397 1323.61158 1316.91829
1159 20.7646592 1401 1322.67453 1315.87305
1160 20.7739544 1311 1321.74264 1314.82923
1161 20.7832496 1290 1320.81525 1313.78682
1162 20.7925448 1331 1319.89232 1312.74582
1163 20.80184 1357 1318.97395 1311.70622
1164 20.8111352 1272 1318.06024 1310.66803
1165 20.8204304 1365 1317.15132 1309.63123
1166 20.8297256 1324 1316.2473 1308.59584
1167 20.8390208 1293 1315.34832 1307.56184
1168 20.848316 1301 1314.45451 1306.52924
1169 20.8576112 1312 1313.56601 1305.49803
1170 20.8669064 1379 1312.68298 1304.46821
1171 20.8762016 1312 1311.80557 1303.43978
1172 20.8854968 1310 1310.93394 1302.41273
1173 20.894792 1331 1310.06827 1301.38707
1174 20.9040872 1282 1309.20875 1300.36278
1175 20.9133824 1322 1308.3556 1299.33987
1176 20.9226776 1349 1307.50906 1298.31834
1177 20.9319728 1314 1306.66949 1297.29818
1178 20.941268 1285 1305.83729 1296.2794
1179 20.9505632 1288 1305.01307 1295.26198
1180 20.9598584 1267 1304.19763 1294.24593
1181 20.9691536 1331 1303.39217 1293.23124
1182 20.9784488 1259 1302.59853 1292.21792
1183 20.987744 1318 1301.81972 1291.20595
1184 20.9970392 1238 1301.06118 1290.19535
1185 21.0063344 1340 1300.33433 1289.1861
1186 21.0156296 1308 1299.66112 1288.1782
1187 21.0249248 1293 1299.0614 1287.17165
1188 21.03422 1286 1298.49797 1286.16645
1189 21.0435152 1334 1297.861 1285.1626
1190 21.0528104 1281 1297.16308 1284.16009
1191 21.0621056 1349 1296.45685 1283.15892
1192 21.0714008 1291 1295.76053 1282.15909
1193 21.080696 1353 1295.07662 1281.1606
1194 21.0899912 1308 1294.40574 1280.16345
1195 21.0992864 1306 1293.74852 1279.16762
1196 21.1085816 1327 1293.10557 1278.17313
1197 21.1178768 1322 1292.4776 1277.17997
1198 21.127172 1346 1291.86532 1276.18813
1199 21.1364672 1218 1291.26951 1275.19762
1200 21.1457624 1297 1290.69103 1274.20843
1201 21.1550576 1262 1290.13075 1273.22056
1202 21.1643528 1308 1289.58963 1272.23401
1203 21.173648 1286 1289.06872 1271.24877
1204 21.1829432 1323 1288.5691 1270.26484
1205 21.1922384 1233 1288.09198 1269.28223
1206 21.2015336 1338 1287.63863 1268.30092
1207 21.2108288 1253 1287.21042 1267.32093
1208 21.220124 1328 1286.80886 1266.34223
1209 21.2294192 1216 1286.43553 1265.36484
1210 21.2387144 1276 1286.09218 1264.38875
1211 21.2480096 1316 1285.78068 1263.41396
1212 21.2573048 1336 1285.50307 1262.44046
1213 21.2666 1284 1285.26154 1261.46826
1214 21.2758952 1304 1285.05849 1260.49734
1215 21.2851904 1269 1284.8965 1259.52772
1216 21.2944856 1335 1284.77836 1258.55939
1217 21.3037808 1294 1284.70709 1257.59234
1218 21.313076 1229 1284.68586 1256.62657
1219 21.3223712 1368 1284.71803 1255.66208
1220 21.3316664 1280 1284.80742 1254.69888
1221 21.3409616 1302 1284.95912 1253.73695
1222 21.3502568 1325 1285.18013 1252.77629
1223 21.359552 1289 1285.47683 1251.81691
1224 21.3688472 1309 1285.85409 1250.8588
1225 21.3781424 1350 1286.31797 1249.90195
1226 21.3874376 1224 1286.87585 1248.94638
1227 21.3967328 1271 1287.53611 1247.99206
1228 21.406028 1342 1288.30813 1247.03901
1229 21.4153232 1266 1289.20242 1246.08722
1230 21.4246184 1262 1290.23078 1245.13669
1231 21.4339136 1232 1291.40647 1244.18741
1232 21.4432088 1242 1292.74451 1243.23939
1233 21.452504 1340 1294.26189 1242.29261
1234 21.4617992 1294 1295.97792 1241.34709
1235 21.4710944 1287 1297.91466 1240.40282
1236 21.4803896 1313 1300.09734 1239.45979
1237 21.4896848 1280 1302.55498 1238.51801
1238 21.49898 1279 1305.32107 1237.57746
1239 21.5082752 1236 1308.43447 1236.63816
1240 21.5175704 1275 1311.94043 1235.70009
1241 21.5268656 1346 1315.89198 1234.76326
1242 21.5361608 1292 1320.35156 1233.82766
1243 21.545456 1305 1325.39313 1232.8933
1244 21.5547512 1286 1331.1049 1231.96016
1245 21.5640464 1270 1337.59278 1231.02825
1246 21.5733416 1298 1344.98491 1230.09757
1247 21.5826368 1377 1353.43766 1229.16811
1248 21.591932 1334 1363.1436 1228.23987
1249 21.6012272 1329 1374.34233 1227.31285
1250 21.6105224 1364 1387.3355 1226.38704
1251 21.6198176 1345 1402.50787 1225.46246
1252 21.6291128 1345 1420.35759 1224.53908
1253 21.638408 1411 1441.54063 1223.61692
1254 21.6477032 1402 1466.9368 1222.69597
1255 21.6569984 1440 1497.74775 1221.77622
1256 21.6662936 1418 1535.63831 1220.85768
1257 21.6755888 1497 1582.93017 1219.94035
1258 21.684884 1558 1642.8534 1219.02421
1259 21.6941792 1661 1719.86641 1218.10928
1260 21.7034744 1617 1820.07255 1217.19554
1261 21.7127696 1824 1951.77828 1216.283
1262 21.7220648 2031 2126.23489 1215.37165
1263 21.73136 2140 2358.56293 1214.46149
1264 21.7406552 2570 2668.71051 1213.55253
1265 21.7499504 2897 3081.85262 1212.64475
1266 21.7592456 3538 3626.41185 1211.73815
1267 21.7685408 4177 4324.98543 1210.83274
1268 21.777836 4821 5169.27358 1209.92852
1269 21.7871312 5654 6073.36908 1209.02547
1270 21.7964264 6342 6832.78092 1208.1236
1271 21.8057216 6601 7176.67965 1207.22291
1272 21.8150168 6732 6972.53375 1206.32339
1273 21.824312 6570 6404.25531 1205.42505
1274 21.8336072 6194 5829.24086 1204.52787
1275 21.8429024 5622 5448.70302 1203.63187
1276 21.8521976 4889 5200.96777 1202.73703
1277 21.8614928 4487 4896.65413 1201.84336
1278 21.870788 4000 4408.88456 1200.95085
1279 21.8800832 3644 3783.1283 1200.0595
1280 21.8893784 3206 3170.96446 1199.1693
1281 21.8986736 2545 2679.68685 1198.28027
1282 21.9079688 2184 2324.85318 1197.39239
1283 21.917264 1809 2076.42788 1196.50567
1284 21.9265592 1615 1900.68815 1195.6201
1285 21.9358544 1566 1773.09254 1194.73568
1286 21.9451496 1423 1677.76596 1193.8524
1287 21.9544448 1455 1604.63881 1192.97027
1288 21.96374 1407 1547.22569 1192.08929
1289 21.9730352 1451 1501.23897 1191.20945
1290 21.9823304 1365 1463.76358 1190.33075
1291 21.9916256 1347 1432.76421 1189.45318
1292 22.0009208 1266 1406.78497 1188.57676
1293 22.010216 1303 1384.76157 1187.70147
1294 22.0195112 1301 1365.90084 1186.82731
1295 22.0288064 1284 1349.60139 1185.95429
1296 22.0381016 1335 1335.40018 1185.08239
1297 22.0473968 1264 1322.93576 1184.21162
1298 22.056692 1253 1311.92248 1183.34198
1299 22.0659872 1270 1302.13203 1182.47346
1300 22.0752824 1327 1293.38014 1181.60607
1301 22.0845776 1212 1285.51663 1180.73979
1302 22.0938728 1215 1278.41816 1179.87464
1303 22.103168 1218 1271.98261 1179.0106
1304 22.1124632 1264 1266.12484 1178.14767
1305 22.1217584 1259 1260.77343 1177.28586
1306 22.1310536 1255 1255.8681 1176.42516
1307 22.1403488 1239 1251.35771 1175.56557
1308 22.149644 1289 1247.19866 1174.70709
1309 22.1589392 1225 1243.35362 1173.84971
1310 22.1682344 1278 1239.79047 1172.99344
1311 22.1775296 1242 1236.48153 1172.13827
1312 22.1868248 1268 1233.4028 1171.2842
1313 22.19612 1282 1230.53349 1170.43123
1314 22.2054152 1287 1227.85548 1169.57936
1315 22.2147104 1293 1225.353 1168.72858
1316 22.2240056 1160 1223.0123 1167.8789
1317 22.2333008 1190 1220.82135 1167.03031
1318 22.242596 1268 1218.76967 1166.18281
1319 22.2518912 1224 1216.84813 1165.3364
1320 22.2611864 1241 1215.04876 1164.49107
1321 22.2704816 1208 1213.36469 1163.64683
1322 22.2797768 1180 1211.78997 1162.80367
1323 22.289072 1228 1210.31951 1161.9616
1324 22.2983672 1144 1208.94901 1161.1206
1325 22.3076624 1221 1207.67489 1160.28068
1326 22.3169576 1274 1206.49423 1159.44184
1327 22.3262528 1168 1205.40473 1158.60407
1328 22.335548 1174 1204.4047 1157.76738
1329 22.3448432 1205 1203.49301 1156.93175
1330 22.3541384 1191 1202.66908 1156.0972
1331 22.3634336 1196 1201.93287 1155.26371
1332 22.3727288 1209 1201.28491 1154.43129
1333 22.382024 1188 1200.72626 1153.59994
1334 22.3913192 1181 1200.25854 1152.76964
1335 22.4006144 1204 1199.88397 1151.94041
1336 22.4099096 1225 1199.60539 1151.11224
1337 22.4192048 1162 1199.42627 1150.28512
1338 22.4285 1225 1199.3508 1149.45906
1339 22.4377952 1143 1199.38394 1148.63406
1340 22.4470904 1145 1199.53147 1147.8101
1341 22.4563856 1168 1199.8001 1146.9872
1342 22.4656808 1228 1200.19756 1146.16534
1343 22.474976 1231 1200.73272 1145.34454
1344 22.4842712 1205 1201.41577 1144.52478
1345 22.4935664 1257 1202.25833 1143.70606
1346 22.5028616 1233 1203.27374 1142.88839
1347 22.5121568 1232 1204.47721 1142.07175
1348 22.521452 1247 1205.88621 1141.25616
1349 22.5307472 1184 1207.52076 1140.4416
1350 22.5400424 1235 1209.40389 1139.62808
1351 22.5493376 1203 1211.56211 1138.81559
1352 22.5586328 1229 1214.02612 1138.00414
1353 22.567928 1201 1216.83149 1137.19371
1354 22.5772232 1207 1220.01966 1136.38432
1355 22.5865184 1217 1223.63908 1135.57595
1356 22.5958136 1227 1227.74667 1134.76861
1357 22.6051088 1172 1232.40967 1133.96229
1358 22.614404 1225 1237.70793 1133.157
1359 22.6236992 1237 1243.73686 1132.35272
1360 22.6329944 1208 1250.61128 1131.54947
1361 22.6422896 1258 1258.47034 1130.74723
1362 22.6515848 1220 1267.48416 1129.94601
1363 22.66088 1199 1277.86253 1129.14581
1364 22.6701752 1241 1289.86686 1128.34661
1365 22.6794704 1244 1303.82661 1127.54843
1366 22.6887656 1264 1320.16232 1126.75126
1367 22.6980608 1286 1339.41876 1125.9551
1368 22.707356 1304 1362.31328 1125.15994
1369 22.7166512 1313 1389.80808 1124.36579
1370 22.7259464 1324 1423.21848 1123.57264
1371 22.7352416 1345 1464.37288 1122.78049
1372 22.7445368 1488 1515.83821 1121.98934
1373 22.753832 1425 1581.2201 1121.19919
1374 22.7631272 1593 1665.54758 1120.41004
1375 22.7724224 1685 1775.76944 1119.62189
1376 22.7817176 1764 1921.41351 1118.83472
1377 22.7910128 2008 2115.45454 1118.04855
1378 22.800308 2281 2375.37215 1117.26337
1379 22.8096032 2690 2724.16047 1116.47918
1380 22.8188984 2991 3190.39667 1115.69598
1381 22.8281936 3649 3804.70261 1114.91376
1382 22.8374888 4352 4585.93202 1114.13253
1383 22.846784 5262 5505.74459 1113.35228
1384 22.8560792 5764 6430.36968 1112.57301
1385 22.8653744 6193 7093.32704 1111.79472
1386 22.8746696 6663 7218.35236 1111.01741
1387 22.8839648 6867 6789.2878 1110.24108
1388 22.89326 6705 6129.84873 1109.46572
1389 22.9025552 6042 5597.89169 1108.69133
1390 22.9118504 5416 5305.36315 1107.91792
1391 22.9211456 4777 5124.34037 1107.14548
1392 22.9304408 4313 4842.22019 1106.374
1393 22.939736 4032 4342.97239 1105.6035
1394 22.9490312 3723 3701.97236 1104.83396
1395 22.9583264 3116 3085.01478 1104.06538
1396 22.9676216 2466 2594.53611 1103.29777
1397 22.9769168 2064 2240.63698 1102.53112
1398 22.986212 1800 1992.09783 1101.76543
1399 22.9955072 1574 1815.57547 1101.00069
1400 23.0048024 1436 1686.94001 1100.23691
1401 23.0140976 1462 1590.53323 1099.47409
1402 23.0233928 1321 1516.37704 1098.71223
1403 23.032688 1312 1458.01722 1097.95131
1404 23.0419832 1362 1411.17114 1097.19135
1405 23.0512784 1297 1372.91824 1096.43233
1406 23.0605736 1271 1341.21413 1095.67426
1407 23.0698688 1221 1314.59324 1094.91714
1408 23.079164 1313 1291.98222 1094.16097
1409 23.0884592 1169 1272.57986 1093.40574
1410 23.0977544 1174 1255.77783 1092.65145
1411 23.1070496 1226 1241.10732 1091.89809
1412 23.1163448 1173 1228.2022 1091.14568
1413 23.12564 1096 1216.77329 1090.39421
1414 23.1349352 1136 1206.59028 1089.64367
1415 23.1442304 1168 1197.46912 1088.89407
1416 23.1535256 1090 1189.26493 1088.1454
1417 23.1628208 1127 1181.8701 1087.39766
1418 23.172116 1184 1175.201 1086.65085
1419 23.1814112 1136 1169.13908 1085.90497
1420 23.1907064 1116 1163.51218 1085.16002
1421 23.2000016 1159 1158.27697 1084.41599
1422 23.2092968 1205 1153.42355 1083.67289
1423 23.218592 1104 1148.91865 1082.93071
1424 23.2278872 1132 1144.72446 1082.18945
1425 23.2371824 1147 1140.80751 1081.44912
1426 23.2464776 1116 1137.13871 1080.7097
1427 23.2557728 1099 1133.69277 1079.97119
1428 23.265068 1127 1130.44754 1079.23361
1429 23.2743632 1180 1127.38362 1078.49694
1430 23.2836584 1136 1124.48389 1077.76118
1431 23.2929536 1184 1121.73325 1077.02633
1432 23.3022488 1162 1119.11833 1076.29239
1433 23.311544 1145 1116.62722 1075.55936
1434 23.3208392 1120 1114.24932 1074.82724
1435 23.3301344 1109 1111.97516 1074.09602
1436 23.3394296 1121 1109.79625 1073.36571
1437 23.3487248 1081 1107.70495 1072.6363
1438 23.35802 1097 1105.69441 1071.90779
1439 23.3673152 1100 1103.75844 1071.18019
1440 23.3766104 1061 1101.89143 1070.45348
1441 23.3859056 1043 1100.08831 1069.72766
1442 23.3952008 1060 1098.34448 1069.00275
1443 23.404496 1081 1096.65575 1068.27873
1444 23.4137912 1051 1095.01829 1067.5556
1445 23.4230864 1148 1093.42864 1066.83336
1446 23.4323816 1112 1091.8836 1066.11202
1447 23.4416768 1046 1090.38026 1065.39156
1448 23.450972 1052 1088.91596 1064.67199
1449 23.4602672 1049 1087.48827 1063.95331
1450 23.4695624 1108 1086.09497 1063.23551
1451 23.4788576 1077 1084.73401 1062.51859
1452 23.4881528 1097 1083.40333 1061.80256
1453 23.497448 1131 1082.10096 1061.08741
1454 23.5067432 1067 1080.82537 1060.37314
1455 23.5160384 1062 1079.57513 1059.65974
1456 23.5253336 1037 1078.34882 1058.94722
1457 23.5346288 1078 1077.14515 1058.23558
1458 23.543924 1046 1075.96289 1057.52481
1459 23.5532192 990 1074.80092 1056.81491
1460 23.5625144 1106 1073.65818 1056.10589
1461 23.5718096 1106 1072.53369 1055.39773
1462 23.5811048 1076 1071.42654 1054.69044
1463 23.5904 1052 1070.33586 1053.98402
1464 23.5996952 1094 1069.26085 1053.27847
1465 23.6089904 1101 1068.20077 1052.57378
1466 23.6182856 1058 1067.1549 1051.86995
1467 23.6275808 1079 1066.12256 1051.16699
1468 23.636876 1053 1065.10307 1050.46488
1469 23.6461712 1088 1064.09574 1049.76364
1470 23.6554664 1080 1063.09984 1049.06325
1471 23.6647616 1082 1062.11456 1048.36372
1472 23.6740568 1021 1061.13894 1047.66504
1473 23.683352 1121 1060.17174 1046.96722
1474 23.6926472 994 1059.21128 1046.27025
1475 23.7019424 1077 1058.25501 1045.57413
1476 23.7112376 1077 1057.29867 1044.87887
1477 23.7205328 1056 1056.33387 1044.18445
1478 23.729828 1059 1055.34468 1043.49087
1479 23.7391232 1070 1054.31244 1042.79815
1480 23.7484184 1048 1053.24838 1042.10626
1481 23.7577136 1108 1052.22859 1041.41522
1482 23.7670088 1053 1051.30602 1040.72503
1483 23.776304 1040 1050.42795 1040.03567
1484 23.7855992 1055 1049.56159 1039.34715
1485 23.7948944 1080 1048.7019 1038.65948
1486 23.8041896 1091 1047.84844 1037.97263
1487 23.8134848 1112 1047.00103 1037.28663
1488 23.82278 997 1046.15951 1036.60146
1489 23.8320752 1117 1045.32378 1035.91712
1490 23.8413704 1033 1044.49385 1035.23361
1491 23.8506656 1077 1043.6699 1034.55093
1492 23.8599608 1051 1042.85238 1033.86909
1493 23.869256 1097 1042.04217 1033.18807
1494 23.8785512 1069 1041.24107 1032.50787
1495 23.8878464 997 1040.45262 1031.8285
1496 23.8971416 1094 1039.685 1031.14996
1497 23.9064368 1076 1038.95651 1030.47224
1498 23.915732 1032 1038.28792 1029.79534
1499 23.9250272 1018 1037.64785 1029.11926
1500 23.9343224 1103 1036.93757 1028.444
1501 23.9436176 1046 1036.17606 1027.76956
1502 23.9529128 1126 1035.40577 1027.09593
1503 23.962208 1006 1034.63832 1026.42312
1504 23.9715032 1071 1033.8746 1025.75112
1505 23.9807984 1046 1033.11454 1025.07994
1506 23.9900936 1058 1032.35806 1024.40957
1507 23.9993888 1022 1031.60508 1023.74001
1508 24.008684 1028 1030.85554 1023.07125
1509 24.0179792 1062 1030.10934 1022.40331
1510 24.0272744 1074 1029.36643 1021.73617
1511 24.0365696 981 1028.62674 1021.06984
1512 24.0458648 1047 1027.8902 1020.40431
1513 24.05516 999 1027.15676 1019.73958
1514 24.0644552 1002 1026.42635 1019.07565
1515 24.0737504 995 1025.69893 1018.41253
1516 24.0830456 1025 1024.97443 1017.7502
1517 24.0923408 1005 1024.25281 1017.08868
1518 24.101636 1033 1023.53401 1016.42795
1519 24.1109312 1032 1022.818 1015.76801
1520 24.1202264 1012 1022.10473 1015.10887
1521 24.1295216 1045 1021.39416 1014.45052
1522 24.1388168 1012 1020.68624 1013.79297
1523 24.148112 1057 1019.98094 1013.1362
1524 24.1574072 1012 1019.27823 1012.48023
1525 24.1667024 1062 1018.57806 1011.82504
1526 24.1759976 1032 1017.8804 1011.17064
1527 24.1852928 997 1017.18523 1010.51702
1528 24.194588 1013 1016.49251 1009.86419
1529 24.2038832 1047 1015.80222 1009.21215
1530 24.2131784 995 1015.11432 1008.56088
1531 24.2224736 1047 1014.42878 1007.9104
1532 24.2317688 1031 1013.74555 1007.2607
1533 24.241064 961 1013.06455 1006.61177
1534 24.2503592 1023 1012.38564 1005.96362
1535 24.2596544 992 1011.70862 1005.31625
1536 24.2689496 1029 1011.03317 1004.66966
1537 24.2782448 973 1010.35878 1004.02384
1538 24.28754 990 1009.68467 1003.37879
1539 24.2968352 1005 1009.00954 1002.73451
1540 24.3061304 1012 1008.33124 1002.091
1541 24.3154256 1021 1007.64583 1001.44826
1542 24.3247208 997 1006.94527 1000.8063
1543 24.334016 1011 1006.21387 1000.16509
1544 24.3433112 969 1005.43316 999.524656
1545 24.3526064 977 1004.61457 998.884984
1546 24.3619016 1014 1003.83448 998.246075
1547 24.3711968 976 1003.14633 997.607929
1548 24.380492 1001 1002.4978 996.970543
1549 24.3897872 1089 1001.85636 996.333918
1550 24.3990824 975 1001.21721 995.698052
1551 24.4083776 958 1000.58014 995.062943
1552 24.4176728 990 999.945145 994.428591
1553 24.426968 1004 999.31223 993.794994
1554 24.4362632 984 998.681398 993.162151
1555 24.4455584 1056 998.052649 992.530061
1556 24.4548536 957 997.42599 991.898724
1557 24.4641488 1017 996.801425 991.268137
1558 24.473444 1065 996.17896 990.6383
1559 24.4827392 980 995.558604 990.009211
1560 24.4920344 1004 994.940366 989.38087
1561 24.5013296 1001 994.324254 988.753275
1562 24.5106248 1016 993.710281 988.126426
1563 24.51992 981 993.098459 987.50032
1564 24.5292152 1012 992.488801 986.874957
1565 24.5385104 957 991.881322 986.250336
1566 24.5478056 962 991.276039 985.626456
1567 24.5571008 984 990.672969 985.003315
1568 24.566396 991 990.07213 984.380913
1569 24.5756912 1020 989.473544 983.759248
1570 24.5849864 1019 988.877232 983.138319
1571 24.5942816 1017 988.283217 982.518126
1572 24.6035768 1006 987.691524 981.898666
1573 24.612872 1014 987.102179 981.279939
1574 24.6221672 928 986.515211 980.661944
1575 24.6314624 996 985.93065 980.04468
1576 24.6407576 1036 985.348526 979.428145
1577 24.6500528 944 984.768873 978.812339
1578 24.659348 930 984.191727 978.19726
1579 24.6686432 965 983.617125 977.582907
1580 24.6779384 1020 983.045107 976.969279
1581 24.6872336 1022 982.475713 976.356376
1582 24.6965288 945 981.908989 975.744196
1583 24.705824 1000 981.344978 975.132737
1584 24.7151192 976 980.783723 974.522
1585 24.7244144 966 980.225251 973.911982
1586 24.7337096 998 979.669557 973.302683
1587 24.7430048 907 979.116584 972.694101
1588 24.7523 949 978.566189 972.086236
1589 24.7615952 993 978.0181 971.479086
1590 24.7708904 1014 977.471834 970.872651
1591 24.7801856 993 976.926558 970.266929
1592 24.7894808 982 976.380836 969.661919
1593 24.798776 955 975.832118 969.057621
1594 24.8080712 908 975.275516 968.454032
1595 24.8173664 919 974.700283 967.851152
1596 24.8266616 968 974.085443 967.248981
1597 24.8359568 913 973.412864 966.647516
1598 24.845252 947 972.722106 966.046757
1599 24.8545472 984 972.123615 965.446703
1600 24.8638424 938 971.600781 964.847353
1601 24.8731376 1030 971.101098 964.248706
1602 24.8824328 1023 970.607514 963.65076
1603 24.891728 956 970.118288 963.053514
1604 24.9010232 972 969.633492 962.456968
1605 24.9103184 995 969.153275 961.861121
1606 24.9196136 936 968.67779 961.265971
1607 24.9289088 943 968.207202 960.671517
1608 24.938204 946 967.741684 960.077759
1609 24.9474992 936 967.281419 959.484695
1610 24.9567944 912 966.826603 958.892324
1611 24.9660896 999 966.377439 958.300646
1612 24.9753848 1015 965.934148 957.709659
1613 24.98468 1014 965.496961 957.119362
1614 24.9939752 1031 965.066123 956.529754
1615 25.0032704 925 964.641898 955.940834
1616 25.0125656 927 964.224565 955.352601
1617 25.0218608 946 963.814422 954.765055
1618 25.031156 956 963.411786 954.178193
1619 25.0404512 1007 963.016999 953.592015
1620 25.0497464 982 962.630424 953.006521
1621 25.0590416 967 962.252455 952.421708
1622 25.0683368 996 961.883512 951.837577
1623 25.077632 947 961.524048 951.254125
1624 25.0869272 953 961.174556 950.671352
1625 25.0962224 956 960.835568 950.089258
1626 25.1055176 938 960.507662 949.50784
1627 25.1148128 974 960.19147 948.927098
1628 25.124108 975 959.887684 948.347031
1629 25.1334032 950 959.597069 947.767638
1630 25.1426984 922 959.320468 947.188917
1631 25.1519936 944 959.058824 946.610869
1632 25.1612888 954 958.813195 946.033492
1633 25.170584 944 958.584782 945.456784
1634 25.1798792 1030 958.374961 944.880746
1635 25.1891744 977 958.185325 944.305375
1636 25.1984696 993 958.017753 943.730671
1637 25.2077648 942 957.874495 943.156634
1638 25.21706 927 957.758304 942.583261
1639 25.2263552 971 957.672625 942.010552
1640 25.2356504 1030 957.621889 941.438506
1641 25.2449456 1004 957.611944 940.867123
1642 25.2542408 979 957.650677 940.2964
1643 25.263536 970 957.748865 939.726337
1644 25.2728312 910 957.921283 939.156933
1645 25.2821264 1028 958.188151 938.588188
1646 25.2914216 973 958.576973 938.020099
1647 25.3007168 1000 959.124731 937.452667
1648 25.310012 999 959.879854 936.88589
1649 25.3193072 954 960.901754 936.319767
1650 25.3286024 970 962.251596 935.754297
1651 25.3378976 1022 963.959581 935.18948
1652 25.3471928 999 965.94921 934.625314
1653 25.356488 959 967.93513 934.061798
1654 25.3657832 957 969.416562 933.498931
1655 25.3750784 971 969.924182 932.936713
1656 25.3843736 1005 969.474996 932.375143
1657 25.3936688 1013 968.790561 931.814219
1658 25.402964 971 968.554997 931.253941
1659 25.4122592 1048 968.908137 930.694307
1660 25.4215544 942 969.60354 930.135317
1661 25.4308496 974 970.238542 929.576969
1662 25.4401448 939 970.500211 929.019263
1663 25.44944 961 970.457724 928.462199
1664 25.4587352 982 970.537081 927.905774
1665 25.4680304 1011 971.003543 927.349987
1666 25.4773256 922 971.895426 926.794839
1667 25.4866208 1005 973.173015 926.240328
1668 25.495916 1004 974.793619 925.686453
1669 25.5052112 1028 976.733014 925.133214
1670 25.5145064 962 978.986694 924.580608
1671 25.5238016 977 981.565828 924.028636
1672 25.5330968 1011 984.493919 923.477296
1673 25.542392 975 987.805136 922.926588
1674 25.5516872 1015 991.543973 922.37651
1675 25.5609824 984 995.765922 921.827061
1676 25.5702776 976 1000.53898 921.278242
1677 25.5795728 1013 1005.946 920.73005
1678 25.588868 1076 1012.08797 920.182485
1679 25.5981632 996 1019.08844 919.635545
1680 25.6074584 1018 1027.09958 919.089231
1681 25.6167536 1057 1036.3103 918.543541
1682 25.6260488 999 1046.95733 917.998474
1683 25.635344 1028 1059.3407 917.454029
1684 25.6446392 1059 1073.84542 916.910206
1685 25.6539344 1107 1090.97267 916.367003
1686 25.6632296 1095 1111.38548 915.824419
1687 25.6725248 1088 1135.97701 915.282454
1688 25.68182 1040 1165.97426 914.741107
1689 25.6911152 1112 1203.09572 914.200376
1690 25.7004104 1127 1249.78539 913.660262
1691 25.7097056 1165 1309.543 913.120762
1692 25.7190008 1310 1387.36326 912.581877
1693 25.728296 1408 1490.30031 912.043604
1694 25.7375912 1514 1628.18645 911.505944
1695 25.7468864 1759 1814.51078 910.968896
1696 25.7561816 2087 2067.30856 910.432457
1697 25.7654768 2443 2409.40732 909.896629
1698 25.774772 2980 2865.98583 909.361409
1699 25.7840672 3539 3454.1747 908.826797
1700 25.7933624 4172 4155.11798 908.292792
1701 25.8026576 4556 4865.45497 907.759393
1702 25.8119528 5062 5370.6816 907.226599
1703 25.821248 5406 5444.00671 906.694409
1704 25.8305432 5214 5071.11475 906.162823
1705 25.8398384 5076 4514.52242 905.631839
1706 25.8491336 4694 4067.7273 905.101457
1707 25.8584288 4220 3846.45611 904.571676
1708 25.867724 3838 3794.77248 904.042494
1709 25.8770192 3493 3762.91279 903.513912
1710 25.8863144 3236 3592.81942 902.985928
1711 25.8956096 3075 3228.70115 902.458541
1712 25.9049048 2794 2760.07011 901.93175
1713 25.9142 2343 2318.9833 901.405555
1714 25.9234952 1948 1973.36089 900.879955
1715 25.9327904 1613 1724.47391 900.354948
1716 25.9420856 1433 1548.67503 899.830535
1717 25.9513808 1307 1422.81085 899.306713
1718 25.960676 1150 1330.40235 898.783483
1719 25.9699712 1151 1260.71565 898.260843
1720 25.9792664 1063 1206.84554 897.738792
1721 25.9885616 1019 1164.28152 897.217331
1722 25.9978568 1057 1130.00499 896.696457
1723 26.007152 1074 1101.94269 896.176169
1724 26.0164472 993 1078.63484 895.656468
1725 26.0257424 1033 1059.02984 895.137353
1726 26.0350376 970 1042.35436 894.618821
1727 26.0443328 947 1028.02913 894.100873
1728 26.053628 944 1015.61308 893.583508
1729 26.0629232 988 1004.76546 893.066725
1730 26.0722184 920 995.219743 892.550523
1731 26.0815136 1031 986.765381 892.034901
1732 26.0908088 967 979.235101 891.519858
1733 26.100104 978 972.496562 891.005393
1734 26.1093992 992 966.449199 890.491507
1735 26.1186944 1001 961.028859 889.978197
1736 26.1279896 1001 956.200111 889.465463
1737 26.1372848 1010 951.867195 888.953304
1738 26.14658 936 947.816644 888.44172
1739 26.1558752 953 943.988631 887.930709
1740 26.1651704 932 940.425396 887.42027
1741 26.1744656 960 937.123832 886.910404
1742 26.1837608 922 934.060113 886.401108
1743 26.193056 966 931.214487 885.892383
1744 26.2023512 930 928.576942 885.384227
1745 26.2116464 932 926.157139 884.87664
1746 26.2209416 885 923.980689 884.36962
1747 26.2302368 923 921.996806 883.863167
1748 26.239532 923 920.028555 883.35728
1749 26.2488272 938 918.071453 882.851959
1750 26.2581224 947 916.191193 882.347202
1751 26.2674176 910 914.402512 881.843008
1752 26.2767128 856 912.699294 881.339378
1753 26.286008 878 911.074474 880.836309
1754 26.2953032 931 909.521693 880.333802
1755 26.3045984 944 908.03524 879.831855
1756 26.3138936 944 906.609968 879.330467
1757 26.3231888 875 905.241236 878.829639
1758 26.332484 956 903.924843 878.329368
1759 26.3417792 912 902.656985 877.829654
1760 26.3510744 1015 901.434207 877.330497
1761 26.3603696 928 900.253366 876.831896
1762 26.3696648 925 899.1116 876.333849
1763 26.37896 930 898.006294 875.836356
1764 26.3882552 892 896.93506 875.339416
1765 26.3975504 878 895.895711 874.843029
1766 26.4068456 896 894.886242 874.347193
1767 26.4161408 904 893.90481 873.851908
1768 26.425436 892 892.949724 873.357173
1769 26.4347312 903 892.019423 872.862988
1770 26.4440264 914 891.112472 872.36935
1771 26.4533216 945 890.227545 871.876261
1772 26.4626168 873 889.363416 871.383718
1773 26.471912 919 888.518952 870.891721
1774 26.4812072 914 887.693103 870.40027
1775 26.4905024 886 886.884899 869.909363
1776 26.4997976 870 886.093436 869.419
1777 26.5090928 935 885.317876 868.92918
1778 26.518388 873 884.557442 868.439902
1779 26.5276832 866 883.81141 867.951165
1780 26.5369784 906 883.079105 867.462969
1781 26.5462736 845 882.359901 866.975313
1782 26.5555688 929 881.653213 866.488196
1783 26.564864 892 880.958494 866.001618
1784 26.5741592 876 880.275237 865.515576
1785 26.5834544 886 879.602966 865.030072
1786 26.5927496 911 878.941238 864.545104
1787 26.6020448 890 878.289639 864.06067
1788 26.61134 869 877.647782 863.576772
1789 26.6206352 861 877.015304 863.093407
1790 26.6299304 896 876.391867 862.610575
1791 26.6392256 948 875.777155 862.128275
1792 26.6485208 925 875.170873 861.646507
1793 26.657816 901 874.572744 861.165269
1794 26.6671112 897 873.98251 860.684561
1795 26.6764064 875 873.399929 860.204383
1796 26.6857016 868 872.824777 859.724733
1797 26.6949968 913 872.256843 859.24561
1798 26.704292 890 871.695931 858.767014
1799 26.7135872 950 871.141858 858.288945
1800 26.7228824 965 870.594455 857.811401
1801 26.7321776 983 870.053562 857.334382
1802 26.7414728 1025 869.519034 856.857886
1803 26.750768 981 868.990735 856.381914
1804 26.7600632 1024 868.468538 855.906464
1805 26.7693584 966 867.952329 855.431536
1806 26.7786536 963 867.442001 854.957129
1807 26.7879488 950 866.937457 854.483242
1808 26.797244 957 866.438607 854.009874
1809 26.8065392 931 865.945371 853.537026
1810 26.8158344 913 865.457678 853.064695
1811 26.8251296 896 864.975461 852.592881
1812 26.8344248 931 864.498665 852.121584
1813 26.84372 879 864.027239 851.650803
1814 26.8530152 903 863.56114 851.180537
1815 26.8623104 846 863.100332 850.710785
1816 26.8716056 854 862.644787 850.241547
1817 26.8809008 865 862.194481 849.772821
1818 26.890196 881 861.749401 849.304608
1819 26.8994912 862 861.309548 848.836907
1820 26.9087864 865 860.874976 848.369715
1821 26.9180816 843 860.445851 847.903034
1822 26.9273768 888 860.022547 847.436863
1823 26.936672 831 859.605796 846.971199
1824 26.9459672 872 859.196972 846.506044
1825 26.9552624 855 858.798675 846.041396
1826 26.9645576 812 858.416055 845.577254
1827 26.9738528 817 858.060785 845.113617
1828 26.983148 833 857.761462 844.650486
1829 26.9924432 806 857.560311 844.187859
1830 27.0017384 873 857.421147 843.725735
1831 27.0110336 850 857.180046 843.264114
1832 27.0203288 917 856.844214 842.802996
1833 27.029624 849 856.488987 842.342379
1834 27.0389192 787 856.137877 841.882262
1835 27.0482144 854 855.792782 841.422646
1836 27.0575096 912 855.453838 840.963528
1837 27.0668048 843 855.121158 840.50491
1838 27.0761 880 854.794866 840.046789
1839 27.0853952 872 854.475096 839.589165
1840 27.0946904 846 854.161988 839.132038
1841 27.1039856 929 853.855692 838.675407
1842 27.1132808 901 853.556371 838.21927
1843 27.122576 846 853.264196 837.763628
1844 27.1318712 859 852.979348 837.30848
1845 27.1411664 898 852.702021 836.853825
1846 27.1504616 865 852.432421 836.399662
1847 27.1597568 822 852.170767 835.945991
1848 27.169052 908 851.917289 835.49281
1849 27.1783472 898 851.672233 835.04012
1850 27.1876424 882 851.43586 834.58792
1851 27.1969376 847 851.208446 834.136208
1852 27.2062328 859 850.990282 833.684984
1853 27.215528 846 850.781679 833.234248
1854 27.2248232 864 850.582965 832.783999
1855 27.2341184 882 850.394489 832.334236
1856 27.2434136 898 850.21662 831.884958
1857 27.2527088 906 850.049748 831.436165
1858 27.262004 885 849.894289 830.987856
1859 27.2712992 827 849.750684 830.540031
1860 27.2805944 923 849.619399 830.092688
1861 27.2898896 887 849.50093 829.645827
1862 27.2991848 828 849.395805 829.199448
1863 27.30848 941 849.304583 828.753549
1864 27.3177752 893 849.227858 828.308131
1865 27.3270704 853 849.166263 827.863191
1866 27.3363656 884 849.120468 827.418731
1867 27.3456608 830 849.09119 826.974748
1868 27.354956 853 849.079186 826.531243
1869 27.3642512 860 849.08526 826.088215
1870 27.3735464 885 849.110259 825.645662
1871 27.3828416 924 849.155063 825.203585
1872 27.3921368 858 849.220638 824.761983
1873 27.401432 826 849.308166 824.320854
1874 27.4107272 888 849.418997 823.880199
1875 27.4200224 812 849.554223 823.440017
1876 27.4293176 881 849.715064 823.000307
1877 27.4386128 871 849.902911 822.561068
1878 27.447908 903 850.119266 822.122299
1879 27.4572032 861 850.365744 821.684001
1880 27.4664984 899 850.644085 821.246173
1881 27.4757936 822 850.956161 820.808813
1882 27.4850888 874 851.303995 820.371921
1883 27.494384 866 851.689768 819.935497
1884 27.5036792 862 852.11584 819.499539
1885 27.5129744 901 852.584766 819.064048
1886 27.5222696 882 853.099313 818.629022
1887 27.5315648 881 853.662487 818.194461
1888 27.54086 838 854.277554 817.760365
1889 27.5501552 886 854.948066 817.326731
1890 27.5594504 827 855.677899 816.893561
1891 27.5687456 908 856.471282 816.460853
1892 27.5780408 874 857.332838 816.028607
1893 27.587336 838 858.267632 815.596822
1894 27.5966312 905 859.281219 815.165497
1895 27.6059264 833 860.379705 814.734632
1896 27.6152216 822 861.569814 814.304226
1897 27.6245168 809 862.858964 813.874278
1898 27.633812 815 864.255353 813.444789
1899 27.6431072 936 865.768066 813.015756
1900 27.6524024 867 867.407188 812.58718
1901 27.6616976 872 869.183941 812.15906
1902 27.6709928 915 871.110844 811.731395
1903 27.680288 861 873.201896 811.304185
1904 27.6895832 866 875.472794 810.877429
1905 27.6988784 925 877.941188 810.451127
1906 27.7081736 909 880.626979 810.025277
1907 27.7174688 912 883.552678 809.599879
1908 27.726764 927 886.743828 809.174933
1909 27.7360592 881 890.229513 808.750438
1910 27.7453544 932 894.042955 808.326393
1911 27.7546496 886 898.222236 807.902797
1912 27.7639448 955 902.811169 807.479651
1913 27.77324 906 907.860347 807.056953
1914 27.7825352 971 913.42844 806.634703
1915 27.7918304 922 919.583748 806.2129
1916 27.8011256 937 926.406086 805.791544
1917 27.8104208 926 933.988997 805.370634
1918 27.819716 909 942.442133 804.950169
1919 27.8290112 962 951.892661 804.530149
1920 27.8383064 898 962.485239 804.110573
1921 27.8476016 945 974.397184 803.69144
1922 27.8568968 923 987.90314 803.27275
1923 27.866192 994 1003.40024 802.854503
1924 27.8754872 908 1021.23553 802.436697
1925 27.8847824 1050 1041.83246 802.019332
1926 27.8940776 1029 1065.7741 801.602408
1927 27.9033728 1027 1093.82673 801.185924
1928 27.912668 1055 1126.99565 800.769879
1929 27.9219632 1089 1166.62032 800.354272
1930 27.9312584 1094 1214.51866 799.939104
1931 27.9405536 1200 1273.20769 799.524373
1932 27.9498488 1267 1346.24194 799.110079
1933 27.959144 1297 1438.72356 798.696221
1934 27.9684392 1441 1558.03593 798.282799
1935 27.9777344 1570 1714.83523 797.869811
1936 27.9870296 1831 1924.31734 797.457259
1937 27.9963248 2048 2207.7518 797.04514
1938 28.00562 2590 2594.09896 796.633454
1939 28.0149152 3183 3120.83462 796.222201
1940 28.0242104 4014 3831.08377 795.811381
1941 28.0335056 4887 4759.3237 795.400991
1942 28.0428008 5734 5890.53986 794.991033
1943 28.052096 6612 7083.1577 794.581505
1944 28.0613912 7235 8009.03783 794.172406
1945 28.0706864 7768 8271.74181 793.763737
1946 28.0799816 7748 7755.34418 793.355496
1947 28.0892768 7433 6810.82529 792.947683
1948 28.098572 6829 5945.87304 792.540298
1949 28.1078672 5995 5442.4646 792.133339
1950 28.1171624 5251 5304.41669 791.726807
1951 28.1264576 5136 5366.02937 791.3207
1952 28.1357528 4781 5374.27138 790.915018
1953 28.145048 4483 5100.46361 790.509761
1954 28.1543432 4378 4502.64653 790.104928
1955 28.1636384 3640 3752.5498 789.700518
1956 28.1729336 3063 3058.37484 789.29653
1957 28.1822288 2385 2517.72385 788.892965
1958 28.191524 1907 2127.80023 788.489822
1959 28.2008192 1635 1851.0205 788.087099
1960 28.2101144 1385 1651.81681 787.684797
1961 28.2194096 1222 1504.94758 787.282915
1962 28.2287048 1238 1393.87383 786.881452
1963 28.238 1078 1307.87234 786.480407
1964 28.2472952 1048 1239.88729 786.079781
1965 28.2565904 1083 1185.16738 785.679573
1966 28.2658856 1004 1140.43278 785.279781
1967 28.2751808 1012 1103.36464 784.880406
1968 28.284476 1028 1072.28694 784.481447
1969 28.2937712 938 1045.96381 784.082903
1970 28.3030664 983 1023.46738 783.684774
1971 28.3123616 953 1004.0897 783.287059
1972 28.3216568 892 987.282729 782.889758
1973 28.330952 918 972.616683 782.49287
1974 28.3402472 913 959.750548 782.096394
1975 28.3495424 870 948.410901 781.70033
1976 28.3588376 931 938.376427 781.304678
1977 28.3681328 951 929.466452 780.909436
1978 28.377428 884 921.532319 780.514605
1979 28.3867232 910 914.450842 780.120184
1980 28.3960184 881 908.119247 779.726171
1981 28.4053136 915 902.451203 779.332568
1982 28.4146088 848 897.373596 778.939372
1983 28.423904 882 892.823761 778.546584
1984 28.4331992 895 888.746675 778.154203
1985 28.4424944 882 885.090619 777.762228
1986 28.4517896 924 881.800492 777.370659
1987 28.4610848 865 878.825 776.979495
1988 28.47038 834 876.171609 776.588737
1989 28.4796752 868 873.918797 776.198382
1990 28.4889704 823 872.024464 775.808431
1991 28.4982656 860 870.429378 775.418883
1992 28.5075608 831 869.113231 775.029738
1993 28.516856 911 868.065833 774.640995
1994 28.5261512 925 867.281102 774.252653
1995 28.5354464 881 866.755422 773.864713
1996 28.5447416 894 866.487751 773.477172
1997 28.5540368 870 866.479491 773.090032
1998 28.563332 934 866.73451 772.703291
1999 28.5726272 912 867.25923 772.316949
2000 28.5819224 926 868.062752 771.931005
2001 28.5912176 929 869.157057 771.545458
2002 28.6005128 912 870.557257 771.160309
2003 28.609808 912 872.281931 770.775557
2004 28.6191032 903 874.353549 770.391201
2005 28.6283984 994 876.798991 770.00724
2006 28.6376936 991 879.650211 769.623674
2007 28.6469888 1007 882.94504 769.240503
2008 28.656284 964 886.728196 768.857726
2009 28.6655792 981 891.052529 768.475343
2010 28.6748744 975 895.980579 768.093352
2011 28.6841696 995 901.586526 767.711754
2012 28.6934648 1017 907.958645 767.330548
2013 28.70276 961 915.202423 766.949733
2014 28.7120552 1031 923.444546 766.569309
2015 28.7213504 1038 932.838045 766.189275
2016 28.7306456 998 943.568989 765.809631
2017 28.7399408 1016 955.86531 765.430376
2018 28.749236 970 970.008543 765.05151
2019 28.7585312 970 986.34967 764.673033
2020 28.7678264 1023 1005.3308 764.294943
2021 28.7771216 1000 1027.51526 763.91724
2022 28.7864168 1018 1053.63019 763.539924
2023 28.795712 1035 1084.62782 763.162994
2024 28.8050072 1076 1121.77549 762.78645
2025 28.8143024 1174 1166.79067 762.410291
2026 28.8235976 1143 1222.04716 762.034516
2027 28.8328928 1131 1290.8926 761.659126
2028 28.842188 1267 1378.13283 761.284119
2029 28.8514832 1361 1490.74226 760.909496
2030 28.8607784 1546 1638.84308 760.535255
2031 28.8700736 1686 1836.96733 760.161396
2032 28.8793688 2069 2105.57699 759.787918
2033 28.888664 2405 2472.6443 759.414822
2034 28.8979592 3029 2974.41386 759.042106
2035 28.9072544 3754 3652.45304 758.66977
2036 28.9165496 4723 4539.28275 758.297814
2037 28.9258448 5370 5617.66167 757.926237
2038 28.93514 6577 6744.68783 757.555038
2039 28.9444352 7059 7596.36492 757.184217
2040 28.9537304 7351 7794.31045 756.813774
2041 28.9630256 7308 7251.54519 756.443708
2042 28.9723208 7042 6327.4235 756.074018
2043 28.981616 6248 5500.21389 755.704704
2044 28.9909112 5550 5021.75156 755.335766
2045 29.0002064 5067 4895.4897 754.967203
2046 29.0095016 4636 4980.25314 754.599014
2047 29.0187968 4513 5050.0771 754.2312
2048 29.028092 4437 4874.47851 753.863758
2049 29.0373872 4123 4372.87737 753.49669
2050 29.0466824 3789 3682.12016 753.129995
2051 29.0559776 3082 3009.86719 752.763671
2052 29.0652728 2545 2471.8469 752.397719
2053 29.074568 1966 2079.24823 752.032139
2054 29.0838632 1668 1799.86503 751.666928
2055 29.0931584 1367 1599.1301 751.302088
2056 29.1024536 1273 1451.58355 750.937617
2057 29.1117488 1185 1340.34008 750.573516
2058 29.121044 1151 1254.42685 750.209783
2059 29.1303392 1094 1186.63631 749.846418
2060 29.1396344 1071 1132.13102 749.483421
2061 29.1489296 995 1087.58431 749.120791
2062 29.1582248 989 1050.65315 748.758527
2063 29.16752 1022 1019.65003 748.39663
2064 29.1768152 974 993.334624 748.035099
2065 29.1861104 942 970.77834 747.673932
2066 29.1954056 979 951.274385 747.313131
2067 29.2047008 971 934.276693 746.952693
2068 29.213996 916 919.35766 746.59262
2069 29.2232912 872 906.17835 746.23291
2070 29.2325864 899 894.467142 745.873562
2071 29.2418816 915 884.004238 745.514577
2072 29.2511768 900 874.610309 745.155954
2073 29.260472 856 866.138102 744.797692
2074 29.2697672 895 858.466299 744.439791
2075 29.2790624 866 851.495317 744.082251
2076 29.2883576 880 845.145283 743.72507
2077 29.2976528 868 839.358554 743.368249
2078 29.306948 914 834.114286 743.011787
2079 29.3162432 866 829.425715 742.655684
2080 29.3255384 863 825.182209 742.299938
2081 29.3348336 877 821.0849 741.94455
2082 29.3441288 937 817.171763 741.58952
2083 29.353424 891 813.505725 741.234846
2084 29.3627192 941 810.080622 740.880528
2085 29.3720144 905 806.874574 740.526566
2086 29.3813096 962 803.867172 740.172959
2087 29.3906048 890 801.040357 739.819707
2088 29.3999 993 798.378103 739.46681
2089 29.4091952 906 795.866155 739.114266
2090 29.4184904 902 793.491791 738.762075
2091 29.4277856 930 791.24363 738.410238
2092 29.4370808 838 789.111464 738.058753
2093 29.446376 882 787.086116 737.70762
2094 29.4556712 853 785.159315 737.356839
2095 29.4649664 864 783.32359 737.006409
2096 29.4742616 818 781.572183 736.656329
2097 29.4835568 826 779.89896 736.3066
2098 29.492852 896 778.298352 735.95722
2099 29.5021472 838 776.765286 735.60819
2100 29.5114424 787 775.295137 735.259508
2101 29.5207376 836 773.883679 734.911175
2102 29.5300328 830 772.527045 734.563189
2103 29.539328 783 771.221691 734.215552
2104 29.5486232 758 769.964363 733.868261
2105 29.5579184 849 768.752073 733.521317
2106 29.5672136 783 767.582065 733.174718
2107 29.5765088 787 766.451802 732.828466
2108 29.585804 790 765.358941 732.482559
2109 29.5950992 845 764.301317 732.136996
2110 29.6043944 750 763.276926 731.791778
2111 29.6136896 814 762.283912 731.446903
2112 29.6229848 767 761.320551 731.102372
2113 29.63228 786 760.385246 730.758184
2114 29.6415752 770 759.47651 730.414339
2115 29.6508704 744 758.592959 730.070835
2116 29.6601656 797 757.73331 729.727674
2117 29.6694608 798 756.896404 729.384853
2118 29.678756 814 756.081343 729.042373
2119 29.6880512 733 755.287787 728.700233
2120 29.6973464 783 754.516453 728.358434
2121 29.7066416 770 753.769972 728.016974
2122 29.7159368 723 753.054634 727.675852
2123 29.725232 804 752.384401 727.335069
2124 29.7345272 761 751.792509 726.994625
2125 29.7438224 774 751.367158 726.654518
2126 29.7531176 790 751.265976 726.314748
2127 29.7624128 790 751.428326 725.975315
2128 29.771708 771 751.308289 725.636219
2129 29.7810032 790 750.809845 725.297458
2130 29.7902984 727 750.218344 724.959033
2131 29.7995936 748 749.631918 724.620943
2132 29.8088888 714 749.057354 724.283187
2133 29.818184 797 748.494289 723.945766
2134 29.8274792 779 747.942318 723.608678
2135 29.8367744 799 747.401061 723.271924
2136 29.8460696 772 746.870158 722.935503
2137 29.8553648 762 746.349269 722.599414
2138 29.86466 775 745.838074 722.263657
2139 29.8739552 787 745.336273 721.928232
2140 29.8832504 809 744.843579 721.593138
2141 29.8925456 745 744.359724 721.258375
2142 29.9018408 716 743.884455 720.923942
2143 29.911136 713 743.417532 720.589839
2144 29.9204312 751 742.95873 720.256065
2145 29.9297264 799 742.507835 719.922621
2146 29.9390216 746 742.064647 719.589505
2147 29.9483168 773 741.628976 719.256718
2148 29.957612 795 741.200644 718.924258
2149 29.9669072 807 740.779482 718.592126
2150 29.9762024 800 740.365333 718.26032
2151 29.9854976 741 739.958048 717.928841
2152 29.9947928 813 739.557486 717.597689
2153 30.004088 813 739.163525 717.266862
2154 30.0133832 792 738.776092 716.93636
2155 30.0226784 763 738.395262 716.606183
2156 30.0319736 831 738.021438 716.27633
2157 30.0412688 828 737.655698 715.946802
2158 30.050564 914 737.300472 715.617597
2159 30.0598592 879 736.961004 715.288716
2160 30.0691544 873 736.649487 714.960157
2161 30.0784496 830 736.397944 714.631921
2162 30.0877448 836 736.262396 714.304006
2163 30.09704 868 736.222654 713.976413
2164 30.1063352 804 736.152183 713.649142
2165 30.1156304 893 736.133951 713.322191
2166 30.1249256 853 736.055033 712.99556
2167 30.1342208 854 735.775901 712.669249
2168 30.143516 833 735.392827 712.343258
2169 30.1528112 839 734.920586 712.017586
2170 30.1621064 787 734.396979 711.692232
2171 30.1714016 793 733.981305 711.367197
2172 30.1806968 843 733.683619 711.04248
2173 30.189992 741 733.422556 710.71808
2174 30.1992872 766 733.169317 710.393998
2175 30.2085824 746 732.921509 710.070232
2176 30.2178776 808 732.679091 709.746782
2177 30.2271728 752 732.44207 709.423648
2178 30.236468 712 732.210458 709.10083
2179 30.2457632 747 731.984271 708.778326
2180 30.2550584 765 731.763529 708.456138
2181 30.2643536 772 731.548255 708.134263
2182 30.2736488 729 731.338478 707.812703
2183 30.282944 726 731.13423 707.491456
2184 30.2922392 773 730.935548 707.170522
2185 30.3015344 724 730.742472 706.849901
2186 30.3108296 740 730.555048 706.529592
2187 30.3201248 773 730.373324 706.209594
2188 30.32942 787 730.197354 705.889909
2189 30.3387152 750 730.027196 705.570534
2190 30.3480104 750 729.862911 705.25147
2191 30.3573056 756 729.704567 704.932717
2192 30.3666008 733 729.552235 704.614273
2193 30.375896 754 729.405991 704.296139
2194 30.3851912 646 729.265914 703.978314
2195 30.3944864 734 729.132091 703.660798
2196 30.4037816 671 729.004611 703.34359
2197 30.4130768 770 728.883571 703.02669
2198 30.422372 736 728.769069 702.710098
2199 30.4316672 747 728.661212 702.393813
2200 30.4409624 743 728.560112 702.077834
2201 30.4502576 751 728.465884 701.762162
2202 30.4595528 685 728.378651 701.446796
2203 30.468848 760 728.298541 701.131736
2204 30.4781432 674 728.225689 700.816981
2205 30.4874384 741 728.160236 700.502531
2206 30.4967336 702 728.102328 700.188385
2207 30.5060288 724 728.05212 699.874543
2208 30.515324 756 728.009773 699.561006
2209 30.5246192 719 727.975455 699.247771
2210 30.5339144 706 727.949341 698.934839
2211 30.5432096 694 727.931614 698.62221
2212 30.5525048 733 727.922467 698.309884
2213 30.5618 719 727.922099 697.997859
2214 30.5710952 713 727.930718 697.686135
2215 30.5803904 734 727.948543 697.374713
2216 30.5896856 715 727.975799 697.063591
2217 30.5989808 738 728.012725 696.752769
2218 30.608276 754 728.059566 696.442248
2219 30.6175712 793 728.116582 696.132026
2220 30.6268664 696 728.18404 695.822103
2221 30.6361616 704 728.262222 695.512479
2222 30.6454568 760 728.35142 695.203153
2223 30.654752 755 728.45194 694.894126
2224 30.6640472 751 728.564097 694.585396
2225 30.6733424 779 728.688205 694.276963
2226 30.6826376 779 728.824532 693.968827
2227 30.6919328 800 728.973248 693.660988
2228 30.701228 824 729.13432 693.353445
2229 30.7105232 788 729.307371 693.046198
2230 30.7198184 774 729.491385 692.739247
2231 30.7291136 784 729.68413 692.43259
2232 30.7384088 812 729.88082 692.126228
2233 30.747704 731 730.070138 691.820161
2234 30.7569992 763 730.224335 691.514388
2235 30.7662944 779 730.303332 691.208908
2236 30.7755896 817 730.341466 690.903721
2237 30.7848848 775 730.500237 690.598828
2238 30.79418 767 730.790222 690.294226
2239 30.8034752 787 731.128851 689.989917
2240 30.8127704 814 731.489283 689.6859
2241 30.8220656 763 731.870226 689.382174
2242 30.8313608 808 732.272527 689.07874
2243 30.840656 841 732.697768 688.775596
2244 30.8499512 840 733.148698 688.472742
2245 30.8592464 817 733.630306 688.170178
2246 30.8685416 811 734.153404 687.867904
2247 30.8778368 824 734.746267 687.56592
2248 30.887132 825 735.455325 687.264224
2249 30.8964272 767 736.234521 686.962816
2250 30.9057224 825 736.90574 686.661697
2251 30.9150176 780 737.544318 686.360866
2252 30.9243128 858 738.205213 686.060322
2253 30.933608 819 738.897145 685.760066
2254 30.9429032 838 739.621755 685.460096
2255 30.9521984 842 740.380429 685.160412
2256 30.9614936 847 741.17462 684.861015
2257 30.9707888 861 742.005817 684.561903
2258 30.980084 881 742.875494 684.263077
2259 30.9893792 925 743.785022 683.964536
2260 30.9986744 852 744.735526 683.666279
2261 31.0079696 796 745.72762 683.368307
2262 31.0172648 824 746.760846 683.070618
2263 31.02656 839 747.832374 682.773213
2264 31.0358552 841 748.933092 682.476092
2265 31.0451504 795 750.037341 682.179253
2266 31.0544456 825 751.10674 681.882697
2267 31.0637408 846 752.182871 681.586423
2268 31.073036 838 753.4336 681.290431
2269 31.0823312 865 754.84994 680.99472
2270 31.0916264 884 756.359319 680.699291
2271 31.1009216 812 757.942455 680.404142
2272 31.1102168 770 759.601917 680.109274
2273 31.119512 844 761.343069 679.814686
2274 31.1288072 799 763.173287 679.520378
2275 31.1381024 875 765.09953 679.226349
2276 31.1473976 753 767.119118 678.9326
2277 31.1566928 814 769.226112 678.639129
2278 31.165988 769 771.434175 678.345936
2279 31.1752832 799 773.753093 678.053022
2280 31.1845784 838 776.189872 677.760385
2281 31.1938736 800 778.751779 677.468026
2282 31.2031688 797 781.446659 677.175943
2283 31.212464 875 784.282992 676.884138
2284 31.2217592 863 787.269957 676.592609
2285 31.2310544 820 790.417501 676.301356
2286 31.2403496 845 793.73642 676.010378
2287 31.2496448 823 797.238448 675.719676
2288 31.25894 899 800.936357 675.429249
2289 31.2682352 831 804.84407 675.139097
2290 31.2775304 859 808.976789 674.849219
2291 31.2868256 828 813.351142 674.559615
2292 31.2961208 866 817.985342 674.270284
2293 31.305416 884 822.899381 673.981227
2294 31.3147112 900 828.11524 673.692443
2295 31.3240064 957 833.657136 673.403932
2296 31.3333016 907 839.551798 673.115693
2297 31.3425968 927 845.828797 672.827726
2298 31.351892 916 852.520914 672.540031
2299 31.3611872 893 859.664573 672.252607
2300 31.3704824 922 867.300343 671.965454
2301 31.3797776 972 875.473522 671.678572
2302 31.3890728 937 884.23482 671.39196
2303 31.398368 963 893.641164 671.105619
2304 31.4076632 954 903.75664 670.819547
2305 31.4169584 1038 914.653615 670.533744
2306 31.4262536 1054 926.414067 670.24821
2307 31.4355488 1032 939.131172 669.962946
2308 31.444844 1088 952.911209 669.677949
2309 31.4541392 1056 967.875861 669.393221
2310 31.4634344 1066 984.164995 669.10876
2311 31.4727296 1075 1001.94006 668.824567
2312 31.4820248 1164 1021.38824 668.540641
2313 31.49132 1215 1042.72761 668.256982
2314 31.5006152 1259 1066.21352 667.973589
2315 31.5099104 1263 1092.14655 667.690462
2316 31.5192056 1287 1120.88264 667.407601
2317 31.5285008 1281 1152.84588 667.125006
2318 31.537796 1308 1188.54497 666.842676
2319 31.5470912 1318 1228.59453 666.56061
2320 31.5563864 1274 1273.74301 666.278809
2321 31.5656816 1345 1324.90964 665.997273
2322 31.5749768 1370 1383.23392 665.716
2323 31.584272 1425 1450.14286 665.434991
2324 31.5935672 1538 1527.44357 665.154245
2325 31.6028624 1583 1617.45287 664.873762
2326 31.6121576 1654 1723.18192 664.593542
2327 31.6214528 1790 1848.60399 664.313584
2328 31.630748 1799 1999.05092 664.033888
2329 31.6400432 1866 2181.81158 663.754454
2330 31.6493384 2107 2407.05137 663.475281
2331 31.6586336 2157 2689.23662 663.196369
2332 31.6679288 2597 3049.31912 662.917718
2333 31.677224 3072 3517.98668 662.639327
2334 31.6865192 3840 4140.23567 662.361196
2335 31.6958144 4813 4981.02673 662.083326
2336 31.7051096 6197 6130.98093 661.805714
2337 31.7144048 8028 7710.20862 661.528362
2338 31.7237 10393 9861.22747 661.251269
2339 31.7329952 13421 12707.3232 660.974434
2340 31.7422904 16538 16228.9118 660.697858
2341 31.7515856 19217 20019.7797 660.421539
2342 31.7608808 21298 23069.3992 660.145478
2343 31.770176 22672 24075.8467 659.869675
2344 31.7794712 22479 22527.7942 659.594128
2345 31.7887664 20976 19398.8023 659.318838
2346 31.7980616 18793 16292.5549 659.043805
2347 31.8073568 16261 14216.4746 658.769027
2348 31.816652 14385 13371.1355 658.494506
2349 31.8259472 13494 13517.4039 658.22024
2350 31.8352424 13164 14172.8878 657.946229
2351 31.8445376 12906 14635.357 657.672473
2352 31.8538328 12734 14198.9965 657.398971
2353 31.863128 11892 12646.9887 657.125724
2354 31.8724232 10400 10447.138 656.85273
2355 31.8817184 8389 8282.38552 656.579991
2356 31.8910136 6583 6537.38262 656.307505
2357 31.9003088 4804 5258.12047 656.035271
2358 31.909604 3546 4347.03813 655.763291
2359 31.9188992 3038 3695.34133 655.491563
2360 31.9281944 2571 3221.5004 655.220087
2361 31.9374896 2246 2870.88974 654.948863
2362 31.9467848 2092 2607.90031 654.677891
2363 31.95608 1896 2409.28152 654.407169
2364 31.9653752 1909 2259.72624 654.136699
2365 31.9746704 1781 2149.15537 653.86648
2366 31.9839656 1860 2071.10397 653.596511
2367 31.9932608 1752 2021.74575 653.326791
2368 32.002556 1656 1999.39804 653.057322
2369 32.0118512 1686 2004.37143 652.788102
2370 32.0211464 1699 2039.12921 652.519131
2371 32.0304416 1784 2108.79136 652.25041
2372 32.0397368 1830 2222.0567 651.981936
2373 32.049032 2158 2392.61178 651.713712
2374 32.0583272 2325 2641.02294 651.445735
2375 32.0676224 2818 2996.94097 651.178005
2376 32.0769176 3416 3500.9945 650.910524
2377 32.0862128 4282 4204.31596 650.643289
2378 32.095508 5183 5159.75411 650.376301
2379 32.1048032 6394 6391.04317 650.10956
2380 32.1140984 7684 7820.57927 649.843065
2381 32.1233936 8702 9167.17419 649.576816
2382 32.1326888 9171 9940.05705 649.310812
2383 32.141984 9197 9730.9811 649.045054
2384 32.1512792 8878 8660.98082 648.779541
2385 32.1605744 7941 7344.55284 648.514273
2386 32.1698696 7001 6324.76492 648.24925
2387 32.1791648 6221 5788.02632 647.98447
2388 32.18846 5901 5689.03278 647.719935
2389 32.1977552 5640 5882.40749 647.455643
2390 32.2070504 5548 6139.2604 647.191595
2391 32.2163456 5551 6165.96012 646.927789
2392 32.2256408 5300 5752.02755 646.664227
2393 32.234936 4795 4959.43772 646.400907
2394 32.2442312 4043 4064.47968 646.137829
2395 32.2535264 3365 3293.05439 645.874993
2396 32.2628216 2692 2710.91883 645.612399
2397 32.2721168 2200 2291.5517 645.350047
2398 32.281412 1848 1989.55442 645.087935
2399 32.2907072 1595 1767.95343 644.826064
2400 32.3000024 1401 1601.34106 644.564434
2401 32.3092976 1326 1473.00276 644.303044
2402 32.3185928 1269 1371.93667 644.041894
2403 32.327888 1188 1290.77812 643.780983
2404 32.3371832 1194 1224.4866 643.520312
2405 32.3464784 1125 1169.53171 643.25988
2406 32.3557736 1149 1123.38537 642.999688
2407 32.3650688 1102 1084.19969 642.739733
2408 32.374364 1042 1050.59842 642.480017
2409 32.3836592 1020 1021.53905 642.220539
2410 32.3929544 1013 996.219751 641.961299
2411 32.4022496 930 974.015228 641.702296
2412 32.4115448 928 954.431833 641.44353
2413 32.42084 959 937.075501 641.185001
2414 32.4301352 950 921.633358 640.926709
2415 32.4394304 887 907.843798 640.668653
2416 32.4487256 821 895.491671 640.410834
2417 32.4580208 860 884.402738 640.15325
2418 32.467316 912 874.432415 639.895902
2419 32.4766112 922 865.460204 639.638789
2420 32.4859064 837 857.385378 639.381911
2421 32.4952016 850 850.123611 639.125267
2422 32.5044968 823 843.604341 638.868858
2423 32.513792 813 837.768693 638.612684
2424 32.5230872 844 832.567875 638.356743
2425 32.5323824 836 827.962004 638.101036
2426 32.5416776 766 823.919255 637.845562
2427 32.5509728 814 820.414386 637.590321
2428 32.560268 862 817.426659 637.335314
2429 32.5695632 845 814.941771 637.080538
2430 32.5788584 814 812.953847 636.825995
2431 32.5881536 805 811.461967 636.571684
2432 32.5974488 790 810.470583 636.317605
2433 32.606744 868 809.99019 636.063758
2434 32.6160392 801 810.037781 635.810141
2435 32.6253344 786 810.637457 635.556756
2436 32.6346296 806 811.821273 635.303601
2437 32.6439248 854 813.630354 635.050676
2438 32.65322 766 816.116355 634.797982
2439 32.6625152 808 819.343356 634.545518
2440 32.6718104 781 823.390301 634.293283
2441 32.6811056 830 828.354156 634.041278
2442 32.6904008 842 834.354013 633.789501
2443 32.699696 860 841.536456 633.537954
2444 32.7089912 795 850.082624 633.286635
2445 32.7182864 878 860.217632 633.035545
2446 32.7275816 815 872.223226 632.784682
2447 32.7368768 922 886.455057 632.534047
2448 32.746172 850 903.366544 632.28364
2449 32.7554672 887 923.542373 632.03346
2450 32.7647624 918 947.746338 631.783507
2451 32.7740576 908 976.990907 631.533781
2452 32.7833528 982 1012.64041 631.284282
2453 32.792648 969 1056.56719 631.035008
2454 32.8019432 1073 1111.39208 630.785961
2455 32.8112384 1137 1180.85874 630.537139
2456 32.8205336 1103 1270.41213 630.288543
2457 32.8298288 1332 1388.06015 630.040172
2458 32.839124 1493 1545.5654 629.792026
2459 32.8484192 1762 1759.91783 629.544104
2460 32.8577144 2104 2054.82624 629.296407
2461 32.8670096 2574 2461.34926 629.048934
2462 32.8763048 3221 3014.94366 628.801686
2463 32.8856 4057 3741.7751 628.55466
2464 32.8948952 4508 4620.75504 628.307858
2465 32.9041904 5188 5515.00695 628.06128
2466 32.9134856 5723 6130.73216 627.814924
2467 32.9227808 5864 6156.47148 627.568791
2468 32.932076 5597 5579.25556 627.32288
2469 32.9413712 5075 4752.72411 627.077192
2470 32.9506664 4596 4050.59628 626.831725
2471 32.9599616 3984 3631.81193 626.58648
2472 32.9692568 3617 3495.65034 626.341456
2473 32.978552 3519 3578.28974 626.096654
2474 32.9878472 3454 3772.71635 625.852072
2475 32.9971424 3583 3914.94299 625.607711
2476 33.0064376 3386 3828.79015 625.36357
2477 33.0157328 3147 3458.05995 625.11965
2478 33.025028 2778 2927.70014 624.875949
2479 33.0343232 2427 2411.66497 624.632468
2480 33.0436184 2003 1999.20668 624.389207
2481 33.0529136 1544 1696.79126 624.146164
2482 33.0622088 1302 1479.83316 623.903341
2483 33.071504 1140 1322.68723 623.660736
2484 33.0807992 1035 1206.4026 623.418349
2485 33.0900944 987 1118.26272 623.176181
2486 33.0993896 917 1049.90216 622.934231
2487 33.1086848 905 995.769406 622.692498
2488 33.11798 849 952.108731 622.450982
2489 33.1272752 837 916.321879 622.209684
2490 33.1365704 803 886.570678 621.968603
2491 33.1458656 791 861.526871 621.727739
2492 33.1551608 808 840.211744 621.48709
2493 33.164456 755 821.891196 621.246659
2494 33.1737512 785 806.005638 621.006443
2495 33.1830464 741 792.122229 620.766442
2496 33.1923416 757 779.901694 620.526658
2497 33.2016368 715 769.074881 620.287088
2498 33.210932 741 759.425911 620.047733
2499 33.2202272 727 750.7799 619.808594
2500 33.2295224 781 742.993864 619.569668
2501 33.2388176 716 735.949919 619.330957
2502 33.2481128 682 729.550117 619.09246
2503 33.257408 682 723.712498 618.854177
2504 33.2667032 749 718.368017 618.616108
2505 33.2759984 722 713.458159 618.378251
2506 33.2852936 673 708.933049 618.140608
2507 33.2945888 694 704.749948 617.903177
2508 33.303884 643 700.872054 617.66596
2509 33.3131792 687 697.267528 617.428954
2510 33.3224744 653 693.908716 617.192161
2511 33.3317696 707 690.771502 616.955579
2512 33.3410648 683 687.834792 616.719209
2513 33.35036 667 685.08011 616.483051
2514 33.3596552 652 682.491345 616.247104
2515 33.3689504 700 680.054598 616.011368
2516 33.3782456 684 677.757218 615.775842
2517 33.3875408 635 675.586073 615.540527
2518 33.396836 661 673.52963 615.305422
2519 33.4061312 684 671.580072 615.070527
2520 33.4154264 679 669.729736 614.835842
2521 33.4247216 664 667.971336 614.601367
2522 33.4340168 649 666.298289 614.3671
2523 33.443312 693 664.704668 614.133043
2524 33.4526072 614 663.185129 613.899195
2525 33.4619024 662 661.734851 613.665555
2526 33.4711976 650 660.349482 613.432124
2527 33.4804928 632 659.025089 613.198901
2528 33.489788 632 657.758121 612.965886
2529 33.4990832 701 656.545373 612.733078
2530 33.5083784 679 655.383955 612.500478
2531 33.5176736 647 654.271267 612.268085
2532 33.5269688 650 653.204976 612.035899
2533 33.536264 656 652.182998 611.80392
2534 33.5455592 595 651.20348 611.572148
2535 33.5548544 650 650.264791 611.340582
2536 33.5641496 650 649.365506 611.109221
2537 33.5734448 611 648.504403 610.878067
2538 33.58274 614 647.680455 610.647119
2539 33.5920352 628 646.892827 610.416376
2540 33.6013304 695 646.140879 610.185838
2541 33.6106256 665 645.424163 609.955505
2542 33.6199208 614 644.742432 609.725376
2543 33.629216 658 644.095648 609.495453
2544 33.6385112 665 643.483991 609.265733
2545 33.6478064 670 642.907879 609.036218
2546 33.6571016 612 642.367984 608.806906
2547 33.6663968 652 641.865262 608.577798
2548 33.675692 666 641.400983 608.348894
2549 33.6849872 672 640.976775 608.120192
2550 33.6942824 685 640.594668 607.891694
2551 33.7035776 631 640.257163 607.663398
2552 33.7128728 618 639.967305 607.435305
2553 33.722168 656 639.728784 607.207414
2554 33.7314632 596 639.546047 606.979725
2555 33.7407584 652 639.424458 606.752238
2556 33.7500536 647 639.37048 606.524953
2557 33.7593488 649 639.39192 606.297869
2558 33.768644 626 639.498239 606.070986
2559 33.7779392 642 639.700948 605.844304
2560 33.7872344 665 640.014128 605.617823
2561 33.7965296 676 640.455113 605.391542
2562 33.8058248 670 641.045404 605.165462
2563 33.81512 614 641.811891 604.939582
2564 33.8244152 640 642.788527 604.713901
2565 33.8337104 586 644.018653 604.488421
2566 33.8430056 684 645.558256 604.263139
2567 33.8523008 646 647.480615 604.038057
2568 33.861596 682 649.88299 603.813174
2569 33.8708912 626 652.896473 603.58849
2570 33.8801864 701 656.700918 603.364004
2571 33.8894816 629 661.547879 603.139717
2572 33.8987768 653 667.795915 602.915628
2573 33.908072 697 675.963673 602.691737
2574 33.9173672 636 686.802828 602.468043
2575 33.9266624 697 701.378104 602.244547
2576 33.9359576 681 721.191402 602.021248
2577 33.9452528 734 748.59161 601.798147
2578 33.954548 815 787.022422 601.575242
2579 33.9638432 857 839.589013 601.352534
2580 33.9731384 940 907.379489 601.130022
2581 33.9824336 976 985.937293 600.907706
2582 33.9917288 1018 1059.4762 600.685587
2583 34.001024 1021 1100.85811 600.463663
2584 34.0103192 1051 1088.23921 600.241935
2585 34.0196144 1029 1028.84937 600.020402
2586 34.0289096 956 955.681993 599.799065
2587 34.0382048 935 897.471332 599.577922
2588 34.0475 853 864.364238 599.356974
2589 34.0567952 884 854.931526 599.136221
2590 34.0660904 831 863.570033 598.915662
2591 34.0753856 805 881.379467 598.695297
2592 34.0846808 820 894.857546 598.475126
2593 34.093976 794 889.323133 598.255149
2594 34.1032712 841 859.163621 598.035365
2595 34.1125664 743 813.69924 597.815774
2596 34.1218616 768 767.95343 597.596377
2597 34.1311568 713 730.630295 597.377172
2598 34.140452 655 702.942038 597.158161
2599 34.1497472 686 682.932426 596.939341
2600 34.1590424 641 668.354368 596.720714
2601 34.1683376 637 657.502508 596.502279
2602 34.1776328 649 649.220498 596.284036
2603 34.186928 621 642.744386 596.065984
2604 34.1962232 635 637.566449 595.848124
2605 34.2055184 646 633.343177 595.630455
2606 34.2148136 573 629.837081 595.412977
2607 34.2241088 615 626.880307 595.19569
2608 34.233404 636 624.351678 594.978593
2609 34.2426992 560 622.161909 594.761687
2610 34.2519944 624 620.24384 594.544971
2611 34.2612896 621 618.545806 594.328446
2612 34.2705848 651 617.026877 594.112109
2613 34.27988 670 615.653032 593.895963
2614 34.2891752 628 614.393149 593.680006
2615 34.2984704 604 613.211806 593.464238
2616 34.3077656 648 612.050784 593.248659
2617 34.3170608 631 610.830768 593.033269
2618 34.326356 603 609.616273 592.818068
2619 34.3356512 603 608.667465 592.603055
2620 34.3449464 639 607.877201 592.38823
2621 34.3542416 604 607.149183 592.173593
2622 34.3635368 598 606.462007 591.959145
2623 34.372832 579 605.810237 591.744883
2624 34.3821272 587 605.189998 591.530809
2625 34.3914224 652 604.59796 591.316922
2626 34.4007176 584 604.031241 591.103223
2627 34.4100128 624 603.487335 590.88971
2628 34.419308 581 602.964056 590.676384
2629 34.4286032 613 602.459485 590.463244
2630 34.4378984 612 601.971936 590.25029
2631 34.4471936 610 601.499919 590.037522
2632 34.4564888 639 601.042117 589.824941
2633 34.465784 637 600.597356 589.612545
2634 34.4750792 581 600.164587 589.400334
2635 34.4843744 614 599.742833 589.188308
2636 34.4936696 574 599.331036 588.976468
2637 34.5029648 597 598.927741 588.764813
2638 34.51226 567 598.53059 588.553342
2639 34.5215552 591 598.135468 588.342055
2640 34.5308504 597 597.73477 588.130953
2641 34.5401456 569 597.313446 587.920035
2642 34.5494408 593 596.837495 587.709301
2643 34.558736 593 596.218591 587.498751
2644 34.5680312 621 595.300455 587.288384
2645 34.5773264 633 594.147515 587.0782
2646 34.5866216 602 593.308685 586.8682
2647 34.5959168 604 592.874606 586.658382
2648 34.605212 598 592.55127 586.448747
2649 34.6145072 603 592.239553 586.239295
2650 34.6238024 587 591.932524 586.030025
2651 34.6330976 577 591.629487 585.820937
2652 34.6423928 604 591.330087 585.612032
2653 34.651688 587 591.034148 585.403308
2654 34.6609832 560 590.741509 585.194765
2655 34.6702784 580 590.452019 584.986405
2656 34.6795736 575 590.165541 584.778225
2657 34.6888688 610 589.881945 584.570226
2658 34.698164 613 589.601113 584.362408
2659 34.7074592 629 589.322936 584.154771
2660 34.7167544 580 589.047312 583.947314
2661 34.7260496 581 588.774145 583.740038
2662 34.7353448 584 588.50335 583.532942
2663 34.74464 559 588.234846 583.326025
2664 34.7539352 567 587.968558 583.119289
2665 34.7632304 549 587.704417 582.912732
2666 34.7725256 568 587.44236 582.706354
2667 34.7818208 558 587.18233 582.500155
2668 34.791116 620 586.924274 582.294135
2669 34.8004112 601 586.668142 582.088295
2670 34.8097064 587 586.413891 581.882632
2671 34.8190016 536 586.161483 581.677149
2672 34.8282968 603 585.91088 581.471843
2673 34.837592 596 585.662053 581.266716
2674 34.8468872 628 585.414975 581.061766
2675 34.8561824 524 585.16962 580.856994
2676 34.8654776 604 584.925955 580.6524
2677 34.8747728 598 584.68388 580.447982
2678 34.884068 568 584.443125 580.243743
2679 34.8933632 607 584.203058 580.03968
2680 34.9026584 604 583.962375 579.835793
2681 34.9119536 576 583.718469 579.632084
2682 34.9212488 602 583.46599 579.428551
2683 34.930544 557 583.192704 579.225194
2684 34.9398392 596 582.866837 579.022013
2685 34.9491344 608 582.430747 578.819008
2686 34.9584296 575 581.898616 578.616178
2687 34.9677248 583 581.464581 578.413524
2688 34.97702 595 581.19662 578.211046
2689 34.9863152 580 580.977937 578.008743
2690 34.9956104 606 580.764375 577.806614
2691 35.0049056 580 580.553076 577.604661
2692 35.0142008 549 580.343859 577.402882
2693 35.023496 590 580.136746 577.201277
2694 35.0327912 519 579.931829 576.999847
2695 35.0420864 608 579.729168 576.798591
2696 35.0513816 564 579.528715 576.597509
2697 35.0606768 534 579.330173 576.3966
2698 35.069972 621 579.132761 576.195865
2699 35.0792672 526 578.934725 575.995304
2700 35.0885624 544 578.732157 575.794915
2701 35.0978576 584 578.515427 575.5947
2702 35.1071528 539 578.257542 575.394657
2703 35.116448 604 577.914029 575.194788
2704 35.1257432 548 577.535691 574.99509
2705 35.1350384 559 577.304577 574.795565
2706 35.1443336 581 577.139166 574.596212
2707 35.1536288 568 576.986406 574.397031
2708 35.162924 593 576.840359 574.198022
2709 35.1722192 603 576.701618 573.999185
2710 35.1815144 581 576.571309 573.800519
2711 35.1908096 594 576.45088 573.602024
2712 35.2001048 566 576.341115 573.4037
2713 35.2094 609 576.24192 573.205548
2714 35.2186952 578 576.155912 573.007566
2715 35.2279904 569 576.085592 572.809754
2716 35.2372856 561 576.033574 572.612113
2717 35.2465808 593 576.003027 572.414643
2718 35.255876 546 575.997865 572.217342
2719 35.2651712 543 576.022968 572.020211
2720 35.2744664 596 576.084486 571.82325
2721 35.2837616 603 576.190255 571.626459
2722 35.2930568 546 576.35039 571.429837
2723 35.302352 582 576.578126 571.233384
2724 35.3116472 513 576.891055 571.0371
2725 35.3209424 581 577.312956 570.840985
2726 35.3302376 578 577.87657 570.645039
2727 35.3395328 590 578.627895 570.449261
2728 35.348828 636 579.632848 570.253652
2729 35.3581232 597 580.98759 570.058211
2730 35.3674184 551 582.83388 569.862938
2731 35.3767136 570 585.380188 569.667832
2732 35.3860088 566 588.926665 569.472895
2733 35.395304 602 593.885505 569.278125
2734 35.4045992 595 600.770695 569.083522
2735 35.4138944 583 610.086918 568.889087
2736 35.4231896 626 621.966719 568.694818
2737 35.4324848 655 635.387612 568.500717
2738 35.44178 630 647.259626 568.306782
2739 35.4510752 626 652.874346 568.113013
2740 35.4603704 614 649.174411 567.919411
2741 35.4696656 653 638.194922 567.725975
2742 35.4789608 640 625.537385 567.532706
2743 35.488256 612 615.603227 567.339602
2744 35.4975512 630 609.831193 567.146663
2745 35.5068464 587 607.96346 566.953891
2746 35.5161416 618 609.188435 566.761283
2747 35.5254368 621 612.248881 566.568841
2748 35.534732 616 615.126 566.376564
2749 35.5440272 616 615.324324 566.184452
2750 35.5533224 567 611.362204 565.992505
2751 35.5626176 627 604.141079 565.800722
2752 35.5719128 587 596.101085 565.609103
2753 35.581208 594 589.121313 565.417649
2754 35.5905032 563 583.760052 565.226358
2755 35.5997984 565 579.812596 565.035232
2756 35.6090936 533 576.901656 564.844269
2757 35.6183888 573 574.709972 564.65347
2758 35.627684 563 573.014636 564.462835
2759 35.6369792 562 571.666705 564.272362
2760 35.6462744 586 570.56708 564.082053
2761 35.6555696 575 569.648929 563.891907
2762 35.6648648 565 568.866269 563.701923
2763 35.67416 583 568.186738 563.512102
2764 35.6834552 566 567.58697 563.322444
2765 35.6927504 537 567.049548 563.132947
2766 35.7020456 568 566.560868 562.943613
2767 35.7113408 562 566.109385 562.754441
2768 35.720636 588 565.683573 562.565431
2769 35.7299312 589 565.26772 562.376582
2770 35.7392264 593 564.829788 562.187895
2771 35.7485216 543 564.320987 561.999369
2772 35.7578168 536 563.789211 561.811005
2773 35.767112 569 563.415002 561.622801
2774 35.7764072 587 563.11338 561.434758
2775 35.7857024 565 562.82861 561.246876
2776 35.7949976 578 562.553588 561.059155
2777 35.8042928 551 562.286637 560.871593
2778 35.813588 606 562.026838 560.684193
2779 35.8228832 536 561.773343 560.496952
2780 35.8321784 589 561.525452 560.309871
2781 35.8414736 518 561.282565 560.12295
2782 35.8507688 536 561.044162 559.936188
2783 35.860064 525 560.809794 559.749586
2784 35.8693592 517 560.579067 559.563143
2785 35.8786544 563 560.351639 559.37686
2786 35.8879496 555 560.127209 559.190735
2787 35.8972448 521 559.905512 559.004769
2788 35.90654 574 559.686311 558.818962
2789 35.9158352 537 559.4694 558.633314
2790 35.9251304 573 559.254594 558.447824
2791 35.9344256 584 559.041727 558.262492
2792 35.9437208 552 558.830651 558.077318
2793 35.953016 577 558.621235 557.892302
2794 35.9623112 543 558.413359 557.707443
2795 35.9716064 573 558.206915 557.522743
2796 35.9809016 526 558.001808 557.3382
2797 35.9901968 557 557.797951 557.153814
2798 35.999492 525 557.59527 556.969585
2799 36.0087872 557 557.393706 556.785513
2800 36.0180824 527 557.193227 556.601598
2801 36.0273776 570 556.993855 556.41784
2802 36.0366728 573 556.795779 556.234239
2803 36.045968 525 556.599344 556.050793
2804 36.0552632 519 556.40405 555.867504
2805 36.0645584 542 556.208313 555.684372
2806 36.0738536 557 556.012992 555.501395
2807 36.0831488 519 555.818553 555.318573
2808 36.092444 556 555.625312 555.135908
2809 36.1017392 496 555.43411 554.953398
2810 36.1110344 553 555.247437 554.771043
2811 36.1203296 530 555.069304 554.588844
2812 36.1296248 570 554.894884 554.406799
2813 36.13892 566 554.708226 554.22491
2814 36.1482152 556 554.518146 554.043175
2815 36.1575104 535 554.328291 553.861595
2816 36.1668056 562 554.138893 553.680169
2817 36.1761008 552 553.949891 553.498898
2818 36.185396 587 553.76117 553.31778
2819 36.1946912 593 553.572506 553.136817
2820 36.2039864 530 553.383416 552.956008
2821 36.2132816 531 553.19267 552.775352
2822 36.2225768 548 552.997382 552.59485
2823 36.231872 523 552.795084 552.414501
2824 36.2411672 573 552.593136 552.234306
2825 36.2504624 551 552.403626 552.054263
2826 36.2597576 564 552.218439 551.874374
2827 36.2690528 549 552.033872 551.694638
2828 36.278348 551 551.849637 551.515054
2829 36.2876432 541 551.665724 551.335623
2830 36.2969384 535 551.482125 551.156344
2831 36.3062336 500 551.298834 550.977217
2832 36.3155288 555 551.115844 550.798243
2833 36.324824 545 550.933149 550.61942
2834 36.3341192 547 550.750742 550.44075
2835 36.3434144 543 550.568619 550.262231
2836 36.3527096 558 550.386775 550.083863
2837 36.3620048 496 550.205203 549.905647
2838 36.3713 540 550.0239 549.727583
2839 36.3805952 539 549.842861 549.549669
2840 36.3898904 529 549.662082 549.371906
2841 36.3991856 513 549.481558 549.194294
2842 36.4084808 555 549.301286 549.016833
2843 36.417776 529 549.121263 548.839523
2844 36.4270712 568 548.941484 548.662362
2845 36.4363664 548 548.761947 548.485352
2846 36.4456616 527 548.582648 548.308492
2847 36.4549568 519 548.403584 548.131783
2848 36.464252 544 548.224753 547.955222
2849 36.4735472 524 548.046151 547.778812
2850 36.4828424 532 547.867777 547.602551
2851 36.4921376 509 547.689628 547.42644
2852 36.5014328 494 547.511701 547.250478
2853 36.510728 508 547.333994 547.074665
2854 36.5200232 514 547.156505 546.899001
2855 36.5293184 502 546.979232 546.723486
2856 36.5386136 519 546.802174 546.548119
2857 36.5479088 529 546.625327 546.372901
2858 36.557204 529 546.448691 546.197832
2859 36.5664992 523 546.272263 546.022911
2860 36.5757944 518 546.096043 545.848138
2861 36.5850896 529 545.920028 545.673513
2862 36.5943848 510 545.744217 545.499036
2863 36.60368 496 545.568609 545.324706
2864 36.6129752 510 545.393202 545.150524
2865 36.6222704 517 545.217996 544.97649
2866 36.6315656 533 545.042988 544.802603
2867 36.6408608 509 544.868177 544.628863
2868 36.650156 529 544.693563 544.455271
2869 36.6594512 571 544.519145 544.281825
2870 36.6687464 499 544.344921 544.108526
2871 36.6780416 531 544.17089 543.935374
2872 36.6873368 551 543.997052 543.762368
2873 36.696632 522 543.823411 543.589508
2874 36.7059272 539 543.65 543.416795
2875 36.7152224 526 543.47694 543.244228
2876 36.7245176 529 543.30456 543.071807
2877 36.7338128 515 543.133664 542.899531
2878 36.743108 524 542.966335 542.727402
2879 36.7524032 492 542.809153 542.555418
2880 36.7616984 525 542.6764 542.383579
2881 36.7709936 510 542.560651 542.211886
2882 36.7802888 549 542.408755 542.040338
2883 36.789584 552 542.240288 541.868934
2884 36.7988792 546 542.069688 541.697676
2885 36.8081744 511 541.899152 541.526563
2886 36.8174696 513 541.728741 541.355594
2887 36.8267648 561 541.558354 541.184769
2888 36.83606 527 541.387785 541.014089
2889 36.8453552 568 541.216562 540.843553
2890 36.8546504 523 541.043473 540.673162
2891 36.8639456 538 540.865641 540.502914
2892 36.8732408 503 540.680562 540.33281
2893 36.882536 456 540.49555 540.16285
2894 36.8918312 532 540.322828 539.993033
2895 36.9011264 555 540.154278 539.82336
2896 36.9104216 567 539.986176 539.65383
2897 36.9197168 495 539.818284 539.484443
2898 36.929012 546 539.650602 539.315199
2899 36.9383072 537 539.483182 539.146099
2900 36.9476024 502 539.316157 538.977141
2901 36.9568976 488 539.149854 538.808325
2902 36.9661928 514 538.985153 538.639652
2903 36.975488 505 538.824587 538.471122
2904 36.9847832 494 538.672168 538.302734
2905 36.9940784 531 538.523046 538.134488
2906 37.0033736 470 538.361409 537.966383
2907 37.0126688 487 538.196051 537.798421
2908 37.021964 487 538.030622 537.630601
2909 37.0312592 581 537.865389 537.462922
2910 37.0405544 491 537.700352 537.295384
2911 37.0498496 496 537.535512 537.127988
2912 37.0591448 527 537.370869 536.960734
2913 37.06844 537 537.206424 536.79362
2914 37.0777352 541 537.042178 536.626647
2915 37.0870304 541 536.878131 536.459815
2916 37.0963256 519 536.714285 536.293124
2917 37.1056208 508 536.55064 536.126573
2918 37.114916 569 536.387197 535.960163
2919 37.1242112 539 536.223957 535.793894
2920 37.1335064 496 536.060921 535.627764
2921 37.1428016 508 535.89809 535.461774
2922 37.1520968 522 535.735465 535.295925
2923 37.161392 476 535.573048 535.130215
2924 37.1706872 552 535.410839 534.964645
2925 37.1799824 521 535.248839 534.799215
2926 37.1892776 551 535.087051 534.633924
2927 37.1985728 552 534.925475 534.468772
2928 37.207868 542 534.764113 534.303759
2929 37.2171632 520 534.602967 534.138886
2930 37.2264584 517 534.442037 533.974152
2931 37.2357536 542 534.281327 533.809556
2932 37.2450488 485 534.120837 533.645099
2933 37.254344 559 533.960569 533.480781
2934 37.2636392 516 533.800525 533.316601
2935 37.2729344 516 533.640708 533.152559
2936 37.2822296 513 533.481119 532.988656
2937 37.2915248 512 533.321761 532.82489
2938 37.30082 547 533.162638 532.661263
2939 37.3101152 495 533.00376 532.497774
2940 37.3194104 530 532.845172 532.334422
2941 37.3287056 541 532.687004 532.171208
2942 37.3380008 500 532.529581 532.008131
2943 37.347296 475 532.373742 531.845191
2944 37.3565912 497 532.222005 531.682389
2945 37.3658864 519 532.080613 531.519724
2946 37.3751816 495 531.952224 531.357196
2947 37.3844768 505 531.818619 531.194805
2948 37.393772 517 531.667494 531.03255
2949 37.4030672 519 531.51194 530.870432
2950 37.4123624 542 531.356361 530.708451
2951 37.4216576 514 531.201063 530.546605
2952 37.4309528 536 531.046053 530.384897
2953 37.440248 495 530.891334 530.223324
2954 37.4495432 509 530.736913 530.061887
2955 37.4588384 535 530.582794 529.900586
2956 37.4681336 528 530.428985 529.739421
2957 37.4774288 518 530.275491 529.578392
2958 37.486724 557 530.122319 529.417498
2959 37.4960192 521 529.969477 529.256739
2960 37.5053144 570 529.816971 529.096116
2961 37.5146096 479 529.664812 528.935628
2962 37.5239048 513 529.513006 528.775275
2963 37.5332 497 529.361563 528.615057
2964 37.5424952 544 529.210493 528.454973
2965 37.5517904 518 529.059806 528.295025
2966 37.5610856 527 528.90952 528.135211
2967 37.5703808 526 528.75968 527.975531
2968 37.579676 526 528.610421 527.815986
2969 37.5889712 521 528.462091 527.656575
2970 37.5982664 562 528.315518 527.497298
2971 37.6075616 533 528.172827 527.338155
2972 37.6168568 512 528.040685 527.179146
2973 37.626152 473 527.933571 527.02027
2974 37.6354472 521 527.84421 526.861529
2975 37.6447424 501 527.719056 526.70292
2976 37.6540376 529 527.57728 526.544445
2977 37.6633328 510 527.433651 526.386104
2978 37.672628 492 527.290512 526.227895
2979 37.6819232 515 527.147964 526.06982
2980 37.6912184 540 527.005946 525.911877
2981 37.7005136 506 526.86424 525.754068
2982 37.7098088 540 526.722318 525.596391
2983 37.719104 526 526.58001 525.438846
2984 37.7283992 485 526.439025 525.281434
2985 37.7376944 498 526.300825 525.124155
2986 37.7469896 541 526.16414 524.967008
2987 37.7562848 518 526.028513 524.809992
2988 37.76558 531 525.893977 524.653109
2989 37.7748752 482 525.760606 524.496358
2990 37.7841704 474 525.628484 524.339738
2991 37.7934656 507 525.497706 524.18325
2992 37.8027608 504 525.368375 524.026894
2993 37.812056 437 525.24061 523.870669
2994 37.8213512 552 525.114542 523.714575
2995 37.8306464 528 524.990319 523.558613
2996 37.8399416 486 524.868111 523.402781
2997 37.8492368 507 524.748109 523.247081
2998 37.858532 496 524.63053 523.091511
2999 37.8678272 562 524.515623 522.936073
3000 37.8771224 518 524.403676 522.780764
3001 37.8864176 519 524.295019 522.625587
3002 37.8957128 501 524.190034 522.47054
3003 37.905008 493 524.089168 522.315623
3004 37.9143032 520 523.992943 522.160836
3005 37.9235984 496 523.901975 522.006179
3006 37.9328936 492 523.816992 521.851653
3007 37.9421888 523 523.738861 521.697256
3008 37.951484 499 523.668624 521.542989
3009 37.9607792 532 523.60754 521.388851
3010 37.9700744 498 523.557141 521.234843
3011 37.9793696 518 523.51931 521.080964
3012 37.9886648 461 523.496382 520.927215
3013 37.99796 526 523.491279 520.773595
3014 38.0072552 520 523.507701 520.620104
3015 38.0165504 515 523.550389 520.466742
3016 38.0258456 530 523.625494 520.313509
3017 38.0351408 467 523.741116 520.160404
3018 38.044436 537 523.908093 520.007428
3019 38.0537312 482 524.141172 519.854581
3020 38.0630264 532 524.460807 519.701862
3021 38.0723216 536 524.895932 519.549271
3022 38.0816168 544 525.488281 519.396809
3023 38.090912 495 526.299063 519.244474
3024 38.1002072 527 527.418786 519.092268
3025 38.1095024 500 528.980288 518.940189
3026 38.1187976 525 531.172388 518.788239
3027 38.1280928 524 534.244832 518.636415
3028 38.137388 529 538.47864 518.48472
3029 38.1466832 501 544.060251 518.333152
3030 38.1559784 538 550.758163 518.181711
3031 38.1652736 524 557.397982 518.030397
3032 38.1745688 481 561.65729 517.87921
3033 38.183864 515 561.273284 517.728151
3034 38.1931592 509 556.340076 517.577218
3035 38.2024544 522 549.546647 517.426412
3036 38.2117496 526 543.577058 517.275733
3037 38.2210448 507 539.538191 517.12518
3038 38.23034 537 537.462526 516.974754
3039 38.2396352 477 537.081902 516.824454
3040 38.2489304 515 538.080247 516.674281
3041 38.2582256 552 539.958628 516.524233
3042 38.2675208 492 541.819877 516.374312
3043 38.276816 511 542.417147 516.224516
3044 38.2861112 509 540.831704 516.074846
3045 38.2954064 529 537.370605 515.925302
3046 38.3047016 521 533.301073 515.775884
3047 38.3139968 471 529.67814 515.626591
3048 38.323292 493 526.855156 515.477424
3049 38.3325872 501 524.758075 515.328381
3050 38.3418824 484 523.203094 515.179464
3051 38.3511776 517 522.027941 515.030672
3052 38.3604728 503 521.11631 514.882005
3053 38.369768 491 520.391344 514.733463
3054 38.3790632 486 519.801868 514.585046
3055 38.3883584 481 519.310935 514.436753
3056 38.3976536 495 518.893494 514.288585
3057 38.4069488 486 518.532274 514.140541
3058 38.416244 525 518.214921 513.992622
3059 38.4255392 477 517.932419 513.844827
3060 38.4348344 534 517.678072 513.697156
3061 38.4441296 481 517.446832 513.549609
3062 38.4534248 518 517.234839 513.402186
3063 38.46272 502 517.039113 513.254887
3064 38.4720152 508 516.857325 513.107712
3065 38.4813104 479 516.687655 512.96066
3066 38.4906056 503 516.528694 512.813732
3067 38.4999008 564 516.379427 512.666927
3068 38.509196 533 516.239188 512.520245
3069 38.5184912 511 516.106974 512.373687
3070 38.5277864 495 515.981135 512.227252
3071 38.5370816 539 515.861762 512.080939
3072 38.5463768 501 515.748716 511.93475
3073 38.555672 513 515.64173 511.788684
3074 38.5649672 499 515.540595 511.64274
3075 38.5742624 493 515.445165 511.496918
3076 38.5835576 473 515.35535 511.35122
3077 38.5928528 461 515.271112 511.205643
3078 38.602148 476 515.19246 511.060189
3079 38.6114432 506 515.119446 510.914858
3080 38.6207384 536 515.052165 510.769648
3081 38.6300336 500 514.990751 510.62456
3082 38.6393288 516 514.935379 510.479594
3083 38.648624 511 514.886265 510.33475
3084 38.6579192 478 514.843668 510.190028
3085 38.6672144 496 514.807889 510.045427
3086 38.6765096 504 514.779276 509.900948
3087 38.6858048 481 514.758227 509.75659
3088 38.6951 510 514.745195 509.612353
3089 38.7043952 517 514.740689 509.468238
3090 38.7136904 501 514.745285 509.324244
3091 38.7229856 517 514.759632 509.18037
3092 38.7322808 500 514.784456 509.036618
3093 38.741576 519 514.820578 508.892986
3094 38.7508712 487 514.868918 508.749475
3095 38.7601664 488 514.930514 508.606085
3096 38.7694616 520 515.006538 508.462815
3097 38.7787568 494 515.098312 508.319665
3098 38.788052 492 515.207336 508.176636
3099 38.7973472 526 515.335311 508.033727
3100 38.8066424 495 515.484179 507.890938
3101 38.8159376 507 515.656162 507.74827
3102 38.8252328 505 515.853829 507.605721
3103 38.834528 527 516.08019 507.463292
3104 38.8438232 540 516.338848 507.320982
3105 38.8531184 500 516.634339 507.178792
3106 38.8624136 503 516.973196 507.036722
3107 38.8717088 517 517.364758 506.894771
3108 38.881004 479 517.812435 506.75294
3109 38.8902992 513 518.308304 506.611227
3110 38.8995944 531 518.869227 506.469634
3111 38.9088896 501 519.50912 506.32816
3112 38.9181848 496 520.241142 506.186805
3113 38.92748 521 521.081043 506.045568
3114 38.9367752 532 522.048168 505.904451
3115 38.9460704 518 523.166498 505.763452
3116 38.9553656 520 524.466056 505.622571
3117 38.9646608 546 525.984838 505.481809
3118 38.973956 530 527.771498 505.341166
3119 38.9832512 492 529.889158 505.20064
3120 38.9925464 529 532.420881 505.060233
3121 39.0018416 530 535.477688 504.919944
3122 39.0111368 509 539.210537 504.779773
3123 39.020432 522 543.828517 504.639719
3124 39.0297272 513 549.626968 504.499784
3125 39.0390224 537 557.031257 504.359966
3126 39.0483176 519 566.664384 504.220266
3127 39.0576128 529 579.447058 504.080683
3128 39.066908 615 596.731445 503.941218
3129 39.0762032 610 620.442076 503.80187
3130 39.0854984 690 653.125231 503.662639
3131 39.0947936 684 697.63338 503.523525
3132 39.1040888 750 755.807362 503.384529
3133 39.113384 792 825.144913 503.245649
3134 39.1226792 907 893.524835 503.106886
3135 39.1319744 951 937.401586 502.96824
3136 39.1412696 916 934.232238 502.829711
3137 39.1505648 901 885.260279 502.691298
3138 39.15986 882 817.430464 502.553001
3139 39.1691552 797 757.533912 502.414821
3140 39.1784504 745 716.682994 502.276757
3141 39.1877456 704 695.244021 502.13881
3142 39.1970408 664 690.582257 502.000978
3143 39.206336 715 699.871027 501.863263
3144 39.2156312 692 719.204875 501.725663
3145 39.2249264 747 741.141961 501.58818
3146 39.2342216 708 753.791376 501.450812
3147 39.2435168 747 745.991466 501.313559
3148 39.252812 693 716.968833 501.176422
3149 39.2621072 703 677.767247 501.039401
3150 39.2714024 645 640.554973 500.902495
3151 39.2806976 629 610.875934 500.765704
3152 39.2899928 589 588.905764 500.629029
3153 39.299288 572 572.953618 500.492468
3154 39.3085832 546 561.29255 500.356023
3155 39.3178784 553 552.625212 500.219692
3156 39.3271736 530 546.060615 500.083476
3157 39.3364688 531 540.999874 499.947375
3158 39.345764 538 537.038564 499.811389
3159 39.3550592 543 533.899499 499.675517
3160 39.3643544 510 531.38924 499.539759
3161 39.3736496 510 529.370306 499.404116
3162 39.3829448 505 527.743324 499.268587
3163 39.39224 512 526.435403 499.133173
3164 39.4015352 534 525.392441 498.997872
3165 39.4108304 520 524.573935 498.862685
3166 39.4201256 522 523.949441 498.727613
3167 39.4294208 516 523.496111 498.592654
3168 39.438716 528 523.196969 498.457809
3169 39.4480112 477 523.03969 498.323077
3170 39.4573064 507 523.015743 498.188459
3171 39.4666016 477 523.119788 498.053955
3172 39.4758968 497 523.349273 497.919564
3173 39.485192 517 523.704175 497.785286
3174 39.4944872 526 524.186871 497.651121
3175 39.5037824 544 524.802115 497.517069
3176 39.5130776 560 525.557108 497.383131
3177 39.5223728 574 526.461679 497.249305
3178 39.531668 546 527.528564 497.115593
3179 39.5409632 590 528.773819 496.981992
3180 39.5502584 534 530.217368 496.848505
3181 39.5595536 539 531.883744 496.71513
3182 39.5688488 516 533.803067 496.581868
3183 39.578144 534 536.01232 496.448718
3184 39.5874392 538 538.557046 496.31568
3185 39.5967344 511 541.493593 496.182755
3186 39.6060296 554 544.892125 496.049942
3187 39.6153248 572 548.840697 495.917241
3188 39.62462 525 553.450839 495.784651
3189 39.6339152 548 558.865305 495.652174
3190 39.6432104 542 565.269003 495.519808
3191 39.6525056 538 572.904646 495.387554
3192 39.6618008 547 582.095561 495.255412
3193 39.671096 595 593.279557 495.123381
3194 39.6803912 574 607.060122 494.991462
3195 39.6896864 609 624.285148 494.859654
3196 39.6989816 618 646.169379 494.727957
3197 39.7082768 639 674.484541 494.596372
3198 39.717572 735 711.84607 494.464897
3199 39.7268672 763 762.111838 494.333534
3200 39.7361624 870 830.842003 494.202281
3201 39.7454576 1008 925.584922 494.07114
3202 39.7547528 1151 1055.30068 493.940109
3203 39.764048 1240 1227.21502 493.809189
3204 39.7733432 1567 1437.92999 493.678379
3205 39.7826384 1641 1657.16686 493.54768
3206 39.7919336 1803 1816.77275 493.417091
3207 39.8012288 1812 1839.64962 493.286612
3208 39.810524 1786 1711.84035 493.156244
3209 39.8198192 1655 1505.9559 493.025986
3210 39.8291144 1554 1309.62357 492.895838
3211 39.8384096 1327 1166.83657 492.7658
3212 39.8477048 1215 1084.01899 492.635872
3213 39.857 1133 1054.35924 492.506054
3214 39.8662952 1062 1069.91146 492.376345
3215 39.8755904 1117 1121.50489 492.246746
3216 39.8848856 1071 1191.9375 492.117257
3217 39.8941808 1156 1249.31758 491.987877
3218 39.903476 1186 1254.49375 491.858606
3219 39.9127712 1164 1189.47468 491.729445
3220 39.9220664 1052 1076.53362 491.600393
3221 39.9313616 1017 955.772367 491.47145
3222 39.9406568 843 853.129676 491.342616
3223 39.949952 774 774.895433 491.213891
3224 39.9592472 688 717.552046 491.085275
3225 39.9685424 650 675.616384 490.956768
3226 39.9778376 603 644.515028 490.82837
3227 39.9871328 614 620.992894 490.70008
3228 39.996428 589 602.83979 490.571899
3229 40.0057232 554 588.563618 490.443826
3230 40.0150184 533 577.14623 490.315862
3231 40.0243136 532 567.881332 490.188006
3232 40.0336088 563 560.271526 490.060258
3233 40.042904 528 553.962924 489.932618
3234 40.0521992 507 548.686807 489.805087
3235 40.0614944 525 544.218745 489.677663
3236 40.0707896 518 540.422439 489.550347
3237 40.0800848 523 537.189155 489.423139
3238 40.08938 571 534.431009 489.296039
3239 40.0986752 505 532.079214 489.169047
3240 40.1079704 529 530.080001 489.042162
3241 40.1172656 498 528.391346 488.915384
3242 40.1265608 526 526.980597 488.788714
3243 40.135856 503 525.822754 488.662152
3244 40.1451512 532 524.899238 488.535696
3245 40.1544464 511 524.197023 488.409348
3246 40.1637416 474 523.70807 488.283107
3247 40.1730368 499 523.429014 488.156972
3248 40.182332 526 523.361069 488.030945
3249 40.1916272 516 523.51016 487.905025
3250 40.2009224 509 523.887284 487.779211
3251 40.2102176 469 524.509145 487.653504
3252 40.2195128 533 525.399109 487.527903
3253 40.228808 501 526.588581 487.40241
3254 40.2381032 522 528.118949 487.277022
3255 40.2473984 544 530.04429 487.151741
3256 40.2566936 482 532.435167 487.026566
3257 40.2659888 520 535.383995 486.901497
3258 40.275284 525 539.012701 486.776535
3259 40.2845792 533 543.483843 486.651679
3260 40.2938744 563 549.016989 486.526928
3261 40.3031696 550 555.913293 486.402283
3262 40.3124648 543 564.592986 486.277745
3263 40.32176 554 575.653382 486.153311
3264 40.3310552 552 589.959015 486.028984
3265 40.3403504 604 608.779577 485.904762
3266 40.3496456 616 633.989697 485.780646
3267 40.3589408 655 668.322538 485.656635
3268 40.368236 703 715.596482 485.532729
3269 40.3775312 834 780.647927 485.408928
3270 40.3868264 900 868.277115 485.285233
3271 40.3961216 1016 979.788879 485.161643
3272 40.4054168 1084 1105.65876 485.038158
3273 40.414712 1155 1217.24993 484.914778
3274 40.4240072 1279 1271.29873 484.791502
3275 40.4333024 1214 1239.6054 484.668331
3276 40.4425976 1171 1139.26161 484.545266
3277 40.4518928 1099 1019.10864 484.422304
3278 40.461188 991 918.559346 484.299448
3279 40.4704832 853 851.594369 484.176695
3280 40.4797784 854 817.304246 484.054047
3281 40.4890736 828 811.216894 483.931504
3282 40.4983688 828 828.839705 483.809064
3283 40.507664 857 863.782787 483.686729
3284 40.5169592 880 903.602024 483.564498
3285 40.5262544 883 928.366251 483.442371
3286 40.5355496 899 918.928881 483.320348
3287 40.5448448 884 872.164899 483.198428
3288 40.55414 749 804.646666 483.076613
3289 40.5634352 753 737.523488 482.954901
3290 40.5727304 625 682.379523 482.833293
3291 40.5820256 625 640.942383 482.711788
3292 40.5913208 580 610.635743 482.590387
3293 40.600616 569 588.488258 482.469089
3294 40.6099112 551 572.1528 482.347894
3295 40.6192064 519 559.997745 482.226803
3296 40.6285016 531 550.958443 482.105814
3297 40.6377968 524 544.374279 481.984929
3298 40.647092 526 539.865951 481.864147
3299 40.6563872 522 537.232598 481.743468
3300 40.6656824 503 536.316928 481.622892
3301 40.6749776 533 536.768639 481.502418
3302 40.6842728 554 537.707573 481.382047
3303 40.693568 555 537.605151 481.261779
3304 40.7028632 550 535.011878 481.141613
3305 40.7121584 543 529.908213 481.02155
3306 40.7214536 503 523.843329 480.901589
3307 40.7307488 501 518.404395 480.781731
3308 40.740044 454 514.255052 480.661975
3309 40.7493392 503 511.405979 480.542321
3310 40.7586344 496 509.68422 480.422769
3311 40.7679296 515 508.924297 480.303319
3312 40.7772248 438 508.945043 480.183971
3313 40.78652 529 509.415249 480.064725
3314 40.7958152 492 509.722685 479.94558
3315 40.8051104 490 509.095296 479.826538
3316 40.8144056 522 507.132687 479.707597
3317 40.8237008 504 504.227583 479.588758
3318 40.832996 473 501.177471 479.47002
3319 40.8422912 533 498.516495 479.351383
3320 40.8515864 486 496.376167 479.232848
3321 40.8608816 452 494.685226 479.114415
3322 40.8701768 499 493.33185 478.996082
3323 40.879472 500 492.222339 478.877851
3324 40.8887672 505 491.289385 478.75972
3325 40.8980624 531 490.486674 478.641691
3326 40.9073576 475 489.782404 478.523762
3327 40.9166528 511 489.154426 478.405935
3328 40.925948 545 488.58699 478.288208
3329 40.9352432 525 488.06864 478.170582
3330 40.9445384 475 487.590857 478.053056
3331 40.9538336 568 487.147229 477.935631
3332 40.9631288 544 486.732661 477.818307
3333 40.972424 475 486.343198 477.701082
3334 40.9817192 523 485.97567 477.583959
3335 40.9910144 463 485.6275 477.466935
3336 41.0003096 494 485.296557 477.350012
3337 41.0096048 520 484.981066 477.233188
3338 41.0189 502 484.679527 477.116465
3339 41.0281952 506 484.390665 476.999842
3340 41.0374904 496 484.113381 476.883319
3341 41.0467856 498 483.846728 476.766895
3342 41.0560808 518 483.58988 476.650571
3343 41.065376 504 483.342112 476.534347
3344 41.0746712 464 483.102787 476.418223
3345 41.0839664 472 482.871342 476.302198
3346 41.0932616 515 482.647276 476.186272
3347 41.1025568 490 482.430141 476.070446
3348 41.111852 488 482.219538 475.954719
3349 41.1211472 440 482.015106 475.839092
3350 41.1304424 496 481.816535 475.723563
3351 41.1397376 498 481.62361 475.608134
3352 41.1490328 464 481.436328 475.492804
3353 41.158328 485 481.255184 475.377572
3354 41.1676232 471 481.082624 475.26244
3355 41.1769184 480 480.927773 475.147406
3356 41.1862136 495 480.80217 475.032472
3357 41.1955088 467 480.684511 474.917635
3358 41.204804 487 480.535673 474.802898
3359 41.2140992 493 480.381223 474.688259
3360 41.2233944 472 480.230148 474.573718
3361 41.2326896 451 480.082983 474.459276
3362 41.2419848 458 479.939647 474.344932
3363 41.25128 483 479.800074 474.230687
3364 41.2605752 508 479.664206 474.116539
3365 41.2698704 439 479.531998 474.00249
3366 41.2791656 468 479.403413 473.888539
3367 41.2884608 474 479.278426 473.774685
3368 41.297756 470 479.157023 473.66093
3369 41.3070512 434 479.039198 473.547273
3370 41.3163464 477 478.924956 473.433713
3371 41.3256416 451 478.814313 473.320251
3372 41.3349368 493 478.707293 473.206886
3373 41.344232 507 478.603932 473.093619
3374 41.3535272 477 478.504276 472.98045
3375 41.3628224 482 478.408381 472.867378
3376 41.3721176 507 478.316315 472.754403
3377 41.3814128 536 478.228159 472.641526
3378 41.390708 471 478.144005 472.528745
3379 41.4000032 469 478.063958 472.416062
3380 41.4092984 485 477.988139 472.303476
3381 41.4185936 471 477.916701 472.190987
3382 41.4278888 514 477.849906 472.078595
3383 41.437184 494 477.788314 471.9663
3384 41.4464792 516 477.733208 471.854102
3385 41.4557744 506 477.687834 471.742
3386 41.4650696 488 477.662895 471.629995
3387 41.4743648 451 477.683886 471.518087
3388 41.48366 485 477.739195 471.406275
3389 41.4929552 478 477.726538 471.294559
3390 41.5022504 478 477.691966 471.18294
3391 41.5115456 494 477.673939 471.071417
3392 41.5208408 521 477.666941 470.959991
3393 41.530136 482 477.667934 470.84866
3394 41.5394312 493 477.67716 470.737426
3395 41.5487264 472 477.695178 470.626288
3396 41.5580216 444 477.722609 470.515246
3397 41.5673168 453 477.760141 470.404299
3398 41.576612 453 477.808542 470.293449
3399 41.5859072 469 477.868667 470.182694
3400 41.5952024 506 477.941472 470.072035
3401 41.6044976 469 478.028031 469.961472
3402 41.6137928 471 478.129547 469.851004
3403 41.623088 492 478.247376 469.740631
3404 41.6323832 510 478.383053 469.630355
3405 41.6416784 470 478.538314 469.520173
3406 41.6509736 496 478.715136 469.410087
3407 41.6602688 485 478.915775 469.300096
3408 41.669564 485 479.142814 469.1902
3409 41.6788592 445 479.399227 469.080399
3410 41.6881544 459 479.68845 468.970693
3411 41.6974496 463 480.014472 468.861083
3412 41.7067448 475 480.381947 468.751567
3413 41.71604 476 480.796334 468.642146
3414 41.7253352 447 481.264075 468.53282
3415 41.7346304 448 481.792816 468.423588
3416 41.7439256 461 482.391695 468.314451
3417 41.7532208 436 483.071709 468.205409
3418 41.762516 429 483.846196 468.096461
3419 41.7718112 497 484.731465 467.987607
3420 41.7811064 478 485.747645 467.878848
3421 41.7904016 498 486.919817 467.770183
3422 41.7996968 471 488.279569 467.661613
3423 41.808992 459 489.867146 467.553137
3424 41.8182872 494 491.734481 467.444754
3425 41.8275824 459 493.949517 467.336466
3426 41.8368776 518 496.602502 467.228272
3427 41.8461728 470 499.815305 467.120171
3428 41.855468 509 503.755459 467.012165
3429 41.8647632 496 508.657675 466.904252
3430 41.8740584 501 514.857183 466.796433
3431 41.8833536 480 522.84136 466.688708
3432 41.8926488 549 533.32757 466.581076
3433 41.901944 567 547.371515 466.473537
3434 41.9112392 570 566.490684 466.366093
3435 41.9205344 619 592.729588 466.258741
3436 41.9298296 662 628.45422 466.151483
3437 41.9391248 677 675.376578 466.044318
3438 41.94842 739 731.976433 465.937246
3439 41.9577152 750 789.168245 465.830268
3440 41.9670104 814 828.172193 465.723382
3441 41.9763056 819 829.60645 465.61659
3442 41.9856008 776 792.38547 465.50989
3443 41.994896 743 737.232107 465.403283
3444 42.0041912 743 686.371573 465.296769
3445 42.0134864 719 649.740218 465.190348
3446 42.0227816 676 628.122599 465.084019
3447 42.0320768 637 619.560885 464.977783
3448 42.041372 636 622.253033 464.87164
3449 42.0506672 633 634.678262 464.765589
3450 42.0599624 645 654.222916 464.659631
3451 42.0692576 672 675.114134 464.553764
3452 42.0785528 674 687.866567 464.447991
3453 42.087848 679 683.827051 464.342309
3454 42.0971432 655 662.996865 464.236719
3455 42.1064384 663 634.566765 464.131222
3456 42.1157336 670 608.207247 464.025817
3457 42.1250288 633 588.412129 463.920503
3458 42.134324 660 575.56904 463.815282
3459 42.1436192 612 568.6702 463.710152
3460 42.1529144 584 566.754075 463.605114
3461 42.1622096 611 569.340133 463.500168
3462 42.1715048 608 576.504778 463.395313
3463 42.1808 549 588.920373 463.29055
3464 42.1900952 642 608.009436 463.185879
3465 42.1993904 636 635.976421 463.081299
3466 42.2086856 730 676.017072 462.97681
3467 42.2179808 819 731.961613 462.872413
3468 42.227276 847 806.758065 462.768107
3469 42.2365712 911 898.441808 462.663893
3470 42.2458664 996 992.894534 462.559769
3471 42.2551616 997 1059.46884 462.455736
3472 42.2644568 1036 1064.8161 462.351795
3473 42.273752 1003 1004.70064 462.247944
3474 42.2830472 897 912.130491 462.144185
3475 42.2923424 910 824.558601 462.040516
3476 42.3016376 774 759.737466 461.936938
3477 42.3109328 702 719.738345 461.83345
3478 42.320228 690 701.492584 461.730054
3479 42.3295232 740 701.960117 461.626748
3480 42.3388184 720 718.648257 461.523532
3481 42.3481136 670 747.546476 461.420407
3482 42.3574088 748 779.711841 461.317372
3483 42.366704 733 799.830839 461.214428
3484 42.3759992 782 792.821111 461.111574
3485 42.3852944 674 756.768639 461.00881
3486 42.3945896 668 705.426576 460.906136
3487 42.4038848 687 654.920379 460.803552
3488 42.41318 592 613.450829 460.701059
3489 42.4224752 551 582.066102 460.598655
3490 42.4317704 526 558.904594 460.496341
3491 42.4410656 520 541.752977 460.394117
3492 42.4503608 512 528.850029 460.291983
3493 42.459656 506 518.949163 460.189939
3494 42.4689512 490 511.197734 460.087984
3495 42.4782464 453 505.013609 459.986119
3496 42.4875416 501 499.994719 459.884343
3497 42.4968368 530 495.858648 459.782657
3498 42.506132 488 492.403341 459.68106
3499 42.5154272 513 489.481562 459.579553
3500 42.5247224 469 486.984128 459.478135
3501 42.5340176 489 484.828749 459.376806
3502 42.5433128 478 482.952456 459.275566
3503 42.552608 486 481.306393 459.174415
3504 42.5619032 519 479.852173 459.073354
3505 42.5711984 498 478.559278 458.972381
3506 42.5804936 472 477.403186 458.871498
3507 42.5897888 493 476.364001 458.770703
3508 42.599084 482 475.425434 458.669997
3509 42.6083792 462 474.574039 458.56938
3510 42.6176744 480 473.798628 458.468851
3511 42.6269696 499 473.089832 458.368411
3512 42.6362648 434 472.439752 458.26806
3513 42.64556 440 471.841685 458.167797
3514 42.6548552 510 471.289917 458.067623
3515 42.6641504 441 470.779548 457.967537
3516 42.6734456 475 470.306358 457.867539
3517 42.6827408 450 469.866695 457.767629
3518 42.692036 520 469.457388 457.667808
3519 42.7013312 470 469.075672 457.568075
3520 42.7106264 486 468.719127 457.46843
3521 42.7199216 487 468.385632 457.368873
3522 42.7292168 457 468.073316 457.269404
3523 42.738512 481 467.780533 457.170023
3524 42.7478072 492 467.505824 457.07073
3525 42.7571024 475 467.247887 456.971524
3526 42.7663976 479 467.005535 456.872406
3527 42.7756928 473 466.777593 456.773376
3528 42.784988 461 466.562727 456.674434
3529 42.7942832 497 466.35901 456.575579
3530 42.8035784 460 466.162546 456.476811
3531 42.8128736 470 465.964665 456.378131
3532 42.8221688 444 465.75529 456.279539
3533 42.831464 456 465.537061 456.181033
3534 42.8407592 435 465.331219 456.082615
3535 42.8500544 448 465.177303 455.984284
3536 42.8593496 479 465.049656 455.886041
3537 42.8686448 466 464.933311 455.787884
3538 42.87794 485 464.826147 455.689814
3539 42.8872352 451 464.728635 455.591831
3540 42.8965304 467 464.642738 455.493936
3541 42.9058256 460 464.569178 455.396127
3542 42.9151208 473 464.501186 455.298404
3543 42.924416 485 464.435938 455.200769
3544 42.9337112 486 464.377313 455.10322
3545 42.9430064 457 464.326431 455.005758
3546 42.9523016 469 464.283354 454.908382
3547 42.9615968 449 464.24809 454.811093
3548 42.970892 446 464.220674 454.71389
3549 42.9801872 460 464.201162 454.616774
3550 42.9894824 497 464.189639 454.519744
3551 42.9987776 457 464.186211 454.4228
3552 43.0080728 474 464.19101 454.325943
3553 43.017368 457 464.204195 454.229171
3554 43.0266632 475 464.225948 454.132486
3555 43.0359584 473 464.256478 454.035886
3556 43.0452536 483 464.296024 453.939373
3557 43.0545488 452 464.344849 453.842946
3558 43.063844 478 464.403242 453.746604
3559 43.0731392 488 464.471514 453.650348
3560 43.0824344 485 464.54998 453.554178
3561 43.0917296 465 464.638895 453.458094
3562 43.1010248 493 464.738434 453.362095
3563 43.11032 488 464.849347 453.266182
3564 43.1196152 507 464.973277 453.170354
3565 43.1289104 446 465.110156 453.074612
3566 43.1382056 459 465.260208 452.978955
3567 43.1475008 425 465.424183 452.883383
3568 43.156796 468 465.602847 452.787897
3569 43.1660912 498 465.797 452.692496
3570 43.1753864 477 466.007513 452.59718
3571 43.1846816 426 466.23533 452.501949
3572 43.1939768 452 466.481484 452.406803
3573 43.203272 484 466.747101 452.311742
3574 43.2125672 465 467.033409 452.216767
3575 43.2218624 453 467.341749 452.121876
3576 43.2311576 498 467.673591 452.02707
3577 43.2404528 509 468.030542 451.932348
3578 43.249748 439 468.414365 451.837712
3579 43.2590432 470 468.826994 451.743159
3580 43.2683384 490 469.27056 451.648692
3581 43.2776336 459 469.747405 451.554309
3582 43.2869288 483 470.260117 451.460011
3583 43.296224 467 470.811554 451.365797
3584 43.3055192 483 471.404883 451.271667
3585 43.3148144 426 472.043633 451.177622
3586 43.3241096 445 472.731855 451.083661
3587 43.3334048 474 473.474571 450.989784
3588 43.3427 481 474.278748 450.895991
3589 43.3519952 443 475.15598 450.802282
3590 43.3612904 452 476.134134 450.708658
3591 43.3705856 466 477.276556 450.615117
3592 43.3798808 471 478.581894 450.52166
3593 43.389176 468 479.84833 450.428288
3594 43.3984712 475 481.154395 450.334999
3595 43.4077664 548 482.566 450.241793
3596 43.4170616 501 484.105271 450.148672
3597 43.4263568 473 485.787669 450.055634
3598 43.435652 550 487.630421 449.962679
3599 43.4449472 497 489.653321 449.869808
3600 43.4542424 485 491.878981 449.777021
3601 43.4635376 518 494.332404 449.684317
3602 43.4728328 476 497.03982 449.591696
3603 43.482128 498 500.03627 449.499159
3604 43.4914232 514 503.384305 449.406705
3605 43.5007184 467 507.152273 449.314334
3606 43.5100136 497 511.392031 449.222046
3607 43.5193088 478 516.178417 449.129841
3608 43.528604 514 521.608497 449.037719
3609 43.5378992 527 527.802565 448.945681
3610 43.5471944 494 534.910627 448.853725
3611 43.5564896 538 543.121661 448.761852
3612 43.5657848 520 552.676407 448.670062
3613 43.57508 547 563.885296 448.578354
3614 43.5843752 522 577.153964 448.48673
3615 43.5936704 545 593.020189 448.395188
3616 43.6029656 562 612.208279 448.303728
3617 43.6122608 546 635.710563 448.212351
3618 43.621556 656 664.911521 448.121057
3619 43.6308512 630 701.779227 448.029844
3620 43.6401464 690 749.16152 447.938715
3621 43.6494416 826 811.235878 447.847667
3622 43.6587368 958 894.150535 447.756702
3623 43.668032 982 1006.79681 447.665819
3624 43.6773272 1273 1161.33267 447.575018
3625 43.6866224 1467 1372.27836 447.4843
3626 43.6959176 1901 1651.33117 447.393663
3627 43.7052128 2136 1992.84869 447.303108
3628 43.714508 2344 2347.78977 447.212635
3629 43.7238032 2413 2606.67771 447.122244
3630 43.7330984 2463 2646.05366 447.031935
3631 43.7423936 2368 2441.97574 446.941708
3632 43.7516888 2169 2106.96 446.851562
3633 43.760984 1977 1778.85717 446.761498
3634 43.7702792 1744 1528.31076 446.671516
3635 43.7795744 1533 1366.4596 446.581615
3636 43.7888696 1378 1282.71729 446.491795
3637 43.7981648 1335 1265.83932 446.402057
3638 43.80746 1426 1308.33536 446.312401
3639 43.8167552 1408 1401.85808 446.222826
3640 43.8260504 1488 1526.53291 446.133332
3641 43.8353456 1658 1639.41718 446.043919
3642 43.8446408 1593 1679.89496 445.954587
3643 43.853936 1551 1608.55657 445.865337
3644 43.8632312 1427 1446.41442 445.776167
3645 43.8725264 1262 1254.73785 445.687079
3646 43.8818216 1099 1082.33112 445.598071
3647 43.8911168 953 946.563919 445.509145
3648 43.900412 876 845.326046 445.420299
3649 43.9097072 714 770.729956 445.331534
3650 43.9190024 670 715.301706 445.24285
3651 43.9282976 600 673.434442 445.154246
3652 43.9375928 605 641.220333 445.065723
3653 43.946888 552 615.985273 444.977281
3654 43.9561832 579 595.891908 444.888919
3655 43.9654784 522 579.66088 444.800638
3656 43.9747736 510 566.386354 444.712437
3657 43.9840688 541 555.415725 444.624316
3658 43.993364 514 546.270896 444.536276
3659 44.0026592 566 538.596173 444.448316
3660 44.0119544 545 532.123268 444.360436
3661 44.0212496 557 526.647422 444.272637
3662 44.0305448 567 522.010868 444.184917
3663 44.03984 494 518.091222 444.097277
3664 44.0491352 500 514.793213 444.009718
3665 44.0584304 523 512.042638 443.922238
3666 44.0677256 500 509.782078 443.834838
3667 44.0770208 495 507.968157 443.747518
3668 44.086316 497 506.569035 443.660278
3669 44.0956112 520 505.562918 443.573118
3670 44.1049064 571 504.937117 443.486037
3671 44.1142016 480 504.687552 443.399036
3672 44.1234968 513 504.818677 443.312114
3673 44.132792 504 505.343829 443.225272
3674 44.1420872 519 506.286048 443.13851
3675 44.1513824 486 507.679421 443.051826
3676 44.1606776 522 509.571113 442.965222
3677 44.1699728 509 512.024253 442.878698
3678 44.179268 477 515.12201 442.792253
3679 44.1885632 505 518.973305 442.705886
3680 44.1978584 493 523.720848 442.619599
3681 44.2071536 505 529.552575 442.533392
3682 44.2164488 459 536.718085 442.447263
3683 44.225744 484 545.552658 442.361213
3684 44.2350392 543 556.512871 442.275242
3685 44.2443344 550 570.230313 442.18935
3686 44.2536296 558 587.593806 442.103536
3687 44.2629248 564 609.876409 442.017802
3688 44.27222 630 638.930711 441.932146
3689 44.2815152 706 677.479464 441.846569
3690 44.2908104 764 729.512127 441.761071
3691 44.3001056 874 800.703288 441.675651
3692 44.3094008 1042 898.429683 441.590309
3693 44.318696 1266 1030.39915 441.505046
3694 44.3279912 1363 1200.26985 441.419862
3695 44.3372864 1535 1397.40457 441.334756
3696 44.3465816 1669 1583.05899 441.249728
3697 44.3558768 1703 1691.31114 441.164778
3698 44.365172 1623 1667.94981 441.079907
3699 44.3744672 1584 1524.12489 440.995114
3700 44.3837624 1534 1331.14305 440.910398
3701 44.3930576 1353 1156.60372 440.825761
3702 44.4023528 1064 1028.97725 440.741202
3703 44.411648 1087 949.521878 440.656721
3704 44.4209432 1001 911.595648 440.572318
3705 44.4302384 962 909.456655 440.487992
3706 44.4395336 1020 939.214486 440.403745
3707 44.4488288 1073 995.526411 440.319575
3708 44.458124 1085 1065.5599 440.235482
3709 44.4674192 1116 1124.02733 440.151468
3710 44.4767144 1153 1138.86943 440.067531
3711 44.4860096 1061 1092.51923 439.983671
3712 44.4953048 1012 999.131912 439.899889
3713 44.5046 935 891.984601 439.816184
3714 44.5138952 808 796.611466 439.732557
3715 44.5231904 738 721.687382 439.649007
3716 44.5324856 702 665.711964 439.565535
3717 44.5417808 620 624.290346 439.482139
3718 44.551076 546 593.340156 439.398821
3719 44.5603712 547 569.81157 439.31558
3720 44.5696664 515 551.577352 439.232416
3721 44.5789616 518 537.178083 439.149329
3722 44.5882568 522 525.607731 439.066319
3723 44.597552 547 516.163296 438.983385
3724 44.6068472 509 508.345139 438.900529
3725 44.6161424 492 501.791797 438.81775
3726 44.6254376 471 496.237196 438.735047
3727 44.6347328 475 491.482233 438.652421
3728 44.644028 474 487.375617 438.569872
3729 44.6533232 460 483.800725 438.487399
3730 44.6626184 437 480.666451 438.405003
3731 44.6719136 453 477.90075 438.322683
3732 44.6812088 489 475.446027 438.24044
3733 44.690504 474 473.255316 438.158273
3734 44.6997992 483 471.291949 438.076182
3735 44.7090944 438 469.549029 437.994168
3736 44.7183896 453 468.038959 437.91223
3737 44.7276848 464 466.669681 437.830368
3738 44.73698 457 465.374223 437.748583
3739 44.7462752 455 464.181098 437.666873
3740 44.7555704 485 463.091099 437.58524
3741 44.7648656 453 462.094347 437.503682
3742 44.7741608 448 461.181662 437.422201
3743 44.783456 449 460.34521 437.340795
3744 44.7927512 434 459.578304 437.259466
3745 44.8020464 454 458.875238 437.178212
3746 44.8113416 461 458.231156 437.097033
3747 44.8206368 451 457.641949 437.015931
3748 44.829932 443 457.104167 436.934904
3749 44.8392272 440 456.61496 436.853953
3750 44.8485224 434 456.17202 436.773077
3751 44.8578176 456 455.77355 436.692277
3752 44.8671128 425 455.418243 436.611552
3753 44.876408 469 455.105264 436.530903
3754 44.8857032 435 454.83426 436.450328
3755 44.8949984 467 454.605369 436.36983
3756 44.9042936 485 454.419252 436.289406
3757 44.9135888 467 454.277135 436.209058
3758 44.922884 483 454.18088 436.128785
3759 44.9321792 448 454.133068 436.048587
3760 44.9414744 416 454.137119 435.968464
3761 44.9507696 479 454.19745 435.888415
3762 44.9600648 460 454.31968 435.808442
3763 44.96936 460 454.510903 435.728544
3764 44.9786552 496 454.780047 435.648721
3765 44.9879504 499 455.138354 435.568972
3766 44.9972456 461 455.600027 435.489298
3767 45.0065408 465 456.183104 435.409699
3768 45.015836 475 456.910666 435.330175
3769 45.0251312 452 457.812497 435.250725
3770 45.0344264 481 458.927432 435.171349
3771 45.0437216 475 460.306695 435.092048
3772 45.0530168 484 462.018626 435.012822
3773 45.062312 465 464.155149 434.93367
3774 45.0716072 468 466.842481 434.854592
3775 45.0809024 431 470.267102 434.775589
3776 45.0901976 454 474.706859 434.69666
3777 45.0994928 466 480.53662 434.617805
3778 45.108788 516 488.314801 434.539024
3779 45.1180832 520 498.857841 434.460317
3780 45.1273784 515 513.306654 434.381685
3781 45.1366736 610 533.100495 434.303126
3782 45.1459688 636 559.629173 434.224641
3783 45.155264 630 593.128359 434.14623
3784 45.1645592 673 630.447564 434.067893
3785 45.1738544 677 662.779052 433.98963
3786 45.1831496 644 677.506089 433.911441
3787 45.1924448 730 667.102468 433.833325
3788 45.20174 633 636.993162 433.755283
3789 45.2110352 619 600.889593 433.677314
3790 45.2203304 606 569.672752 433.59942
3791 45.2296256 602 547.300082 433.521598
3792 45.2389208 565 533.565647 433.44385
3793 45.248216 542 527.232661 433.366176
3794 45.2575112 574 527.343434 433.288574
3795 45.2668064 552 533.26284 433.211047
3796 45.2761016 561 544.016447 433.133592
3797 45.2853968 583 557.263247 433.05621
3798 45.294692 585 568.336905 432.978902
3799 45.3039872 573 571.346764 432.901667
3800 45.3132824 583 563.082945 432.824505
3801 45.3225776 573 546.01751 432.747416
3802 45.3318728 543 526.097631 432.6704
3803 45.341168 531 508.091189 432.593457
3804 45.3504632 462 493.78538 432.516586
3805 45.3597584 522 483.021489 432.439789
3806 45.3690536 472 475.017371 432.363064
3807 45.3783488 495 469.012552 432.286412
3808 45.387644 461 464.444607 432.209833
3809 45.3969392 454 460.911065 432.133326
3810 45.4062344 463 458.121833 432.056892
3811 45.4155296 420 455.880127 431.98053
3812 45.4248248 453 454.050099 431.904241
3813 45.43412 455 452.535324 431.828024
3814 45.4434152 439 451.266067 431.75188
3815 45.4527104 452 450.191025 431.675808
3816 45.4620056 442 449.271835 431.599808
3817 45.4713008 439 448.479374 431.52388
3818 45.480596 410 447.791217 431.448025
3819 45.4898912 477 447.189875 431.372242
3820 45.4991864 453 446.661547 431.296531
3821 45.5084816 448 446.195224 431.220892
3822 45.5177768 440 445.782036 431.145325
3823 45.527072 467 445.414774 431.069829
3824 45.5363672 468 445.087531 430.994406
3825 45.5456624 441 444.795429 430.919055
3826 45.5549576 429 444.534415 430.843775
3827 45.5642528 455 444.301101 430.768567
3828 45.573548 423 444.092637 430.693431
3829 45.5828432 454 443.90662 430.618367
3830 45.5921384 430 443.741008 430.543374
3831 45.6014336 466 443.59407 430.468452
3832 45.6107288 456 443.464355 430.393602
3833 45.620024 474 443.350774 430.318824
3834 45.6293192 438 443.252918 430.244117
3835 45.6386144 444 443.171977 430.169481
3836 45.6479096 442 443.114586 430.094917
3837 45.6572048 454 443.101737 430.020424
3838 45.6665 451 443.147059 429.946002
3839 45.6757952 464 443.186398 429.871651
3840 45.6850904 460 443.178167 429.797372
3841 45.6943856 427 443.166319 429.723163
3842 45.7036808 392 443.163945 429.649026
3843 45.712976 418 443.171713 429.574959
3844 45.7222712 446 443.189449 429.500963
3845 45.7315664 498 443.217026 429.427039
3846 45.7408616 462 443.254361 429.353185
3847 45.7501568 478 443.301407 429.279402
3848 45.759452 438 443.358158 429.205689
3849 45.7687472 456 443.424641 429.132048
3850 45.7780424 436 443.500918 429.058477
3851 45.7873376 440 443.587082 428.984976
3852 45.7966328 394 443.68326 428.911546
3853 45.805928 437 443.789609 428.838187
3854 45.8152232 474 443.906316 428.764898
3855 45.8245184 482 444.0336 428.691679
3856 45.8338136 474 444.17171 428.618531
3857 45.8431088 450 444.320928 428.545453
3858 45.852404 481 444.481565 428.472445
3859 45.8616992 419 444.653969 428.399508
3860 45.8709944 454 444.838519 428.32664
3861 45.8802896 439 445.035631 428.253843
3862 45.8895848 431 445.245756 428.181116
3863 45.89888 430 445.469387 428.108459
3864 45.9081752 451 445.707056 428.035872
3865 45.9174704 475 445.959337 427.963355
3866 45.9267656 483 446.226853 427.890907
3867 45.9360608 443 446.510275 427.81853
3868 45.945356 453 446.810332 427.746222
3869 45.9546512 452 447.127927 427.673984
3870 45.9639464 465 447.464639 427.601815
3871 45.9732416 446 447.824121 427.529717
3872 45.9825368 485 448.216111 427.457687
3873 45.991832 465 448.67421 427.385728
3874 46.0011272 488 449.285725 427.313838
3875 46.0104224 454 450.032547 427.242017
3876 46.0197176 467 450.572799 427.170266
3877 46.0290128 471 451.073879 427.098584
3878 46.038308 446 451.598482 427.026971
3879 46.0476032 462 452.152569 426.955428
3880 46.0568984 446 452.737947 426.883953
3881 46.0661936 426 453.356566 426.812548
3882 46.0754888 477 454.010545 426.741213
3883 46.084784 468 454.702186 426.669946
3884 46.0940792 473 455.433995 426.598748
3885 46.1033744 484 456.208703 426.527619
3886 46.1126696 449 457.02929 426.456559
3887 46.1219648 487 457.899017 426.385568
3888 46.13126 457 458.821455 426.314646
3889 46.1405552 435 459.800522 426.243792
3890 46.1498504 476 460.84053 426.173007
3891 46.1591456 446 461.946214 426.102291
3892 46.1684408 430 463.122733 426.031644
3893 46.177736 463 464.375597 425.961065
3894 46.1870312 453 465.710488 425.890555
3895 46.1963264 502 467.132543 425.820113
3896 46.2056216 498 468.643029 425.749739
3897 46.2149168 437 470.235832 425.679434
3898 46.224212 509 471.930611 425.609198
3899 46.2335072 470 473.798027 425.53903
3900 46.2428024 515 475.82403 425.468929
3901 46.2520976 499 478.010961 425.398898
3902 46.2613928 494 480.376111 425.328934
3903 46.270688 526 482.941932 425.259038
3904 46.2799832 508 485.735896 425.189211
3905 46.2892784 525 488.792095 425.119451
3906 46.2985736 512 492.153054 425.04976
3907 46.3078688 570 495.870624 424.980136
3908 46.317164 508 500.002886 424.910581
3909 46.3264592 542 504.600445 424.841093
3910 46.3357544 583 509.673727 424.771673
3911 46.3450496 535 515.147583 424.70232
3912 46.3543448 539 520.858609 424.633036
3913 46.36364 554 526.678266 424.563819
3914 46.3729352 530 532.702044 424.494669
3915 46.3822304 597 539.254747 424.425587
3916 46.3915256 569 546.682508 424.356573
3917 46.4008208 593 555.224745 424.287626
3918 46.410116 600 565.051772 424.218747
3919 46.4194112 575 576.337889 424.149934
3920 46.4287064 568 589.304342 424.08119
3921 46.4380016 604 604.239474 424.012512
3922 46.4472968 625 621.51073 423.943902
3923 46.456592 618 641.574187 423.875359
3924 46.4658872 665 664.987224 423.806883
3925 46.4751824 659 692.44618 423.738474
3926 46.4844776 683 724.889647 423.670132
3927 46.4937728 673 763.675779 423.601857
3928 46.503068 725 810.762774 423.533649
3929 46.5123632 781 868.86078 423.465508
3930 46.5216584 843 941.687695 423.397434
3931 46.5309536 1012 1034.47308 423.329426
3932 46.5402488 1184 1154.76605 423.261486
3933 46.549544 1395 1313.59482 423.193612
3934 46.5588392 1687 1526.94938 423.125804
3935 46.5681344 2082 1817.1194 423.058064
3936 46.5774296 2630 2212.17346 422.990389
3937 46.5867248 3035 2739.16448 422.922782
3938 46.59602 3765 3402.70195 422.855241
3939 46.6053152 4384 4141.97863 422.787766
3940 46.6146104 4752 4787.10108 422.720358
3941 46.6239056 4932 5093.12218 422.653016
3942 46.6332008 5010 4908.2049 422.58574
3943 46.642496 4613 4327.9145 422.518531
3944 46.6517912 4138 3615.29921 422.451387
3945 46.6610864 3454 2987.41276 422.38431
3946 46.6703816 2910 2527.83144 422.317299
3947 46.6796768 2472 2235.38174 422.250354
3948 46.688972 2246 2085.67704 422.183475
3949 46.6982672 2160 2058.8851 422.116662
3950 46.7075624 2289 2143.69631 422.049915
3951 46.7168576 2500 2328.84227 421.983234
3952 46.7261528 2625 2585.00756 421.916618
3953 46.735448 2830 2843.08292 421.850069
3954 46.7447432 2771 2993.81542 421.783585
3955 46.7540384 2815 2940.67717 421.717167
3956 46.7633336 2732 2678.42018 421.650814
3957 46.7726288 2384 2301.49135 421.584527
3958 46.781924 2001 1922.79327 421.518305
3959 46.7912192 1647 1605.12797 421.452149
3960 46.8005144 1380 1360.59752 421.386059
3961 46.8098096 1147 1178.01951 421.320034
3962 46.8191048 958 1041.86538 421.254074
3963 46.8284 834 939.090601 421.18818
3964 46.8376952 779 860.169698 421.12235
3965 46.8469904 675 798.447592 421.056586
3966 46.8562856 723 749.313486 420.990888
3967 46.8655808 679 709.5781 420.925254
3968 46.874876 649 676.998051 420.859685
3969 46.8841712 573 649.891101 420.794182
3970 46.8934664 626 627.066115 420.728743
3971 46.9027616 605 607.735804 420.663369
3972 46.9120568 593 591.190014 420.59806
3973 46.921352 561 576.893549 420.532816
3974 46.9306472 551 564.446863 420.467637
3975 46.9399424 593 553.540364 420.402523
3976 46.9492376 538 543.93468 420.337473
3977 46.9585328 524 535.463091 420.272488
3978 46.967828 526 528.050513 420.207568
3979 46.9771232 514 521.546107 420.142712
3980 46.9864184 538 515.496858 420.077921
3981 46.9957136 549 509.978011 420.013194
3982 47.0050088 507 504.974906 419.948531
3983 47.014304 478 500.427987 419.883933
3984 47.0235992 464 496.283338 419.819399
3985 47.0328944 448 492.495769 419.75493
3986 47.0421896 494 489.028956 419.690525
3987 47.0514848 522 485.861071 419.626184
3988 47.06078 453 482.998368 419.561907
3989 47.0700752 469 480.422911 419.497694
3990 47.0793704 484 477.9831 419.433545
3991 47.0886656 464 475.674896 419.369461
3992 47.0979608 457 473.524817 419.30544
3993 47.107256 499 471.527158 419.241483
3994 47.1165512 521 469.669086 419.17759
3995 47.1258464 472 467.938722 419.113761
3996 47.1351416 459 466.325506 419.049995
3997 47.1444368 442 464.820023 418.986294
3998 47.153732 495 463.413859 418.922656
3999 47.1630272 461 462.099481 418.859082
4000 47.1723224 527 460.870131 418.795571
4001 47.1816176 465 459.719732 418.732124
4002 47.1909128 503 458.642816 418.66874
4003 47.200208 548 457.634452 418.60542
4004 47.2095032 491 456.690191 418.542163
4005 47.2187984 484 455.806011 418.47897
4006 47.2280936 513 454.978279 418.415839
4007 47.2373888 469 454.203705 418.352773
4008 47.246684 555 453.479314 418.289769
4009 47.2559792 446 452.802416 418.226828
4010 47.2652744 487 452.170577 418.163951
4011 47.2745696 521 451.581598 418.101137
4012 47.2838648 460 451.033496 418.038386
4013 47.29316 490 450.524487 417.975697
4014 47.3024552 483 450.052969 417.913072
4015 47.3117504 490 449.617507 417.85051
4016 47.3210456 501 449.216828 417.78801
4017 47.3303408 483 448.849803 417.725573
4018 47.339636 481 448.515446 417.663199
4019 47.3489312 487 448.212898 417.600888
4020 47.3582264 507 447.94143 417.53864
4021 47.3675216 507 447.700431 417.476454
4022 47.3768168 468 447.489408 417.41433
4023 47.386112 463 447.30798 417.352269
4024 47.3954072 485 447.155877 417.290271
4025 47.4047024 462 447.032942 417.228335
4026 47.4139976 448 446.939124 417.166462
4027 47.4232928 473 446.874484 417.10465
4028 47.432588 473 446.839196 417.042902
4029 47.4418832 453 446.833547 416.981215
4030 47.4511784 449 446.857941 416.91959
4031 47.4604736 443 446.912905 416.858028
4032 47.4697688 485 446.999094 416.796528
4033 47.479064 471 447.117271 416.73509
4034 47.4883592 463 447.268262 416.673714
4035 47.4976544 448 447.4528 416.6124
4036 47.5069496 502 447.671141 416.551148
4037 47.5162448 449 447.921591 416.489957
4038 47.52554 508 448.196794 416.428829
4039 47.5348352 446 448.489241 416.367762
4040 47.5441304 458 448.823063 416.306757
4041 47.5534256 467 449.236307 416.245814
4042 47.5627208 468 449.706154 416.184933
4043 47.572016 464 450.2267 416.124113
4044 47.5813112 487 450.800615 416.063354
4045 47.5906064 504 451.431568 416.002657
4046 47.5999016 437 452.123676 415.942022
4047 47.6091968 494 452.881558 415.881448
4048 47.618492 502 453.710403 415.820936
4049 47.6277872 493 454.616048 415.760484
4050 47.6370824 458 455.605072 415.700094
4051 47.6463776 477 456.684903 415.639766
4052 47.6556728 500 457.863943 415.579498
4053 47.664968 504 459.151705 415.519292
4054 47.6742632 487 460.558959 415.459146
4055 47.6835584 473 462.097857 415.399062
4056 47.6928536 477 463.781811 415.339039
4057 47.7021488 515 465.625033 415.279077
4058 47.711444 510 467.645327 415.219175
4059 47.7207392 478 469.870717 415.159335
4060 47.7300344 513 472.32968 415.099555
4061 47.7393296 468 475.047579 415.039836
4062 47.7486248 508 478.057763 414.980178
4063 47.75792 508 481.400957 414.920581
4064 47.7672152 488 485.12558 414.861044
4065 47.7765104 518 489.289428 414.801568
4066 47.7858056 550 493.962093 414.742152
4067 47.7951008 542 499.228357 414.682797
4068 47.804396 531 505.193376 414.623502
4069 47.8136912 539 511.9934 414.564268
4070 47.8229864 536 519.816638 414.505094
4071 47.8322816 548 528.880891 414.44598
4072 47.8415768 521 539.335472 414.386927
4073 47.850872 505 551.444693 414.327934
4074 47.8601672 578 565.681146 414.269001
4075 47.8694624 569 582.601256 414.210128
4076 47.8787576 595 602.923555 414.151316
4077 47.8880528 622 627.618906 414.092563
4078 47.897348 621 658.023462 414.03387
4079 47.9066432 701 696.008387 413.975238
4080 47.9159384 733 744.239347 413.916665
4081 47.9252336 816 806.570407 413.858152
4082 47.9345288 895 888.619531 413.799699
4083 47.943824 1103 998.521428 413.741305
4084 47.9531192 1310 1147.63083 413.682972
4085 47.9624144 1490 1350.31337 413.624698
4086 47.9717096 1828 1620.56503 413.566483
4087 47.9810048 2186 1961.16789 413.508329
4088 47.9903 2473 2341.78467 413.450233
4089 47.9995952 2561 2676.32723 413.392198
4090 48.0088904 2765 2839.22015 413.334221
4091 48.0181856 2605 2750.38652 413.276305
4092 48.0274808 2356 2455.55594 413.218447
4093 48.036776 2256 2088.05496 413.160649
4094 48.0460712 1982 1759.9932 413.10291
4095 48.0553664 1622 1515.651 413.04523
4096 48.0646616 1429 1355.22978 412.987609
4097 48.0739568 1280 1266.10142 412.930048
4098 48.083252 1335 1237.56419 412.872546
4099 48.0925472 1295 1263.92044 412.815102
4100 48.1018424 1342 1341.85506 412.757718
4101 48.1111376 1475 1463.46293 412.700392
4102 48.1204328 1647 1605.33845 412.643126
4103 48.129728 1728 1720.80701 412.585918
4104 48.1390232 1643 1752.53983 412.528769
4105 48.1483184 1586 1671.04631 412.471679
4106 48.1576136 1498 1502.09442 412.414648
4107 48.1669088 1310 1304.15092 412.357675
4108 48.176204 1149 1123.97674 412.300761
4109 48.1854992 919 979.686189 412.243905
4110 48.1947944 847 870.422262 412.187108
4111 48.2040896 767 788.936864 412.13037
4112 48.2133848 702 727.864069 412.073689
4113 48.22268 608 681.465142 412.017068
4114 48.2319752 643 645.638077 411.960504
4115 48.2412704 599 617.525398 411.903999
4116 48.2505656 593 595.138433 411.847552
4117 48.2598608 565 577.079692 411.791163
4118 48.269156 589 562.353408 411.734833
4119 48.2784512 558 550.239377 411.678561
4120 48.2877464 531 540.209167 411.622346
4121 48.2970416 515 531.870066 411.56619
4122 48.3063368 530 524.927183 411.510091
4123 48.315632 488 519.157501 411.454051
4124 48.3249272 543 514.391943 411.398068
4125 48.3342224 500 510.50288 411.342144
4126 48.3435176 563 507.395425 411.286277
4127 48.3528128 511 505.00144 411.230468
4128 48.362108 504 503.275511 411.174716
4129 48.3714032 512 502.192264 411.119022
4130 48.3806984 491 501.744672 411.063386
4131 48.3899936 522 501.94685 411.007807
4132 48.3992888 493 502.842075 410.952286
4133 48.408584 503 504.496089 410.896822
4134 48.4178792 514 506.99825 410.841416
4135 48.4271744 477 510.480561 410.786067
4136 48.4364696 474 515.128918 410.730775
4137 48.4457648 507 521.201348 410.675541
4138 48.45506 547 529.056921 410.620364
4139 48.4643552 563 539.19964 410.565244
4140 48.4736504 572 552.345488 410.510181
4141 48.4829456 575 569.525077 410.455176
4142 48.4922408 607 592.2386 410.400227
4143 48.501536 645 622.677799 410.345335
4144 48.5108312 683 664.000234 410.290501
4145 48.5201264 798 720.530488 410.235723
4146 48.5294216 876 797.467345 410.181002
4147 48.5387168 954 899.071047 410.126338
4148 48.548012 1094 1023.58476 410.07173
4149 48.5573072 1094 1154.22369 410.01718
4150 48.5666024 1161 1253.13458 409.962686
4151 48.5758976 1202 1276.14634 409.908249
4152 48.5851928 1210 1210.48625 409.853868
4153 48.594488 1180 1090.8605 409.799544
4154 48.6037832 1112 965.81025 409.745276
4155 48.6130784 895 863.828586 409.691065
4156 48.6223736 893 791.657466 409.63691
4157 48.6316688 759 746.243768 409.582812
4158 48.640964 704 723.085822 409.52877
4159 48.6502592 713 719.182881 409.474784
4160 48.6595544 717 733.220447 409.420854
4161 48.6688496 804 764.345637 409.36698
4162 48.6781448 845 809.487539 409.313163
4163 48.68744 820 859.326635 409.259402
4164 48.6967352 841 896.020279 409.205696
4165 48.7060304 840 899.618523 409.152047
4166 48.7153256 866 863.468744 409.098454
4167 48.7246208 763 801.167957 409.044916
4168 48.733916 747 733.793182 408.991435
4169 48.7432112 685 675.094628 408.938009
4170 48.7525064 685 629.105892 408.884639
4171 48.7618016 571 594.625393 408.831325
4172 48.7710968 575 569.043119 408.778066
4173 48.780392 558 549.962637 408.724863
4174 48.7896872 540 535.573576 408.671715
4175 48.7989824 533 524.601403 408.618623
4176 48.8082776 496 516.183875 408.565587
4177 48.8175728 510 509.719211 408.512606
4178 48.826868 506 504.668856 408.45968
4179 48.8361632 519 500.667761 408.40681
4180 48.8454584 514 497.550365 408.353995
4181 48.8547536 510 495.167358 408.301235
4182 48.8640488 519 493.395837 408.24853
4183 48.873344 555 492.142882 408.195881
4184 48.8826392 503 491.338526 408.143286
4185 48.8919344 500 490.930029 408.090747
4186 48.9012296 522 490.877821 408.038263
4187 48.9105248 572 491.152625 407.985833
4188 48.91982 495 491.733496 407.933459
4189 48.9291152 526 492.606322 407.88114
4190 48.9384104 529 493.76242 407.828875
4191 48.9477056 505 495.198097 407.776665
4192 48.9570008 520 496.914111 407.72451
4193 48.966296 516 498.915323 407.672409
4194 48.9755912 555 501.210545 407.620363
4195 48.9848864 553 503.81252 407.568372
4196 48.9941816 517 506.738028 407.516435
4197 49.0034768 566 510.008121 407.464553
4198 49.012772 588 513.648483 407.412725
4199 49.0220672 580 517.689925 407.360952
4200 49.0313624 513 522.169035 407.309233
4201 49.0406576 571 527.129015 407.257568
4202 49.0499528 577 532.620726 407.205958
4203 49.059248 590 538.704004 407.154402
4204 49.0685432 625 545.449305 407.1029
4205 49.0778384 596 552.939758 407.051452
4206 49.0871336 619 561.273749 407.000058
4207 49.0964288 607 570.568181 406.948718
4208 49.105724 650 580.962613 406.897432
4209 49.1150192 620 592.624551 406.8462
4210 49.1243144 645 605.756264 406.795022
4211 49.1336096 661 620.603595 406.743898
4212 49.1429048 649 637.467353 406.692828
4213 49.1522 676 656.718125 406.641811
4214 49.1614952 671 678.815284 406.590849
4215 49.1707904 672 704.328382 406.539939
4216 49.1800856 711 733.960435 406.489084
4217 49.1893808 739 768.636301 406.438282
4218 49.198676 692 809.703241 406.387533
4219 49.2079712 860 858.901386 406.336838
4220 49.2172664 830 918.337264 406.286197
4221 49.2265616 876 990.9719 406.235609
4222 49.2358568 1012 1080.94266 406.185074
4223 49.245152 1133 1194.07853 406.134592
4224 49.2544472 1284 1338.7221 406.084164
4225 49.2637424 1551 1526.9668 406.033789
4226 49.2730376 1939 1776.41338 405.983467
4227 49.2823328 2424 2112.29371 405.933198
4228 49.291628 3053 2568.86667 405.882982
4229 49.3009232 3799 3186.50414 405.832819
4230 49.3102184 4563 3995.93404 405.78271
4231 49.3195136 5456 4975.78258 405.732653
4232 49.3288088 5931 5980.50699 405.682649
4233 49.338104 6617 6700.22044 405.632697
4234 49.3473992 6462 6796.91346 405.582799
4235 49.3566944 6316 6210.94092 405.532953
4236 49.3659896 5706 5250.79865 405.48316
4237 49.3752848 4785 4292.1901 405.43342
4238 49.38458 4112 3530.12688 405.383732
4239 49.3938752 3468 2997.12724 405.334096
4240 49.4031704 2959 2662.63566 405.284514
4241 49.4124656 2777 2491.32137 405.234983
4242 49.4217608 2565 2461.08151 405.185505
4243 49.431056 2885 2563.20171 405.13608
4244 49.4403512 2957 2793.78138 405.086706
4245 49.4496464 3287 3135.10186 405.037385
4246 49.4589416 3573 3525.53285 404.988116
4247 49.4682368 3748 3836.32005 404.9389
4248 49.477532 3774 3907.31564 404.889735
4249 49.4868272 3573 3663.60443 404.840623
4250 49.4961224 3307 3193.86842 404.791562
4251 49.5054176 2784 2666.20952 404.742554
4252 49.5147128 2306 2198.62142 404.693597
4253 49.524008 1875 1828.81047 404.644693
4254 49.5333032 1541 1549.40892 404.59584
4255 49.5425984 1300 1340.38663 404.547039
4256 49.5518936 1085 1182.88242 404.498289
4257 49.5611888 948 1062.48436 404.449592
4258 49.570484 805 968.756626 404.400946
4259 49.5797792 789 894.492761 404.352351
4260 49.5890744 736 834.740407 404.303809
4261 49.5983696 721 785.972498 404.255317
4262 49.6076648 713 745.645196 404.206878
4263 49.61696 653 711.903014 404.158489
4264 49.6262552 623 683.371826 404.110152
4265 49.6355504 601 659.018612 404.061866
4266 49.6448456 618 638.055542 404.013632
4267 49.6541408 532 619.873667 403.965449
4268 49.663436 575 603.996415 403.917316
4269 49.6727312 573 590.046518 403.869235
4270 49.6820264 553 577.722136 403.821206
4271 49.6913216 543 566.779413 403.773227
4272 49.7006168 563 557.019551 403.725299
4273 49.709912 525 548.279139 403.677422
4274 49.7192072 535 540.422817 403.629596
4275 49.7285024 546 533.337666 403.581821
4276 49.7377976 560 526.928868 403.534096
4277 49.7470928 494 521.116328 403.486423
4278 49.756388 488 515.832006 403.4388
4279 49.7656832 491 511.017808 403.391228
4280 49.7749784 490 506.623899 403.343706
4281 49.7842736 468 502.607345 403.296235
4282 49.7935688 465 498.931011 403.248814
4283 49.802864 510 495.562668 403.201444
4284 49.8121592 449 492.474254 403.154124
4285 49.8214544 473 489.641236 403.106855
4286 49.8307496 431 487.041956 403.059636
4287 49.8400448 489 484.656729 403.012467
4288 49.84934 487 482.466338 402.965349
4289 49.8586352 490 480.447924 402.918281
4290 49.8679304 439 478.561474 402.871262
4291 49.8772256 491 476.743457 402.824294
4292 49.8865208 476 475.024948 402.777376
4293 49.895816 475 473.604014 402.730508
4294 49.9051112 497 472.361975 402.68369
4295 49.9144064 463 471.250983 402.636922
4296 49.9237016 507 470.262604 402.590203
4297 49.9329968 469 469.392186 402.543535
4298 49.942292 440 468.635872 402.496916
4299 49.9515872 478 467.990557 402.450347
4300 49.9608824 461 467.453849 402.403827
4301 49.9701776 471 467.02405 402.357358
4302 49.9794728 470 466.700136 402.310937
4303 49.988768 485 466.481755 402.264567
4304 49.9980632 505 466.369231 402.218245
4305 50.0073584 461 466.363578 402.171973
4306 50.0166536 501 466.46652 402.125751
4307 50.0259488 437 466.680533 402.079578
4308 50.035244 448 467.008886 402.033454
4309 50.0445392 469 467.455701 401.987379
4310 50.0538344 559 468.026032 401.941354
4311 50.0631296 514 468.725954 401.895377
4312 50.0724248 506 469.562675 401.84945
4313 50.08172 520 470.544673 401.803572
4314 50.0910152 494 471.68186 401.757743
4315 50.1003104 538 472.985778 401.711962
4316 50.1096056 519 474.469841 401.666231
4317 50.1189008 497 476.149616 401.620548
4318 50.128196 505 478.043179 401.574914
4319 50.1374912 526 480.171532 401.529329
4320 50.1467864 493 482.559122 401.483793
4321 50.1560816 527 485.234471 401.438306
4322 50.1653768 516 488.230957 401.392866
4323 50.174672 539 491.587773 401.347476
4324 50.1839672 498 495.351135 401.302134
4325 50.1932624 545 499.575783 401.256841
4326 50.2025576 532 504.326889 401.211595
4327 50.2118528 549 509.682479 401.166399
4328 50.221148 543 515.736552 401.12125
4329 50.2304432 551 522.603112 401.07615
4330 50.2397384 545 530.42145 401.031098
4331 50.2490336 579 539.363119 400.986094
4332 50.2583288 597 549.641262 400.941139
4333 50.267624 549 561.523215 400.896231
4334 50.2769192 596 575.347769 400.851372
4335 50.2862144 603 591.549121 400.80656
4336 50.2955096 557 610.690572 400.761797
4337 50.3048048 614 633.512686 400.717081
4338 50.3141 624 661.003128 400.672413
4339 50.3233952 695 694.499565 400.627793
4340 50.3326904 713 735.843465 400.583221
4341 50.3419856 872 787.61261 400.538696
4342 50.3512808 894 853.474237 400.494219
4343 50.360576 1016 938.715395 400.44979
4344 50.3698712 1223 1051.00369 400.405408
4345 50.3791664 1379 1201.34344 400.361074
4346 50.3884616 1755 1404.84185 400.316787
4347 50.3977568 2076 1679.92822 400.272547
4348 50.407052 2481 2042.63711 400.228355
4349 50.4163472 2823 2490.06406 400.18421
4350 50.4256424 3127 2970.05419 400.140113
4351 50.4349376 3373 3357.43539 400.096062
4352 50.4442328 3608 3494.15551 400.052059
4353 50.453528 3516 3311.67481 400.008103
4354 50.4628232 3223 2904.52817 399.964194
4355 50.4721184 2855 2442.25167 399.920332
4356 50.4814136 2485 2044.01846 399.876517
4357 50.4907088 1982 1749.24351 399.832749
4358 50.500004 1785 1552.73566 399.789028
4359 50.5092992 1576 1438.12805 399.745353
4360 50.5185944 1538 1392.40825 399.701726
4361 50.5278896 1541 1408.96036 399.658145
4362 50.5371848 1635 1485.78114 399.614611
4363 50.54648 1727 1619.85466 399.571123
4364 50.5557752 1769 1796.23329 399.527682
4365 50.5650704 2013 1974.35212 399.484288
4366 50.5743656 2184 2086.4051 399.44094
4367 50.5836608 2092 2069.40753 399.397638
4368 50.592956 1965 1916.19637 399.354383
4369 50.6022512 1777 1683.16228 399.311174
4370 50.6115464 1574 1441.16313 399.268012
4371 50.6208416 1348 1232.78031 399.224895
4372 50.6301368 1149 1069.2408 399.181825
4373 50.639432 988 945.602864 399.138801
4374 50.6487272 849 852.729249 399.095823
4375 50.6580224 791 782.38663 399.052891
4376 50.6673176 721 728.343441 399.010006
4377 50.6766128 709 686.153538 398.967166
4378 50.685908 669 652.696367 398.924372
4379 50.6952032 652 625.77665 398.881623
4380 50.7044984 617 603.833485 398.838921
4381 50.7137936 554 585.741298 398.796265
4382 50.7230888 559 570.676139 398.753654
4383 50.732384 598 558.025662 398.711088
4384 50.7416792 536 547.327559 398.668569
4385 50.7509744 557 538.228564 398.626095
4386 50.7602696 592 530.456209 398.583666
4387 50.7695648 534 523.797287 398.541283
4388 50.77886 533 518.083429 398.498945
4389 50.7881552 562 513.180649 398.456653
4390 50.7974504 560 508.981614 398.414406
4391 50.8067456 537 505.399926 398.372204
4392 50.8160408 570 502.365832 398.330047
4393 50.825336 541 499.822998 398.287936
4394 50.8346312 523 497.72606 398.24587
4395 50.8439264 497 496.038756 398.203849
4396 50.8532216 549 494.732503 398.161872
4397 50.8625168 526 493.785323 398.119941
4398 50.871812 526 493.181038 398.078055
4399 50.8811072 550 492.908682 398.036213
4400 50.8904024 525 492.962106 397.994417
4401 50.8996976 533 493.339734 397.952665
4402 50.9089928 484 494.044469 397.910958
4403 50.918288 533 495.083732 397.869295
4404 50.9275832 501 496.469642 397.827677
4405 50.9368784 526 498.219339 397.786104
4406 50.9461736 512 500.355472 397.744575
4407 50.9554688 542 502.906869 397.703091
4408 50.964764 598 505.909428 397.661651
4409 50.9740592 509 509.407286 397.620256
4410 50.9833544 557 513.454321 397.578904
4411 50.9926496 556 518.116086 397.537598
4412 51.0019448 575 523.472312 397.496335
4413 51.01124 536 529.62013 397.455116
4414 51.0205352 555 536.678272 397.413942
4415 51.0298304 534 544.79258 397.372812
4416 51.0391256 554 554.143279 397.331725
4417 51.0484208 560 564.954696 397.290683
4418 51.057716 535 577.508372 397.249685
4419 51.0670112 624 592.160981 397.20873
4420 51.0763064 565 609.369114 397.16782
4421 51.0856016 577 629.724049 397.126953
4422 51.0948968 619 654.001235 397.08613
4423 51.104192 713 683.231787 397.04535
4424 51.1134872 698 718.807356 397.004615
4425 51.1227824 766 762.636189 396.963922
4426 51.1320776 786 817.378115 396.923274
4427 51.1413728 870 886.800357 396.882668
4428 51.150668 1053 976.311945 396.842107
4429 51.1599632 1151 1093.73602 396.801588
4430 51.1692584 1440 1250.30743 396.761113
4431 51.1785536 1781 1461.57254 396.720681
4432 51.1878488 2159 1746.97151 396.680293
4433 51.197144 2498 2124.9486 396.639947
4434 51.2064392 2865 2597.7358 396.599645
4435 51.2157344 3315 3121.42695 396.559386
4436 51.2250296 3555 3577.03212 396.51917
4437 51.2343248 3708 3795.58261 396.478997
4438 51.24362 3624 3672.48117 396.438866
4439 51.2529152 3501 3269.83218 396.398779
4440 51.2622104 3133 2763.52449 396.358735
4441 51.2715056 2700 2302.99597 396.318733
4442 51.2808008 2253 1950.11498 396.278774
4443 51.290096 1943 1707.11534 396.238858
4444 51.2993912 1723 1556.89025 396.198984
4445 51.3086864 1627 1483.44595 396.159153
4446 51.3179816 1573 1477.63722 396.119364
4447 51.3272768 1643 1536.37464 396.079618
4448 51.336572 1773 1658.29931 396.039915
4449 51.3458672 1983 1834.9445 396.000253
4450 51.3551624 2075 2036.79771 395.960634
4451 51.3644576 2193 2203.29581 395.921058
4452 51.3737528 2198 2258.71136 395.881523
4453 51.383048 2222 2161.56537 395.842031
4454 51.3923432 2037 1941.81538 395.802581
4455 51.4016384 1739 1675.11176 395.763173
4456 51.4109336 1536 1425.92652 395.723807
4457 51.4202288 1233 1222.30834 395.684483
4458 51.429524 1073 1065.86169 395.645201
4459 51.4388192 930 948.035591 395.605961
4460 51.4481144 831 859.155362 395.566762
4461 51.4574096 759 791.344765 395.527606
4462 51.4667048 693 738.832324 395.488491
4463 51.476 651 697.534175 395.449418
4464 51.4852952 599 664.578114 395.410386
4465 51.4945904 636 637.930557 395.371396
4466 51.5038856 588 616.133943 395.332448
4467 51.5131808 601 598.128484 395.293541
4468 51.522476 586 583.132182 395.254675
4469 51.5317712 534 570.559758 395.215851
4470 51.5410664 562 559.967326 395.177068
4471 51.5503616 609 551.014172 395.138326
4472 51.5596568 531 543.43599 395.099626
4473 51.568952 551 537.025896 395.060967
4474 51.5782472 561 531.62078 395.022349
4475 51.5875424 567 527.091384 394.983772
4476 51.5968376 525 523.335011 394.945235
4477 51.6061328 551 520.27012 394.90674
4478 51.615428 534 517.832292 394.868286
4479 51.6247232 523 515.971214 394.829873
4480 51.6340184 506 514.648424 394.791501
4481 51.6433136 510 513.835637 394.753169
4482 51.6526088 564 513.513537 394.714878
4483 51.661904 542 513.670936 394.676628
4484 51.6711992 537 514.304241 394.638418
4485 51.6804944 539 515.4172 394.600249
4486 51.6897896 546 517.020898 394.56212
4487 51.6990848 559 519.133996 394.524032
4488 51.70838 590 521.783234 394.485984
4489 51.7176752 585 525.004217 394.447977
4490 51.7269704 604 528.842541 394.410009
4491 51.7362656 600 533.355364 394.372083
4492 51.7455608 562 538.613229 394.334196
4493 51.754856 543 544.701942 394.296349
4494 51.7641512 517 551.726625 394.258543
4495 51.7734464 587 559.816757 394.220776
4496 51.7827416 567 569.130681 394.18305
4497 51.7920368 631 579.863127 394.145364
4498 51.801332 652 592.25505 394.107717
4499 51.8106272 593 606.60664 394.07011
4500 51.8199224 620 623.294883 394.032543
4501 51.8292176 644 642.797534 393.995016
4502 51.8385128 637 665.726274 393.957529
4503 51.847808 699 692.873148 393.920081
4504 51.8571032 733 725.276546 393.882673
4505 51.8663984 693 764.316214 393.845304
4506 51.8756936 792 811.851093 393.807975
4507 51.8849888 877 870.423325 393.770685
4508 51.894284 930 943.587751 393.733434
4509 51.9035792 1064 1036.41078 393.696223
4510 51.9128744 1297 1156.08479 393.659051
4511 51.9221696 1473 1312.9941 393.621919
4512 51.9314648 1765 1522.01115 393.584825
4513 51.94076 2175 1803.61452 393.547771
4514 51.9500552 2594 2183.20976 393.510756
4515 51.9593504 3162 2684.46816 393.473779
4516 51.9686456 3712 3309.18875 393.436842
4517 51.9779408 4191 3998.59708 393.399944
4518 51.987236 4721 4596.47617 393.363084
4519 51.9965312 4849 4882.65253 393.326263
4520 52.0058264 4785 4721.20087 393.289482
4521 52.0151216 4457 4192.0039 393.252738
4522 52.0244168 4017 3523.82095 393.216034
4523 52.033712 3365 2912.74367 393.179368
4524 52.0430072 2760 2441.3233 393.14274
4525 52.0523024 2302 2113.54709 393.106151
4526 52.0615976 2080 1907.18253 393.069601
4527 52.0708928 1874 1800.81813 393.033089
4528 52.080188 1853 1781.67061 392.996615
4529 52.0894832 2022 1845.21055 392.96018
4530 52.0987784 2218 1990.57304 392.923782
4531 52.1080736 2341 2210.64652 392.887423
4532 52.1173688 2611 2475.3926 392.851102
4533 52.126664 2693 2715.86115 392.81482
4534 52.1359592 2819 2833.92945 392.778575
4535 52.1452544 2656 2757.7876 392.742368
4536 52.1545496 2511 2502.27911 392.706199
4537 52.1638448 2200 2157.57821 392.670068
4538 52.17314 1951 1817.23582 392.633975
4539 52.1824352 1589 1530.63256 392.597919
4540 52.1917304 1323 1307.12306 392.561902
4541 52.2010256 1138 1137.73387 392.525922
4542 52.2103208 950 1009.69667 392.489979
4543 52.219616 889 911.97331 392.454074
4544 52.2289112 731 836.269467 392.418207
4545 52.2382064 703 776.670354 392.382377
4546 52.2475016 659 729.002194 392.346585
4547 52.2567968 601 690.308499 392.310829
4548 52.266092 568 658.472666 392.275112
4549 52.2753872 606 631.958159 392.239431
4550 52.2846824 618 609.632774 392.203787
4551 52.2939776 563 590.649758 392.168181
4552 52.3032728 553 574.366741 392.132612
4553 52.312568 526 560.289799 392.09708
4554 52.3218632 573 548.034348 392.061585
4555 52.3311584 494 537.297427 392.026126
4556 52.3404536 464 527.837793 391.990705
4557 52.3497488 503 519.461428 391.95532
4558 52.359044 520 512.010864 391.919972
4559 52.3683392 504 505.357215 391.884661
4560 52.3776344 459 499.394178 391.849387
4561 52.3869296 484 494.033452 391.814149
4562 52.3962248 507 489.201217 391.778948
4563 52.40552 458 484.835398 391.743783
4564 52.4148152 464 480.883525 391.708655
4565 52.4241104 512 477.301035 391.673563
4566 52.4334056 465 474.049932 391.638507
4567 52.4427008 471 471.097705 391.603488
4568 52.451996 493 468.416459 391.568505
4569 52.4612912 445 465.982216 391.533558
4570 52.4705864 470 463.774337 391.498647
4571 52.4798816 475 461.77506 391.463773
4572 52.4891768 459 459.96911 391.428934
4573 52.498472 456 458.343395 391.394132
4574 52.5077672 457 456.886738 391.359365
4575 52.5170624 466 455.589677 391.324634
4576 52.5263576 457 454.444288 391.289939
4577 52.5356528 418 453.444053 391.25528
4578 52.544948 441 452.58375 391.220656
4579 52.5542432 444 451.859373 391.186068
4580 52.5635384 462 451.268078 391.151516
4581 52.5728336 481 450.80814 391.116999
4582 52.5821288 420 450.478947 391.082518
4583 52.591424 448 450.281 391.048072
4584 52.6007192 460 450.215945 391.013662
4585 52.6100144 475 450.286619 390.979287
4586 52.6193096 465 450.497127 390.944947
4587 52.6286048 489 450.852937 390.910642
4588 52.6379 466 451.360909 390.876373
4589 52.6471952 459 452.028972 390.842138
4590 52.6564904 456 452.864992 390.807939
4591 52.6657856 485 453.873203 390.773775
4592 52.6750808 481 455.037133 390.739646
4593 52.684376 499 456.289171 390.705551
4594 52.6936712 456 457.670099 390.671492
4595 52.7029664 446 459.554963 390.637467
4596 52.7122616 434 461.801785 390.603477
4597 52.7215568 487 464.376817 390.569522
4598 52.730852 531 467.323867 390.535601
4599 52.7401472 462 470.696274 390.501715
4600 52.7494424 503 474.556567 390.467863
4601 52.7587376 487 478.980458 390.434046
4602 52.7680328 468 484.06038 390.400264
4603 52.777328 491 489.909993 390.366515
4604 52.7866232 504 496.670186 390.332801
4605 52.7959184 475 504.517139 390.299122
4606 52.8052136 547 513.673315 390.265476
4607 52.8145088 508 524.422603 390.231865
4608 52.823804 532 537.13149 390.198288
4609 52.8330992 560 552.279086 390.164744
4610 52.8423944 540 570.500304 390.131235
4611 52.8516896 584 592.648923 390.09776
4612 52.8609848 602 619.890929 390.064318
4613 52.87028 601 653.844264 390.030911
4614 52.8795752 670 696.789135 389.997537
4615 52.8888704 732 751.982006 389.964197
4616 52.8981656 853 824.1072 389.93089
4617 52.9074608 1000 919.859725 389.897617
4618 52.916756 1132 1048.47728 389.864378
4619 52.9260512 1468 1221.52291 389.831172
4620 52.9353464 1718 1450.08241 389.798
4621 52.9446416 2070 1735.98739 389.764861
4622 52.9539368 2396 2054.53017 389.731755
4623 52.963232 2482 2337.17345 389.698683
4624 52.9725272 2478 2484.41082 389.665644
4625 52.9818224 2437 2430.70641 389.632638
4626 52.9911176 2208 2207.22721 389.599665
4627 53.0004128 2119 1916.68349 389.566725
4628 53.009708 1958 1650.54857 389.533818
4629 53.0190032 1645 1447.3131 389.500944
4630 53.0282984 1479 1305.46444 389.468103
4631 53.0375936 1309 1209.11975 389.435295
4632 53.0468888 1292 1145.67106 389.40252
4633 53.056184 1258 1112.41099 389.369777
4634 53.0654792 1250 1113.27443 389.337067
4635 53.0747744 1299 1152.70077 389.30439
4636 53.0840696 1427 1231.18034 389.271745
4637 53.0933648 1471 1340.14126 389.239133
4638 53.10266 1519 1454.96804 389.206553
4639 53.1119552 1597 1533.89163 389.174006
4640 53.1212504 1486 1535.58865 389.141491
4641 53.1305456 1356 1449.87531 389.109008
4642 53.1398408 1427 1307.34644 389.076558
4643 53.149136 1198 1153.48508 389.044139
4644 53.1584312 1074 1018.77222 389.011753
4645 53.1677264 1005 911.933741 388.979399
4646 53.1770216 882 828.649882 388.947077
4647 53.1863168 803 761.293591 388.914787
4648 53.195612 685 704.622393 388.882529
4649 53.2049072 598 656.734771 388.850302
4650 53.2142024 605 617.124674 388.818108
4651 53.2234976 547 585.045411 388.785945
4652 53.2327928 560 559.281996 388.753814
4653 53.242088 533 538.515456 388.721714
4654 53.2513832 430 521.612639 388.689646
4655 53.2606784 504 507.675943 388.65761
4656 53.2699736 464 496.041081 388.625605
4657 53.2792688 425 486.21367 388.593631
4658 53.288564 448 477.823431 388.561689
4659 53.2978592 464 470.590759 388.529778
4660 53.3071544 473 464.301883 388.497898
4661 53.3164496 445 458.791178 388.46605
4662 53.3257448 416 453.928654 388.434233
4663 53.33504 435 449.611052 388.402446
4664 53.3443352 439 445.755436 388.370691
4665 53.3536304 470 442.294543 388.338967
4666 53.3629256 433 439.173424 388.307273
4667 53.3722208 415 436.346697 388.275611
4668 53.381516 440 433.775781 388.243979
4669 53.3908112 417 431.428417 388.212378
4670 53.4001064 435 429.27812 388.180807
4671 53.4094016 405 427.302134 388.149268
4672 53.4186968 451 425.48091 388.117758
4673 53.427992 465 423.797637 388.08628
4674 53.4372872 357 422.237789 388.054832
4675 53.4465824 431 420.788759 388.023414
4676 53.4558776 418 419.439553 387.992026
4677 53.4651728 417 418.180549 387.960669
4678 53.474468 454 417.003289 387.929342
4679 53.4837632 424 415.900313 387.898045
4680 53.4930584 395 414.865017 387.866779
4681 53.5023536 444 413.891538 387.835542
4682 53.5116488 444 412.974652 387.804336
4683 53.520944 405 412.109693 387.773159
4684 53.5302392 360 411.292481 387.742012
4685 53.5395344 415 410.519262 387.710895
4686 53.5488296 386 409.786655 387.679808
4687 53.5581248 408 409.091608 387.648751
4688 53.56742 427 408.431362 387.617723
4689 53.5767152 446 407.803414 387.586725
4690 53.5860104 413 407.205491 387.555756
4691 53.5953056 407 406.635523 387.524817
4692 53.6046008 404 406.091625 387.493908
4693 53.613896 434 405.572071 387.463027
4694 53.6231912 414 405.075285 387.432177
4695 53.6324864 426 404.59982 387.401355
4696 53.6417816 445 404.144351 387.370562
4697 53.6510768 418 403.707656 387.339799
4698 53.660372 415 403.288613 387.309065
4699 53.6696672 434 402.886186 387.27836
4700 53.6789624 437 402.499419 387.247684
4701 53.6882576 416 402.127431 387.217037
4702 53.6975528 442 401.769408 387.186418
4703 53.706848 454 401.424615 387.155829
4704 53.7161432 424 401.09246 387.125268
4705 53.7254384 458 400.772748 387.094736
4706 53.7347336 449 400.466531 387.064233
4707 53.7440288 404 400.175687 387.033758
4708 53.753324 421 399.896052 387.003312
4709 53.7626192 406 399.619365 386.972894
4710 53.7719144 459 399.350193 386.942504
4711 53.7812096 457 399.08949 386.912143
4712 53.7905048 426 398.836054 386.881811
4713 53.7998 436 398.586443 386.851506
4714 53.8090952 418 398.328668 386.82123
4715 53.8183904 445 398.028225 386.790982
4716 53.8276856 443 397.675795 386.760762
4717 53.8369808 394 397.393385 386.730569
4718 53.846276 393 397.175179 386.700405
4719 53.8555712 406 396.974734 386.670269
4720 53.8648664 433 396.781188 386.640161
4721 53.8741616 409 396.59372 386.61008
4722 53.8834568 407 396.412158 386.580027
4723 53.892752 412 396.236202 386.550002
4724 53.9020472 410 396.064952 386.520005
4725 53.9113424 431 395.895529 386.490035
4726 53.9206376 407 395.717287 386.460092
4727 53.9299328 390 395.497632 386.430177
4728 53.939228 452 395.216555 386.400289
4729 53.9485232 365 394.977783 386.370429
4730 53.9578184 394 394.824201 386.340596
4731 53.9671136 396 394.694628 386.31079
4732 53.9764088 415 394.572073 386.281011
4733 53.985704 399 394.455639 386.251259
4734 53.9949992 424 394.345621 386.221535
4735 54.0042944 383 394.242404 386.191837
4736 54.0135896 433 394.146473 386.162166
4737 54.0228848 441 394.058446 386.132523
4738 54.03218 406 393.979099 386.102905
4739 54.0414752 396 393.90941 386.073315
4740 54.0507704 398 393.850618 386.043751
4741 54.0600656 380 393.804292 386.014214
4742 54.0693608 390 393.772439 385.984704
4743 54.078656 389 393.757641 385.95522
4744 54.0879512 382 393.763256 385.925763
4745 54.0972464 405 393.793691 385.896332
4746 54.1065416 372 393.854808 385.866927
4747 54.1158368 413 393.954505 385.837548
4748 54.125132 385 394.103584 385.808196
4749 54.1344272 410 394.317063 385.77887
4750 54.1437224 394 394.616221 385.74957
4751 54.1530176 378 395.031796 385.720296
4752 54.1623128 352 395.607462 385.691048
4753 54.171608 398 396.402381 385.661826
4754 54.1809032 347 397.500399 385.63263
4755 54.1901984 436 399.008634 385.60346
4756 54.1994936 394 401.02929 385.574315
4757 54.2087888 392 403.580917 385.545196
4758 54.218084 419 406.441494 385.516103
4759 54.2273792 403 408.987039 385.487035
4760 54.2366744 407 410.294842 385.457993
4761 54.2459696 424 409.723265 385.428976
4762 54.2552648 400 407.5086 385.399985
4763 54.26456 396 404.582892 385.371019
4764 54.2738552 369 401.818953 385.342078
4765 54.2831504 395 399.60971 385.313163
4766 54.2924456 397 397.997535 385.284272
4767 54.3017408 387 396.901202 385.255407
4768 54.311036 359 396.225112 385.226567
4769 54.3203312 396 395.90381 385.197752
4770 54.3296264 395 395.908089 385.168961
4771 54.3389216 371 396.235179 385.140196
4772 54.3482168 359 396.88859 385.111455
4773 54.357512 394 397.833704 385.082739
4774 54.3668072 378 398.925117 385.054048
4775 54.3761024 400 399.850368 385.025382
4776 54.3853976 385 400.198629 384.99674
4777 54.3946928 382 399.709875 384.968122
4778 54.403988 383 398.497416 384.939529
4779 54.4132832 401 396.956213 384.910961
4780 54.4225784 398 395.461468 384.882416
4781 54.4318736 388 394.199002 384.853896
4782 54.4411688 388 393.198484 384.825401
4783 54.450464 405 392.421686 384.796929
4784 54.4597592 368 391.816668 384.768481
4785 54.4690544 395 391.338556 384.740058
4786 54.4783496 365 390.953479 384.711658
4787 54.4876448 376 390.637052 384.683283
4788 54.49694 379 390.371938 384.654931
4789 54.5062352 369 390.145778 384.626603
4790 54.5155304 375 389.949699 384.598299
4791 54.5248256 396 389.777361 384.570018
4792 54.5341208 395 389.62456 384.541761
4793 54.543416 377 389.488625 384.513528
4794 54.5527112 400 389.365517 384.485318
4795 54.5620064 380 389.250031 384.457131
4796 54.5713016 370 389.14244 384.428968
4797 54.5805968 321 389.042046 384.400829
4798 54.589892 370 388.947824 384.372712
4799 54.5991872 385 388.858752 384.344619
4800 54.6084824 421 388.773341 384.316548
4801 54.6177776 373 388.688209 384.288501
4802 54.6270728 371 388.592214 384.260477
4803 54.636368 407 388.452168 384.232476
4804 54.6456632 387 388.247767 384.204498
4805 54.6549584 400 388.083283 384.176542
4806 54.6642536 377 388.000482 384.14861
4807 54.6735488 355 387.937838 384.1207
4808 54.682844 400 387.877185 384.092812
4809 54.6921392 365 387.813893 384.064948
4810 54.7014344 384 387.735786 384.037106
4811 54.7107296 353 387.605085 384.009286
4812 54.7200248 349 387.385824 383.981489
4813 54.72932 399 387.185763 383.953714
4814 54.7386152 359 387.107761 383.925961
4815 54.7479104 397 387.060668 383.898231
4816 54.7572056 388 387.016664 383.870522
4817 54.7665008 396 386.973827 383.842836
4818 54.775796 399 386.932115 383.815172
4819 54.7850912 404 386.891491 383.78753
4820 54.7943864 362 386.851922 383.75991
4821 54.8036816 385 386.813383 383.732311
4822 54.8129768 356 386.775849 383.704735
4823 54.822272 400 386.739303 383.67718
4824 54.8315672 373 386.703726 383.649647
4825 54.8408624 385 386.669107 383.622135
4826 54.8501576 401 386.635435 383.594645
4827 54.8594528 392 386.602703 383.567177
4828 54.868748 388 386.570905 383.53973
4829 54.8780432 404 386.540039 383.512304
4830 54.8873384 397 386.510104 383.4849
4831 54.8966336 388 386.481102 383.457517
4832 54.9059288 394 386.453036 383.430155
4833 54.915224 403 386.425914 383.402814
4834 54.9245192 422 386.399741 383.375495
4835 54.9338144 361 386.37453 383.348196
4836 54.9431096 414 386.35029 383.320918
4837 54.9524048 408 386.327038 383.293661
4838 54.9617 364 386.304788 383.266425
4839 54.9709952 401 386.283558 383.23921
4840 54.9802904 382 386.26337 383.212015
4841 54.9895856 391 386.244247 383.184841
4842 54.9988808 383 386.226213 383.157688
4843 55.008176 395 386.209303 383.130555
4844 55.0174712 394 386.193569 383.103443
4845 55.0267664 413 386.17906 383.076351
4846 55.0360616 366 386.165732 383.049279
4847 55.0453568 406 386.153612 383.022228
4848 55.054652 443 386.142776 382.995196
4849 55.0639472 366 386.133277 382.968185
4850 55.0732424 407 386.125162 382.941194
4851 55.0825376 410 386.118484 382.914223
4852 55.0918328 392 386.113299 382.887272
4853 55.101128 400 386.109666 382.860341
4854 55.1104232 412 386.10765 382.83343
4855 55.1197184 385 386.107321 382.806538
4856 55.1290136 394 386.108752 382.779667
4857 55.1383088 345 386.112025 382.752814
4858 55.147604 395 386.117226 382.725982
4859 55.1568992 367 386.124449 382.699169
4860 55.1661944 367 386.133795 382.672375
4861 55.1754896 394 386.145371 382.645601
4862 55.1847848 373 386.159297 382.618846
4863 55.19408 403 386.175698 382.59211
4864 55.2033752 432 386.194712 382.565394
4865 55.2126704 400 386.216487 382.538697
4866 55.2219656 376 386.241185 382.512018
4867 55.2312608 355 386.268981 382.485359
4868 55.240556 388 386.300063 382.458719
4869 55.2498512 392 386.33464 382.432098
4870 55.2591464 385 386.372934 382.405495
4871 55.2684416 425 386.415192 382.378912
4872 55.2777368 396 386.461682 382.352347
4873 55.287032 389 386.512702 382.3258
4874 55.2963272 392 386.56862 382.299272
4875 55.3056224 395 386.630012 382.272763
4876 55.3149176 385 386.698276 382.246272
4877 55.3242128 369 386.777435 382.2198
4878 55.333508 380 386.871075 382.193346
4879 55.3428032 357 386.968049 382.16691
4880 55.3520984 407 387.06403 382.140492
4881 55.3613936 377 387.166336 382.114093
4882 55.3706888 385 387.277514 382.087712
4883 55.379984 357 387.398525 382.061348
4884 55.3892792 380 387.529606 382.035003
4885 55.3985744 392 387.66781 382.008675
4886 55.4078696 381 387.802037 381.982366
4887 55.4171648 373 387.897336 381.956074
4888 55.42646 380 387.917346 381.929799
4889 55.4357552 397 387.964839 381.903543
4890 55.4450504 370 388.155555 381.877304
4891 55.4543456 384 388.3982 381.851082
4892 55.4636408 409 388.666228 381.824878
4893 55.472936 380 388.960473 381.798691
4894 55.4822312 436 389.284166 381.772522
4895 55.4915264 413 389.641072 381.74637
4896 55.5008216 424 390.035586 381.720235
4897 55.5101168 409 390.472868 381.694117
4898 55.519412 431 390.959014 381.668016
4899 55.5287072 381 391.501263 381.641932
4900 55.5380024 399 392.108265 381.615866
4901 55.5472976 406 392.79043 381.589816
4902 55.5565928 451 393.560376 381.563782
4903 55.565888 392 394.433514 381.537766
4904 55.5751832 428 395.428836 381.511766
4905 55.5844784 409 396.569996 381.485783
4906 55.5937736 387 397.886902 381.459817
4907 55.6030688 414 399.418156 381.433866
4908 55.612364 391 401.212317 381.407933
4909 55.6216592 365 403.327604 381.382015
4910 55.6309544 380 405.847193 381.356114
4911 55.6402496 415 408.881772 381.33023
4912 55.6495448 387 412.579885 381.304361
4913 55.65884 461 417.145399 381.278509
4914 55.6681352 433 422.862594 381.252672
4915 55.6774304 423 430.132881 381.226852
4916 55.6867256 396 439.52689 381.201047
4917 55.6960208 443 451.850977 381.175258
4918 55.705316 490 468.207976 381.149485
4919 55.7146112 519 489.975553 381.123728
4920 55.7239064 560 518.506782 381.097986
4921 55.7332016 614 554.245066 381.07226
4922 55.7424968 604 595.071649 381.04655
4923 55.751792 621 634.556573 381.020855
4924 55.7610872 646 662.888845 380.995175
4925 55.7703824 691 671.687535 380.969511
4926 55.7796776 675 658.43991 380.943862
4927 55.7889728 662 627.559481 380.918228
4928 55.798268 602 588.574955 380.892609
4929 55.8075632 566 551.120558 380.867005
4930 55.8168584 527 520.645504 380.841417
4931 55.8261536 537 498.38691 380.815843
4932 55.8354488 508 483.523258 380.790284
4933 55.844744 453 474.851915 380.76474
4934 55.8540392 479 471.491565 380.739211
4935 55.8633344 445 473.016862 380.713696
4936 55.8726296 485 479.323056 380.688196
4937 55.8819248 485 490.256583 380.66271
4938 55.89122 513 504.943446 380.637239
4939 55.9005152 517 520.982788 380.611783
4940 55.9098104 488 534.287567 380.586341
4941 55.9191056 482 540.437663 380.560913
4942 55.9284008 548 536.841464 380.535499
4943 55.937696 515 523.925139 380.510099
4944 55.9469912 474 504.924982 380.484714
4945 55.9562864 488 484.305482 380.459342
4946 55.9655816 437 465.544013 380.433985
4947 55.9748768 450 450.151844 380.408641
4948 55.984172 460 438.175168 380.383311
4949 55.9934672 420 429.044956 380.357995
4950 56.0027624 400 422.102112 380.332693
4951 56.0120576 392 416.792556 380.307404
4952 56.0213528 439 412.699355 380.282129
4953 56.030648 372 409.521715 380.256868
4954 56.0399432 391 407.04557 380.231619
4955 56.0492384 369 405.118904 380.206384
4956 56.0585336 343 403.63371 380.181163
4957 56.0678288 381 402.513498 380.155955
4958 56.077124 405 401.704861 380.130759
4959 56.0864192 441 401.171884 380.105577
4960 56.0957144 369 400.892533 380.080408
4961 56.1050096 336 400.856441 380.055252
4962 56.1143048 398 401.064083 380.030109
4963 56.1236 378 401.52681 380.004979
4964 56.1328952 411 402.26797 379.979861
4965 56.1421904 390 403.325913 379.954756
4966 56.1514856 373 404.760448 379.929664
4967 56.1607808 422 406.657496 379.904585
4968 56.170076 426 409.114934 379.879517
4969 56.1793712 412 412.262539 379.854463
4970 56.1886664 406 416.335035 379.82942
4971 56.1979616 423 421.649389 379.80439
4972 56.2072568 461 428.652784 379.779373
4973 56.216552 438 437.981083 379.754367
4974 56.2258472 452 450.511891 379.729373
4975 56.2351424 485 467.35877 379.704392
4976 56.2444376 533 489.650378 379.679422
4977 56.2537328 517 517.788296 379.654465
4978 56.263028 598 549.888507 379.629519
4979 56.2723232 615 579.93353 379.604585
4980 56.2816184 625 598.142442 379.579663
4981 56.2909136 673 596.377242 379.554752
4982 56.3002088 574 575.325699 379.529853
4983 56.309504 572 544.361047 379.504966
4984 56.3187992 574 513.614863 379.480089
4985 56.3280944 477 488.417958 379.455225
4986 56.3373896 446 469.806649 379.430371
4987 56.3466848 457 456.962851 379.405529
4988 56.35598 431 448.771611 379.380698
4989 56.3652752 449 444.388756 379.355878
4990 56.3745704 445 443.349815 379.331069
4991 56.3838656 453 445.528819 379.306271
4992 56.3931608 428 451.02292 379.281484
4993 56.402456 478 459.901897 379.256708
4994 56.4117512 468 471.697943 379.231942
4995 56.4210464 554 484.633293 379.207187
4996 56.4303416 465 495.119655 379.182443
4997 56.4396368 479 498.749819 379.15771
4998 56.448932 474 493.165278 379.132987
4999 56.4582272 481 480.099012 379.108274
5000 56.4675224 459 463.938418 379.083572
5001 56.4768176 427 448.557301 379.05888
5002 56.4861128 427 435.764716 379.034198
5003 56.495408 391 425.791476 379.009526
5004 56.5047032 388 418.208132 378.984865
5005 56.5139984 393 412.472251 378.960213
5006 56.5232936 404 408.120623 378.935571
5007 56.5325888 398 404.800483 378.91094
5008 56.541884 383 402.260544 378.886318
5009 56.5511792 370 400.325674 378.861706
5010 56.5604744 398 398.875791 378.837103
5011 56.5697696 362 397.831263 378.81251
5012 56.5790648 390 397.143749 378.787927
5013 56.58836 436 396.792247 378.763353
5014 56.5976552 353 396.78632 378.738788
5015 56.6069504 393 397.168633 378.714233
5016 56.6162456 380 397.977127 378.689687
5017 56.6255408 369 399.240076 378.665151
5018 56.634836 408 401.133457 378.640623
5019 56.6441312 384 403.875845 378.616105
5020 56.6534264 368 407.754704 378.591595
5021 56.6627216 450 413.120332 378.567095
5022 56.6720168 439 420.27867 378.542603
5023 56.681312 404 429.182799 378.51812
5024 56.6906072 422 438.871087 378.493646
5025 56.6999024 403 447.001666 378.46918
5026 56.7091976 430 450.474576 378.444723
5027 56.7184928 419 447.581614 378.420275
5028 56.727788 414 439.638268 378.395835
5029 56.7370832 394 429.819945 378.371403
5030 56.7463784 373 420.759874 378.34698
5031 56.7556736 394 413.581884 378.322565
5032 56.7649688 393 408.362291 378.298158
5033 56.774264 383 404.798691 378.273759
5034 56.7835592 390 402.569536 378.249368
5035 56.7928544 390 401.450855 378.224986
5036 56.8021496 394 401.331904 378.200611
5037 56.8114448 431 402.198635 378.176243
5038 56.82074 381 404.095866 378.151884
5039 56.8300352 373 407.042654 378.127532
5040 56.8393304 414 410.860696 378.103188
5041 56.8486256 382 414.929093 378.078852
5042 56.8579208 350 418.073745 378.054523
5043 56.867216 405 418.98422 378.030201
5044 56.8765112 369 417.137484 378.005887
5045 56.8858064 380 413.28345 377.98158
5046 56.8951016 389 408.82554 377.95728
5047 56.9043968 388 404.890321 377.932987
5048 56.913692 375 402.005193 377.908701
5049 56.9229872 368 400.291761 377.884423
5050 56.9322824 387 399.721808 377.860151
5051 56.9415776 392 400.233481 377.835886
5052 56.9508728 381 401.694897 377.811628
5053 56.960168 377 403.745984 377.787377
5054 56.9694632 431 405.63491 377.763132
5055 56.9787584 454 406.342522 377.738894
5056 56.9880536 365 405.187513 377.714662
5057 56.9973488 389 402.407509 377.690437
5058 57.006644 429 398.940688 377.666218
5059 57.0159392 360 395.66852 377.642005
5060 57.0252344 368 393.00856 377.617798
5061 57.0345296 371 391.012911 377.593598
5062 57.0438248 362 389.588246 377.569404
5063 57.05312 346 388.624779 377.545216
5064 57.0624152 394 388.040821 377.521034
5065 57.0717104 347 387.791509 377.496857
5066 57.0810056 339 387.864217 377.472686
5067 57.0903008 400 388.267653 377.448522
5068 57.099596 367 389.008418 377.424362
5069 57.1088912 408 390.042877 377.400209
5070 57.1181864 389 391.203661 377.376061
5071 57.1274816 374 392.15124 377.351918
5072 57.1367768 360 392.463773 377.327781
5073 57.146072 369 391.899509 377.303649
5074 57.1553672 401 390.600778 377.279522
5075 57.1646624 357 388.977222 377.2554
5076 57.1739576 350 387.40683 377.231284
5077 57.1832528 333 386.078406 377.207172
5078 57.192548 362 385.025114 377.183065
5079 57.2018432 339 384.209872 377.158964
5080 57.2111384 406 383.580528 377.134867
5081 57.2204336 381 383.092115 377.110775
5082 57.2297288 354 382.714277 377.086687
5083 57.239024 380 382.429202 377.062604
5084 57.2483192 363 382.206741 377.038526
5085 57.2576144 368 382.008754 377.014452
5086 57.2669096 367 381.841472 376.990382
5087 57.2762048 361 381.702728 376.966317
5088 57.2855 386 381.587567 376.942256
5089 57.2947952 355 381.492018 376.918199
5090 57.3040904 338 381.413068 376.894146
5091 57.3133856 369 381.348408 376.870098
5092 57.3226808 324 381.296256 376.846053
5093 57.331976 349 381.255233 376.822012
5094 57.3412712 384 381.224265 376.797975
5095 57.3505664 351 381.202524 376.773941
5096 57.3598616 365 381.189371 376.749912
5097 57.3691568 340 381.184323 376.725886
5098 57.378452 360 381.187028 376.701863
5099 57.3877472 345 381.19724 376.677844
5100 57.3970424 350 381.214804 376.653828
5101 57.4063376 379 381.239651 376.629815
5102 57.4156328 337 381.271782 376.605806
5103 57.424928 350 381.311265 376.5818
5104 57.4342232 378 381.358233 376.557797
5105 57.4435184 338 381.412881 376.533797
5106 57.4528136 353 381.475465 376.5098
5107 57.4621088 406 381.546301 376.485806
5108 57.471404 361 381.625772 376.461814
5109 57.4806992 336 381.714326 376.437826
5110 57.4899944 329 381.812484 376.41384
5111 57.4992896 320 381.920843 376.389856
5112 57.5085848 366 382.040088 376.365875
5113 57.51788 375 382.170993 376.341897
5114 57.5271752 365 382.314441 376.317921
5115 57.5364704 346 382.471429 376.293947
5116 57.5457656 376 382.643088 376.269975
5117 57.5550608 349 382.830699 376.246006
5118 57.564356 346 383.035716 376.222038
5119 57.5736512 379 383.25979 376.198073
5120 57.5829464 373 383.5048 376.174109
5121 57.5922416 369 383.772891 376.150148
5122 57.6015368 370 384.066517 376.126188
5123 57.610832 373 384.388496 376.10223
5124 57.6201272 350 384.742072 376.078273
5125 57.6294224 376 385.131019 376.054318
5126 57.6387176 366 385.559905 376.030365
5127 57.6480128 341 386.034982 376.006413
5128 57.657308 385 386.567878 375.982462
5129 57.6666032 360 387.184271 375.958513
5130 57.6758984 391 387.898665 375.934564
5131 57.6851936 378 388.652568 375.910617
5132 57.6944888 381 389.511362 375.886671
5133 57.703784 350 390.486799 375.862726
5134 57.7130792 406 391.534754 375.838782
5135 57.7223744 406 392.712808 375.814838
5136 57.7316696 354 394.057283 375.790896
5137 57.7409648 390 395.597967 375.766954
5138 57.75026 384 397.377795 375.743013
5139 57.7595552 399 399.450125 375.719072
5140 57.7688504 370 401.882522 375.695132
5141 57.7781456 343 404.761971 375.671192
5142 57.7874408 365 408.203614 375.647252
5143 57.796736 359 412.361586 375.623313
5144 57.8060312 370 417.445032 375.599373
5145 57.8153264 389 423.741887 375.575434
5146 57.8246216 439 431.654045 375.551495
5147 57.8339168 450 441.748704 375.527556
5148 57.843212 450 454.829993 375.503617
5149 57.8525072 475 472.027052 375.479677
5150 57.8618024 543 494.863676 375.455738
5151 57.8710976 568 525.186879 375.431798
5152 57.8803928 573 564.64546 375.407857
5153 57.889688 636 613.184738 375.383916
5154 57.8989832 719 666.269447 375.359974
5155 57.9082784 751 712.437336 375.336032
5156 57.9175736 726 735.939542 375.312089
5157 57.9268688 687 727.088691 375.288145
5158 57.936164 741 691.224077 375.264201
5159 57.9454592 686 644.247411 375.240255
5160 57.9547544 608 600.278274 375.216309
5161 57.9640496 583 565.399237 375.192361
5162 57.9733448 581 539.431906 375.168412
5163 57.98264 502 519.983752 375.144462
5164 57.9919352 519 505.322744 375.120511
5165 58.0012304 482 495.178105 375.096558
5166 58.0105256 455 490.012904 375.072603
5167 58.0198208 508 490.289263 375.048648
5168 58.029116 535 496.339293 375.02469
5169 58.0384112 539 508.332339 375.000731
5170 58.0477064 583 525.808156 374.97677
5171 58.0570016 516 546.637698 374.952807
5172 58.0662968 589 565.997425 374.928843
5173 58.075592 561 577.052852 374.904876
5174 58.0848872 565 574.644693 374.880907
5175 58.0941824 570 559.39236 374.856936
5176 58.1034776 569 537.27836 374.832963
5177 58.1127728 516 515.024628 374.808988
5178 58.122068 510 496.533691 374.78501
5179 58.1313632 479 482.721963 374.76103
5180 58.1406584 457 473.045593 374.737047
5181 58.1499536 473 466.918096 374.713062
5182 58.1592488 450 464.300504 374.689074
5183 58.168544 479 465.422909 374.665083
5184 58.1778392 494 470.059178 374.64109
5185 58.1871344 512 476.728944 374.617093
5186 58.1964296 495 482.255657 374.593094
5187 58.2057248 496 482.724288 374.569091
5188 58.21502 498 476.131736 374.545086
5189 58.2243152 478 464.119862 374.521077
5190 58.2336104 445 450.380161 374.497065
5191 58.2429056 455 437.880781 374.473049
5192 58.2522008 423 427.848109 374.44903
5193 58.261496 410 420.320566 374.425008
5194 58.2707912 440 414.906874 374.400982
5195 58.2800864 436 411.194902 374.376952
5196 58.2893816 442 408.886572 374.352919
5197 58.2986768 369 407.817099 374.328882
5198 58.307972 427 407.938742 374.304841
5199 58.3172672 426 409.286095 374.280796
5200 58.3265624 452 411.901413 374.256747
5201 58.3358576 446 415.675051 374.232694
5202 58.3451528 436 420.081761 374.208636
5203 58.354448 453 423.954742 374.184575
5204 58.3637432 428 425.698832 374.160509
5205 58.3730384 454 424.194561 374.136438
5206 58.3823336 403 419.69625 374.112363
5207 58.3916288 415 413.622165 374.088284
5208 58.400924 433 407.480408 374.0642
5209 58.4102192 426 402.138041 374.040111
5210 58.4195144 404 397.828841 374.016017
5211 58.4288096 387 394.457575 373.991919
5212 58.4381048 419 391.833925 373.967815
5213 58.4474 375 389.776526 373.943707
5214 58.4566952 376 388.141555 373.919593
5215 58.4659904 384 386.822361 373.895474
5216 58.4752856 378 385.741636 373.87135
5217 58.4845808 360 384.843504 373.847221
5218 58.493876 383 384.087324 373.823086
5219 58.5031712 379 383.443222 373.798946
5220 58.5124664 379 382.888971 373.7748
5221 58.5217616 408 382.40784 373.750648
5222 58.5310568 361 381.987092 373.726491
5223 58.540352 350 381.616956 373.702328
5224 58.5496472 388 381.289897 373.678159
5225 58.5589424 371 381.00011 373.653984
5226 58.5682376 391 380.743153 373.629803
5227 58.5775328 344 380.515644 373.605616
5228 58.586828 354 380.314752 373.581423
5229 58.5961232 381 380.137204 373.557223
5230 58.6054184 343 379.982075 373.533017
5231 58.6147136 342 379.857045 373.508805
5232 58.6240088 373 379.760554 373.484586
5233 58.633304 371 379.703436 373.460361
5234 58.6425992 342 379.692393 373.436129
5235 58.6518944 395 379.734065 373.41189
5236 58.6611896 376 379.835625 373.387644
5237 58.6704848 352 379.994272 373.363392
5238 58.67978 347 380.180761 373.339132
5239 58.6890752 374 380.326739 373.314866
5240 58.6983704 343 380.34317 373.290592
5241 58.7076656 364 380.180829 373.266311
5242 58.7169608 341 379.875724 373.242023
5243 58.726256 348 379.517326 373.217727
5244 58.7355512 332 379.181676 373.193424
5245 58.7448464 343 378.902909 373.169114
5246 58.7541416 348 378.685618 373.144796
5247 58.7634368 341 378.527098 373.12047
5248 58.772732 362 378.435881 373.096136
5249 58.7820272 354 378.408081 373.071795
5250 58.7913224 376 378.362678 373.047446
5251 58.8006176 372 378.333565 373.023088
5252 58.8099128 332 378.333827 372.998723
5253 58.819208 299 378.366338 372.97435
5254 58.8285032 370 378.431333 372.949968
5255 58.8377984 335 378.519137 372.925578
5256 58.8470936 348 378.602007 372.90118
5257 58.8563888 352 378.645086 372.876773
5258 58.865684 369 378.616197 372.852357
5259 58.8749792 339 378.511413 372.827933
5260 58.8842744 317 378.359382 372.8035
5261 58.8935696 355 378.198432 372.779059
5262 58.9028648 332 378.054412 372.754609
5263 58.91216 370 377.936609 372.730149
5264 58.9214552 332 377.844301 372.705681
5265 58.9307504 345 377.773226 372.681203
5266 58.9400456 318 377.718867 372.656717
5267 58.9493408 364 377.677508 372.632221
5268 58.958636 345 377.646359 372.607716
5269 58.9679312 341 377.62339 372.583201
5270 58.9772264 347 377.607143 372.558677
5271 58.9865216 350 377.596566 372.534143
5272 58.9958168 354 377.590907 372.5096
5273 59.005112 335 377.589772 372.485047
5274 59.0144072 373 377.593772 372.460484
5275 59.0237024 358 377.607995 372.435911
5276 59.0329976 351 377.653151 372.411329
5277 59.0422928 387 377.746221 372.386736
5278 59.051588 388 377.808271 372.362133
5279 59.0608832 354 377.836049 372.33752
5280 59.0701784 355 377.859469 372.312896
5281 59.0794736 326 377.885443 372.288262
5282 59.0887688 375 377.914393 372.263618
5283 59.098064 367 377.946326 372.238963
5284 59.1073592 377 377.981247 372.214298
5285 59.1166544 380 378.019087 372.189622
5286 59.1259496 311 378.059453 372.164935
5287 59.1352448 381 378.10079 372.140237
5288 59.14454 307 378.140776 372.115529
5289 59.1538352 377 378.183076 372.090809
5290 59.1631304 391 378.235598 372.066078
5291 59.1724256 349 378.293342 372.041336
5292 59.1817208 362 378.354812 372.016583
5293 59.191016 344 378.420022 371.991818
5294 59.2003112 380 378.489106 371.967042
5295 59.2096064 345 378.56221 371.942255
5296 59.2189016 357 378.639491 371.917456
5297 59.2281968 365 378.721121 371.892645
5298 59.237492 383 378.807282 371.867823
5299 59.2467872 377 378.898173 371.842988
5300 59.2560824 323 378.994009 371.818142
5301 59.2653776 391 379.095018 371.793284
5302 59.2746728 334 379.201448 371.768414
5303 59.283968 354 379.313562 371.743532
5304 59.2932632 327 379.431612 371.718637
5305 59.3025584 359 379.555759 371.69373
5306 59.3118536 350 379.685694 371.668811
5307 59.3211488 363 379.819675 371.643879
5308 59.330444 398 379.957362 371.618935
5309 59.3397392 363 380.105684 371.593978
5310 59.3490344 348 380.259277 371.569008
5311 59.3583296 341 380.426061 371.544026
5312 59.3676248 366 380.604601 371.51903
5313 59.37692 408 380.793732 371.494022
5314 59.3862152 362 380.993732 371.469001
5315 59.3955104 366 381.204981 371.443966
5316 59.4048056 327 381.428204 371.418919
5317 59.4141008 340 381.66423 371.393858
5318 59.423396 334 381.913969 371.368783
5319 59.4326912 391 382.178419 371.343696
5320 59.4419864 363 382.458678 371.318594
5321 59.4512816 379 382.755954 371.293479
5322 59.4605768 336 383.071604 371.268351
5323 59.469872 392 383.407229 371.243208
5324 59.4791672 391 383.765143 371.218052
5325 59.4884624 376 384.149741 371.192882
5326 59.4977576 375 384.564313 371.167698
5327 59.5070528 368 384.999708 371.142499
5328 59.516348 358 385.463145 371.117287
5329 59.5256432 379 385.959359 371.09206
5330 59.5349384 379 386.491727 371.066819
5331 59.5442336 407 387.063866 371.041563
5332 59.5535288 376 387.679831 371.016293
5333 59.562824 402 388.344047 370.991009
5334 59.5721192 390 389.060993 370.965709
5335 59.5814144 387 389.83648 370.940395
5336 59.5907096 378 390.681038 370.915066
5337 59.6000048 401 391.601967 370.889722
5338 59.6093 364 392.607853 370.864363
5339 59.6185952 427 393.709631 370.838989
5340 59.6278904 417 394.920314 370.8136
5341 59.6371856 403 396.25527 370.788196
5342 59.6464808 433 397.732754 370.762776
5343 59.655776 387 399.374582 370.73734
5344 59.6650712 418 401.206999 370.71189
5345 59.6743664 364 403.261816 370.686423
5346 59.6836616 463 405.577883 370.660941
5347 59.6929568 417 408.203042 370.635444
5348 59.702252 401 411.196738 370.60993
5349 59.7115472 431 414.63354 370.5844
5350 59.7208424 433 418.607959 370.558855
5351 59.7301376 460 423.241107 370.533293
5352 59.7394328 408 428.690029 370.507715
5353 59.748728 421 435.160951 370.482121
5354 59.7580232 421 442.92832 370.456511
5355 59.7673184 442 452.362465 370.430884
5356 59.7766136 467 463.970165 370.40524
5357 59.7859088 477 478.454221 370.37958
5358 59.795204 542 496.800087 370.353904
5359 59.8044992 526 520.397094 370.32821
5360 59.8137944 607 551.191117 370.3025
5361 59.8230896 654 591.821705 370.276773
5362 59.8323848 696 645.567827 370.251029
5363 59.84168 791 715.636381 370.225267
5364 59.8509752 845 802.913755 370.199489
5365 59.8602704 937 901.414381 370.173693
5366 59.8695656 934 993.126528 370.14788
5367 59.8788608 1027 1049.41114 370.122049
5368 59.888156 998 1046.47035 370.096201
5369 59.8974512 974 985.694992 370.070336
5370 59.9067464 966 893.563727 370.044452
5371 59.9160416 882 799.818429 370.018551
5372 59.9253368 788 721.147816 369.992632
5373 59.934632 709 661.598743 369.966695
5374 59.9439272 641 619.221154 369.94074
5375 59.9532224 621 590.727161 369.914767
5376 59.9625176 593 573.358192 369.888776
5377 59.9718128 574 565.332843 369.862766
5378 59.981108 599 565.821028 369.836738
5379 59.9904032 599 574.796392 369.810692
5380 59.9996984 665 592.782355 369.784627
5381 60.0089936 690 620.290332 369.758543
5382 60.0182888 703 656.601502 369.732441
5383 60.027584 730 697.747091 369.70632
5384 60.0368792 772 734.727242 369.68018
5385 60.0461744 820 754.933063 369.654021
5386 60.0554696 728 748.922198 369.627844
5387 60.0647648 738 717.917492 369.601647
5388 60.07406 695 673.081303 369.57543
5389 60.0833552 659 626.964896 369.549195
5390 60.0926504 615 587.060373 369.52294
5391 60.1019456 610 555.593554 369.496665
5392 60.1112408 585 531.987467 369.470372
5393 60.120536 498 514.778058 369.444058
5394 60.1298312 511 502.518237 369.417725
5395 60.1391264 450 494.131265 369.391372
5396 60.1484216 466 488.848137 369.364999
5397 60.1577168 461 486.144733 369.338606
5398 60.167012 435 485.599863 369.312192
5399 60.1763072 465 487.023756 369.285759
5400 60.1856024 510 490.388605 369.259306
5401 60.1948976 464 495.760292 369.232832
5402 60.2041928 478 503.315399 369.206338
5403 60.213488 501 513.361007 369.179823
5404 60.2227832 506 526.364006 369.153288
5405 60.2320784 488 542.999532 369.126732
5406 60.2413736 554 564.226453 369.100155
5407 60.2506688 643 591.401441 369.073558
5408 60.259964 681 626.447166 369.046939
5409 60.2692592 762 672.090179 369.0203
5410 60.2785544 838 732.165685 368.993639
5411 60.2878496 953 811.907902 368.966957
5412 60.2971448 1075 917.907699 368.940254
5413 60.30644 1289 1056.86828 368.91353
5414 60.3157352 1449 1231.44151 368.886784
5415 60.3250304 1557 1431.37725 368.860016
5416 60.3343256 1619 1622.46917 368.833227
5417 60.3436208 1800 1746.83538 368.806417
5418 60.352916 1778 1751.97321 368.779584
5419 60.3622112 1698 1634.61581 368.75273
5420 60.3715064 1559 1446.51802 368.725853
5421 60.3808016 1409 1250.52679 368.698955
5422 60.3900968 1268 1083.66169 368.672035
5423 60.399392 1025 955.884165 368.645092
5424 60.4086872 949 863.745157 368.618127
5425 60.4179824 811 800.493279 368.591139
5426 60.4272776 783 760.262651 368.564129
5427 60.4365728 819 739.135231 368.537097
5428 60.445868 784 735.132497 368.510041
5429 60.4551632 806 747.945989 368.482963
5430 60.4644584 845 778.514201 368.455863
5431 60.4737536 972 828.124171 368.428739
5432 60.4830488 1036 896.372976 368.401592
5433 60.492344 1009 977.429544 368.374422
5434 60.5016392 1122 1055.775 368.347229
5435 60.5109344 1082 1106.52428 368.320013
5436 60.5202296 1061 1106.54943 368.292773
5437 60.5295248 1049 1051.63545 368.26551
5438 60.53882 992 960.771452 368.238224
5439 60.5481152 978 860.784546 368.210913
5440 60.5574104 841 770.116042 368.183579
5441 60.5667056 735 695.612066 368.156222
5442 60.5760008 609 637.094902 368.12884
5443 60.585296 567 591.838963 368.101434
5444 60.5945912 518 556.824044 368.074005
5445 60.6038864 495 529.503491 368.046551
5446 60.6131816 505 507.930924 368.019073
5447 60.6224768 497 490.673228 367.99157
5448 60.631772 445 476.677181 367.964043
5449 60.6410672 446 465.190308 367.936492
5450 60.6503624 444 455.660508 367.908916
5451 60.6596576 448 447.678931 367.881316
5452 60.6689528 441 440.940328 367.85369
5453 60.678248 435 435.213308 367.82604
5454 60.6875432 430 430.316753 367.798365
5455 60.6968384 424 426.099094 367.770665
5456 60.7061336 436 422.421232 367.742939
5457 60.7154288 389 419.151241 367.715189
5458 60.724724 412 416.179833 367.687413
5459 60.7340192 401 413.445405 367.659612
5460 60.7433144 403 410.936107 367.631785
5461 60.7526096 406 408.660203 367.603933
5462 60.7619048 378 406.61722 367.576055
5463 60.7712 400 404.791822 367.548151
5464 60.7804952 375 403.160867 367.520222
5465 60.7897904 361 401.700374 367.492266
5466 60.7990856 365 400.388675 367.464285
5467 60.8083808 362 399.2066 367.436277
5468 60.817676 374 398.135448 367.408243
5469 60.8269712 385 397.159674 367.380183
5470 60.8362664 393 396.28075 367.352097
5471 60.8455616 370 395.494431 367.323984
5472 60.8548568 346 394.786581 367.295845
5473 60.864152 369 394.149082 367.267679
5474 60.8734472 395 393.576331 367.239486
5475 60.8827424 389 393.063372 367.211266
5476 60.8920376 383 392.606196 367.18302
5477 60.9013328 399 392.203003 367.154747
5478 60.910628 393 391.850308 367.126446
5479 60.9199232 357 391.545461 367.098118
5480 60.9292184 396 391.286458 367.069763
5481 60.9385136 391 391.071691 367.041381
5482 60.9478088 359 390.89989 367.012971
5483 60.957104 393 390.770103 366.984534
5484 60.9663992 384 390.681728 366.956069
5485 60.9756944 409 390.634821 366.927576
5486 60.9849896 359 390.63178 366.899056
5487 60.9942848 358 390.683861 366.870508
5488 61.00358 340 390.813079 366.841931
5489 61.0128752 386 391.000597 366.813327
5490 61.0221704 378 391.177798 366.784694
5491 61.0314656 375 391.386069 366.756034
5492 61.0407608 393 391.639882 366.727344
5493 61.050056 339 391.942169 366.698627
5494 61.0593512 374 392.295377 366.669881
5495 61.0686464 383 392.702378 366.641106
5496 61.0779416 375 393.166521 366.612303
5497 61.0872368 394 393.691683 366.58347
5498 61.096532 407 394.282306 366.554609
5499 61.1058272 403 394.943362 366.525719
5500 61.1151224 380 395.680085 366.4968
5501 61.1244176 369 396.498532 366.467852
5502 61.1337128 405 397.408668 366.438874
5503 61.143008 366 398.421637 366.409867
5504 61.1523032 391 399.54625 366.380831
5505 61.1615984 411 400.79423 366.351765
5506 61.1708936 405 402.17981 366.322669
5507 61.1801888 401 403.719905 366.293544
5508 61.189484 444 405.435768 366.264389
5509 61.1987792 399 407.357997 366.235204
5510 61.2080744 416 409.524943 366.20599
5511 61.2173696 389 411.948356 366.176745
5512 61.2266648 419 414.64168 366.14747
5513 61.23596 397 417.679889 366.118164
5514 61.2452552 421 421.139509 366.088829
5515 61.2545504 407 425.069991 366.059462
5516 61.2638456 390 429.513178 366.030066
5517 61.2731408 411 434.599701 366.000638
5518 61.282436 410 440.467791 365.971181
5519 61.2917312 443 447.282063 365.941692
5520 61.3010264 402 455.251847 365.912172
5521 61.3103216 410 464.647274 365.882621
5522 61.3196168 435 475.821152 365.85304
5523 61.328912 437 489.240177 365.823427
5524 61.3382072 458 505.529968 365.793783
5525 61.3475024 507 525.540629 365.764107
5526 61.3567976 559 550.442576 365.7344
5527 61.3660928 564 581.865736 365.704662
5528 61.375388 634 622.096188 365.674891
5529 61.3846832 743 674.33319 365.645089
5530 61.3939784 811 742.956727 365.615256
5531 61.4032736 983 833.587806 365.58539
5532 61.4125688 1045 952.306406 365.555493
5533 61.421864 1242 1102.65555 365.525563
5534 61.4311592 1370 1278.65016 365.495601
5535 61.4404544 1505 1454.63685 365.465607
5536 61.4497496 1563 1582.05947 365.43558
5537 61.4590448 1613 1610.78103 365.405521
5538 61.46834 1596 1529.96551 365.37543
5539 61.4776352 1457 1380.80714 365.345306
5540 61.4869304 1372 1219.71362 365.315149
5541 61.4962256 1188 1081.13408 365.284959
5542 61.5055208 1089 973.002349 365.254736
5543 61.514816 1009 889.664334 365.22448
5544 61.5241112 889 824.249405 365.194192
5545 61.5334064 809 774.012616 365.16387
5546 61.5427016 816 739.120182 365.133514
5547 61.5519968 735 720.072967 365.103126
5548 61.561292 759 717.069248 365.072703
5549 61.5705872 797 730.51977 365.042247
5550 61.5798824 873 761.293068 365.011758
5551 61.5891776 873 809.928923 364.981235
5552 61.5984728 902 874.38353 364.950678
5553 61.607768 992 946.276314 364.920087
5554 61.6170632 1012 1007.95298 364.889462
5555 61.6263584 1018 1036.3249 364.858802
5556 61.6356536 1019 1016.70752 364.828109
5557 61.6449488 975 955.400087 364.797381
5558 61.654244 883 874.456736 364.766619
5559 61.6635392 890 794.715173 364.735822
5560 61.6728344 734 726.275237 364.704991
5561 61.6821296 699 670.126679 364.674125
5562 61.6914248 695 623.581677 364.643224
5563 61.70072 581 584.267981 364.612288
5564 61.7100152 543 551.172163 364.581317
5565 61.7193104 523 523.839103 364.550312
5566 61.7286056 515 501.647406 364.519271
5567 61.7379008 499 483.751785 364.488194
5568 61.747196 438 469.283905 364.457083
5569 61.7564912 409 457.492184 364.425936
5570 61.7657864 395 447.780102 364.394753
5571 61.7750816 409 439.691939 364.363535
5572 61.7843768 370 432.883785 364.332281
5573 61.793672 381 427.095855 364.300991
5574 61.8029672 413 422.130466 364.269665
5575 61.8122624 406 417.835653 364.238303
5576 61.8215576 400 414.093289 364.206906
5577 61.8308528 369 410.810511 364.175471
5578 61.840148 425 407.913504 364.144001
5579 61.8494432 361 405.342919 364.112494
5580 61.8587384 357 403.0503 364.080951
5581 61.8680336 392 400.995292 364.049371
5582 61.8773288 373 399.145872 364.017754
5583 61.886624 351 397.479593 363.986101
5584 61.8959192 374 395.971002 363.954411
5585 61.9052144 363 394.601342 363.922683
5586 61.9145096 403 393.354206 363.890919
5587 61.9238048 377 392.215854 363.859118
5588 61.9331 346 391.174557 363.827279
5589 61.9423952 392 390.220222 363.795403
5590 61.9516904 395 389.344122 363.763489
5591 61.9609856 367 388.538679 363.731538
5592 61.9702808 349 387.79729 363.69955
5593 61.979576 351 387.114179 363.667523
5594 61.9888712 428 386.484277 363.635459
5595 61.9981664 352 385.903126 363.603357
5596 62.0074616 360 385.36679 363.571216
5597 62.0167568 347 384.871789 363.539038
5598 62.026052 382 384.415039 363.506822
5599 62.0353472 371 383.993802 363.474567
5600 62.0446424 344 383.605642 363.442273
5601 62.0539376 402 383.248394 363.409942
5602 62.0632328 412 382.920125 363.377571
5603 62.072528 371 382.619117 363.345162
5604 62.0818232 326 382.343837 363.312714
5605 62.0911184 387 382.09292 363.280228
5606 62.1004136 335 381.865155 363.247702
5607 62.1097088 345 381.659476 363.215137
5608 62.119004 355 381.475043 363.182533
5609 62.1282992 356 381.311743 363.14989
5610 62.1375944 364 381.172472 363.117207
5611 62.1468896 340 381.067548 363.084485
5612 62.1561848 327 380.997539 363.051724
5613 62.16548 361 380.91667 363.018922
5614 62.1747752 339 380.845589 362.986081
5615 62.1840704 391 380.791196 362.9532
5616 62.1933656 363 380.753754 362.920279
5617 62.2026608 396 380.733092 362.887318
5618 62.211956 343 380.729099 362.854317
5619 62.2212512 358 380.741732 362.821276
5620 62.2305464 368 380.77102 362.788195
5621 62.2398416 372 380.817128 362.755072
5622 62.2491368 367 380.880693 362.72191
5623 62.258432 338 380.963968 362.688707
5624 62.2677272 348 381.068899 362.655463
5625 62.2770224 357 381.188232 362.622178
5626 62.2863176 343 381.32586 362.588852
5627 62.2956128 372 381.478601 362.555486
5628 62.304908 360 381.649597 362.522078
5629 62.3142032 332 381.840328 362.488629
5630 62.3234984 381 382.05169 362.455138
5631 62.3327936 378 382.285237 362.421607
5632 62.3420888 385 382.545765 362.388034
5633 62.351384 384 382.847868 362.354419
5634 62.3606792 335 383.197914 362.320762
5635 62.3699744 365 383.537107 362.287064
5636 62.3792696 348 383.893337 362.253324
5637 62.3885648 396 384.277519 362.219541
5638 62.39786 394 384.692014 362.185717
5639 62.4071552 383 385.138688 362.151851
5640 62.4164504 406 385.619627 362.117942
5641 62.4257456 406 386.137141 362.083991
5642 62.4350408 378 386.693794 362.049997
5643 62.444336 391 387.292431 362.015961
5644 62.4536312 414 387.936212 361.981882
5645 62.4629264 385 388.628651 361.94776
5646 62.4722216 393 389.373661 361.913596
5647 62.4815168 383 390.17561 361.879388
5648 62.490812 400 391.039381 361.845137
5649 62.5001072 420 391.970445 361.810844
5650 62.5094024 385 392.974948 361.776507
5651 62.5186976 380 394.059804 361.742126
5652 62.5279928 408 395.232823 361.707702
5653 62.537288 399 396.502839 361.673235
5654 62.5465832 425 397.879885 361.638724
5655 62.5558784 415 399.375384 361.604169
5656 62.5651736 414 401.002393 361.56957
5657 62.5744688 425 402.775883 361.534927
5658 62.583764 387 404.713092 361.50024
5659 62.5930592 413 406.833945 361.46551
5660 62.6023544 368 409.161569 361.430734
5661 62.6116496 411 411.72294 361.395915
5662 62.6209448 425 414.549665 361.361051
5663 62.63024 424 417.678981 361.326142
5664 62.6395352 447 421.15499 361.291189
5665 62.6488304 407 425.030241 361.256191
5666 62.6581256 435 429.367737 361.221148
5667 62.6674208 409 434.243525 361.18606
5668 62.676716 440 439.750063 361.150928
5669 62.6860112 421 446.000624 361.11575
5670 62.6953064 445 453.135135 361.080526
5671 62.7046016 453 461.32799 361.045258
5672 62.7138968 447 470.798614 361.009944
5673 62.723192 434 481.825917 360.974584
5674 62.7324872 485 494.768313 360.939179
5675 62.7417824 474 510.091767 360.903728
5676 62.7510776 489 528.409578 360.868231
5677 62.7603728 515 550.539424 360.832688
5678 62.769668 610 577.585905 360.797099
5679 62.7789632 612 611.060578 360.761464
5680 62.7882584 678 653.055836 360.725783
5681 62.7975536 796 706.491401 360.690055
5682 62.8068488 901 775.442879 360.654281
5683 62.816144 991 865.510553 360.618461
5684 62.8254392 1166 984.014569 360.582593
5685 62.8347344 1383 1139.35014 360.546679
5686 62.8440296 1574 1337.94824 360.510719
5687 62.8533248 1794 1576.44518 360.474711
5688 62.86262 1929 1828.61205 360.438656
5689 62.8719152 2000 2036.29118 360.402554
5690 62.8812104 2167 2126.40883 360.366404
5691 62.8905056 2148 2060.40542 360.330208
5692 62.8998008 2016 1868.90126 360.293964
5693 62.909096 1816 1625.33995 360.257672
5694 62.9183912 1640 1393.16382 360.221333
5695 62.9276864 1388 1202.46943 360.184945
5696 62.9369816 1196 1057.99522 360.148511
5697 62.9462768 958 953.71021 360.112028
5698 62.955572 943 881.674664 360.075497
5699 62.9648672 915 835.405552 360.038917
5700 62.9741624 819 810.620767 360.00229
5701 62.9834576 860 805.136354 359.965614
5702 62.9927528 858 818.593231 359.92889
5703 63.002048 910 852.105024 359.892117
5704 63.0113432 926 907.546716 359.855296
5705 63.0206384 1085 985.829401 359.818425
5706 63.0299336 1150 1083.32349 359.781506
5707 63.0392288 1249 1186.65954 359.744538
5708 63.048524 1261 1269.92014 359.707521
5709 63.0578192 1337 1302.16257 359.670454
5710 63.0671144 1312 1266.51714 359.633339
5711 63.0764096 1171 1173.7861 359.596174
5712 63.0857048 1125 1053.65229 359.558959
5713 63.095 1020 934.223988 359.521695
5714 63.1042952 831 830.843349 359.484381
5715 63.1135904 779 747.497121 359.447017
5716 63.1228856 709 682.380831 359.409604
5717 63.1321808 615 631.961901 359.37214
5718 63.141476 616 592.819235 359.334627
5719 63.1507712 526 562.188687 359.297063
5720 63.1600664 542 537.987073 359.259449
5721 63.1693616 468 518.686576 359.221784
5722 63.1786568 499 503.176395 359.184069
5723 63.187952 466 490.649886 359.146304
5724 63.1972472 440 480.521419 359.108487
5725 63.2065424 484 472.367946 359.07062
5726 63.2158376 475 465.889229 359.032702
5727 63.2251328 466 460.881906 358.994733
5728 63.234428 441 457.224174 358.956713
5729 63.2437232 443 454.869258 358.918641
5730 63.2530184 451 453.847087 358.880518
5731 63.2623136 429 454.274557 358.842344
5732 63.2716088 431 456.3753 358.804118
5733 63.280904 447 460.508723 358.765841
5734 63.2901992 498 467.201718 358.727512
5735 63.2994944 506 477.155638 358.689131
5736 63.3087896 507 491.148217 358.650698
5737 63.3180848 534 509.651969 358.612213
5738 63.32738 573 531.918977 358.573676
5739 63.3366752 594 554.593894 358.535086
5740 63.3459704 548 571.154542 358.496445
5741 63.3552656 573 574.566308 358.45775
5742 63.3645608 532 562.691403 358.419004
5743 63.373856 567 540.625855 358.380204
5744 63.3831512 538 516.101348 358.341352
5745 63.3924464 497 494.347478 358.302447
5746 63.4017416 506 477.187418 358.263489
5747 63.4110368 480 464.495051 358.224478
5748 63.420332 476 455.521753 358.185413
5749 63.4296272 446 449.518863 358.146295
5750 63.4389224 456 445.919437 358.107124
5751 63.4482176 419 444.38102 358.0679
5752 63.4575128 463 444.744998 358.028622
5753 63.466808 431 447.024806 357.98929
5754 63.4761032 469 451.365956 357.949904
5755 63.4853984 436 457.978347 357.910464
5756 63.4946936 475 466.964434 357.870971
5757 63.5039888 476 477.957412 357.831423
5758 63.513284 473 489.594467 357.791821
5759 63.5225792 491 499.249153 357.752165
5760 63.5318744 497 503.872876 357.712454
5761 63.5411696 468 502.046806 357.672688
5762 63.5504648 497 495.277912 357.632868
5763 63.55976 504 486.773038 357.592994
5764 63.5690552 478 479.260316 357.553064
5765 63.5783504 419 474.105312 357.51308
5766 63.5876456 442 471.65901 357.47304
5767 63.5969408 453 471.839494 357.432945
5768 63.606236 474 474.499471 357.392795
5769 63.6155312 488 479.608951 357.35259
5770 63.6248264 469 487.309923 357.312329
5771 63.6341216 473 497.8934 357.272012
5772 63.6434168 506 511.901719 357.23164
5773 63.652712 569 530.169439 357.191212
5774 63.6620072 542 553.925994 357.150728
5775 63.6713024 681 584.932194 357.110188
5776 63.6805976 688 625.643917 357.069592
5777 63.6898928 725 679.32164 357.028939
5778 63.699188 865 749.826546 356.988231
5779 63.7084832 934 840.47614 356.947466
5780 63.7177784 1050 950.909228 356.906644
5781 63.7270736 1196 1071.43309 356.865766
5782 63.7363688 1208 1177.95283 356.824831
5783 63.745664 1182 1236.58001 356.783839
5784 63.7549592 1184 1223.72999 356.74279
5785 63.7642544 1135 1146.05434 356.701684
5786 63.7735496 980 1035.37367 356.660521
5787 63.7828448 985 924.426405 356.6193
5788 63.79214 901 831.296573 356.578022
5789 63.8014352 803 760.538451 356.536687
5790 63.8107304 788 710.137134 356.495294
5791 63.8200256 695 676.449807 356.453844
5792 63.8293208 680 656.291071 356.412335
5793 63.838616 694 647.491422 356.370769
5794 63.8479112 632 648.915249 356.329145
5795 63.8572064 752 660.359868 356.287462
5796 63.8665016 690 682.445191 356.245721
5797 63.8757968 794 716.436385 356.203922
5798 63.885092 760 763.791115 356.162065
5799 63.8943872 871 825.073132 356.120149
5800 63.9036824 931 897.979807 356.078174
5801 63.9129776 1067 975.245328 356.03614
5802 63.9222728 1053 1045.25663 355.994048
5803 63.931568 1148 1098.42871 355.951897
5804 63.9408632 1309 1136.2861 355.909686
5805 63.9501584 1297 1173.53838 355.867416
5806 63.9594536 1408 1229.42057 355.825087
5807 63.9687488 1457 1315.61061 355.782699
5808 63.978044 1591 1426.82619 355.740251
5809 63.9873392 1530 1535.3776 355.697743
5810 63.9966344 1587 1596.32358 355.655176
5811 64.0059296 1610 1571.92373 355.612549
5812 64.0152248 1488 1461.55153 355.569862
5813 64.02452 1342 1302.5618 355.527115
5814 64.0338152 1192 1139.48547 355.484307
5815 64.0431104 1113 999.08744 355.44144
5816 64.0524056 996 889.044828 355.398512
5817 64.0617008 850 807.040642 355.355523
5818 64.070996 756 747.946806 355.312474
5819 64.0802912 808 707.013781 355.269364
5820 64.0895864 714 680.774085 355.226194
5821 64.0988816 701 667.136477 355.182962
5822 64.1081768 697 665.250944 355.13967
5823 64.117472 703 675.173282 355.096316
5824 64.1267672 718 697.784492 355.052901
5825 64.1360624 838 734.205866 355.009425
5826 64.1453576 814 784.553088 354.965887
5827 64.1546528 957 845.522115 354.922288
5828 64.163948 951 907.349629 354.878627
5829 64.1732432 992 953.057008 354.834904
5830 64.1825384 1014 964.438866 354.79112
5831 64.1918336 960 933.81449 354.747273
5832 64.2011288 882 870.476648 354.703364
5833 64.210424 821 793.480794 354.659393
5834 64.2197192 710 719.174512 354.61536
5835 64.2290144 661 655.671654 354.571264
5836 64.2383096 611 604.592292 354.527106
5837 64.2476048 622 564.513807 354.482885
5838 64.2569 522 533.220359 354.438601
5839 64.2661952 452 508.652687 354.394255
5840 64.2754904 457 489.165175 354.349845
5841 64.2847856 418 473.517495 354.305373
5842 64.2940808 433 460.794407 354.260837
5843 64.303376 432 450.323261 354.216238
5844 64.3126712 435 441.607537 354.171575
5845 64.3219664 437 434.277612 354.126849
5846 64.3312616 435 428.055112 354.082059
5847 64.3405568 401 422.728198 354.037206
5848 64.349852 401 418.133748 353.992289
5849 64.3591472 386 414.144765 353.947307
5850 64.3684424 382 410.66133 353.902262
5851 64.3777376 384 407.60404 353.857152
5852 64.3870328 355 404.909214 353.811979
5853 64.396328 398 402.525343 353.76674
5854 64.4056232 406 400.410444 353.721438
5855 64.4149184 402 398.530057 353.67607
5856 64.4242136 394 396.855723 353.630638
5857 64.4335088 375 395.363814 353.585141
5858 64.442804 360 394.0346 353.53958
5859 64.4520992 354 392.851346 353.493953
5860 64.4613944 419 391.79888 353.448261
5861 64.4706896 394 390.859424 353.402503
5862 64.4799848 391 390.005736 353.35668
5863 64.48928 372 389.230179 353.310792
5864 64.4985752 354 388.598207 353.264838
5865 64.5078704 384 388.069583 353.218819
5866 64.5171656 389 387.627967 353.172733
5867 64.5264608 385 387.268753 353.126582
5868 64.535756 360 386.988281 353.080365
5869 64.5450512 389 386.784029 353.034081
5870 64.5543464 375 386.658879 352.987731
5871 64.5636416 407 386.612298 352.941315
5872 64.5729368 377 386.643381 352.894832
5873 64.582232 407 386.753033 352.848283
5874 64.5915272 384 386.943214 352.801667
5875 64.6008224 389 387.21673 352.754984
5876 64.6101176 385 387.577282 352.708234
5877 64.6194128 375 388.029553 352.661417
5878 64.628708 351 388.579327 352.614533
5879 64.6380032 334 389.233631 352.567582
5880 64.6472984 367 390.000925 352.520563
5881 64.6565936 392 390.891331 352.473477
5882 64.6658888 376 391.916929 352.426323
5883 64.675184 365 393.09212 352.379102
5884 64.6844792 397 394.434089 352.331812
5885 64.6937744 366 395.963389 352.284455
5886 64.7030696 400 397.704683 352.23703
5887 64.7123648 395 399.687695 352.189536
5888 64.72166 416 401.948449 352.141975
5889 64.7309552 398 404.530879 352.094345
5890 64.7402504 390 407.488901 352.046646
5891 64.7495456 412 410.889019 351.998879
5892 64.7588408 406 414.814452 351.951043
5893 64.768136 375 419.369943 351.903138
5894 64.7774312 411 424.688684 351.855164
5895 64.7867264 375 430.941931 351.807122
5896 64.7960216 421 438.35246 351.75901
5897 64.8053168 424 447.213706 351.710828
5898 64.814612 502 457.917297 351.662578
5899 64.8239072 474 470.991883 351.614258
5900 64.8332024 515 487.157364 351.565868
5901 64.8424976 524 507.411146 351.517408
5902 64.8517928 570 533.135752 351.468879
5903 64.861088 613 566.237132 351.42028
5904 64.8703832 706 609.272422 351.371611
5905 64.8796784 778 665.425566 351.322871
5906 64.8889736 896 737.949738 351.274061
5907 64.8982688 929 828.30922 351.225181
5908 64.907564 1012 932.154042 351.17623
5909 64.9168592 1049 1033.95299 351.127209
5910 64.9261544 1078 1106.05756 351.078117
5911 64.9354496 1054 1120.99797 351.028954
5912 64.9447448 1049 1073.04821 350.97972
5913 64.95404 1059 984.538363 350.930415
5914 64.9633352 988 886.903448 350.881039
5915 64.9726304 888 801.13049 350.831591
5916 64.9819256 813 734.629294 350.782072
5917 64.9912208 744 687.042225 350.732482
5918 65.000516 646 655.506398 350.68282
5919 65.0098112 673 637.17811 350.633086
5920 65.0191064 646 630.042075 350.58328
5921 65.0284016 627 633.046054 350.533403
5922 65.0376968 626 646.064858 350.483453
5923 65.046992 745 669.869072 350.433431
5924 65.0562872 762 706.120999 350.383336
5925 65.0655824 836 757.318644 350.33317
5926 65.0748776 935 826.476857 350.28293
5927 65.0841728 1039 916.174526 350.232618
5928 65.093468 1140 1026.62283 350.182233
5929 65.1027632 1272 1153.12247 350.131776
5930 65.1120584 1417 1284.66127 350.081245
5931 65.1213536 1522 1405.13499 350.030641
5932 65.1306488 1534 1494.82328 349.979964
5933 65.139944 1531 1530.34862 349.929214
5934 65.1492392 1511 1492.13342 349.87839
5935 65.1585344 1441 1382.85146 349.827492
5936 65.1678296 1338 1232.96059 349.776521
5937 65.1771248 1226 1079.95113 349.725476
5938 65.18642 1013 947.37352 349.674357
5939 65.1957152 960 842.378929 349.623164
5940 65.2050104 791 763.051081 349.571897
5941 65.2143056 687 704.725252 349.520556
5942 65.2236008 630 662.936933 349.46914
5943 65.232896 607 634.298336 349.41765
5944 65.2421912 585 616.562688 349.366085
5945 65.2514864 559 608.514958 349.314445
5946 65.2607816 668 609.872108 349.262731
5947 65.2700768 633 620.954134 349.210941
5948 65.279372 654 642.604827 349.159077
5949 65.2886672 718 675.55006 349.107137
5950 65.2979624 751 719.093905 349.055122
5951 65.3072576 772 768.866361 349.003032
5952 65.3165528 826 814.616041 348.950866
5953 65.325848 787 841.226273 348.898624
5954 65.3351432 893 836.053574 348.846307
5955 65.3444384 785 798.454263 348.793914
5956 65.3537336 722 740.622926 348.741445
5957 65.3630288 742 678.120495 348.688899
5958 65.372324 672 621.34793 348.636278
5959 65.3816192 581 574.214334 348.58358
5960 65.3909144 539 536.682221 348.530806
5961 65.4002096 483 507.217046 348.477955
5962 65.4095048 448 484.069824 348.425027
5963 65.4188 420 465.738953 348.372023
5964 65.4280952 451 451.056837 348.318942
5965 65.4373904 438 439.142775 348.265783
5966 65.4466856 413 429.350781 348.212548
5967 65.4559808 400 421.205995 348.159235
5968 65.465276 391 414.354415 348.105845
5969 65.4745712 355 408.530133 348.052377
5970 65.4838664 387 403.531458 347.998832
5971 65.4931616 368 399.203678 347.945209
5972 65.5024568 385 395.42677 347.891508
5973 65.511752 378 392.106594 347.837729
5974 65.5210472 391 389.168533 347.783872
5975 65.5303424 354 386.552856 347.729937
5976 65.5396376 363 384.211294 347.675924
5977 65.5489328 362 382.104504 347.621832
5978 65.558228 341 380.200145 347.567662
5979 65.5675232 398 378.471434 347.513413
5980 65.5768184 382 376.896029 347.459085
5981 65.5861136 407 375.45542 347.404678
5982 65.5954088 359 374.133491 347.350192
5983 65.604704 360 372.916707 347.295627
5984 65.6139992 333 371.793561 347.240983
5985 65.6232944 371 370.754172 347.18626
5986 65.6325896 372 369.790009 347.131457
5987 65.6418848 374 368.89368 347.076574
5988 65.65118 396 368.058751 347.021612
5989 65.6604752 337 367.279606 346.96657
5990 65.6697704 336 366.551321 346.911448
5991 65.6790656 349 365.869571 346.856246
5992 65.6883608 349 365.230545 346.800963
5993 65.697656 371 364.63088 346.745601
5994 65.7069512 355 364.067598 346.690158
5995 65.7162464 341 363.538065 346.634634
5996 65.7255416 342 363.039946 346.57903
5997 65.7348368 366 362.571169 346.523345
5998 65.744132 344 362.1299 346.467579
5999 65.7534272 316 361.714518 346.411732
6000 65.7627224 327 361.32359 346.355804
6001 65.7720176 318 360.955858 346.299794
6002 65.7813128 337 360.610223 346.243704
6003 65.790608 331 360.285734 346.187532
6004 65.7999032 366 359.981574 346.131278
6005 65.8091984 378 359.697059 346.074942
6006 65.8184936 362 359.431626 346.018525
6007 65.8277888 357 359.184838 345.962026
6008 65.837084 333 358.95639 345.905444
6009 65.8463792 335 358.746234 345.848781
6010 65.8556744 355 358.555002 345.792035
6011 65.8649696 327 358.383469 345.735207
6012 65.8742648 355 358.22864 345.678296
6013 65.88356 345 358.091292 345.621302
6014 65.8928552 339 357.972725 345.564226
6015 65.9021504 332 357.873704 345.507067
6016 65.9114456 378 357.795015 345.449824
6017 65.9207408 353 357.737649 345.392499
6018 65.930036 342 357.702655 345.33509
6019 65.9393312 353 357.690307 345.277598
6020 65.9486264 330 357.697045 345.220023
6021 65.9579216 355 357.704243 345.162364
6022 65.9672168 348 357.697747 345.104621
6023 65.976512 345 357.759473 345.046794
6024 65.9858072 344 357.895099 344.988883
6025 65.9951024 333 358.078901 344.930889
6026 66.0043976 333 358.309365 344.872809
6027 66.0136928 362 358.592412 344.814646
6028 66.022988 331 358.9335 344.756398
6029 66.0322832 368 359.341562 344.698066
6030 66.0415784 349 359.827667 344.639649
6031 66.0508736 352 360.404879 344.581147
6032 66.0601688 354 361.089211 344.52256
6033 66.069464 318 361.900566 344.463888
6034 66.0787592 350 362.863917 344.405131
6035 66.0880544 350 364.010885 344.346289
6036 66.0973496 354 365.381914 344.287361
6037 66.1066448 335 367.029293 344.228348
6038 66.11594 385 369.021402 344.169249
6039 66.1252352 384 371.448733 344.110064
6040 66.1345304 402 374.432501 344.050793
6041 66.1438256 380 378.136989 343.991436
6042 66.1531208 374 382.787146 343.931994
6043 66.162416 387 388.693069 343.872465
6044 66.1717112 394 396.281873 343.812849
6045 66.1810064 433 406.132341 343.753147
6046 66.1903016 408 418.991485 343.693359
6047 66.1995968 422 435.711406 343.633483
6048 66.208892 486 456.968704 343.573521
6049 66.2181872 530 482.564733 343.513472
6050 66.2274824 533 510.28695 343.453336
6051 66.2367776 548 535.103076 343.393112
6052 66.2460728 518 550.354844 343.332802
6053 66.255368 586 551.309697 343.272403
6054 66.2646632 550 538.024272 343.211918
6055 66.2739584 528 514.9434 343.151344
6056 66.2832536 499 488.331888 343.090683
6057 66.2925488 472 463.370958 343.029933
6058 66.301844 464 442.674842 342.969096
6059 66.3111392 453 426.72461 342.90817
6060 66.3204344 438 414.980287 342.847156
6061 66.3297296 411 406.670266 342.786054
6062 66.3390248 420 401.133874 342.724863
6063 66.34832 405 397.91427 342.663584
6064 66.3576152 462 396.758755 342.602215
6065 66.3669104 390 397.596219 342.540758
6066 66.3762056 400 400.507652 342.479212
6067 66.3855008 403 405.672606 342.417576
6068 66.394796 404 413.243418 342.355851
6069 66.4040912 417 423.076871 342.294037
6070 66.4133864 430 434.305179 342.232133
6071 66.4226816 472 444.968433 342.17014
6072 66.4319768 463 452.264433 342.108057
6073 66.441272 446 453.744482 342.045884
6074 66.4505672 415 448.675039 341.983621
6075 66.4598624 453 438.360594 341.921268
6076 66.4691576 414 425.311801 341.858824
6077 66.4784528 450 412.044741 341.79629
6078 66.487748 380 400.186199 341.733666
6079 66.4970432 406 390.342548 341.670951
6080 66.5063384 340 382.466168 341.608145
6081 66.5156336 344 376.245352 341.545249
6082 66.5249288 360 371.328537 341.482261
6083 66.534224 324 367.411349 341.419182
6084 66.5435192 369 364.25498 341.356012
6085 66.5528144 365 361.679431 341.292751
6086 66.5621096 350 359.550907 341.229398
6087 66.5714048 325 357.770049 341.165954
6088 66.5807 319 356.262668 341.102418
6089 66.5899952 396 354.972874 341.03879
6090 66.5992904 375 353.858133 340.97507
6091 66.6085856 375 352.885764 340.911257
6092 66.6178808 354 352.030641 340.847353
6093 66.627176 353 351.274255 340.783356
6094 66.6364712 345 350.602336 340.719267
6095 66.6457664 329 349.996122 340.655085
6096 66.6550616 350 349.445187 340.590811
6097 66.6643568 348 348.943273 340.526443
6098 66.673652 313 348.483961 340.461983
6099 66.6829472 330 348.061546 340.39743
6100 66.6922424 310 347.671093 340.332783
6101 66.7015376 342 347.307586 340.268043
6102 66.7108328 344 346.96232 340.20321
6103 66.720128 346 346.611816 340.138283
6104 66.7294232 329 346.238332 340.073262
6105 66.7387184 355 345.920682 340.008147
6106 66.7480136 319 345.646577 339.942939
6107 66.7573088 309 345.393951 339.877636
6108 66.766604 323 345.157585 339.812239
6109 66.7758992 351 344.932982 339.746748
6110 66.7851944 350 344.718707 339.681163
6111 66.7944896 353 344.51384 339.615482
6112 66.8037848 334 344.317579 339.549708
6113 66.81308 296 344.129215 339.483838
6114 66.8223752 324 343.948063 339.417873
6115 66.8316704 333 343.773136 339.351813
6116 66.8409656 326 343.601512 339.285658
6117 66.8502608 320 343.422982 339.219408
6118 66.859556 335 343.228512 339.153062
6119 66.8688512 351 343.055148 339.086621
6120 66.8781464 345 342.905138 339.020084
6121 66.8874416 335 342.763468 338.953451
6122 66.8967368 339 342.626544 338.886722
6123 66.906032 347 342.494046 338.819897
6124 66.9153272 323 342.36592 338.752976
6125 66.9246224 330 342.242178 338.685959
6126 66.9339176 337 342.122905 338.618845
6127 66.9432128 308 342.008278 338.551634
6128 66.952508 324 341.898586 338.484327
6129 66.9618032 353 341.794264 338.416923
6130 66.9710984 344 341.695939 338.349422
6131 66.9803936 321 341.604492 338.281824
6132 66.9896888 333 341.521158 338.214129
6133 66.998984 346 341.447657 338.146336
6134 67.0082792 318 341.38639 338.078446
6135 67.0175744 286 341.340704 338.010459
6136 67.0268696 350 341.315255 337.942373
6137 67.0361648 350 341.316396 337.87419
6138 67.04546 342 341.35243 337.805909
6139 67.0547552 316 341.433127 337.73753
6140 67.0640504 333 341.56723 337.669052
6141 67.0733456 363 341.754597 337.600476
6142 67.0826408 328 341.969456 337.531802
6143 67.091936 361 342.151815 337.463029
6144 67.1012312 332 342.215488 337.394158
6145 67.1105264 332 342.087013 337.325187
6146 67.1198216 317 341.758134 337.256118
6147 67.1291168 367 341.320347 337.186949
6148 67.138412 338 340.905557 337.117682
6149 67.1477072 364 340.539279 337.048315
6150 67.1570024 371 340.229881 336.978848
6151 67.1662976 331 339.973987 336.909282
6152 67.1755928 329 339.762477 336.839616
6153 67.184888 319 339.58629 336.76985
6154 67.1941832 309 339.438354 336.699985
6155 67.2034784 341 339.313383 336.630019
6156 67.2127736 324 339.206332 336.559953
6157 67.2220688 339 339.115664 336.489786
6158 67.231364 352 339.054064 336.419519
6159 67.2406592 317 339.016743 336.349152
6160 67.2499544 323 339.006548 336.278683
6161 67.2592496 359 339.023265 336.208114
6162 67.2685448 350 339.060986 336.137444
6163 67.27784 306 339.102019 336.066673
6164 67.2871352 300 339.114876 335.9958
6165 67.2964304 339 339.064124 335.924826
6166 67.3057256 309 338.931514 335.853751
6167 67.3150208 321 338.730126 335.782574
6168 67.324316 315 338.494626 335.711295
6169 67.3336112 298 338.2585 335.639914
6170 67.3429064 317 338.040872 335.568431
6171 67.3522016 294 337.847491 335.496846
6172 67.3614968 294 337.676872 335.425159
6173 67.370792 322 337.525079 335.353369
6174 67.3800872 322 337.38805 335.281477
6175 67.3893824 350 337.262378 335.209482
6176 67.3986776 290 337.145424 335.137384
6177 67.4079728 320 337.03521 335.065184
6178 67.417268 323 336.930266 334.99288
6179 67.4265632 332 336.829499 334.920473
6180 67.4358584 336 336.732093 334.847963
6181 67.4451536 332 336.637432 334.77535
6182 67.4544488 302 336.545051 334.702633
6183 67.463744 328 336.454615 334.629812
6184 67.4730392 325 336.365971 334.556887
6185 67.4823344 353 336.279133 334.483859
6186 67.4916296 315 336.193616 334.410726
6187 67.5009248 340 336.108695 334.337489
6188 67.51022 354 336.024646 334.264148
6189 67.5195152 343 335.941499 334.190702
6190 67.5288104 345 335.859193 334.117152
6191 67.5381056 340 335.777671 334.043497
6192 67.5474008 309 335.696891 333.969737
6193 67.556696 342 335.616818 333.895872
6194 67.5659912 325 335.537425 333.821903
6195 67.5752864 358 335.458693 333.747827
6196 67.5845816 376 335.380602 333.673647
6197 67.5938768 353 335.303051 333.599361
6198 67.603172 314 335.225443 333.524969
6199 67.6124672 317 335.144542 333.450472
6200 67.6217624 365 335.047802 333.375868
6201 67.6310576 310 334.929419 333.301159
6202 67.6403528 329 334.846976 333.226344
6203 67.649648 342 334.768918 333.151422
6204 67.6589432 343 334.695752 333.076394
6205 67.6682384 347 334.624044 333.001259
6206 67.6775336 342 334.553105 332.926018
6207 67.6868288 340 334.48296 332.85067
6208 67.696124 308 334.413643 332.775214
6209 67.7054192 321 334.345197 332.699652
6210 67.7147144 340 334.27767 332.623983
6211 67.7240096 334 334.211115 332.548206
6212 67.7333048 322 334.145594 332.472322
6213 67.7426 340 334.081172 332.396331
6214 67.7518952 367 334.017925 332.320231
6215 67.7611904 293 333.955935 332.244024
6216 67.7704856 348 333.895295 332.167709
6217 67.7797808 307 333.836109 332.091285
6218 67.789076 336 333.77849 332.014754
6219 67.7983712 319 333.722567 331.938114
6220 67.8076664 297 333.668484 331.861366
6221 67.8169616 368 333.616402 331.784509
6222 67.8262568 340 333.566499 331.707543
6223 67.835552 314 333.518981 331.630468
6224 67.8448472 315 333.474071 331.553285
6225 67.8541424 345 333.431986 331.475992
6226 67.8634376 336 333.392694 331.39859
6227 67.8727328 367 333.354687 331.321078
6228 67.882028 314 333.310342 331.243457
6229 67.8913232 318 333.245909 331.165726
6230 67.9006184 365 333.179248 331.087886
6231 67.9099136 323 333.15419 331.009935
6232 67.9192088 321 333.138967 330.931875
6233 67.928504 330 333.134772 330.853704
6234 67.9377992 311 333.138868 330.775423
6235 67.9470944 320 333.151744 330.697032
6236 67.9563896 332 333.174641 330.61853
6237 67.9656848 373 333.20904 330.539917
6238 67.97498 322 333.256704 330.461193
6239 67.9842752 355 333.31975 330.382358
6240 67.9935704 344 333.400736 330.303413
6241 68.0028656 304 333.502774 330.224355
6242 68.0121608 354 333.629681 330.145187
6243 68.021456 322 333.786173 330.065907
6244 68.0307512 327 333.978134 329.986515
6245 68.0400464 322 334.212964 329.907012
6246 68.0493416 362 334.500061 329.827397
6247 68.0586368 330 334.851385 329.747669
6248 68.067932 333 335.281845 329.66783
6249 68.0772272 318 335.808216 329.587878
6250 68.0865224 341 336.447261 329.507814
6251 68.0958176 318 337.236674 329.427637
6252 68.1051128 319 338.269436 329.347347
6253 68.114408 319 339.593429 329.266945
6254 68.1237032 332 341.295986 329.186429
6255 68.1329984 312 343.505327 329.105801
6256 68.1422936 373 346.391943 329.025059
6257 68.1515888 398 350.165019 328.944204
6258 68.160884 376 355.034435 328.863235
6259 68.1701792 376 361.089422 328.782153
6260 68.1794744 385 368.039099 328.700957
6261 68.1887696 397 374.864616 328.619647
6262 68.1980648 401 379.74311 328.538223
6263 68.20736 383 380.811488 328.456685
6264 68.2166552 398 377.566482 328.375032
6265 68.2259504 397 371.365629 328.293265
6266 68.2352456 371 364.286126 328.211384
6267 68.2445408 389 357.812703 328.129388
6268 68.253836 361 352.534146 328.047277
6269 68.2631312 373 348.477078 327.965051
6270 68.2724264 340 345.457268 327.882709
6271 68.2817216 364 343.263826 327.800253
6272 68.2910168 365 341.723559 327.717681
6273 68.300312 368 340.710629 327.634994
6274 68.3096072 351 340.138381 327.552191
6275 68.3189024 342 339.975186 327.469272
6276 68.3281976 348 340.275511 327.386238
6277 68.3374928 365 341.048296 327.303087
6278 68.346788 369 342.34155 327.21982
6279 68.3560832 338 344.209776 327.136437
6280 68.3653784 363 346.649327 327.052937
6281 68.3746736 370 349.491353 326.969321
6282 68.3839688 321 352.274684 326.885588
6283 68.393264 387 354.23365 326.801739
6284 68.4025592 331 354.590424 326.717772
6285 68.4118544 364 353.074732 326.633688
6286 68.4211496 379 350.153989 326.549487
6287 68.4304448 350 346.66779 326.465168
6288 68.43974 381 343.305279 326.380732
6289 68.4490352 372 340.405173 326.296178
6290 68.4583304 359 338.039243 326.211507
6291 68.4676256 339 336.152605 326.126717
6292 68.4769208 321 334.654563 326.04181
6293 68.486216 347 333.458358 325.956784
6294 68.4955112 322 332.493077 325.87164
6295 68.5048064 290 331.704277 325.786377
6296 68.5141016 341 331.05119 325.700996
6297 68.5233968 314 330.50351 325.615496
6298 68.532692 329 330.038677 325.529878
6299 68.5419872 361 329.639796 325.44414
6300 68.5512824 326 329.294121 325.358283
6301 68.5605776 352 328.991956 325.272307
6302 68.5698728 315 328.725868 325.186211
6303 68.579168 356 328.490127 325.099996
6304 68.5884632 363 328.280297 325.013661
6305 68.5977584 343 328.092941 324.927206
6306 68.6070536 294 327.925412 324.840631
6307 68.6163488 329 327.77569 324.753936
6308 68.625644 354 327.642278 324.667121
6309 68.6349392 327 327.524121 324.580186
6310 68.6442344 314 327.420553 324.49313
6311 68.6535296 331 327.331269 324.405953
6312 68.6628248 329 327.256313 324.318656
6313 68.67212 314 327.196087 324.231238
6314 68.6814152 309 327.151381 324.143698
6315 68.6907104 338 327.123427 324.056038
6316 68.7000056 352 327.113981 323.968256
6317 68.7093008 344 327.125444 323.880352
6318 68.718596 367 327.161044 323.792327
6319 68.7278912 374 327.225077 323.704181
6320 68.7371864 323 327.323259 323.615912
6321 68.7464816 335 327.463194 323.527522
6322 68.7557768 350 327.654976 323.439009
6323 68.765072 345 327.911846 323.350374
6324 68.7743672 303 328.250592 323.261616
6325 68.7836624 336 328.690784 323.172736
6326 68.7929576 336 329.250947 323.083734
6327 68.8022528 353 329.939312 322.994608
6328 68.811548 335 330.740552 322.90536
6329 68.8208432 328 331.612747 322.815988
6330 68.8301384 350 332.519793 322.726493
6331 68.8394336 360 333.495191 322.636875
6332 68.8487288 355 334.671982 322.547133
6333 68.858024 347 336.238034 322.457268
6334 68.8673192 342 338.388635 322.367278
6335 68.8766144 351 341.298414 322.277165
6336 68.8859096 369 344.923805 322.186928
6337 68.8952048 345 348.940414 322.096566
6338 68.9045 336 352.561677 322.006081
6339 68.9137952 347 354.668185 321.91547
6340 68.9230904 371 354.397312 321.824735
6341 68.9323856 327 351.808483 321.733876
6342 68.9416808 360 347.855747 321.642891
6343 68.950976 332 343.670669 321.551781
6344 68.9602712 331 339.975576 321.460546
6345 68.9695664 323 337.022926 321.369186
6346 68.9788616 344 334.794682 321.277701
6347 68.9881568 345 333.177974 321.18609
6348 68.997452 357 332.049479 321.094353
6349 69.0067472 305 331.299573 321.00249
6350 69.0160424 359 330.833945 320.910501
6351 69.0253376 366 330.578415 320.818386
6352 69.0346328 356 330.49607 320.726145
6353 69.043928 320 330.601262 320.633777
6354 69.0532232 302 330.949139 320.541283
6355 69.0625184 327 331.606322 320.448662
6356 69.0718136 341 332.618614 320.355914
6357 69.0811088 341 333.967959 320.26304
6358 69.090404 355 335.529802 320.170038
6359 69.0996992 316 337.06907 320.076909
6360 69.1089944 342 338.112646 319.983652
6361 69.1182896 315 338.229004 319.890268
6362 69.1275848 349 337.280793 319.796756
6363 69.13688 332 335.532929 319.703117
6364 69.1461752 367 333.456442 319.609349
6365 69.1554704 336 331.447858 319.515453
6366 69.1647656 334 329.710821 319.42143
6367 69.1740608 353 328.294273 319.327277
6368 69.183356 351 327.170035 319.232997
6369 69.1926512 315 326.286318 319.138587
6370 69.2019464 316 325.59235 319.044049
6371 69.2112416 326 325.046258 318.949382
6372 69.2205368 327 324.615874 318.854586
6373 69.229832 349 324.277269 318.75966
6374 69.2391272 326 324.012916 318.664606
6375 69.2484224 341 323.810116 318.569421
6376 69.2577176 305 323.659774 318.474107
6377 69.2670128 299 323.555518 318.378664
6378 69.276308 321 323.493076 318.28309
6379 69.2856032 321 323.469842 318.187386
6380 69.2948984 334 323.484592 318.091553
6381 69.3041936 344 323.537311 317.995588
6382 69.3134888 325 323.629099 317.899494
6383 69.322784 325 323.76216 317.803269
6384 69.3320792 356 323.939852 317.706912
6385 69.3413744 324 324.166806 317.610426
6386 69.3506696 339 324.449123 317.513808
6387 69.3599648 327 324.794662 317.417058
6388 69.36926 334 325.213437 317.320178
6389 69.3785552 342 325.718177 317.223166
6390 69.3878504 355 326.325079 317.126022
6391 69.3971456 327 327.05485 317.028747
6392 69.4064408 352 327.934144 316.93134
6393 69.415736 343 328.997549 316.833801
6394 69.4250312 356 330.290329 316.736129
6395 69.4343264 353 331.872038 316.638326
6396 69.4436216 350 333.821097 316.54039
6397 69.4529168 383 336.244888 316.442321
6398 69.462212 377 339.298937 316.344119
6399 69.4715072 347 343.181356 316.245785
6400 69.4808024 395 348.173143 316.147318
6401 69.4900976 379 354.639152 316.048717
6402 69.4993928 436 363.038632 315.949983
6403 69.508688 376 373.865511 315.851116
6404 69.5179832 405 387.435511 315.752115
6405 69.5272784 421 403.394731 315.652981
6406 69.5365736 435 419.966109 315.553712
6407 69.5458688 470 433.510916 315.45431
6408 69.555164 479 439.600448 315.354773
6409 69.5644592 404 435.81983 315.255102
6410 69.5737544 439 423.763971 315.155297
6411 69.5830496 444 407.735328 315.055357
6412 69.5923448 378 391.77709 314.955282
6413 69.60164 403 378.089598 314.855073
6414 69.6109352 353 367.257079 314.754728
6415 69.6202304 401 359.048853 314.654249
6416 69.6295256 381 352.997074 314.553634
6417 69.6388208 330 348.657971 314.452883
6418 69.648116 359 345.691307 314.351998
6419 69.6574112 344 343.867706 314.250976
6420 69.6667064 334 343.056323 314.149818
6421 69.6760016 345 343.211882 314.048525
6422 69.6852968 354 344.365041 313.947095
6423 69.694592 371 346.611969 313.845529
6424 69.7038872 387 350.090086 313.743827
6425 69.7131824 349 354.91275 313.641988
6426 69.7224776 400 361.021193 313.540012
6427 69.7317728 389 367.930662 313.437899
6428 69.741068 406 374.472348 313.33565
6429 69.7503632 394 378.867616 313.233263
6430 69.7596584 384 379.479113 313.130739
6431 69.7689536 397 375.88982 313.028077
6432 69.7782488 387 369.22531 312.925278
6433 69.787544 370 361.328438 312.822341
6434 69.7968392 368 353.713227 312.719267
6435 69.8061344 372 347.154647 312.616054
6436 69.8154296 372 341.843123 312.512703
6437 69.8247248 328 337.676268 312.409214
6438 69.83402 334 334.461113 312.305586
6439 69.8433152 349 332.00882 312.20182
6440 69.8526104 358 330.166187 312.097915
6441 69.8619056 330 328.820056 311.993871
6442 69.8712008 340 327.893057 311.889689
6443 69.880496 302 327.338248 311.785367
6444 69.8897912 354 327.135299 311.680905
6445 69.8990864 318 327.289001 311.576304
6446 69.9083816 339 327.83035 311.471564
6447 69.9176768 303 328.820259 311.366684
6448 69.926972 312 330.355624 311.261664
6449 69.9362672 347 332.576015 311.156504
6450 69.9455624 360 335.664984 311.051204
6451 69.9548576 351 339.829348 310.945763
6452 69.9641528 379 345.220178 310.840182
6453 69.973448 397 351.741827 310.734461
6454 69.9827432 395 358.738895 310.628598
6455 69.9920384 378 364.758146 310.522595
6456 70.0013336 370 367.86719 310.416451
