# Supplementary material for: Syntheses, crystal structures, and comparisons of rare-earth oxyapatites Ca2 RE 8(SiO4)6O2 (RE = La, Nd, Sm, Eu, or Yb) and NaLa9(SiO4)6O2
Source: Acta Crystallogr E Crystallogr Commun. 2019 Jun 21;75(Pt 7):1020–5. doi: 10.1107/S2056989019008442 (PMC6659328; doi:10.1107/S2056989019008442)
Supplement: Supplementary file 10 [file e-75-01020-Ca-Ybsup12.hkl]

data_Ca-Yb
_cell_length_a 9.29743(7)
_cell_length_b 9.29743(7)
_cell_length_c 6.69748(6)
_cell_angle_alpha 90
_cell_angle_beta  90
_cell_angle_gamma 120
_shelx_F_squared_multiplier 1
loop_
_symmetry_equiv_pos_as_xyz
  'x, y, z '
  '-x, -y, z+1/2 '
  '-x+y, -x, -z+1/2 '
  '-x+y, -x, z '
  '-y, x-y, -z+1/2 '
  '-y, x-y, z '
  'y, -x+y, -z '
  'y, -x+y, z+1/2 '
  'x-y, x, -z '
  'x-y, x, z+1/2 '
  'x, y, -z+1/2 '
  '-x, -y, -z '
loop_
_refln_index_h
_refln_index_k
_refln_index_l
_refln_F_squared_calc
_refln_F_squared_meas
_refln_F_squared_sigma
_refln_observed_status
   0   1   0        2.86        2.63      0.11 o
   0   1   1        0.54        0.53      0.10 o
   1   1   0        1.63        1.66      0.14 o
   0   2   0       50.85       49.61      1.22 o
   1   1   1       60.30       56.30      1.27 o
   0   2   1        1.36        1.36      0.16 o
   0   0   2       50.78       48.28      1.54 o
   0   1   2      117.15      114.75      2.22 o
   2   1   0       52.59       52.91      1.16 o
   1   2   0       67.64       68.06      1.41 o
   2   1   1      216.95      210.31      2.93 o
   1   2   1      254.98      247.17      3.29 o
   1   1   2      174.82      172.44      2.87 o
   0   3   0      113.61      110.84      2.67 o
   0   2   2        5.30        5.29      0.47 o
   0   3   1        5.00        5.26      0.62 o
   2   2   0        0.52        0.52      0.09 o
   2   1   2       19.93       20.33      1.53 o
   1   2   2        0.07        0.07      0.03 o
   3   1   0       17.64       18.09      1.32 o
   1   3   0        2.39        2.45      0.28 o
   2   2   1       36.09       35.59      2.28 o
   0   1   3        0.28        0.27      0.27 o
   1   3   1       11.81       12.27      1.28 o
   3   1   1        0.06        0.06      0.05 o
   0   3   2       26.26       26.28      2.07 o
   0   4   0       64.45       65.59      2.29 o
   1   1   3       97.33       99.02      3.39 o
   0   2   3        3.87        3.89      0.53 o
   0   4   1        0.00        0.00      0.04 o
   2   2   2      241.13      254.37      7.37 o
   3   1   2       58.47       58.57      2.48 o
   1   3   2       71.81       71.94      2.98 o
   3   2   0       39.74       40.77      1.87 o
   2   3   0       13.74       14.10      0.75 o
   2   1   3      170.44      177.89      4.93 o
   1   2   3      209.78      218.94      5.80 o
   3   2   1      104.61      111.02      4.04 o
   2   3   1       88.01       93.40      3.35 o
   1   4   0      122.37      136.24      4.76 o
   4   1   0      110.49      123.01      4.39 o
   0   4   2      327.26      346.41      9.51 o
   0   3   3        2.95        2.80      0.26 o
   1   4   1        5.23        5.25      0.63 o
   4   1   1        3.94        3.95      0.47 o
   0   0   4      143.41      156.27      7.41 o
   0   1   4        2.40        2.26      0.31 o
   3   2   2        0.01        0.01      0.12 o
   2   3   2       13.72       13.92      1.54 o
   0   5   0       27.59       27.99      2.23 o
   2   2   3       16.22       16.45      1.37 o
   1   3   3        0.18        0.17      0.21 o
   3   1   3        0.02        0.02      0.14 o
   1   1   4        6.12        5.83      0.54 o
   0   5   1        3.79        3.63      0.44 o
   1   4   2        1.02        1.07      0.17 o
   4   1   2        0.91        0.96      0.38 o
   3   3   0        0.10        0.11      0.04 o
   0   2   4       37.05       40.45      3.63 o
   4   2   0       50.51       53.09      4.25 o
   2   4   0       20.13       21.15      1.72 o
   3   3   1      166.86      179.02      9.41 o
   0   4   3        0.00        0.00      0.14 o
   2   4   1        0.92        0.88      0.45 o
   4   2   1        2.05        1.97      0.34 o
   2   1   4       81.52       87.24      5.61 o
   1   2   4       60.68       64.93      4.19 o
   0   5   2      238.99      254.82     12.76 o
   5   1   0        5.98        5.93      0.61 o
   1   5   0       10.95       10.86      0.99 o
   3   2   3       48.92       53.65      3.52 o
   2   3   3       81.48       89.37      5.34 o
   0   3   4       96.04      104.50      6.03 o
   5   1   1       32.37       33.68      2.62 o
   1   5   1       56.18       58.46      4.51 o
   3   3   2      126.06      130.44      9.67 o
   4   2   2        3.65        3.67      0.57 o
   2   4   2        6.91        6.97      1.07 o
   1   4   3        6.59        6.63      1.04 o
   4   1   3        7.14        7.18      1.11 o
   2   2   4        0.16        0.17      0.04 o
   0   6   0        6.57        6.38      1.19 o
   1   3   4        0.05        0.05      0.15 o
   3   1   4        0.80        0.78      0.18 o
