# Supplementary material for: Syntheses, crystal structures, and comparisons of rare-earth oxyapatites Ca2 RE 8(SiO4)6O2 (RE = La, Nd, Sm, Eu, or Yb) and NaLa9(SiO4)6O2
Source: Acta Crystallogr E Crystallogr Commun. 2019 Jun 21;75(Pt 7):1020–5. doi: 10.1107/S2056989019008442 (PMC6659328; doi:10.1107/S2056989019008442)
Supplement: Supplementary file 11 [file e-75-01020-Ca-Ybsup6.rtv]

data_Ca-Yb

_pd_proc_2theta_range_min         10      
_pd_proc_2theta_range_max         70       
_pd_proc_2theta_range_inc         0.0092  
_pd_meas_step_count_time   2


loop_
      _pd_proc_point_id       
      _pd_meas_angle_2theta
      _pd_meas_counts_total
      _pd_calc_intensity_total
      _pd_proc_intensity_bkg_calc

1 10.0008176 7713 7532.01666 7527.65842
2 10.0101128 7672 7521.59212 7517.15016
3 10.019408 7645 7511.19169 7506.66358
4 10.0287032 7582 7500.81541 7496.19862
5 10.0379984 7615 7490.46332 7485.75521
6 10.0472936 7646 7480.13546 7475.33329
7 10.0565888 7430 7469.83189 7464.93281
8 10.065884 7449 7459.55267 7454.5537
9 10.0751792 7491 7449.29784 7444.1959
10 10.0844744 7617 7439.0675 7433.85936
11 10.0937696 7623 7428.8617 7423.54401
12 10.1030648 7598 7418.68055 7413.2498
13 10.11236 7582 7408.52412 7402.97666
14 10.1216552 7385 7398.39252 7392.72454
15 10.1309504 7281 7388.28585 7382.49339
16 10.1402456 7454 7378.20425 7372.28313
17 10.1495408 7645 7368.14784 7362.09372
18 10.158836 7365 7358.11675 7351.92509
19 10.1681312 7433 7348.11114 7341.7772
20 10.1774264 7398 7338.13118 7331.64997
21 10.1867216 7514 7328.17704 7321.54336
22 10.1960168 7426 7318.24892 7311.4573
23 10.205312 7342 7308.34702 7301.39174
24 10.2146072 7404 7298.47157 7291.34663
25 10.2239024 7331 7288.62281 7281.32191
26 10.2331976 7435 7278.801 7271.31751
27 10.2424928 7213 7269.00642 7261.33339
28 10.251788 7325 7259.23938 7251.36949
29 10.2610832 7434 7249.5002 7241.42576
30 10.2703784 7307 7239.78924 7231.50213
31 10.2796736 7299 7230.10687 7221.59856
32 10.2889688 7268 7220.45351 7211.71498
33 10.298264 7172 7210.8296 7201.85135
34 10.3075592 7294 7201.23562 7192.00761
35 10.3168544 7300 7191.67208 7182.1837
36 10.3261496 7378 7182.13955 7172.37958
37 10.3354448 7220 7172.63863 7162.59518
38 10.34474 7155 7163.16997 7152.83045
39 10.3540352 7148 7153.73428 7143.08535
40 10.3633304 7124 7144.33231 7133.35981
41 10.3726256 7229 7134.96492 7123.65378
42 10.3819208 7168 7125.63298 7113.96722
43 10.391216 7255 7116.33749 7104.30006
44 10.4005112 7182 7107.0795 7094.65225
45 10.4098064 7252 7097.86017 7085.02375
46 10.4191016 7211 7088.68077 7075.4145
47 10.4283968 7048 7079.54266 7065.82445
48 10.437692 7147 7070.44735 7056.25354
49 10.4469872 7213 7061.39648 7046.70173
50 10.4562824 7103 7052.39185 7037.16896
51 10.4655776 7159 7043.43543 7027.65519
52 10.4748728 7060 7034.52938 7018.16035
53 10.484168 7085 7025.67609 7008.68441
54 10.4934632 7000 7016.87819 6999.2273
55 10.5027584 7093 7008.13856 6989.78898
56 10.5120536 7021 6999.46043 6980.3694
57 10.5213488 6948 6990.84735 6970.96851
58 10.530644 7126 6982.30326 6961.58625
59 10.5399392 6893 6973.83258 6952.22259
60 10.5492344 6943 6965.44022 6942.87746
61 10.5585296 7085 6957.13168 6933.55082
62 10.5678248 7075 6948.91314 6924.24262
63 10.57712 7023 6940.79157 6914.95281
64 10.5864152 6944 6932.77482 6905.68135
65 10.5957104 7119 6924.87183 6896.42817
66 10.6050056 6978 6917.09276 6887.19324
67 10.6143008 6743 6909.44923 6877.9765
68 10.623596 6814 6901.9546 6868.77792
69 10.6328912 6913 6894.62431 6859.59743
70 10.6421864 6847 6887.47633 6850.43499
71 10.6514816 6650 6880.5317 6841.29055
72 10.6607768 6760 6873.81528 6832.16407
73 10.670072 6937 6867.35679 6823.0555
74 10.6793672 6978 6861.19212 6813.96479
75 10.6886624 6843 6855.3653 6804.89189
76 10.6979576 6871 6849.93109 6795.83676
77 10.7072528 6863 6844.9585 6786.79935
78 10.716548 6796 6840.53528 6777.77961
79 10.7258432 6855 6836.77337 6768.7775
80 10.7351384 6749 6833.81481 6759.79297
81 10.7444336 6884 6831.8379 6750.82597
82 10.7537288 6809 6831.06372 6741.87647
83 10.763024 6944 6831.76324 6732.9444
84 10.7723192 6779 6834.26582 6724.02973
85 10.7816144 6810 6838.96947 6715.13241
86 10.7909096 6699 6846.354 6706.2524
87 10.8002048 6897 6856.99781 6697.38965
88 10.8095 6848 6871.59939 6688.54411
89 10.8187952 6825 6891.00462 6679.71575
90 10.8280904 6962 6916.24142 6670.90451
91 10.8373856 6998 6948.56424 6662.11035
92 10.8466808 6987 6989.511 6653.33323
93 10.855976 6913 7040.97576 6644.5731
94 10.8652712 6972 7105.30176 6635.82992
95 10.8745664 7134 7185.40098 6627.10364
96 10.8838616 7090 7284.90726 6618.39423
97 10.8931568 7291 7408.36883 6609.70163
98 10.902452 7393 7561.47998 6601.0258
99 10.9117472 7638 7751.32401 6592.3667
100 10.9210424 7657 7986.5105 6583.72429
101 10.9303376 7928 8276.85575 6575.09853
102 10.9396328 8080 8631.83871 6566.48936
103 10.948928 8382 9056.78035 6557.89675
104 10.9582232 8718 9546.10045 6549.32066
105 10.9675184 9097 10074.0202 6540.76104
106 10.9768136 9295 10584.1088 6532.21785
107 10.9861088 9809 10982.0228 6523.69105
108 10.995404 9934 11148.5898 6515.18059
109 11.0046992 9565 11000.4744 6506.68644
110 11.0139944 9458 10565.4168 6498.20855
111 11.0232896 8943 9959.28923 6489.74688
112 11.0325848 8480 9289.53345 6481.30139
113 11.04188 7807 8639.21878 6472.87204
114 11.0511752 7390 8079.91462 6464.45878
115 11.0604704 7152 7646.84052 6456.06158
116 11.0697656 6786 7334.16549 6447.68039
117 11.0790608 6556 7115.39854 6439.31518
118 11.088356 6575 6961.64156 6430.96589
119 11.0976512 6360 6850.46347 6422.6325
120 11.1069464 6326 6767.08637 6414.31497
121 11.1162416 6536 6702.3202 6406.01324
122 11.1255368 6482 6650.42846 6397.72729
123 11.134832 6368 6607.72845 6389.45706
124 11.1441272 6405 6571.77618 6381.20253
125 11.1534224 6435 6540.89794 6372.96365
126 11.1627176 6389 6513.91501 6364.74038
127 11.1720128 6410 6489.97666 6356.53268
128 11.181308 6215 6468.45562 6348.34052
129 11.1906032 6449 6448.88064 6340.16385
130 11.1998984 6345 6430.89173 6332.00264
131 11.2091936 6180 6414.20983 6323.85684
132 11.2184888 6274 6398.61576 6315.72642
133 11.227784 6243 6383.93532 6307.61133
134 11.2370792 6262 6370.02855 6299.51155
135 11.2463744 6342 6356.78194 6291.42703
136 11.2556696 6165 6344.10259 6283.35773
137 11.2649648 6123 6331.91384 6275.30361
138 11.27426 6264 6320.15198 6267.26464
139 11.2835552 6355 6308.76367 6259.24079
140 11.2928504 6363 6297.70399 6251.232
141 11.3021456 6343 6286.93487 6243.23824
142 11.3114408 6249 6276.42386 6235.25948
143 11.320736 6211 6266.14319 6227.29568
144 11.3300312 6128 6256.06894 6219.3468
145 11.3393264 6145 6246.18045 6211.4128
146 11.3486216 6228 6236.45978 6203.49365
147 11.3579168 6265 6226.89131 6195.58931
148 11.367212 6108 6217.46141 6187.69975
149 11.3765072 6143 6208.15813 6179.82492
150 11.3858024 5954 6198.97097 6171.96478
151 11.3950976 6227 6189.89057 6164.11931
152 11.4043928 6080 6180.90834 6156.28847
153 11.413688 6194 6172.01617 6148.47222
154 11.4229832 6198 6163.20735 6140.67052
155 11.4322784 6061 6154.47634 6132.88334
156 11.4415736 6189 6145.81806 6125.11064
157 11.4508688 5937 6137.22784 6117.35239
158 11.460164 6080 6128.70139 6109.60855
159 11.4694592 6003 6120.23483 6101.87909
160 11.4787544 6038 6111.82466 6094.16397
161 11.4880496 6029 6103.46769 6086.46315
162 11.4973448 5948 6095.16103 6078.7766
163 11.50664 5943 6086.90204 6071.10428
164 11.5159352 6079 6078.68832 6063.44616
165 11.5252304 6037 6070.51768 6055.80221
166 11.5345256 5998 6062.3881 6048.17239
167 11.5438208 5943 6054.29774 6040.55666
168 11.553116 5828 6046.24491 6032.95499
169 11.5624112 5999 6038.22804 6025.36735
170 11.5717064 5968 6030.2457 6017.79371
171 11.5810016 5810 6022.29655 6010.23401
172 11.5902968 5803 6014.37939 6002.68825
173 11.599592 5894 6006.49306 5995.15637
174 11.6088872 5983 5998.63653 5987.63835
175 11.6181824 5912 5990.8088 5980.13415
176 11.6274776 5820 5983.00899 5972.64374
177 11.6367728 5874 5975.23623 5965.16708
178 11.646068 5915 5967.48974 5957.70414
179 11.6553632 5784 5959.7688 5950.2549
180 11.6646584 5958 5952.07271 5942.81931
181 11.6739536 5970 5944.40083 5935.39733
182 11.6832488 5746 5936.75257 5927.98895
183 11.692544 5712 5929.12737 5920.59413
184 11.7018392 5789 5921.52469 5913.21282
185 11.7111344 5660 5913.94406 5905.84501
186 11.7204296 5765 5906.38502 5898.49066
187 11.7297248 5838 5898.84713 5891.14973
188 11.73902 5713 5891.33 5883.82219
189 11.7483152 5934 5883.83326 5876.50802
190 11.7576104 5788 5876.35658 5869.20717
191 11.7669056 5788 5868.89965 5861.91962
192 11.7762008 5936 5861.46221 5854.64533
193 11.785496 5713 5854.04402 5847.38427
194 11.7947912 5507 5846.64494 5840.13642
195 11.8040864 5767 5839.2649 5832.90174
196 11.8133816 5705 5831.90397 5825.68019
197 11.8226768 5738 5824.56254 5818.47175
198 11.831972 5791 5817.24133 5811.27638
199 11.8412672 5695 5809.941 5804.09406
200 11.8505624 5711 5802.66159 5796.92475
201 11.8598576 5675 5795.39965 5789.76842
202 11.8691528 5724 5788.14791 5782.62504
203 11.878448 5602 5780.90732 5775.49457
204 11.8877432 5613 5773.68095 5768.377
205 11.8970384 5582 5766.47036 5761.27229
206 11.9063336 5690 5759.2758 5754.1804
207 11.9156288 5742 5752.09713 5747.10131
208 11.924924 5564 5744.93421 5740.03498
209 11.9342192 5668 5737.78689 5732.98139
210 11.9435144 5559 5730.65502 5725.94051
211 11.9528096 5691 5723.53847 5718.9123
212 11.9621048 5613 5716.43711 5711.89674
213 11.9714 5631 5709.35082 5704.89379
214 11.9806952 5730 5702.27947 5697.90343
215 11.9899904 5680 5695.22295 5690.92562
216 11.9992856 5630 5688.18113 5683.96035
217 12.0085808 5698 5681.15393 5677.00756
218 12.017876 5752 5674.14122 5670.06725
219 12.0271712 5773 5667.14291 5663.13937
220 12.0364664 5773 5660.15889 5656.2239
221 12.0457616 5720 5653.18908 5649.32081
222 12.0550568 5927 5646.23338 5642.43007
223 12.064352 5920 5639.29171 5635.55165
224 12.0736472 5980 5632.36396 5628.68553
225 12.0829424 5977 5625.45007 5621.83166
226 12.0922376 6184 5618.54995 5614.99004
227 12.1015328 6322 5611.66351 5608.16061
228 12.110828 6326 5604.79069 5601.34337
229 12.1201232 6337 5597.9314 5594.53827
230 12.1294184 6512 5591.08558 5587.7453
231 12.1387136 6390 5584.25314 5580.96441
232 12.1480088 6296 5577.43403 5574.1956
233 12.157304 6252 5570.62818 5567.43881
234 12.1665992 6044 5563.83552 5560.69404
235 12.1758944 5761 5557.05598 5553.96124
236 12.1851896 5699 5550.2895 5547.24039
237 12.1944848 5625 5543.53604 5540.53147
238 12.20378 5493 5536.79552 5533.83445
239 12.2130752 5538 5530.06789 5527.1493
240 12.2223704 5430 5523.3531 5520.47598
241 12.2316656 5415 5516.6511 5513.81448
242 12.2409608 5391 5509.96185 5507.16477
243 12.250256 5379 5503.2853 5500.52681
244 12.2595512 5317 5496.62142 5493.90059
245 12.2688464 5474 5489.97021 5487.28607
246 12.2781416 5422 5483.33168 5480.68323
247 12.2874368 5357 5476.70587 5474.09204
248 12.296732 5506 5470.09284 5467.51247
249 12.3060272 5223 5463.49257 5460.9445
250 12.3153224 5215 5456.90473 5454.3881
251 12.3246176 5272 5450.32858 5447.84324
252 12.3339128 5420 5443.76397 5441.3099
253 12.343208 5405 5437.21121 5434.78805
254 12.3525032 5178 5430.67049 5428.27767
255 12.3617984 5289 5424.14184 5421.77872
256 12.3710936 5352 5417.62522 5415.29118
257 12.3803888 5253 5411.1206 5408.81503
258 12.389684 5271 5404.62793 5402.35024
259 12.3989792 5207 5398.14717 5395.89678
260 12.4082744 5345 5391.67828 5389.45463
261 12.4175696 5268 5385.22122 5383.02376
262 12.4268648 5161 5378.77596 5376.60414
263 12.43616 5193 5372.34245 5370.19576
264 12.4454552 5120 5365.92065 5363.79858
265 12.4547504 5310 5359.51053 5357.41258
266 12.4640456 5327 5353.11205 5351.03773
267 12.4733408 5242 5346.72516 5344.67401
268 12.482636 5347 5340.34983 5338.32139
269 12.4919312 5144 5333.98603 5331.97985
270 12.5012264 5294 5327.63372 5325.64936
271 12.5105216 5191 5321.2929 5319.3299
272 12.5198168 5340 5314.96358 5313.02144
273 12.529112 5328 5308.64579 5306.72396
274 12.5384072 5163 5302.33955 5300.43743
275 12.5477024 5150 5296.04467 5294.16182
276 12.5569976 5270 5289.76046 5287.89712
277 12.5662928 5024 5283.48621 5281.6433
278 12.575588 5268 5277.22212 5275.40033
279 12.5848832 5188 5270.96829 5269.16819
280 12.5941784 5082 5264.72458 5262.94685
281 12.6034736 5163 5258.49066 5256.7363
282 12.6127688 5188 5252.2661 5250.5365
283 12.622064 5033 5246.0503 5244.34743
284 12.6313592 5208 5239.84242 5238.16907
285 12.6406544 5126 5233.64116 5232.00139
286 12.6499496 5095 5227.44456 5225.84437
287 12.6592448 5241 5221.25008 5219.69799
288 12.66854 5131 5215.05496 5213.56222
289 12.6778352 5088 5208.85708 5207.43703
290 12.6871304 5137 5202.65546 5201.32241
291 12.6964256 4962 5196.45538 5195.21833
292 12.7057208 5160 5190.27969 5189.12477
293 12.715016 5218 5184.15178 5183.0417
294 12.7243112 5084 5178.058 5176.9691
295 12.7336064 5140 5171.98669 5170.90694
296 12.7429016 5088 5165.93127 5164.85521
297 12.7521968 5164 5159.88953 5158.81388
298 12.761492 5094 5153.86184 5152.78293
299 12.7707872 5028 5147.84841 5146.76233
300 12.7800824 5079 5141.84598 5140.75206
301 12.7893776 5160 5135.84745 5134.75209
302 12.7986728 5191 5129.85398 5128.76242
303 12.807968 4977 5123.86879 5122.783
304 12.8172632 4942 5117.89357 5116.81382
305 12.8265584 4975 5111.92868 5110.85486
306 12.8358536 4989 5105.97414 5104.90609
307 12.8451488 5014 5100.02991 5098.9675
308 12.854444 4961 5094.09597 5093.03905
309 12.8637392 5082 5088.1723 5087.12073
310 12.8730344 4963 5082.25888 5081.21251
311 12.8823296 5031 5076.35568 5075.31437
312 12.8916248 5036 5070.46267 5069.42629
313 12.90092 5001 5064.57984 5063.54825
314 12.9102152 5120 5058.70716 5057.68023
315 12.9195104 5109 5052.84461 5051.82219
316 12.9288056 5028 5046.99215 5045.97413
317 12.9381008 5016 5041.14978 5040.13601
318 12.947396 4987 5035.31747 5034.30783
319 12.9566912 5034 5029.49518 5028.48955
320 12.9659864 4966 5023.68291 5022.68115
321 12.9752816 4958 5017.88063 5016.88261
322 12.9845768 4945 5012.08831 5011.09391
323 12.993872 4871 5006.30593 5005.31503
324 13.0031672 4981 5000.53346 4999.54595
325 13.0124624 4876 4994.77089 4993.78665
326 13.0217576 4962 4989.01818 4988.03709
327 13.0310528 4806 4983.27531 4982.29727
328 13.040348 4913 4977.54225 4976.56717
329 13.0496432 5013 4971.81895 4970.84675
330 13.0589384 5016 4966.10538 4965.136
331 13.0682336 4872 4960.40151 4959.4349
332 13.0775288 4867 4954.70727 4953.74343
333 13.086824 4911 4949.02263 4948.06156
334 13.0961192 4791 4943.3475 4942.38928
335 13.1054144 4911 4937.68183 4936.72656
336 13.1147096 4984 4932.02551 4931.07339
337 13.1240048 4864 4926.37845 4925.42974
338 13.1333 5057 4920.74052 4919.79559
339 13.1425952 4811 4915.11155 4914.17093
340 13.1518904 4776 4909.49135 4908.55572
341 13.1611856 5018 4903.87966 4902.94996
342 13.1704808 4877 4898.27616 4897.35361
343 13.179776 4866 4892.68039 4891.76667
344 13.1890712 4943 4887.09178 4886.1891
345 13.1983664 4903 4881.50946 4880.6209
346 13.2076616 4786 4875.93211 4875.06203
347 13.2169568 4852 4870.35777 4869.51248
348 13.226252 4779 4864.78383 4863.97223
349 13.2355472 4850 4859.20749 4858.44126
350 13.2448424 4764 4853.62654 4852.91955
351 13.2541376 4966 4848.03993 4847.40708
352 13.2634328 4861 4842.45287 4841.90383
353 13.272728 4976 4836.8883 4836.40977
354 13.2820232 4873 4831.36972 4830.9249
355 13.2913184 4821 4825.88328 4825.44919
356 13.3006136 4850 4820.41695 4819.98261
357 13.3099088 4919 4814.96348 4814.52516
358 13.319204 4945 4809.5197 4809.07681
359 13.3284992 4699 4804.0851 4803.63753
360 13.3377944 4722 4798.65963 4798.20733
361 13.3470896 4700 4793.24329 4792.78616
362 13.3563848 4758 4787.83605 4787.37402
363 13.36568 4873 4782.4379 4781.97088
364 13.3749752 4803 4777.04883 4776.57673
365 13.3842704 4799 4771.66881 4771.19154
366 13.3935656 4849 4766.29784 4765.8153
367 13.4028608 4780 4760.9359 4760.44799
368 13.412156 4725 4755.58299 4755.08958
369 13.4214512 4824 4750.23909 4749.74007
370 13.4307464 4661 4744.90421 4744.39942
371 13.4400416 4737 4739.57837 4739.06763
372 13.4493368 4703 4734.26158 4733.74468
373 13.458632 4764 4728.95392 4728.43053
374 13.4679272 4852 4723.65548 4723.12518
375 13.4772224 4749 4718.36635 4717.82861
376 13.4865176 4712 4713.08642 4712.5408
377 13.4958128 4656 4707.81513 4707.26173
378 13.505108 4756 4702.55187 4701.99138
379 13.5144032 4707 4697.29698 4696.72974
380 13.5236984 4634 4692.05077 4691.47677
381 13.5329936 4626 4686.81335 4686.23248
382 13.5422888 4817 4681.5847 4680.99683
383 13.551584 4841 4676.36482 4675.76981
384 13.5608792 4786 4671.15368 4670.55141
385 13.5701744 4736 4665.95127 4665.3416
386 13.5794696 4635 4660.75758 4660.14036
387 13.5887648 4720 4655.57259 4654.94769
388 13.59806 4668 4650.39629 4649.76355
389 13.6073552 4752 4645.22867 4644.58793
390 13.6166504 4659 4640.0697 4639.42082
391 13.6259456 4720 4634.91939 4634.26219
392 13.6352408 4683 4629.77771 4629.11203
393 13.644536 4628 4624.64466 4623.97033
394 13.6538312 4687 4619.52021 4618.83705
395 13.6631264 4598 4614.40436 4613.71219
396 13.6724216 4660 4609.29709 4608.59573
397 13.6817168 4644 4604.19839 4603.48765
398 13.691012 4706 4599.10825 4598.38793
399 13.7003072 4552 4594.02667 4593.29655
400 13.7096024 4681 4588.95361 4588.21351
401 13.7188976 4585 4583.88909 4583.13877
402 13.7281928 4490 4578.83308 4578.07233
403 13.737488 4675 4573.78557 4573.01416
404 13.7467832 4552 4568.74656 4567.96425
405 13.7560784 4732 4563.71603 4562.92259
406 13.7653736 4574 4558.69398 4557.88914
407 13.7746688 4658 4553.68039 4552.86391
408 13.783964 4513 4548.67527 4547.84686
409 13.7932592 4514 4543.67859 4542.83799
410 13.8025544 4640 4538.69035 4537.83728
411 13.8118496 4704 4533.71054 4532.8447
412 13.8211448 4622 4528.73916 4527.86025
413 13.83044 4531 4523.7762 4522.8839
414 13.8397352 4711 4518.82166 4517.91564
415 13.8490304 4555 4513.87552 4512.95546
416 13.8583256 4634 4508.93779 4508.00333
417 13.8676208 4607 4504.00846 4503.05924
418 13.876916 4543 4499.08752 4498.12317
419 13.8862112 4415 4494.17498 4493.1951
420 13.8955064 4448 4489.27082 4488.27503
421 13.9048016 4423 4484.37506 4483.36293
422 13.9140968 4566 4479.48768 4478.45879
423 13.923392 4499 4474.60869 4473.56259
424 13.9326872 4515 4469.73809 4468.67431
425 13.9419824 4493 4464.87588 4463.79394
426 13.9512776 4601 4460.02207 4458.92146
427 13.9605728 4570 4455.17665 4454.05685
428 13.969868 4590 4450.33964 4449.20011
429 13.9791632 4511 4445.51104 4444.35121
430 13.9884584 4466 4440.69086 4439.51013
431 13.9977536 4436 4435.87912 4434.67687
432 14.0070488 4530 4431.07582 4429.8514
433 14.016344 4438 4426.28098 4425.03371
434 14.0256392 4354 4421.49462 4420.22378
435 14.0349344 4376 4416.71678 4415.4216
436 14.0442296 4518 4411.94749 4410.62716
437 14.0535248 4438 4407.18682 4405.84043
438 14.06282 4499 4402.43485 4401.0614
439 14.0721152 4323 4397.69161 4396.29005
440 14.0814104 4529 4392.95698 4391.52637
441 14.0907056 4463 4388.23063 4386.77035
442 14.1000008 4435 4383.51273 4382.02196
443 14.109296 4487 4378.80347 4377.2812
444 14.1185912 4444 4374.10293 4372.54804
445 14.1278864 4521 4369.41116 4367.82248
446 14.1371816 4387 4364.72822 4363.10449
447 14.1464768 4452 4360.05415 4358.39406
448 14.155772 4411 4355.38903 4353.69118
449 14.1650672 4300 4350.7329 4348.99582
450 14.1743624 4369 4346.08585 4344.30799
451 14.1836576 4442 4341.44795 4339.62765
452 14.1929528 4375 4336.81929 4334.95479
453 14.202248 4427 4332.19998 4330.28941
454 14.2115432 4382 4327.5901 4325.63148
455 14.2208384 4405 4322.98978 4320.98099
456 14.2301336 4380 4318.39916 4316.33792
457 14.2394288 4259 4313.81837 4311.70226
458 14.248724 4412 4309.24757 4307.074
459 14.2580192 4301 4304.68694 4302.45312
460 14.2673144 4381 4300.13668 4297.8396
461 14.2766096 4458 4295.597 4293.23343
462 14.2859048 4335 4291.06815 4288.6346
463 14.2952 4414 4286.55041 4284.04309
464 14.3044952 4316 4282.04407 4279.45888
465 14.3137904 4335 4277.54949 4274.88197
466 14.3230856 4267 4273.06706 4270.31233
467 14.3323808 4383 4268.59721 4265.74995
468 14.341676 4307 4264.14046 4261.19482
469 14.3509712 4328 4259.69738 4256.64693
470 14.3602664 4315 4255.26862 4252.10625
471 14.3695616 4398 4250.85494 4247.57278
472 14.3788568 4457 4246.45722 4243.0465
473 14.388152 4318 4242.07647 4238.52739
474 14.3974472 4339 4237.71389 4234.01544
475 14.4067424 4273 4233.37088 4229.51064
476 14.4160376 4303 4229.04909 4225.01298
477 14.4253328 4260 4224.75052 4220.52243
478 14.434628 4299 4220.47754 4216.03899
479 14.4439232 4228 4216.23308 4211.56263
480 14.4532184 4306 4212.0207 4207.09336
481 14.4625136 4341 4207.84484 4202.63114
482 14.4718088 4275 4203.71108 4198.17598
483 14.481104 4281 4199.62645 4193.72784
484 14.4903992 4250 4195.59989 4189.28673
485 14.4996944 4208 4191.64271 4184.85263
486 14.5089896 4341 4187.76923 4180.42551
487 14.5182848 4325 4183.99747 4176.00538
488 14.52758 4335 4180.34998 4171.59221
489 14.5368752 4418 4176.8549 4167.18599
490 14.5461704 4308 4173.5473 4162.78671
491 14.5554656 4287 4170.47075 4158.39435
492 14.5647608 4298 4167.67941 4154.0089
493 14.574056 4315 4165.24044 4149.63035
494 14.5833512 4432 4163.23692 4145.25869
495 14.5926464 4379 4161.77097 4140.89389
496 14.6019416 4468 4160.96671 4136.53594
497 14.6112368 4477 4160.97142 4132.18484
498 14.620532 4592 4161.95175 4127.84057
499 14.6298272 4702 4164.07771 4123.50311
500 14.6391224 4773 4167.48028 4119.17246
501 14.6484176 4766 4172.16168 4114.84859
502 14.6577128 5046 4177.84262 4110.5315
503 14.667008 5128 4183.77281 4106.22118
504 14.6763032 5098 4188.62121 4101.9176
505 14.6855984 5117 4190.66402 4097.62075
506 14.6948936 5008 4188.45119 4093.33063
507 14.7041888 5011 4181.6736 4089.04722
508 14.713484 4696 4171.33602 4084.7705
509 14.7227792 4705 4158.87665 4080.50047
510 14.7320744 4593 4145.3043 4076.23711
511 14.7413696 4447 4131.27223 4071.9804
512 14.7506648 4330 4117.52338 4067.73034
513 14.75996 4397 4104.85463 4063.48691
514 14.7692552 4220 4093.75718 4059.2501
515 14.7785504 4159 4084.28105 4055.0199
516 14.7878456 4267 4076.19077 4050.79628
517 14.7971408 4250 4069.17271 4046.57925
518 14.806436 4166 4062.95118 4042.36878
519 14.8157312 4276 4057.31904 4038.16487
520 14.8250264 4019 4052.12918 4033.9675
521 14.8343216 4154 4047.2771 4029.77666
522 14.8436168 4205 4042.68957 4025.59233
523 14.852912 4083 4038.32114 4021.41451
524 14.8622072 4128 4034.14124 4017.24318
525 14.8715024 4049 4030.12876 4013.07832
526 14.8807976 4141 4026.27016 4008.91994
527 14.8900928 3984 4022.55809 4004.768
528 14.899388 4117 4018.99033 4000.62251
529 14.9086832 4130 4015.56916 3996.48344
530 14.9179784 4113 4012.3011 3992.3508
531 14.9272736 4171 4009.19693 3988.22455
532 14.9365688 4059 4006.27211 3984.1047
533 14.945864 4019 4003.54739 3979.99122
534 14.9551592 4059 4001.04991 3975.88412
535 14.9644544 4078 3998.81474 3971.78336
536 14.9737496 4170 3996.887 3967.68895
537 14.9830448 4131 3995.32478 3963.60087
538 14.99234 4147 3994.20287 3959.51911
539 15.0016352 4148 3993.61732 3955.44365
540 15.0109304 4003 3993.69101 3951.37449
541 15.0202256 3996 3994.58011 3947.31161
542 15.0295208 4105 3996.482 3943.25499
543 15.038816 4084 3999.64491 3939.20464
544 15.0481112 4096 4004.37994 3935.16053
545 15.0574064 4148 4011.07605 3931.12265
546 15.0667016 4070 4020.21848 3927.091
547 15.0759968 4043 4032.41113 3923.06556
548 15.085292 4308 4048.40283 3919.04631
549 15.0945872 4074 4069.11636 3915.03325
550 15.1038824 4164 4095.67282 3911.02637
551 15.1131776 4349 4129.39886 3907.02564
552 15.1224728 4396 4171.78443 3903.03107
553 15.131768 4411 4224.32054 3899.04264
554 15.1410632 4647 4288.08293 3895.06034
555 15.1503584 4735 4362.86399 3891.08415
556 15.1596536 4688 4445.72176 3887.11406
557 15.1689488 4895 4529.25949 3883.15007
558 15.178244 5072 4600.87317 3879.19216
559 15.1875392 4998 4645.1179 3875.24031
560 15.1968344 5078 4650.5288 3871.29453
561 15.2061296 4850 4617.1659 3867.35479
562 15.2154248 4885 4556.06196 3863.42109
563 15.22472 4908 4479.56004 3859.49341
564 15.2340152 4450 4394.61523 3855.57174
565 15.2433104 4440 4305.52512 3851.65607
566 15.2526056 4288 4218.47686 3847.7464
567 15.2619008 4105 4140.50405 3843.8427
568 15.271196 4135 4075.80457 3839.94496
569 15.2804912 4047 4024.65836 3836.05319
570 15.2897864 3950 3984.95966 3832.16735
571 15.2990816 4034 3954.01739 3828.28745
572 15.3083768 4091 3929.49285 3824.41348
573 15.317672 3911 3909.62596 3820.54541
574 15.3269672 3922 3893.16287 3816.68324
575 15.3362624 3903 3879.2228 3812.82696
576 15.3455576 3965 3867.18408 3808.97656
577 15.3548528 3815 3856.60228 3805.13203
578 15.364148 3902 3847.15465 3801.29335
579 15.3734432 3841 3838.60297 3797.46051
580 15.3827384 3961 3830.76849 3793.63351
581 15.3920336 3733 3823.51495 3789.81233
582 15.4013288 3847 3816.7372 3785.99696
583 15.410624 3807 3810.3535 3782.18739
584 15.4199192 4003 3804.29927 3778.38361
585 15.4292144 3881 3798.52286 3774.58561
586 15.4385096 3760 3792.98267 3770.79338
587 15.4478048 3757 3787.64489 3767.00691
588 15.4571 3781 3782.48195 3763.22618
589 15.4663952 3905 3777.47131 3759.45119
590 15.4756904 3918 3772.59459 3755.68192
591 15.4849856 3931 3767.83643 3751.91837
592 15.4942808 3936 3763.18291 3748.16052
593 15.503576 3921 3758.61933 3744.40837
594 15.5128712 3768 3754.13232 3740.6619
595 15.5221664 3756 3749.71586 3736.92109
596 15.5314616 3837 3745.36478 3733.18596
597 15.5407568 3767 3741.07355 3729.45647
598 15.550052 3643 3736.83692 3725.73262
599 15.5593472 3837 3732.65037 3722.0144
600 15.5686424 3769 3728.50997 3718.3018
601 15.5779376 3784 3724.41234 3714.59481
602 15.5872328 3689 3720.35456 3710.89342
603 15.596528 3818 3716.33413 3707.19762
604 15.6058232 3767 3712.34893 3703.50739
605 15.6151184 3894 3708.39718 3699.82274
606 15.6244136 3748 3704.47738 3696.14364
607 15.6337088 3782 3700.58835 3692.47008
608 15.643004 3726 3696.7292 3688.80207
609 15.6522992 3773 3692.89928 3685.13958
610 15.6615944 3756 3689.09826 3681.4826
611 15.6708896 3745 3685.32607 3677.83114
612 15.6801848 3806 3681.58297 3674.18516
613 15.68948 3611 3677.86957 3670.54468
614 15.6987752 3682 3674.18686 3666.90967
615 15.7080704 3645 3670.53632 3663.28012
616 15.7173656 3604 3666.91997 3659.65603
617 15.7266608 3629 3663.34051 3656.03739
618 15.735956 3690 3659.80153 3652.42418
619 15.7452512 3725 3656.30769 3648.8164
620 15.7545464 3688 3652.86511 3645.21403
621 15.7638416 3702 3649.48174 3641.61707
622 15.7731368 3750 3646.16795 3638.0255
623 15.782432 3840 3642.93715 3634.43932
624 15.7917272 3642 3639.8066 3630.85851
625 15.8010224 3661 3636.7984 3627.28308
626 15.8103176 3686 3633.94059 3623.71299
627 15.8196128 3805 3631.26861 3620.14826
628 15.828908 3699 3628.82713 3616.58886
629 15.8382032 3664 3626.67216 3613.03478
630 15.8474984 3710 3624.87376 3609.48603
631 15.8567936 3689 3623.51897 3605.94258
632 15.8660888 3711 3622.71489 3602.40443
633 15.875384 3737 3622.5909 3598.87157
634 15.8846792 3682 3623.29805 3595.34398
635 15.8939744 3682 3625.00082 3591.82167
636 15.9032696 3723 3627.85183 3588.30461
637 15.9125648 3721 3631.93245 3584.7928
638 15.92186 3653 3637.13835 3581.28623
639 15.9311552 3694 3643.00664 3577.7849
640 15.9404504 3675 3648.54889 3574.28878
641 15.9497456 3711 3652.2679 3570.79788
642 15.9590408 3723 3652.58821 3567.31218
643 15.968336 3726 3648.6815 3563.83167
644 15.9776312 3681 3641.05224 3560.35634
645 15.9869264 3679 3631.08209 3556.88619
646 15.9962216 3612 3619.91584 3553.4212
647 16.0055168 3660 3608.02869 3549.96136
648 16.014812 3632 3595.74093 3546.50668
649 16.0241072 3675 3583.68277 3543.05712
650 16.0334024 3594 3572.59038 3539.6127
651 16.0426976 3640 3562.88342 3536.17339
652 16.0519928 3610 3554.57013 3532.7392
653 16.061288 3648 3547.4244 3529.3101
654 16.0705832 3526 3541.17108 3525.88609
655 16.0798784 3555 3535.57512 3522.46716
656 16.0891736 3541 3530.46025 3519.0533
657 16.0984688 3587 3525.70053 3515.64451
658 16.107764 3539 3521.20695 3512.24077
659 16.1170592 3652 3516.91627 3508.84207
660 16.1263544 3447 3512.78298 3505.44841
661 16.1356496 3548 3508.77386 3502.05978
662 16.1449448 3453 3504.86422 3498.67616
663 16.15424 3525 3501.03547 3495.29755
664 16.1635352 3483 3497.27341 3491.92394
665 16.1728304 3553 3493.56703 3488.55532
666 16.1821256 3535 3489.9077 3485.19169
667 16.1914208 3616 3486.28857 3481.83302
668 16.200716 3533 3482.70416 3478.47932
669 16.2100112 3486 3479.15002 3475.13057
670 16.2193064 3545 3475.62254 3471.78677
671 16.2286016 3549 3472.11873 3468.4479
672 16.2378968 3581 3468.63613 3465.11397
673 16.247192 3572 3465.17266 3461.78495
674 16.2564872 3521 3461.7266 3458.46084
675 16.2657824 3430 3458.29647 3455.14163
676 16.2750776 3412 3454.88103 3451.82732
677 16.2843728 3460 3451.47922 3448.51789
678 16.293668 3501 3448.09012 3445.21333
679 16.3029632 3435 3444.71294 3441.91365
680 16.3122584 3500 3441.347 3438.61882
681 16.3215536 3436 3437.99171 3435.32884
682 16.3308488 3533 3434.64654 3432.0437
683 16.340144 3454 3431.31105 3428.76339
684 16.3494392 3430 3427.98484 3425.48791
685 16.3587344 3409 3424.66755 3422.21724
686 16.3680296 3448 3421.35888 3418.95138
687 16.3773248 3569 3418.05857 3415.69031
688 16.38662 3507 3414.76636 3412.43404
689 16.3959152 3442 3411.48205 3409.18254
690 16.4052104 3479 3408.20545 3405.93582
691 16.4145056 3539 3404.9364 3402.69386
692 16.4238008 3395 3401.67476 3399.45666
693 16.433096 3391 3398.42041 3396.2242
694 16.4423912 3402 3395.17324 3392.99649
695 16.4516864 3386 3391.93318 3389.7735
696 16.4609816 3393 3388.70017 3386.55523
697 16.4702768 3474 3385.4742 3383.34168
698 16.479572 3404 3382.25526 3380.13284
699 16.4888672 3462 3379.04345 3376.92869
700 16.4981624 3547 3375.83896 3373.72923
701 16.5074576 3452 3372.64222 3370.53445
702 16.5167528 3367 3369.45407 3367.34434
703 16.526048 3445 3366.27531 3364.1589
704 16.5353432 3384 3363.10506 3360.97811
705 16.5446384 3340 3359.93931 3357.80197
706 16.5539336 3424 3356.77599 3354.63046
707 16.5632288 3364 3353.61769 3351.46359
708 16.572524 3357 3350.46604 3348.30135
709 16.5818192 3354 3347.32141 3345.14371
710 16.5911144 3450 3344.184 3341.99069
711 16.6004096 3448 3341.05408 3338.84226
712 16.6097048 3373 3337.93202 3335.69842
713 16.619 3443 3334.81848 3332.55917
714 16.6282952 3319 3331.71462 3329.42449
715 16.6375904 3263 3328.62243 3326.29438
716 16.6468856 3302 3325.54416 3323.16882
717 16.6561808 3389 3322.47917 3320.04782
718 16.665476 3425 3319.41941 3316.93136
719 16.6747712 3312 3316.35581 3313.81943
720 16.6840664 3366 3313.2947 3310.71203
721 16.6933616 3437 3310.24115 3307.60915
722 16.7026568 3287 3307.19652 3304.51078
723 16.711952 3413 3304.16126 3301.41692
724 16.7212472 3385 3301.13581 3298.32754
725 16.7305424 3419 3298.12066 3295.24266
726 16.7398376 3381 3295.11642 3292.16225
727 16.7491328 3357 3292.12377 3289.08632
728 16.758428 3334 3289.14355 3286.01485
729 16.7677232 3209 3286.17672 3282.94784
730 16.7770184 3288 3283.22447 3279.88528
731 16.7863136 3237 3280.28826 3276.82715
732 16.7956088 3360 3277.36989 3273.77346
733 16.804904 3300 3274.47163 3270.7242
734 16.8141992 3269 3271.59645 3267.67935
735 16.8234944 3302 3268.74822 3264.63891
736 16.8327896 3367 3265.93206 3261.60288
737 16.8420848 3322 3263.15474 3258.57124
738 16.85138 3285 3260.42513 3255.54398
739 16.8606752 3350 3257.75483 3252.52111
740 16.8699704 3309 3255.15892 3249.50261
741 16.8792656 3313 3252.65703 3246.48847
742 16.8885608 3261 3250.27483 3243.47869
743 16.897856 3234 3248.04586 3240.47326
744 16.9071512 3276 3246.0142 3237.47217
745 16.9164464 3302 3244.2378 3234.47541
746 16.9257416 3216 3242.79265 3231.48298
747 16.9350368 3303 3241.77703 3228.49487
748 16.944332 3326 3241.31296 3225.51107
749 16.9536272 3224 3241.53552 3222.53158
750 16.9629224 3293 3242.54614 3219.55638
751 16.9722176 3252 3244.29092 3216.58548
752 16.9815128 3243 3246.35301 3213.61885
753 16.990808 3323 3247.78347 3210.6565
754 17.0001032 3283 3247.31421 3207.69842
755 17.0093984 3219 3244.24911 3204.7446
756 17.0186936 3335 3239.35121 3201.79503
757 17.0279888 3222 3234.19536 3198.84971
758 17.037284 3288 3229.5086 3195.90862
759 17.0465792 3214 3224.91532 3192.97177
760 17.0558744 3210 3220.04829 3190.03914
761 17.0651696 3190 3215.32211 3187.11072
762 17.0744648 3288 3211.52475 3184.18652
763 17.08376 3234 3209.11106 3181.26652
764 17.0930552 3141 3208.16453 3178.35071
765 17.1023504 3148 3208.69172 3175.43909
766 17.1116456 3305 3210.80738 3172.53165
767 17.1209408 3184 3214.78422 3169.62838
768 17.130236 3205 3221.06408 3166.72928
769 17.1395312 3312 3230.27714 3163.83434
770 17.1488264 3264 3243.2752 3160.94355
771 17.1581216 3344 3261.16793 3158.05691
772 17.1674168 3289 3285.32426 3155.17441
773 17.176712 3243 3317.23067 3152.29603
774 17.1860072 3338 3357.95091 3149.42178
775 17.1953024 3364 3406.76883 3146.55165
776 17.2045976 3343 3458.87971 3143.68562
777 17.2138928 3335 3503.44962 3140.8237
778 17.223188 3310 3525.73537 3137.96587
779 17.2324832 3434 3516.63924 3135.11214
780 17.2417784 3260 3483.21561 3132.26248
781 17.2510736 3340 3443.14998 3129.4169
782 17.2603688 3202 3406.03775 3126.57539
783 17.269664 3386 3368.29148 3123.73794
784 17.2789592 3318 3324.50144 3120.90455
785 17.2882544 3208 3277.38064 3118.0752
786 17.2975496 3220 3234.8542 3115.24989
787 17.3068448 3232 3201.63467 3112.42861
788 17.31614 3142 3177.43001 3109.61137
789 17.3254352 3220 3159.86799 3106.79814
790 17.3347304 3231 3146.71785 3103.98893
791 17.3440256 3184 3136.44259 3101.18372
792 17.3533208 3174 3128.07316 3098.38251
793 17.362616 3262 3121.01632 3095.58529
794 17.3719112 3156 3114.89393 3092.79207
795 17.3812064 3008 3109.45489 3090.00282
796 17.3905016 3079 3104.52821 3087.21754
797 17.3997968 2947 3099.99466 3084.43623
798 17.409092 3123 3095.76921 3081.65888
799 17.4183872 3139 3091.79004 3078.88548
800 17.4276824 3079 3088.01147 3076.11603
801 17.4369776 3099 3084.39947 3073.35052
802 17.4462728 3153 3080.92853 3070.58894
803 17.455568 3062 3077.57966 3067.83128
804 17.4648632 3168 3074.33906 3065.07755
805 17.4741584 3066 3071.19722 3062.32773
806 17.4834536 3052 3068.14841 3059.58181
807 17.4927488 3061 3065.1905 3056.8398
808 17.502044 3123 3062.32489 3054.10168
809 17.5113392 3113 3059.55677 3051.36745
810 17.5206344 3072 3056.89544 3048.63709
811 17.5299296 3161 3054.35492 3045.91061
812 17.5392248 3030 3051.95471 3043.188
813 17.54852 3107 3049.72082 3040.46925
814 17.5578152 3085 3047.68679 3037.75435
815 17.5671104 3087 3045.89471 3035.0433
816 17.5764056 3096 3044.39553 3032.33609
817 17.5857008 3088 3043.24743 3029.63272
818 17.594996 3023 3042.50879 3026.93318
819 17.6042912 3068 3042.22002 3024.23745
820 17.6135864 3120 3042.36776 3021.54555
821 17.6228816 3065 3042.83167 3018.85745
822 17.6321768 3058 3043.31739 3016.17316
823 17.641472 3121 3043.32572 3013.49266
824 17.6507672 3069 3042.26897 3010.81596
825 17.6600624 3076 3039.76895 3008.14304
826 17.6693576 3045 3035.93746 3005.47389
827 17.6786528 3084 3031.28412 3002.80852
828 17.687948 3048 3026.27552 3000.14692
829 17.6972432 3023 3021.06064 2997.48907
830 17.7065384 2960 3015.61713 2994.83498
831 17.7158336 3021 3010.02386 2992.18463
832 17.7251288 3004 3004.52873 2989.53802
833 17.734424 3126 2999.3832 2986.89515
834 17.7437192 3094 2994.70218 2984.256
835 17.7530144 3035 2990.4684 2981.62058
836 17.7623096 3068 2986.60303 2978.98888
837 17.7716048 2977 2983.0199 2976.36088
838 17.7809 2860 2979.64747 2973.73658
839 17.7901952 3082 2976.4321 2971.11599
840 17.7994904 2916 2973.33503 2968.49908
841 17.8087856 3038 2970.32849 2965.88586
842 17.8180808 2945 2967.39244 2963.27632
843 17.827376 2999 2964.51225 2960.67045
844 17.8366712 3002 2961.67711 2958.06825
845 17.8459664 2929 2958.87887 2955.46971
846 17.8552616 2958 2956.11134 2952.87483
847 17.8645568 3026 2953.36974 2950.28359
848 17.873852 3016 2950.65032 2947.69599
849 17.8831472 2941 2947.95012 2945.11204
850 17.8924424 2945 2945.26676 2942.53171
851 17.9017376 2993 2942.59832 2939.95501
852 17.9110328 2975 2939.94323 2937.38192
853 17.920328 2911 2937.3002 2934.81245
854 17.9296232 2891 2934.66815 2932.24659
855 17.9389184 3049 2932.04616 2929.68433
856 17.9482136 2943 2929.43345 2927.12566
857 17.9575088 2946 2926.82932 2924.57058
858 17.966804 3047 2924.23313 2922.01909
859 17.9760992 3009 2921.64434 2919.47117
860 17.9853944 2945 2919.06253 2916.92682
861 17.9946896 2963 2916.48768 2914.38604
862 18.0039848 2998 2913.92022 2911.84882
863 18.01328 2912 2911.36002 2909.31516
864 18.0225752 2952 2908.80658 2906.78504
865 18.0318704 2895 2906.25964 2904.25846
866 18.0411656 2912 2903.71924 2901.73542
867 18.0504608 2891 2901.18582 2899.21591
868 18.059756 2992 2898.66042 2896.69993
869 18.0690512 2870 2896.14431 2894.18747
870 18.0783464 2925 2893.63642 2891.67852
871 18.0876416 2842 2891.13088 2889.17307
872 18.0969368 2961 2888.62424 2886.67113
873 18.106232 2910 2886.12015 2884.17269
874 18.1155272 2966 2883.62075 2881.67774
875 18.1248224 2867 2881.12628 2879.18627
876 18.1341176 2924 2878.6367 2876.69828
877 18.1434128 2924 2876.15197 2874.21376
878 18.152708 2931 2873.67204 2871.73272
879 18.1620032 2904 2871.1969 2869.25513
880 18.1712984 2812 2868.7265 2866.781
881 18.1805936 2844 2866.26082 2864.31033
882 18.1898888 2804 2863.79985 2861.84309
883 18.199184 2837 2861.34356 2859.3793
884 18.2084792 2917 2858.89196 2856.91894
885 18.2177744 2887 2856.44502 2854.46202
886 18.2270696 2820 2854.00276 2852.00851
887 18.2363648 2876 2851.56516 2849.55842
888 18.24566 2888 2849.13223 2847.11175
889 18.2549552 2882 2846.70398 2844.66848
890 18.2642504 2879 2844.28042 2842.22861
891 18.2735456 2806 2841.86157 2839.79214
892 18.2828408 2905 2839.44743 2837.35906
893 18.292136 2820 2837.03804 2834.92936
894 18.3014312 2826 2834.63342 2832.50304
895 18.3107264 2782 2832.23362 2830.0801
896 18.3200216 2870 2829.83867 2827.66052
897 18.3293168 2869 2827.44864 2825.24431
898 18.338612 2830 2825.06362 2822.83145
899 18.3479072 2836 2822.68372 2820.42194
900 18.3572024 2869 2820.3091 2818.01579
901 18.3664976 2803 2817.93997 2815.61297
902 18.3757928 2929 2815.57669 2813.21349
903 18.385088 2844 2813.21977 2810.81734
904 18.3943832 2861 2810.87015 2808.42451
905 18.4036784 2819 2808.52967 2806.03501
906 18.4129736 2809 2806.2016 2803.64882
907 18.4222688 2852 2803.88899 2801.26593
908 18.431564 2708 2801.5878 2798.88636
909 18.4408592 2820 2799.28245 2796.51008
910 18.4501544 2823 2796.96804 2794.13709
911 18.4594496 2875 2794.65368 2791.76739
912 18.4687448 2804 2792.34425 2789.40097
913 18.47804 2821 2790.04049 2787.03783
914 18.4873352 2826 2787.74231 2784.67797
915 18.4966304 2778 2785.4494 2782.32137
916 18.5059256 2857 2783.16124 2779.96803
917 18.5152208 2845 2780.87716 2777.61795
918 18.524516 2782 2778.59705 2775.27111
919 18.5338112 2797 2776.32163 2772.92753
920 18.5431064 2775 2774.05425 2770.58718
921 18.5524016 2767 2771.80209 2768.25008
922 18.5616968 2712 2769.5636 2765.9162
923 18.570992 2771 2767.3358 2763.58554
924 18.5802872 2659 2765.11742 2761.25811
925 18.5895824 2849 2762.90852 2758.93389
926 18.5988776 2785 2760.70953 2756.61288
927 18.6081728 2835 2758.52095 2754.29508
928 18.617468 2807 2756.34333 2751.98048
929 18.6267632 2660 2754.17727 2749.66907
930 18.6360584 2795 2752.02344 2747.36085
931 18.6453536 2788 2749.88258 2745.05581
932 18.6546488 2812 2747.7555 2742.75395
933 18.663944 2814 2745.64311 2740.45527
934 18.6732392 2829 2743.54641 2738.15976
935 18.6825344 2784 2741.46651 2735.86741
936 18.6918296 2749 2739.40465 2733.57822
937 18.7011248 2730 2737.36218 2731.29218
938 18.71042 2734 2735.34066 2729.0093
939 18.7197152 2760 2733.34195 2726.72956
940 18.7290104 2777 2731.36839 2724.45295
941 18.7383056 2711 2729.42253 2722.17948
942 18.7476008 2717 2727.50682 2719.90914
943 18.756896 2749 2725.62413 2717.64193
944 18.7661912 2643 2723.77788 2715.37783
945 18.7754864 2691 2721.97204 2713.11685
946 18.7847816 2805 2720.21124 2710.85898
947 18.7940768 2769 2718.50083 2708.60421
948 18.803372 2665 2716.84709 2706.35254
949 18.8126672 2772 2715.25737 2704.10396
950 18.8219624 2684 2713.7404 2701.85848
951 18.8312576 2871 2712.30656 2699.61608
952 18.8405528 2729 2710.96828 2697.37676
953 18.849848 2779 2709.74063 2695.14052
954 18.8591432 2680 2708.64197 2692.90734
955 18.8684384 2729 2707.69495 2690.67724
956 18.8777336 2703 2706.92782 2688.45019
957 18.8870288 2718 2706.37634 2686.2262
958 18.896324 2709 2706.08665 2684.00525
959 18.9056192 2643 2706.12003 2681.78736
960 18.9149144 2734 2706.55977 2679.57251
961 18.9242096 2708 2707.51509 2677.36069
962 18.9335048 2766 2709.1134 2675.15191
963 18.9428 2631 2711.50657 2672.94615
964 18.9520952 2774 2714.95204 2670.74341
965 18.9613904 2728 2719.82085 2668.5437
966 18.9706856 2789 2726.59325 2666.34699
967 18.9799808 2696 2735.90179 2664.1533
968 18.989276 2678 2748.59002 2661.9626
969 18.9985712 2716 2765.78415 2659.77491
970 19.0078664 2797 2788.98519 2657.59021
971 19.0171616 2878 2820.18114 2655.4085
972 19.0264568 2965 2861.96263 2653.22977
973 19.035752 2946 2917.57247 2651.05402
974 19.0450472 3078 2990.66965 2648.88125
975 19.0543424 3138 3084.23396 2646.71145
976 19.0636376 3321 3197.53043 2644.54462
977 19.0729328 3410 3320.39625 2642.38075
978 19.082228 3493 3427.68411 2640.21983
979 19.0915232 3525 3483.67019 2638.06187
980 19.1008184 3624 3466.02134 2635.90685
981 19.1101136 3664 3392.90823 2633.75478
982 19.1194088 3350 3310.1612 2631.60564
983 19.128704 3339 3244.23155 2629.45944
984 19.1379992 3218 3185.66848 2627.31617
985 19.1472944 3039 3112.89406 2625.17582
986 19.1565896 3107 3020.84847 2623.03839
987 19.1658848 2900 2925.97148 2620.90388
988 19.17518 2882 2846.36608 2618.77228
989 19.1844752 2904 2787.57561 2616.64359
990 19.1937704 2755 2746.10151 2614.51779
991 19.2030656 2721 2716.60267 2612.3949
992 19.2123608 2771 2694.95153 2610.2749
993 19.221656 2796 2678.47541 2608.15778
994 19.2309512 2735 2665.50313 2606.04355
995 19.2402464 2865 2654.97627 2603.9322
996 19.2495416 2844 2646.20645 2601.82373
997 19.2588368 2833 2638.73249 2599.71812
998 19.268132 2936 2632.23658 2597.61538
999 19.2774272 2787 2626.49385 2595.51551
1000 19.2867224 2888 2621.341 2593.41849
1001 19.2960176 3109 2616.65729 2591.32432
1002 19.3053128 3074 2612.35184 2589.233
1003 19.314608 3044 2608.35518 2587.14453
1004 19.3239032 3038 2604.61332 2585.05889
1005 19.3331984 3007 2601.0838 2582.97609
1006 19.3424936 2924 2597.73283 2580.89612
1007 19.3517888 2887 2594.53316 2578.81898
1008 19.361084 2831 2591.46264 2576.74466
1009 19.3703792 2765 2588.50311 2574.67315
1010 19.3796744 2714 2585.63974 2572.60447
1011 19.3889696 2738 2582.86065 2570.53858
1012 19.3982648 2676 2580.15612 2568.47551
1013 19.40756 2588 2577.51701 2566.41523
1014 19.4168552 2623 2574.93558 2564.35775
1015 19.4261504 2578 2572.40536 2562.30307
1016 19.4354456 2557 2569.92097 2560.25117
1017 19.4447408 2541 2567.47778 2558.20205
1018 19.454036 2539 2565.0719 2556.15571
1019 19.4633312 2568 2562.70011 2554.11215
1020 19.4726264 2572 2560.35983 2552.07135
1021 19.4819216 2573 2558.0492 2550.03333
1022 19.4912168 2612 2555.76719 2547.99806
1023 19.500512 2470 2553.51382 2545.96555
1024 19.5098072 2485 2551.29068 2543.9358
1025 19.5191024 2560 2549.10179 2541.90879
1026 19.5283976 2633 2546.95563 2539.88453
1027 19.5376928 2540 2544.86991 2537.86301
1028 19.546988 2522 2542.88451 2535.84423
1029 19.5562832 2534 2541.07058 2533.82818
1030 19.5655784 2596 2539.46784 2531.81486
1031 19.5748736 2467 2537.89693 2529.80426
1032 19.5841688 2559 2535.99082 2527.79638
1033 19.593464 2540 2533.92673 2525.79121
1034 19.6027592 2568 2531.85026 2523.78876
1035 19.6120544 2505 2529.78239 2521.78902
1036 19.6213496 2533 2527.72296 2519.79198
1037 19.6306448 2460 2525.67201 2517.79763
1038 19.63994 2471 2523.63243 2515.80598
1039 19.6492352 2531 2521.60763 2513.81703
1040 19.6585304 2511 2519.59497 2511.83076
1041 19.6678256 2454 2517.5922 2509.84717
1042 19.6771208 2515 2515.59851 2507.86626
1043 19.686416 2528 2513.61369 2505.88803
1044 19.6957112 2492 2511.63757 2503.91246
1045 19.7050064 2565 2509.67001 2501.93956
1046 19.7143016 2526 2507.71091 2499.96933
1047 19.7235968 2394 2505.76017 2498.00175
1048 19.732892 2488 2503.81772 2496.03683
1049 19.7421872 2546 2501.88354 2494.07455
1050 19.7514824 2514 2499.95759 2492.11493
1051 19.7607776 2565 2498.03988 2490.15794
1052 19.7700728 2553 2496.13042 2488.20359
1053 19.779368 2470 2494.22928 2486.25188
1054 19.7886632 2509 2492.3365 2484.3028
1055 19.7979584 2439 2490.45217 2482.35634
1056 19.8072536 2500 2488.57642 2480.41251
1057 19.8165488 2484 2486.70937 2478.47129
1058 19.825844 2482 2484.85119 2476.53269
1059 19.8351392 2495 2483.00206 2474.59669
1060 19.8444344 2558 2481.16219 2472.66331
1061 19.8537296 2470 2479.33184 2470.73252
1062 19.8630248 2410 2477.51128 2468.80434
1063 19.87232 2521 2475.70083 2466.87874
1064 19.8816152 2550 2473.90084 2464.95574
1065 19.8909104 2577 2472.11169 2463.03533
1066 19.9002056 2565 2470.33384 2461.11749
1067 19.9095008 2593 2468.56776 2459.20224
1068 19.918796 2458 2466.81401 2457.28956
1069 19.9280912 2528 2465.07319 2455.37945
1070 19.9373864 2456 2463.34599 2453.47191
1071 19.9466816 2498 2461.63316 2451.56694
1072 19.9559768 2437 2459.93557 2449.66452
1073 19.965272 2441 2458.25419 2447.76466
1074 19.9745672 2425 2456.59015 2445.86734
1075 19.9838624 2434 2454.94473 2443.97258
1076 19.9931576 2493 2453.31945 2442.08036
1077 20.0024528 2397 2451.71611 2440.19068
1078 20.011748 2444 2450.13692 2438.30354
1079 20.0210432 2454 2448.58469 2436.41893
1080 20.0303384 2501 2447.06329 2434.53685
1081 20.0396336 2447 2445.57889 2432.65729
1082 20.0489288 2361 2444.14168 2430.78025
1083 20.058224 2401 2442.76224 2428.90573
1084 20.0675192 2428 2441.43307 2427.03373
1085 20.0768144 2419 2440.12065 2425.16423
1086 20.0861096 2436 2438.82807 2423.29724
1087 20.0954048 2483 2437.58041 2421.43275
1088 20.1047 2415 2436.39208 2419.57076
1089 20.1139952 2486 2435.27174 2417.71127
1090 20.1232904 2460 2434.22859 2415.85426
1091 20.1325856 2429 2433.27353 2413.99975
1092 20.1418808 2345 2432.41959 2412.14771
1093 20.151176 2479 2431.6825 2410.29816
1094 20.1604712 2390 2431.08144 2408.45108
1095 20.1697664 2353 2430.63997 2406.60648
1096 20.1790616 2504 2430.38733 2404.76434
1097 20.1883568 2440 2430.36017 2402.92467
1098 20.197652 2461 2430.6049 2401.08746
1099 20.2069472 2382 2431.18099 2399.25271
1100 20.2162424 2352 2432.16551 2397.42041
1101 20.2255376 2274 2433.65941 2395.59056
1102 20.2348328 2425 2435.79651 2393.76316
1103 20.244128 2435 2438.75707 2391.9382
1104 20.2534232 2387 2442.79129 2390.11568
1105 20.2627184 2443 2448.2407 2388.2956
1106 20.2720136 2429 2455.4896 2386.47794
1107 20.2813088 2388 2464.79436 2384.66272
1108 20.290604 2456 2476.3329 2382.84992
1109 20.2998992 2415 2490.93949 2381.03954
1110 20.3091944 2497 2509.52343 2379.23158
1111 20.3184896 2404 2532.92258 2377.42604
1112 20.3277848 2413 2561.85774 2375.6229
1113 20.33708 2477 2596.62322 2373.82217
1114 20.3463752 2392 2636.48808 2372.02385
1115 20.3556704 2491 2678.8512 2370.22792
1116 20.3649656 2506 2718.57095 2368.43439
1117 20.3742608 2589 2748.4865 2366.64325
1118 20.383556 2584 2762.09675 2364.8545
1119 20.3928512 2510 2757.48172 2363.06814
1120 20.4021464 2498 2738.91537 2361.28416
1121 20.4114416 2507 2713.62496 2359.50256
1122 20.4207368 2460 2686.49733 2357.72333
1123 20.430032 2387 2657.95082 2355.94647
1124 20.4393272 2491 2626.22119 2354.17198
1125 20.4486224 2393 2590.92009 2352.39986
1126 20.4579176 2404 2554.35873 2350.6301
1127 20.4672128 2408 2520.00474 2348.86269
1128 20.476508 2300 2490.32789 2347.09764
1129 20.4858032 2332 2466.05944 2345.33493
1130 20.4950984 2358 2446.72513 2343.57458
1131 20.5043936 2318 2431.40435 2341.81657
1132 20.5136888 2362 2419.18348 2340.06089
1133 20.522984 2396 2409.31611 2338.30756
1134 20.5322792 2340 2401.23806 2336.55656
1135 20.5415744 2376 2394.53565 2334.80788
1136 20.5508696 2293 2388.90818 2333.06154
1137 20.5601648 2328 2384.137 2331.31751
1138 20.56946 2302 2380.06271 2329.57581
1139 20.5787552 2317 2376.569 2327.83642
1140 20.5880504 2449 2373.57143 2326.09934
1141 20.5973456 2322 2371.00976 2324.36457
1142 20.6066408 2336 2368.8427 2322.63211
1143 20.615936 2273 2367.04457 2320.90195
1144 20.6252312 2292 2365.60313 2319.17409
1145 20.6345264 2247 2364.51869 2317.44853
1146 20.6438216 2299 2363.8041 2315.72525
1147 20.6531168 2317 2363.48581 2314.00427
1148 20.662412 2304 2363.60613 2312.28557
1149 20.6717072 2325 2364.22694 2310.56915
1150 20.6810024 2301 2365.43581 2308.85502
1151 20.6902976 2322 2367.35542 2307.14315
1152 20.6995928 2315 2370.15815 2305.43356
1153 20.708888 2313 2374.08794 2303.72624
1154 20.7181832 2413 2379.49238 2302.02118
1155 20.7274784 2400 2386.87103 2300.31839
1156 20.7367736 2399 2396.93889 2298.61785
1157 20.7460688 2425 2410.64903 2296.91957
1158 20.755364 2461 2429.08562 2295.22354
1159 20.7646592 2431 2453.49533 2293.52976
1160 20.7739544 2435 2486.06987 2291.83823
1161 20.7832496 2537 2529.96064 2290.14894
1162 20.7925448 2578 2589.14703 2288.46188
1163 20.80184 2680 2668.55349 2286.77706
1164 20.8111352 2704 2773.65863 2285.09448
1165 20.8204304 2768 2908.49546 2283.41412
1166 20.8297256 3025 3070.19124 2281.73599
1167 20.8390208 3109 3239.29999 2280.06009
1168 20.848316 3211 3372.96816 2278.3864
1169 20.8576112 3293 3419.76565 2276.71492
1170 20.8669064 3325 3363.53576 2275.04567
1171 20.8762016 3198 3250.15684 2273.37862
1172 20.8854968 3202 3146.00518 2271.71377
1173 20.894792 2943 3077.37424 2270.05113
1174 20.9040872 2851 3022.44511 2268.39069
1175 20.9133824 2810 2945.65567 2266.73245
1176 20.9226776 2673 2835.0375 2265.0764
1177 20.9319728 2653 2711.19255 2263.42254
1178 20.941268 2528 2602.16125 2261.77087
1179 20.9505632 2464 2520.07921 2260.12138
1180 20.9598584 2406 2462.34438 2258.47408
1181 20.9691536 2301 2421.9481 2256.82895
1182 20.9784488 2341 2392.96611 2255.18599
1183 20.987744 2313 2371.46421 2253.54521
1184 20.9970392 2375 2354.98323 2251.9066
1185 21.0063344 2300 2341.97887 2250.27015
1186 21.0156296 2326 2331.45615 2248.63586
1187 21.0249248 2335 2322.75448 2247.00373
1188 21.03422 2312 2315.42235 2245.37376
1189 21.0435152 2294 2309.1433 2243.74594
1190 21.0528104 2300 2303.6914 2242.12027
1191 21.0621056 2218 2298.90457 2240.49674
1192 21.0714008 2220 2294.66399 2238.87536
1193 21.080696 2331 2290.86475 2237.25612
1194 21.0899912 2282 2287.40055 2235.63901
1195 21.0992864 2263 2284.21461 2234.02404
1196 21.1085816 2218 2281.27645 2232.4112
1197 21.1178768 2268 2278.55461 2230.80049
1198 21.127172 2273 2276.01988 2229.1919
1199 21.1364672 2294 2273.64806 2227.58544
1200 21.1457624 2302 2271.41931 2225.98109
1201 21.1550576 2243 2269.31725 2224.37886
1202 21.1643528 2267 2267.32828 2222.77874
1203 21.173648 2149 2265.44107 2221.18073
1204 21.1829432 2189 2263.64611 2219.58483
1205 21.1922384 2222 2261.93545 2217.99103
1206 21.2015336 2155 2260.30239 2216.39933
1207 21.2108288 2214 2258.74127 2214.80973
1208 21.220124 2206 2257.24732 2213.22222
1209 21.2294192 2193 2255.81651 2211.6368
1210 21.2387144 2161 2254.44554 2210.05347
1211 21.2480096 2268 2253.13183 2208.47223
1212 21.2573048 2197 2251.87347 2206.89307
1213 21.2666 2241 2250.66849 2205.31598
1214 21.2758952 2247 2249.5153 2203.74098
1215 21.2851904 2290 2248.41276 2202.16805
1216 21.2944856 2233 2247.36009 2200.59718
1217 21.3037808 2246 2246.3568 2199.02839
1218 21.313076 2283 2245.40264 2197.46166
1219 21.3223712 2250 2244.49761 2195.89699
1220 21.3316664 2373 2243.64196 2194.33438
1221 21.3409616 2294 2242.83616 2192.77382
1222 21.3502568 2311 2242.08093 2191.21532
1223 21.359552 2271 2241.37732 2189.65886
1224 21.3688472 2240 2240.72676 2188.10445
1225 21.3781424 2301 2240.13119 2186.55209
1226 21.3874376 2280 2239.59323 2185.00177
1227 21.3967328 2260 2239.11646 2183.45348
1228 21.406028 2182 2238.70591 2181.90723
1229 21.4153232 2222 2238.36896 2180.36301
1230 21.4246184 2251 2238.11713 2178.82082
1231 21.4339136 2193 2237.97025 2177.28066
1232 21.4432088 2278 2237.96843 2175.74252
1233 21.452504 2280 2238.18965 2174.2064
1234 21.4617992 2269 2238.71313 2172.6723
1235 21.4710944 2223 2239.4314 2171.14021
1236 21.4803896 2218 2239.96923 2169.61014
1237 21.4896848 2251 2240.31787 2168.08207
1238 21.49898 2258 2240.67263 2166.55601
1239 21.5082752 2209 2241.11324 2165.03195
1240 21.5175704 2297 2241.65289 2163.50989
1241 21.5268656 2347 2242.29666 2161.98983
1242 21.5361608 2258 2243.05227 2160.47177
1243 21.545456 2292 2243.93539 2158.95569
1244 21.5547512 2307 2244.96371 2157.44161
1245 21.5640464 2248 2246.13998 2155.92951
1246 21.5733416 2314 2247.46909 2154.41939
1247 21.5826368 2354 2248.9607 2152.91126
1248 21.591932 2245 2250.62652 2151.4051
1249 21.6012272 2317 2252.4795 2149.90092
1250 21.6105224 2300 2254.53387 2148.39871
1251 21.6198176 2340 2256.80533 2146.89846
1252 21.6291128 2328 2259.31123 2145.40019
1253 21.638408 2341 2262.07075 2143.90388
1254 21.6477032 2248 2265.10516 2142.40952
1255 21.6569984 2381 2268.43808 2140.91713
1256 21.6662936 2289 2272.09583 2139.42669
1257 21.6755888 2354 2276.10777 2137.93821
1258 21.684884 2234 2280.50676 2136.45167
1259 21.6941792 2363 2285.32966 2134.96708
1260 21.7034744 2311 2290.6179 2133.48444
1261 21.7127696 2244 2296.41826 2132.00373
1262 21.7220648 2337 2302.78365 2130.52497
1263 21.73136 2375 2309.77411 2129.04814
1264 21.7406552 2277 2317.45806 2127.57324
1265 21.7499504 2312 2325.9137 2126.10028
1266 21.7592456 2291 2335.23074 2124.62924
1267 21.7685408 2257 2345.51256 2123.16012
1268 21.777836 2326 2356.87878 2121.69293
1269 21.7871312 2322 2369.46846 2120.22766
1270 21.7964264 2292 2383.44404 2118.76431
1271 21.8057216 2352 2398.99633 2117.30287
1272 21.8150168 2304 2416.35067 2115.84334
1273 21.824312 2424 2435.77489 2114.38572
1274 21.8336072 2339 2457.58942 2112.93
1275 21.8429024 2466 2482.18043 2111.47619
1276 21.8521976 2490 2510.01704 2110.02428
1277 21.8614928 2564 2541.67413 2108.57426
1278 21.870788 2493 2577.86304 2107.12615
1279 21.8800832 2581 2619.47362 2105.67992
1280 21.8893784 2664 2667.63261 2104.23559
1281 21.8986736 2597 2723.78663 2102.79314
1282 21.9079688 2673 2789.82249 2101.35257
1283 21.917264 2846 2868.24535 2099.91389
1284 21.9265592 2949 2962.44547 2098.47709
1285 21.9358544 2991 3077.09486 2097.04216
1286 21.9451496 3207 3218.71458 2095.60911
1287 21.9544448 3352 3396.43771 2094.17793
1288 21.96374 3608 3622.982 2092.74862
1289 21.9730352 3876 3915.88814 2091.32117
1290 21.9823304 4153 4299.16354 2089.89559
1291 21.9916256 4743 4805.51156 2088.47187
1292 22.0009208 5398 5479.2509 2087.05
1293 22.010216 6346 6379.7451 2085.63
1294 22.0195112 7284 7584.29863 2084.21184
1295 22.0288064 9146 9186.90223 2082.79554
1296 22.0381016 11135 11282.2421 2081.38108
1297 22.0473968 13739 13909.6986 2079.96847
1298 22.056692 16418 16919.969 2078.5577
1299 22.0659872 19159 19781.6785 2077.14877
1300 22.0752824 20833 21557.6551 2075.74168
1301 22.0845776 21249 21449.6517 2074.33642
1302 22.0938728 20659 19713.0856 2072.933
1303 22.103168 19000 17618.1877 2071.5314
1304 22.1124632 16937 16167.6449 2070.13164
1305 22.1217584 15219 15395.5684 2068.73369
1306 22.1310536 13499 14690.7003 2067.33757
1307 22.1403488 12391 13417.8947 2065.94327
1308 22.149644 10953 11478.847 2064.55079
1309 22.1589392 9058 9358.53404 2063.16012
1310 22.1682344 7233 7554.83018 2061.77126
1311 22.1775296 5744 6220.62763 2060.38421
1312 22.1868248 4478 5281.55708 2058.99897
1313 22.19612 3743 4619.46073 2057.61553
1314 22.2054152 3252 4142.17828 2056.2339
1315 22.2147104 3052 3788.71393 2054.85406
1316 22.2240056 2831 3520.06618 2053.47602
1317 22.2333008 2789 3311.08585 2052.09978
1318 22.242596 2476 3145.19244 2050.72532
1319 22.2518912 2453 3011.17016 2049.35266
1320 22.2611864 2487 2901.23318 2047.98178
1321 22.2704816 2432 2809.84557 2046.61269
1322 22.2797768 2415 2732.9978 2045.24538
1323 22.289072 2279 2667.70791 2043.87985
1324 22.2983672 2293 2611.70121 2042.51609
1325 22.3076624 2341 2563.26149 2041.15411
1326 22.3169576 2360 2521.07022 2039.7939
1327 22.3262528 2191 2484.08343 2038.43546
1328 22.335548 2217 2451.4668 2037.07879
1329 22.3448432 2201 2422.54914 2035.72388
1330 22.3541384 2107 2396.78569 2034.37074
1331 22.3634336 2244 2373.73043 2033.01935
1332 22.3727288 2160 2353.01532 2031.66972
1333 22.382024 2222 2334.33445 2030.32185
1334 22.3913192 2129 2317.43189 2028.97573
1335 22.4006144 2165 2302.09218 2027.63135
1336 22.4099096 2111 2288.13297 2026.28873
1337 22.4192048 2100 2275.39914 2024.94785
1338 22.4285 2160 2263.75808 2023.60871
1339 22.4377952 2197 2253.09602 2022.27131
1340 22.4470904 2250 2243.31494 2020.93566
1341 22.4563856 2118 2234.33013 2019.60173
1342 22.4656808 2164 2226.06816 2018.26954
1343 22.474976 2178 2218.46525 2016.93908
1344 22.4842712 2173 2211.46589 2015.61035
1345 22.4935664 2223 2205.02169 2014.28334
1346 22.5028616 2267 2199.09046 2012.95806
1347 22.5121568 2159 2193.6354 2011.6345
1348 22.521452 2221 2188.62447 2010.31265
1349 22.5307472 2128 2184.02981 2008.99253
1350 22.5400424 2169 2179.8273 2007.67411
1351 22.5493376 2218 2175.99615 2006.35741
1352 22.5586328 2186 2172.51862 2005.04242
1353 22.567928 2217 2169.3797 2003.72913
1354 22.5772232 2270 2166.56692 2002.41755
1355 22.5865184 2156 2164.0702 2001.10767
1356 22.5958136 2199 2161.88164 1999.79949
1357 22.6051088 2183 2159.99551 1998.49301
1358 22.614404 2194 2158.40811 1997.18822
1359 22.6236992 2120 2157.11775 1995.88513
1360 22.6329944 2191 2156.12474 1994.58372
1361 22.6422896 2148 2155.43144 1993.28401
1362 22.6515848 2140 2155.04225 1991.98598
1363 22.66088 2088 2154.96376 1990.68963
1364 22.6701752 2209 2155.20484 1989.39496
1365 22.6794704 2140 2155.7769 1988.10198
1366 22.6887656 2151 2156.69331 1986.81066
1367 22.6980608 2201 2157.96726 1985.52103
1368 22.707356 2186 2159.61295 1984.23306
1369 22.7166512 2204 2161.65912 1982.94677
1370 22.7259464 2172 2164.15184 1981.66214
1371 22.7352416 2135 2167.1302 1980.37918
1372 22.7445368 2134 2170.6245 1979.09787
1373 22.753832 2259 2174.67601 1977.81823
1374 22.7631272 2227 2179.33811 1976.54025
1375 22.7724224 2201 2184.67436 1975.26393
1376 22.7817176 2165 2190.75967 1973.98925
1377 22.7910128 2279 2197.68266 1972.71623
1378 22.800308 2153 2205.5486 1971.44486
1379 22.8096032 2249 2214.48329 1970.17513
1380 22.8188984 2187 2224.63794 1968.90705
1381 22.8281936 2274 2236.19564 1967.64061
1382 22.8374888 2190 2249.37969 1966.37581
1383 22.846784 2303 2264.46487 1965.11265
1384 22.8560792 2175 2281.79226 1963.85113
1385 22.8653744 2196 2301.78943 1962.59123
1386 22.8746696 2209 2324.9977 1961.33297
1387 22.8839648 2312 2352.10905 1960.07634
1388 22.89326 2282 2384.01557 1958.82133
1389 22.9025552 2312 2421.8742 1957.56795
1390 22.9118504 2385 2467.18869 1956.31619
1391 22.9211456 2408 2521.90813 1955.06605
1392 22.9304408 2444 2588.53916 1953.81753
1393 22.939736 2514 2670.2631 1952.57062
1394 22.9490312 2563 2771.03852 1951.32533
1395 22.9583264 2639 2895.64149 1950.08165
1396 22.9676216 2782 3049.53813 1948.83957
1397 22.9769168 3021 3238.37495 1947.59911
1398 22.986212 3343 3466.69752 1946.36024
1399 22.9955072 3566 3735.31538 1945.12298
1400 23.0048024 3950 4036.80951 1943.88732
1401 23.0140976 4105 4349.81812 1942.65326
1402 23.0233928 4405 4635.86129 1941.4208
1403 23.032688 4443 4846.13214 1940.18992
1404 23.0419832 4625 4942.86685 1938.96064
1405 23.0512784 4597 4924.42153 1937.73295
1406 23.0605736 4674 4829.21996 1936.50684
1407 23.0698688 4490 4709.22447 1935.28232
1408 23.079164 4279 4596.61675 1934.05939
1409 23.0884592 4322 4491.90971 1932.83803
1410 23.0977544 4146 4377.32416 1931.61825
1411 23.1070496 3944 4240.19213 1930.40005
1412 23.1163448 3773 4087.65733 1929.18342
1413 23.12564 3648 3943.06051 1927.96836
1414 23.1349352 3563 3831.56879 1926.75488
1415 23.1442304 3458 3770.07604 1925.54296
1416 23.1535256 3508 3766.96767 1924.33261
1417 23.1628208 3646 3827.15539 1923.12382
1418 23.172116 3710 3957.15237 1921.91659
1419 23.1814112 3898 4168.57279 1920.71092
1420 23.1907064 4193 4480.60677 1919.50681
1421 23.2000016 4634 4922.38752 1918.30425
1422 23.2092968 5219 5535.90045 1917.10325
1423 23.218592 5830 6379.64606 1915.9038
1424 23.2278872 6981 7532.43516 1914.70589
1425 23.2371824 8493 9094.55499 1913.50953
1426 23.2464776 10547 11177.6484 1912.31472
1427 23.2557728 13035 13860.6986 1911.12145
1428 23.265068 15611 17070.9243 1909.92972
1429 23.2743632 18651 20374.8473 1908.73953
1430 23.2836584 20935 22849.6121 1907.55087
1431 23.2929536 21749 23464.0844 1906.36375
1432 23.3022488 21711 22039.66 1905.17816
1433 23.311544 20202 19656.573 1903.9941
1434 23.3208392 18326 17658.434 1902.81157
1435 23.3301344 16134 16571.9721 1901.63056
1436 23.3394296 14424 16026.8929 1900.45108
1437 23.3487248 13409 15255.6101 1899.27312
1438 23.35802 12229 13718.4338 1898.09668
1439 23.3673152 10693 11542.9652 1896.92175
1440 23.3766104 8584 9310.4694 1895.74834
1441 23.3859056 6795 7472.76488 1894.57645
1442 23.3952008 5312 6131.06191 1893.40607
1443 23.404496 4218 5190.58708 1892.23719
1444 23.4137912 3508 4527.56505 1891.06983
1445 23.4230864 3302 4048.48371 1889.90396
1446 23.4323816 2969 3692.24281 1888.73961
1447 23.4416768 2688 3420.09823 1887.57675
1448 23.450972 2517 3207.19648 1886.41539
1449 23.4602672 2512 3037.18893 1885.25553
1450 23.4695624 2369 2899.01599 1884.09717
1451 23.4788576 2324 2784.99135 1882.94029
1452 23.4881528 2155 2689.63987 1881.78491
1453 23.497448 2238 2608.97368 1880.63102
1454 23.5067432 2218 2540.02521 1879.47862
1455 23.5160384 2153 2480.54339 1878.3277
1456 23.5253336 2181 2428.80734 1877.17826
1457 23.5346288 2083 2383.47749 1876.03031
1458 23.543924 2223 2343.49451 1874.88383
1459 23.5532192 2056 2308.01191 1873.73883
1460 23.5625144 2069 2276.34662 1872.59531
1461 23.5718096 2059 2247.9422 1871.45326
1462 23.5811048 2083 2222.34143 1870.31268
1463 23.5904 2044 2199.16559 1869.17357
1464 23.5996952 2066 2178.09869 1868.03593
1465 23.6089904 2054 2158.87528 1866.89975
1466 23.6182856 1934 2141.27095 1865.76504
1467 23.6275808 1987 2125.0949 1864.63178
1468 23.636876 1977 2110.184 1863.49999
1469 23.6461712 2045 2096.39808 1862.36966
1470 23.6554664 1987 2083.61611 1861.24078
1471 23.6647616 1903 2071.73315 1860.11335
1472 23.6740568 2019 2060.65778 1858.98738
1473 23.683352 1992 2050.31011 1857.86285
1474 23.6926472 1908 2040.62 1856.73977
1475 23.7019424 1905 2031.52569 1855.61814
1476 23.7112376 1914 2022.97262 1854.49795
1477 23.7205328 1879 2014.91242 1853.37921
1478 23.729828 1946 2007.3021 1852.2619
1479 23.7391232 1950 2000.1033 1851.14604
1480 23.7484184 1900 1993.28176 1850.0316
1481 23.7577136 1852 1986.80677 1848.91861
1482 23.7670088 1886 1980.65072 1847.80704
1483 23.776304 1961 1974.78875 1846.69691
1484 23.7855992 2008 1969.19845 1845.5882
1485 23.7948944 1914 1963.85951 1844.48092
1486 23.8041896 1954 1958.75356 1843.37507
1487 23.8134848 1993 1953.86393 1842.27064
1488 23.82278 1911 1949.17544 1841.16763
1489 23.8320752 1980 1944.67435 1840.06603
1490 23.8413704 1912 1940.34818 1838.96586
1491 23.8506656 2033 1936.18574 1837.8671
1492 23.8599608 1963 1932.17743 1836.76975
1493 23.869256 1884 1928.31478 1835.67382
1494 23.8785512 1918 1924.58689 1834.57929
1495 23.8878464 1934 1920.97981 1833.48618
1496 23.8971416 1924 1917.48828 1832.39446
1497 23.9064368 1890 1914.10699 1831.30416
1498 23.915732 1954 1910.82952 1830.21525
1499 23.9250272 1923 1907.64974 1829.12775
1500 23.9343224 1963 1904.56223 1828.04164
1501 23.9436176 1855 1901.56269 1826.95693
1502 23.9529128 1932 1898.64709 1825.87361
1503 23.962208 1943 1895.80639 1824.79169
1504 23.9715032 1946 1893.02663 1823.71115
1505 23.9807984 1924 1890.30426 1822.63201
1506 23.9900936 1954 1887.62281 1821.55425
1507 23.9993888 1902 1884.96491 1820.47788
1508 24.008684 1939 1882.36867 1819.4029
1509 24.0179792 1998 1879.90542 1818.32929
1510 24.0272744 1968 1877.55546 1817.25706
1511 24.0365696 1884 1875.27666 1816.18622
1512 24.0458648 1865 1873.05768 1815.11675
1513 24.05516 1870 1870.89909 1814.04865
1514 24.0644552 1899 1868.80339 1812.98192
1515 24.0737504 1960 1866.77433 1811.91657
1516 24.0830456 1827 1864.81628 1810.85258
1517 24.0923408 1868 1862.93136 1809.78997
1518 24.101636 1844 1861.11212 1808.72871
1519 24.1109312 1867 1859.32937 1807.66882
1520 24.1202264 1909 1857.52674 1806.6103
1521 24.1295216 1865 1855.6482 1805.55313
1522 24.1388168 1853 1853.69517 1804.49732
1523 24.148112 1910 1851.73734 1803.44286
1524 24.1574072 1803 1849.84437 1802.38977
1525 24.1667024 1834 1848.03526 1801.33802
1526 24.1759976 1812 1846.28496 1800.28762
1527 24.1852928 1847 1844.54991 1799.23858
1528 24.194588 1895 1842.79836 1798.19088
1529 24.2038832 1830 1841.0357 1797.14452
1530 24.2131784 1868 1839.29413 1796.09951
1531 24.2224736 1906 1837.59825 1795.05585
1532 24.2317688 1874 1835.95279 1794.01352
1533 24.241064 1885 1834.35336 1792.97253
1534 24.2503592 1822 1832.79723 1791.93288
1535 24.2596544 1788 1831.28164 1790.89456
1536 24.2689496 1832 1829.80085 1789.85757
1537 24.2782448 1904 1828.35145 1788.82192
1538 24.28754 1827 1826.93223 1787.7876
1539 24.2968352 1884 1825.54292 1786.7546
1540 24.3061304 1838 1824.18377 1785.72293
1541 24.3154256 1789 1822.85545 1784.69259
1542 24.3247208 1787 1821.55908 1783.66356
1543 24.334016 1843 1820.29626 1782.63586
1544 24.3433112 1827 1819.06907 1781.60948
1545 24.3526064 1830 1817.88023 1780.58441
1546 24.3619016 1798 1816.73317 1779.56066
1547 24.3711968 1828 1815.63224 1778.53823
1548 24.380492 1904 1814.58296 1777.5171
1549 24.3897872 1821 1813.59229 1776.49729
1550 24.3990824 1830 1812.66912 1775.47879
1551 24.4083776 1846 1811.82482 1774.46159
1552 24.4176728 1847 1811.07407 1773.4457
1553 24.426968 1885 1810.43591 1772.43111
1554 24.4362632 1856 1809.9352 1771.41782
1555 24.4455584 1771 1809.60446 1770.40583
1556 24.4548536 1780 1809.48609 1769.39515
1557 24.4641488 1834 1809.635 1768.38575
1558 24.473444 1840 1810.1212 1767.37766
1559 24.4827392 1861 1811.03188 1766.37086
1560 24.4920344 1845 1812.47175 1765.36534
1561 24.5013296 1839 1814.55905 1764.36112
1562 24.5106248 1871 1817.41208 1763.35819
1563 24.51992 1837 1821.11731 1762.35654
1564 24.5292152 1857 1825.66629 1761.35618
1565 24.5385104 1878 1830.85264 1760.3571
1566 24.5478056 1880 1836.14912 1759.3593
1567 24.5571008 1826 1840.6568 1758.36279
1568 24.566396 1891 1843.28839 1757.36755
1569 24.5756912 1917 1843.25291 1756.37358
1570 24.5849864 1913 1840.56761 1755.3809
1571 24.5942816 1934 1836.12872 1754.38948
1572 24.6035768 1941 1831.26927 1753.39934
1573 24.612872 1867 1827.01239 1752.41046
1574 24.6221672 1918 1823.15305 1751.42286
1575 24.6314624 1820 1819.08257 1750.43652
1576 24.6407576 1805 1814.35033 1749.45144
1577 24.6500528 1893 1808.92756 1748.46763
1578 24.659348 1898 1803.19888 1747.48508
1579 24.6686432 1818 1797.67545 1746.50379
1580 24.6779384 1792 1792.71779 1745.52376
1581 24.6872336 1783 1788.45897 1744.54499
1582 24.6965288 1834 1784.87446 1743.56747
1583 24.705824 1845 1781.87773 1742.5912
1584 24.7151192 1784 1779.38903 1741.61618
1585 24.7244144 1823 1777.37413 1740.64242
1586 24.7337096 1800 1775.80188 1739.6699
1587 24.7430048 1808 1774.45912 1738.69863
1588 24.7523 1728 1773.01651 1737.72861
1589 24.7615952 1788 1771.60188 1736.75982
1590 24.7708904 1769 1770.29344 1735.79228
1591 24.7801856 1771 1769.08272 1734.82598
1592 24.7894808 1778 1767.95569 1733.86092
1593 24.798776 1751 1766.90145 1732.8971
1594 24.8080712 1733 1765.91167 1731.93451
1595 24.8173664 1737 1764.98006 1730.97315
1596 24.8266616 1744 1764.10174 1730.01303
1597 24.8359568 1738 1763.27263 1729.05414
1598 24.845252 1740 1762.48956 1728.09648
1599 24.8545472 1770 1761.75085 1727.14004
1600 24.8638424 1723 1761.05533 1726.18483
1601 24.8731376 1781 1760.40223 1725.23084
1602 24.8824328 1722 1759.79124 1724.27808
1603 24.891728 1772 1759.22246 1723.32654
1604 24.9010232 1753 1758.69638 1722.37621
1605 24.9103184 1721 1758.21386 1721.42711
1606 24.9196136 1742 1757.7761 1720.47922
1607 24.9289088 1784 1757.38462 1719.53254
1608 24.938204 1706 1757.04131 1718.58708
1609 24.9474992 1771 1756.74838 1717.64283
1610 24.9567944 1738 1756.50846 1716.69979
1611 24.9660896 1782 1756.32461 1715.75796
1612 24.9753848 1725 1756.20038 1714.81734
1613 24.98468 1780 1756.13997 1713.87792
1614 24.9939752 1820 1756.14845 1712.9397
1615 25.0032704 1774 1756.23231 1712.00268
1616 25.0125656 1659 1756.40104 1711.06687
1617 25.0218608 1772 1756.66892 1710.13226
1618 25.031156 1798 1757.04713 1709.19884
1619 25.0404512 1768 1757.5209 1708.26662
1620 25.0497464 1781 1758.06804 1707.33559
1621 25.0590416 1787 1758.71923 1706.40575
1622 25.0683368 1754 1759.49645 1705.47711
1623 25.077632 1796 1760.41284 1704.54966
1624 25.0869272 1812 1761.48196 1703.62339
1625 25.0962224 1753 1762.71875 1702.69831
1626 25.1055176 1707 1764.14025 1701.77442
1627 25.1148128 1679 1765.76838 1700.85171
1628 25.124108 1724 1767.63299 1699.93018
1629 25.1334032 1753 1769.76563 1699.00983
1630 25.1426984 1734 1772.19475 1698.09066
1631 25.1519936 1703 1774.95557 1697.17267
1632 25.1612888 1669 1778.09185 1696.25585
1633 25.170584 1727 1781.65494 1695.34021
1634 25.1798792 1800 1785.70129 1694.42574
1635 25.1891744 1831 1790.29317 1693.51244
1636 25.1984696 1718 1795.51168 1692.60031
1637 25.2077648 1692 1801.44728 1691.68935
1638 25.21706 1766 1808.19173 1690.77956
1639 25.2263552 1750 1815.82844 1689.87093
1640 25.2356504 1805 1824.47823 1688.96347
1641 25.2449456 1825 1834.49609 1688.05716
1642 25.2542408 1791 1846.5587 1687.15202
1643 25.263536 1772 1861.04601 1686.24804
1644 25.2728312 1825 1878.24928 1685.34522
1645 25.2821264 1773 1898.71963 1684.44355
1646 25.2914216 1834 1923.24951 1683.54303
1647 25.3007168 1734 1952.86522 1682.64367
1648 25.310012 1826 1988.9258 1681.74546
1649 25.3193072 1936 2033.20657 1680.84841
1650 25.3286024 1844 2087.96584 1679.9525
1651 25.3378976 1957 2156.0204 1679.05773
1652 25.3471928 1857 2240.76566 1678.16412
1653 25.356488 2038 2346.05458 1677.27165
1654 25.3657832 2117 2475.77877 1676.38032
1655 25.3750784 2167 2632.87415 1675.49013
1656 25.3843736 2289 2817.36033 1674.60108
1657 25.3936688 2488 3023.13376 1673.71317
1658 25.402964 2533 3234.10457 1672.8264
1659 25.4122592 2836 3422.42623 1671.94076
1660 25.4215544 2941 3553.8258 1671.05626
1661 25.4308496 2947 3602.62673 1670.17289
1662 25.4401448 3029 3568.54389 1669.29065
1663 25.44944 3018 3478.99983 1668.40954
1664 25.4587352 3063 3371.5862 1667.52956
1665 25.4680304 2946 3271.74956 1666.6507
1666 25.4773256 2860 3182.85443 1665.77297
1667 25.4866208 2784 3091.51307 1664.89637
1668 25.495916 2620 2981.3637 1664.02089
1669 25.5052112 2586 2846.24733 1663.14652
1670 25.5145064 2570 2694.39686 1662.27328
1671 25.5238016 2311 2541.87249 1661.40116
1672 25.5330968 2290 2402.75853 1660.53015
1673 25.542392 2188 2284.19018 1659.66026
1674 25.5516872 2062 2187.08949 1658.79148
1675 25.5609824 2037 2109.04052 1657.92381
1676 25.5702776 1931 2046.61067 1657.05726
1677 25.5795728 1873 1996.52939 1656.19181
1678 25.588868 1844 1956.08699 1655.32747
1679 25.5981632 1781 1923.16992 1654.46424
1680 25.6074584 1827 1896.1719 1653.60212
1681 25.6167536 1751 1873.8841 1652.74109
1682 25.6260488 1834 1855.39928 1651.88118
1683 25.635344 1751 1840.03743 1651.02236
1684 25.6446392 1743 1827.29115 1650.16464
1685 25.6539344 1772 1816.78708 1649.30802
1686 25.6632296 1805 1808.25994 1648.45249
1687 25.6725248 1786 1801.53683 1647.59807
1688 25.68182 1765 1796.53079 1646.74473
1689 25.6911152 1835 1793.24357 1645.89249
1690 25.7004104 1804 1791.77867 1645.04134
1691 25.7097056 1785 1792.36562 1644.19128
1692 25.7190008 1754 1795.39623 1643.3423
1693 25.728296 1843 1801.47484 1642.49442
1694 25.7375912 1847 1811.48486 1641.64762
1695 25.7468864 1770 1826.66434 1640.8019
1696 25.7561816 1830 1848.67385 1639.95727
1697 25.7654768 1843 1879.64122 1639.11372
1698 25.774772 2017 1921.98537 1638.27125
1699 25.7840672 1999 1977.41458 1637.42985
1700 25.7933624 1981 2044.30346 1636.58954
1701 25.8026576 2178 2113.17573 1635.7503
1702 25.8119528 2297 2164.557 1634.91213
1703 25.821248 2156 2179.21284 1634.07504
1704 25.8305432 2221 2159.27928 1633.23902
1705 25.8398384 2155 2130.68347 1632.40407
1706 25.8491336 2248 2116.69218 1631.57019
1707 25.8584288 2082 2121.01797 1630.73738
1708 25.867724 2102 2132.70417 1629.90563
1709 25.8770192 2141 2135.05836 1629.07495
1710 25.8863144 2000 2114.477 1628.24533
1711 25.8956096 1985 2070.62428 1627.41678
1712 25.9049048 2000 2017.34542 1626.58928
1713 25.9142 1987 1969.17101 1625.76285
1714 25.9234952 1895 1931.27571 1624.93747
1715 25.9327904 1841 1901.45728 1624.11315
1716 25.9420856 1880 1875.56623 1623.28988
1717 25.9513808 1827 1850.79488 1622.46767
1718 25.960676 1795 1826.55528 1621.64652
1719 25.9699712 1792 1803.73739 1620.82641
1720 25.9792664 1802 1783.45546 1620.00735
1721 25.9885616 1808 1766.28553 1619.18935
1722 25.9978568 1780 1752.19864 1618.37239
1723 26.007152 1854 1740.81902 1617.55647
1724 26.0164472 1787 1731.67009 1616.7416
1725 26.0257424 1770 1724.30713 1615.92778
1726 26.0350376 1755 1718.3627 1615.11499
1727 26.0443328 1776 1713.5494 1614.30325
1728 26.053628 1721 1709.6477 1613.49255
1729 26.0629232 1758 1706.49124 1612.68288
1730 26.0722184 1777 1703.95407 1611.87425
1731 26.0815136 1821 1701.94054 1611.06666
1732 26.0908088 1882 1700.37778 1610.2601
1733 26.100104 1859 1699.21032 1609.45458
1734 26.1093992 1726 1698.39787 1608.65008
1735 26.1186944 1704 1697.91426 1607.84662
1736 26.1279896 1663 1697.73336 1607.04418
1737 26.1372848 1744 1697.81878 1606.24278
1738 26.14658 1715 1698.18144 1605.4424
1739 26.1558752 1744 1698.84507 1604.64304
1740 26.1651704 1700 1699.81392 1603.84471
1741 26.1744656 1710 1701.12008 1603.0474
1742 26.1837608 1772 1702.86038 1602.25111
1743 26.193056 1744 1705.19055 1601.45584
1744 26.2023512 1730 1708.04394 1600.66159
1745 26.2116464 1700 1710.89879 1599.86836
1746 26.2209416 1744 1713.65387 1599.07614
1747 26.2302368 1734 1716.62249 1598.28494
1748 26.239532 1811 1719.94115 1597.49475
1749 26.2488272 1795 1723.64692 1596.70557
1750 26.2581224 1797 1727.77241 1595.91741
1751 26.2674176 1773 1732.35521 1595.13025
1752 26.2767128 1742 1737.43878 1594.3441
1753 26.286008 1773 1743.07333 1593.55896
1754 26.2953032 1776 1749.31699 1592.77483
1755 26.3045984 1774 1756.23706 1591.99169
1756 26.3138936 1777 1763.9118 1591.20957
1757 26.3231888 1755 1772.43243 1590.42844
1758 26.332484 1774 1781.90578 1589.64831
1759 26.3417792 1801 1792.45763 1588.86919
1760 26.3510744 1812 1804.23739 1588.09106
1761 26.3603696 1838 1817.42489 1587.31393
1762 26.3696648 1810 1832.23735 1586.53779
1763 26.37896 1845 1848.92293 1585.76265
1764 26.3882552 1900 1867.75431 1584.9885
1765 26.3975504 1940 1889.08574 1584.21535
1766 26.4068456 1924 1913.38877 1583.44318
1767 26.4161408 1910 1941.23319 1582.672
1768 26.425436 1951 1973.32385 1581.90182
1769 26.4347312 2019 2010.55389 1581.13261
1770 26.4440264 2107 2054.07094 1580.3644
1771 26.4533216 2167 2105.37135 1579.59716
1772 26.4626168 2181 2166.43862 1578.83092
1773 26.471912 2312 2239.95085 1578.06565
1774 26.4812072 2418 2329.59747 1577.30136
1775 26.4905024 2433 2440.56483 1576.53805
1776 26.4997976 2530 2580.26754 1575.77572
1777 26.5090928 2703 2759.3991 1575.01437
1778 26.518388 2849 2993.35133 1574.254
1779 26.5276832 3191 3304.04571 1573.49459
1780 26.5369784 3557 3722.24777 1572.73616
1781 26.5462736 3960 4290.34685 1571.97871
1782 26.5555688 4718 5064.99824 1571.22222
1783 26.564864 5727 6117.10974 1570.4667
1784 26.5741592 7105 7521.4547 1569.71215
1785 26.5834544 8733 9316.92425 1568.95857
1786 26.5927496 10521 11407.1721 1568.20595
1787 26.6020448 12122 13407.9893 1567.4543
1788 26.61134 13371 14615.8454 1566.70361
1789 26.6206352 13753 14421.2198 1565.95389
1790 26.6299304 13502 13006.5329 1565.20512
1791 26.6392256 12024 11317.2628 1564.45732
1792 26.6485208 10683 10153.7619 1563.71047
1793 26.657816 9343 9704.1285 1562.96458
1794 26.6671112 8771 9725.84879 1562.21965
1795 26.6764064 8516 9766.66581 1561.47567
1796 26.6857016 8204 9362.83007 1560.73265
1797 26.6949968 7488 8355.63835 1559.99057
1798 26.704292 6584 7036.74777 1559.24945
1799 26.7135872 5689 5820.30159 1558.50928
1800 26.7228824 4625 4896.57077 1557.77006
1801 26.7321776 3858 4247.643 1557.03179
1802 26.7414728 3297 3790.44498 1556.29446
1803 26.750768 2997 3452.43236 1555.55808
1804 26.7600632 2817 3188.22907 1554.82264
1805 26.7693584 2694 2975.03223 1554.08814
1806 26.7786536 2586 2802.4921 1553.35459
1807 26.7879488 2432 2663.85588 1552.62198
1808 26.797244 2310 2551.56554 1551.8903
1809 26.8065392 2322 2456.87087 1551.15957
1810 26.8158344 2268 2371.53343 1550.42977
1811 26.8251296 2203 2290.16991 1549.70091
1812 26.8344248 2033 2211.89659 1548.97298
1813 26.84372 1977 2138.63846 1548.24599
1814 26.8530152 1940 2072.68353 1547.51992
1815 26.8623104 1837 2015.18573 1546.79479
1816 26.8716056 1837 1966.00071 1546.07059
1817 26.8809008 1777 1924.21183 1545.34732
1818 26.890196 1795 1888.65885 1544.62498
1819 26.8994912 1711 1858.23757 1543.90356
1820 26.9087864 1788 1832.01311 1543.18307
1821 26.9180816 1723 1809.2388 1542.4635
1822 26.9273768 1730 1789.34678 1541.74486
1823 26.936672 1711 1771.95164 1541.02713
1824 26.9459672 1700 1756.82137 1540.31033
1825 26.9552624 1658 1743.57686 1539.59445
1826 26.9645576 1690 1731.4421 1538.87948
1827 26.9738528 1644 1720.09996 1538.16544
1828 26.983148 1665 1709.67795 1537.45231
1829 26.9924432 1655 1700.15292 1536.74009
1830 27.0017384 1652 1691.4212 1536.02879
1831 27.0110336 1623 1683.38801 1535.3184
1832 27.0203288 1730 1675.97289 1534.60892
1833 27.029624 1665 1669.1072 1533.90035
1834 27.0389192 1715 1662.73206 1533.19269
1835 27.0482144 1625 1656.7967 1532.48594
1836 27.0575096 1756 1651.25721 1531.7801
1837 27.0668048 1757 1646.0756 1531.07516
1838 27.0761 1764 1641.2193 1530.37113
1839 27.0853952 1741 1636.66163 1529.668
1840 27.0946904 1781 1632.3826 1528.96578
1841 27.1039856 1713 1628.36209 1528.26445
1842 27.1132808 1673 1624.56176 1527.56403
1843 27.122576 1654 1620.93928 1526.8645
1844 27.1318712 1723 1617.48718 1526.16587
1845 27.1411664 1693 1614.19321 1525.46814
1846 27.1504616 1712 1611.03966 1524.77131
1847 27.1597568 1708 1608.02688 1524.07536
1848 27.169052 1687 1605.17888 1523.38032
1849 27.1783472 1651 1602.48282 1522.68616
1850 27.1876424 1647 1599.91302 1521.9929
1851 27.1969376 1643 1597.45504 1521.30052
1852 27.2062328 1601 1595.10074 1520.60904
1853 27.215528 1683 1592.84338 1519.91844
1854 27.2248232 1611 1590.67683 1519.22873
1855 27.2341184 1675 1588.59547 1518.53991
1856 27.2434136 1611 1586.59415 1517.85197
1857 27.2527088 1615 1584.66814 1517.16491
1858 27.262004 1574 1582.81309 1516.47874
1859 27.2712992 1582 1581.02501 1515.79344
1860 27.2805944 1568 1579.3002 1515.10903
1861 27.2898896 1595 1577.63527 1514.4255
1862 27.2991848 1529 1576.02708 1513.74284
1863 27.30848 1591 1574.47271 1513.06106
1864 27.3177752 1628 1572.96953 1512.38016
1865 27.3270704 1646 1571.51521 1511.70013
1866 27.3363656 1597 1570.10798 1511.02098
1867 27.3456608 1618 1568.7469 1510.34269
1868 27.354956 1614 1567.43242 1509.66528
1869 27.3642512 1685 1566.16732 1508.98874
1870 27.3735464 1607 1564.95872 1508.31307
1871 27.3828416 1586 1563.82286 1507.63827
1872 27.3921368 1647 1562.79926 1506.96433
1873 27.401432 1637 1561.98895 1506.29126
1874 27.4107272 1675 1561.53875 1505.61906
1875 27.4200224 1723 1561.28802 1504.94771
1876 27.4293176 1767 1560.6361 1504.27724
1877 27.4386128 1739 1559.71532 1503.60762
1878 27.447908 1780 1558.76278 1502.93886
1879 27.4572032 1826 1557.83593 1502.27097
1880 27.4664984 1876 1556.93958 1501.60393
1881 27.4757936 1816 1556.07698 1500.93775
1882 27.4850888 1885 1555.25696 1500.27242
1883 27.494384 1882 1554.49071 1499.60795
1884 27.5036792 1798 1553.75723 1498.94434
1885 27.5129744 1814 1553.00118 1498.28158
1886 27.5222696 1778 1552.251 1497.61967
1887 27.5315648 1812 1551.52288 1496.95861
1888 27.54086 1767 1550.8183 1496.2984
1889 27.5501552 1707 1550.13801 1495.63904
1890 27.5594504 1722 1549.48377 1494.98053
1891 27.5687456 1667 1548.85937 1494.32286
1892 27.5780408 1705 1548.2728 1493.66604
1893 27.587336 1686 1547.74306 1493.01007
1894 27.5966312 1694 1547.31874 1492.35494
1895 27.6059264 1659 1547.06797 1491.70065
1896 27.6152216 1594 1546.89872 1491.0472
1897 27.6245168 1635 1546.52031 1490.39459
1898 27.633812 1597 1546.05156 1489.74283
1899 27.6431072 1550 1545.58848 1489.0919
1900 27.6524024 1598 1545.14518 1488.44181
1901 27.6616976 1657 1544.72234 1487.79255
1902 27.6709928 1619 1544.32 1487.14413
1903 27.680288 1597 1543.93822 1486.49655
1904 27.6895832 1632 1543.57707 1485.84979
1905 27.6988784 1511 1543.23666 1485.20387
1906 27.7081736 1616 1542.91712 1484.55878
1907 27.7174688 1623 1542.6186 1483.91453
1908 27.726764 1563 1542.3413 1483.2711
1909 27.7360592 1555 1542.08539 1482.62849
1910 27.7453544 1638 1541.85109 1481.98672
1911 27.7546496 1573 1541.6386 1481.34577
1912 27.7639448 1555 1541.44809 1480.70565
1913 27.77324 1578 1541.27959 1480.06635
1914 27.7825352 1599 1541.13312 1479.42787
1915 27.7918304 1644 1541.0091 1478.79022
1916 27.8011256 1536 1540.90822 1478.15338
1917 27.8104208 1553 1540.82901 1477.51737
1918 27.819716 1659 1540.76984 1476.88217
1919 27.8290112 1620 1540.7348 1476.2478
1920 27.8383064 1686 1540.73364 1475.61424
1921 27.8476016 1622 1540.76275 1474.98149
1922 27.8568968 1628 1540.81941 1474.34956
1923 27.866192 1684 1540.90386 1473.71845
1924 27.8754872 1613 1541.01679 1473.08814
1925 27.8847824 1725 1541.15899 1472.45865
1926 27.8940776 1624 1541.33129 1471.82997
1927 27.9033728 1692 1541.53458 1471.2021
1928 27.912668 1725 1541.76978 1470.57504
1929 27.9219632 1607 1542.03789 1469.94879
1930 27.9312584 1738 1542.33997 1469.32334
1931 27.9405536 1677 1542.67713 1468.6987
1932 27.9498488 1671 1543.05056 1468.07486
1933 27.959144 1733 1543.46153 1467.45183
1934 27.9684392 1701 1543.91137 1466.8296
1935 27.9777344 1703 1544.4015 1466.20817
1936 27.9870296 1656 1544.93345 1465.58754
1937 27.9963248 1695 1545.5088 1464.96771
1938 28.00562 1673 1546.12927 1464.34868
1939 28.0149152 1604 1546.79668 1463.73045
1940 28.0242104 1669 1547.51295 1463.11302
1941 28.0335056 1757 1548.28015 1462.49638
1942 28.0428008 1605 1549.10046 1461.88054
1943 28.052096 1664 1549.97622 1461.26549
1944 28.0613912 1585 1550.90994 1460.65123
1945 28.0706864 1617 1551.90427 1460.03777
1946 28.0799816 1691 1552.96206 1459.42509
1947 28.0892768 1550 1554.08637 1458.81321
1948 28.098572 1623 1555.28046 1458.20211
1949 28.1078672 1581 1556.54783 1457.59181
1950 28.1171624 1687 1557.89225 1456.98229
1951 28.1264576 1597 1559.31776 1456.37356
1952 28.1357528 1652 1560.82871 1455.76561
1953 28.145048 1653 1562.4298 1455.15844
1954 28.1543432 1676 1564.12609 1454.55206
1955 28.1636384 1625 1565.92307 1453.94646
1956 28.1729336 1632 1567.82665 1453.34165
1957 28.1822288 1577 1569.84329 1452.73761
1958 28.191524 1638 1571.97997 1452.13435
1959 28.2008192 1650 1574.24432 1451.53187
1960 28.2101144 1729 1576.64465 1450.93017
1961 28.2194096 1628 1579.19007 1450.32924
1962 28.2287048 1674 1581.89056 1449.72909
1963 28.238 1610 1584.75708 1449.12972
1964 28.2472952 1683 1587.80174 1448.53112
1965 28.2565904 1610 1591.03791 1447.93329
1966 28.2658856 1661 1594.48045 1447.33623
1967 28.2751808 1673 1598.14586 1446.73994
1968 28.284476 1715 1602.05263 1446.14442
1969 28.2937712 1669 1606.22146 1445.54968
1970 28.3030664 1775 1610.67572 1444.95569
1971 28.3123616 1744 1615.44182 1444.36248
1972 28.3216568 1701 1620.54987 1443.77003
1973 28.330952 1823 1626.03429 1443.17835
1974 28.3402472 1807 1631.93474 1442.58743
1975 28.3495424 1838 1638.29717 1441.99728
1976 28.3588376 1875 1645.17526 1441.40788
1977 28.3681328 1848 1652.63213 1440.81925
1978 28.377428 1867 1660.74257 1440.23138
1979 28.3867232 1795 1669.59601 1439.64427
1980 28.3960184 1848 1679.30042 1439.05791
1981 28.4053136 1885 1689.98684 1438.47232
1982 28.4146088 1891 1701.81714 1437.88748
1983 28.423904 1877 1714.99826 1437.3034
1984 28.4331992 1926 1729.79348 1436.72007
1985 28.4424944 1915 1746.51618 1436.13749
1986 28.4517896 1853 1765.55788 1435.55567
1987 28.4610848 1921 1787.40199 1434.9746
1988 28.47038 1967 1812.6224 1434.39428
1989 28.4796752 1944 1841.86357 1433.81471
1990 28.4889704 1923 1875.7759 1433.23589
1991 28.4982656 1927 1914.87063 1432.65782
1992 28.5075608 1963 1959.25108 1432.08049
1993 28.516856 1968 2008.20964 1431.50391
1994 28.5261512 1987 2059.81715 1430.92808
1995 28.5354464 1899 2110.90782 1430.35299
1996 28.5447416 1952 2158.05103 1429.77865
1997 28.5540368 2083 2199.59913 1429.20505
1998 28.563332 2094 2237.54886 1428.63219
1999 28.5726272 2209 2277.3507 1428.06007
2000 28.5819224 2097 2325.58253 1427.48869
2001 28.5912176 2212 2387.52818 1426.91805
2002 28.6005128 2317 2466.1829 1426.34815
2003 28.609808 2382 2562.4901 1425.77898
2004 28.6191032 2537 2675.99978 1425.21056
2005 28.6283984 2771 2805.25287 1424.64286
2006 28.6376936 3032 2947.18762 1424.07591
2007 28.6469888 3267 3095.25924 1423.50968
2008 28.656284 3573 3237.37106 1422.94419
2009 28.6655792 3806 3356.80885 1422.37943
2010 28.6748744 4015 3439.91658 1421.8154
2011 28.6841696 4265 3485.42347 1421.2521
2012 28.6934648 4237 3507.73106 1420.68953
2013 28.70276 4032 3530.23946 1420.12769
2014 28.7120552 4069 3574.15493 1419.56658
2015 28.7213504 4138 3651.3361 1419.00619
2016 28.7306456 4006 3764.1468 1418.44653
2017 28.7399408 4193 3910.52948 1417.88759
2018 28.749236 4273 4091.66063 1417.32938
2019 28.7585312 4391 4319.53683 1416.77189
2020 28.7678264 4672 4621.43947 1416.21512
2021 28.7771216 5046 5040.34952 1415.65908
2022 28.7864168 5539 5634.37724 1415.10375
2023 28.795712 6258 6479.11459 1414.54914
2024 28.8050072 7394 7673.44858 1413.99526
2025 28.8143024 9101 9344.83396 1413.44208
2026 28.8235976 11280 11643.5378 1412.88963
2027 28.8328928 14461 14700.1536 1412.33789
2028 28.842188 17456 18494.1334 1411.78687
2029 28.8514832 21265 22589.3064 1411.23656
2030 28.8607784 24412 25891.9109 1410.68696
2031 28.8700736 25918 26985.0894 1410.13808
2032 28.8793688 25990 25323.0647 1409.58991
2033 28.888664 23929 22015.6984 1409.04245
2034 28.8979592 20951 18861.5503 1408.49569
2035 28.9072544 17807 16937.9496 1407.94965
2036 28.9165496 16189 16350.3352 1407.40432
2037 28.9258448 15599 16627.7122 1406.85969
2038 28.93514 15090 16972.7819 1406.31577
2039 28.9444352 15138 16518.2869 1405.77255
2040 28.9537304 13947 14864.3927 1405.23004
2041 28.9630256 12134 12416.3502 1404.68823
2042 28.9723208 9960 9947.48914 1404.14713
2043 28.981616 7741 7945.95783 1403.60673
2044 28.9909112 5873 6487.88435 1403.06702
2045 29.0002064 4532 5459.78279 1402.52802
2046 29.0095016 3803 4730.3649 1401.98972
2047 29.0187968 3531 4202.07677 1401.45212
2048 29.028092 3199 3810.54933 1400.91521
2049 29.0373872 2863 3514.32433 1400.379
2050 29.0466824 2790 3286.44444 1399.84349
2051 29.0559776 2760 3109.0182 1399.30867
2052 29.0652728 2668 2969.90324 1398.77455
2053 29.074568 2621 2860.69194 1398.24112
2054 29.0838632 2503 2775.47184 1397.70838
2055 29.0931584 2652 2710.04873 1397.17633
2056 29.1024536 2482 2661.45157 1396.64498
2057 29.1117488 2636 2627.61338 1396.11431
2058 29.121044 2481 2607.16332 1395.58434
2059 29.1303392 2607 2599.29794 1395.05505
2060 29.1396344 2633 2603.71948 1394.52645
2061 29.1489296 2517 2620.6032 1393.99853
2062 29.1582248 2601 2650.61006 1393.47131
2063 29.16752 2683 2694.9446 1392.94476
2064 29.1768152 2650 2755.46359 1392.41891
2065 29.1861104 2789 2834.85426 1391.89373
2066 29.1954056 2910 2936.91457 1391.36924
2067 29.2047008 3047 3066.98409 1390.84543
2068 29.213996 3116 3232.60228 1390.3223
2069 29.2232912 3456 3444.55052 1389.79985
2070 29.2325864 3563 3718.52915 1389.27808
2071 29.2418816 3918 4077.77523 1388.75698
2072 29.2511768 4421 4556.40659 1388.23657
2073 29.260472 5113 5203.22163 1387.71683
2074 29.2697672 6134 6087.59177 1387.19777
2075 29.2790624 7319 7305.18126 1386.67938
2076 29.2883576 9115 8980.80677 1386.16166
2077 29.2976528 11805 11258.4848 1385.64462
2078 29.306948 14492 14250.6962 1385.12826
2079 29.3162432 18022 17891.7896 1384.61256
2080 29.3255384 21022 21662.4358 1384.09753
2081 29.3348336 23513 24397.8525 1383.58318
2082 29.3441288 24489 24791.455 1383.06949
2083 29.353424 23759 22674.756 1382.55648
2084 29.3627192 22042 19440.9516 1382.04413
2085 29.3720144 19376 16711.674 1381.53244
2086 29.3813096 16892 15225.6293 1381.02143
2087 29.3906048 15553 14927.5483 1380.51107
2088 29.3999 14895 15341.1139 1380.00139
2089 29.4091952 14483 15714.3968 1379.49236
2090 29.4184904 14052 15246.943 1378.984
2091 29.4277856 13149 13634.6306 1378.4763
2092 29.4370808 11332 11352.6543 1377.96926
2093 29.446376 9459 9133.62393 1377.46288
2094 29.4556712 7437 7375.90165 1376.95717
2095 29.4649664 6005 6112.00065 1376.45211
2096 29.4742616 4762 5229.91422 1375.9477
2097 29.4835568 4076 4613.25735 1375.44396
2098 29.492852 3680 4178.08034 1374.94087
2099 29.5021472 3368 3870.01308 1374.43844
2100 29.5114424 3305 3655.0747 1373.93666
2101 29.5207376 3179 3512.66432 1373.43554
2102 29.5300328 3225 3431.31395 1372.93506
2103 29.539328 3194 3405.77191 1372.43525
2104 29.5486232 3244 3434.78615 1371.93608
2105 29.5579184 3322 3522.84386 1371.43756
2106 29.5672136 3466 3683.13468 1370.93969
2107 29.5765088 3868 3936.05341 1370.44248
2108 29.585804 4246 4311.25011 1369.94591
2109 29.5950992 4733 4849.80359 1369.44999
2110 29.6043944 5672 5604.20141 1368.95471
2111 29.6136896 6697 6631.2665 1368.46008
2112 29.6229848 8008 7965.24917 1367.9661
2113 29.63228 9427 9549.24831 1367.47276
2114 29.6415752 10859 11121.9741 1366.98006
2115 29.6508704 11835 12169.0327 1366.48801
2116 29.6601656 12232 12182.2551 1365.9966
2117 29.6694608 11960 11180.1898 1365.50583
2118 29.678756 11317 9791.0316 1365.0157
2119 29.6880512 10216 8663.62467 1364.52621
2120 29.6973464 9436 8064.98291 1364.03736
2121 29.7066416 8709 7953.92239 1363.54914
2122 29.7159368 8478 8126.02 1363.06157
2123 29.725232 8035 8267.07861 1362.57463
2124 29.7345272 7776 8051.779 1362.08833
2125 29.7438224 7391 7366.82994 1361.60266
2126 29.7531176 6525 6418.43734 1361.11763
2127 29.7624128 5851 5513.63239 1360.63323
2128 29.771708 4875 4819.46686 1360.14946
2129 29.7810032 4153 4353.8361 1359.66632
2130 29.7902984 3962 4074.55775 1359.18382
2131 29.7995936 3613 3933.70123 1358.70194
2132 29.8088888 3494 3890.35016 1358.2207
2133 29.818184 3408 3907.17994 1357.74008
2134 29.8274792 3500 3945.59828 1357.2601
2135 29.8367744 3712 3966.37518 1356.78074
2136 29.8460696 3908 3938.30958 1356.302
2137 29.8553648 3930 3850.35223 1355.8239
2138 29.86466 4089 3716.23858 1355.34641
2139 29.8739552 4038 3565.04666 1354.86956
2140 29.8832504 3901 3424.2545 1354.39332
2141 29.8925456 3742 3307.49147 1353.91771
2142 29.9018408 3590 3212.06872 1353.44272
2143 29.911136 3369 3123.78053 1352.96835
2144 29.9204312 3324 3025.40318 1352.4946
2145 29.9297264 2995 2905.82966 1352.02147
2146 29.9390216 2995 2765.52761 1351.54896
2147 29.9483168 2858 2614.89219 1351.07707
2148 29.957612 2728 2467.34918 1350.6058
2149 29.9669072 2532 2333.02065 1350.13514
2150 29.9762024 2461 2216.56953 1349.6651
2151 29.9854976 2191 2118.36756 1349.19567
2152 29.9947928 2095 2036.5322 1348.72686
2153 30.004088 1933 1968.45106 1348.25866
2154 30.0133832 1834 1911.57457 1347.79108
2155 30.0226784 1712 1863.71458 1347.32411
2156 30.0319736 1782 1823.09784 1346.85775
2157 30.0412688 1760 1788.32379 1346.392
2158 30.050564 1707 1758.29679 1345.92685
2159 30.0598592 1735 1732.16113 1345.46232
2160 30.0691544 1697 1709.24702 1344.9984
2161 30.0784496 1613 1689.02435 1344.53509
2162 30.0877448 1653 1671.06131 1344.07238
2163 30.09704 1651 1655.00941 1343.61028
2164 30.1063352 1564 1640.60309 1343.14878
2165 30.1156304 1625 1627.6259 1342.68789
2166 30.1249256 1642 1615.89854 1342.2276
2167 30.1342208 1578 1605.27092 1341.76792
2168 30.143516 1580 1595.63843 1341.30884
2169 30.1528112 1537 1586.95462 1340.85036
2170 30.1621064 1552 1579.27267 1340.39248
2171 30.1714016 1575 1572.74994 1339.9352
2172 30.1806968 1599 1567.05128 1339.47853
2173 30.189992 1556 1561.15669 1339.02245
2174 30.1992872 1552 1555.4957 1338.56697
2175 30.2085824 1552 1550.29063 1338.11208
2176 30.2178776 1590 1545.53115 1337.6578
2177 30.2271728 1601 1541.18912 1337.20411
2178 30.236468 1622 1537.2406 1336.75101
2179 30.2457632 1504 1533.66604 1336.29851
2180 30.2550584 1450 1530.45062 1335.84661
2181 30.2643536 1539 1527.58525 1335.39529
2182 30.2736488 1522 1525.0691 1334.94457
2183 30.282944 1592 1522.91626 1334.49444
2184 30.2922392 1528 1521.16735 1334.04491
2185 30.3015344 1555 1519.9124 1333.59596
2186 30.3108296 1544 1519.38586 1333.1476
2187 30.3201248 1578 1520.07273 1332.69983
2188 30.32942 1514 1522.13065 1332.25265
2189 30.3387152 1571 1524.17663 1331.80606
2190 30.3480104 1471 1524.9872 1331.36005
2191 30.3573056 1485 1525.6825 1330.91463
2192 30.3666008 1549 1526.76744 1330.46979
2193 30.375896 1535 1528.31309 1330.02554
2194 30.3851912 1451 1530.36223 1329.58187
2195 30.3944864 1523 1532.96691 1329.13879
2196 30.4037816 1543 1536.18815 1328.69629
2197 30.4130768 1501 1540.09591 1328.25437
2198 30.422372 1476 1544.7802 1327.81303
2199 30.4316672 1523 1550.35363 1327.37227
2200 30.4409624 1518 1556.95217 1326.93209
2201 30.4502576 1571 1564.74228 1326.49249
2202 30.4595528 1559 1573.93002 1326.05347
2203 30.468848 1610 1584.77219 1325.61503
2204 30.4781432 1604 1597.59114 1325.17716
2205 30.4874384 1627 1612.79434 1324.73987
2206 30.4967336 1610 1630.90043 1324.30315
2207 30.5060288 1600 1652.57355 1323.86701
2208 30.515324 1640 1678.66761 1323.43144
2209 30.5246192 1687 1710.28092 1322.99645
2210 30.5339144 1671 1748.81831 1322.56203
2211 30.5432096 1675 1796.05142 1322.12818
2212 30.5525048 1821 1854.15877 1321.6949
2213 30.5618 1849 1925.70953 1321.26219
2214 30.5710952 2032 2013.4594 1320.83005
2215 30.5803904 2066 2119.57646 1320.39849
2216 30.5896856 2247 2244.44901 1319.96749
2217 30.5989808 2448 2385.82332 1319.53705
2218 30.608276 2544 2536.22349 1319.10719
2219 30.6175712 2856 2680.94332 1318.67789
2220 30.6268664 3008 2799.13929 1318.24916
2221 30.6361616 3015 2869.90408 1317.82099
2222 30.6454568 3079 2882.22963 1317.39338
2223 30.654752 3115 2842.32701 1316.96634
2224 30.6640472 2961 2771.24103 1316.53987
2225 30.6733424 2833 2693.77004 1316.11395
2226 30.6826376 2812 2627.23969 1315.6886
2227 30.6919328 2609 2576.58076 1315.26381
2228 30.701228 2587 2535.64537 1314.83957
2229 30.7105232 2567 2492.15351 1314.4159
2230 30.7198184 2308 2434.34044 1313.99279
2231 30.7291136 2228 2357.03435 1313.57023
2232 30.7384088 2210 2263.91202 1313.14823
2233 30.747704 2113 2164.54368 1312.72679
2234 30.7569992 1948 2068.96675 1312.30591
2235 30.7662944 1946 1983.90347 1311.88558
2236 30.7755896 1864 1912.084 1311.4658
2237 30.7848848 1774 1853.43245 1311.04658
2238 30.79418 1693 1806.51214 1310.62792
2239 30.8034752 1577 1769.50674 1310.2098
2240 30.8127704 1618 1740.70682 1309.79224
2241 30.8220656 1629 1718.68587 1309.37523
2242 30.8313608 1583 1702.3271 1308.95877
2243 30.840656 1660 1690.79349 1308.54286
2244 30.8499512 1560 1683.48438 1308.1275
2245 30.8592464 1607 1679.99602 1307.71269
2246 30.8685416 1524 1680.0915 1307.29842
2247 30.8778368 1579 1683.68112 1306.88471
2248 30.887132 1600 1690.81278 1306.47154
2249 30.8964272 1717 1701.67158 1306.05892
2250 30.9057224 1709 1716.58749 1305.64684
2251 30.9150176 1692 1736.0463 1305.2353
2252 30.9243128 1857 1760.69382 1304.82432
2253 30.933608 1814 1791.39353 1304.41387
2254 30.9429032 2022 1829.58683 1304.00397
2255 30.9521984 2027 1877.66324 1303.59461
2256 30.9614936 2049 1938.18258 1303.18579
2257 30.9707888 2322 2013.35024 1302.77751
2258 30.980084 2494 2105.45493 1302.36977
2259 30.9893792 2775 2218.81 1301.96258
2260 30.9986744 3037 2357.58138 1301.55592
2261 31.0079696 3400 2524.81923 1301.1498
2262 31.0172648 3708 2720.91624 1300.74421
2263 31.02656 4075 2940.86572 1300.33917
2264 31.0358552 4399 3170.84079 1299.93466
2265 31.0451504 4406 3386.07182 1299.53068
2266 31.0544456 4264 3553.62142 1299.12724
2267 31.0637408 4102 3643.02151 1298.72434
2268 31.073036 3839 3641.7193 1298.32196
2269 31.0823312 3802 3564.32986 1297.92013
2270 31.0916264 3669 3446.07513 1297.51882
2271 31.1009216 3558 3324.46761 1297.11805
2272 31.1102168 3587 3223.206 1296.7178
2273 31.119512 3554 3146.63771 1296.31809
2274 31.1288072 3537 3083.076 1295.91891
2275 31.1381024 3418 3012.77492 1295.52025
2276 31.1473976 3138 2918.05093 1295.12213
2277 31.1566928 3054 2792.23845 1294.72453
2278 31.165988 2695 2642.44483 1294.32746
2279 31.1752832 2616 2484.21936 1293.93092
2280 31.1845784 2497 2332.90557 1293.5349
2281 31.1938736 2391 2198.17516 1293.1394
2282 31.2031688 2308 2083.5206 1292.74444
2283 31.212464 2338 1988.35093 1292.34999
2284 31.2217592 2254 1910.21185 1291.95607
2285 31.2310544 2174 1846.19383 1291.56268
2286 31.2403496 2184 1793.59423 1291.1698
2287 31.2496448 2222 1750.14413 1290.77745
2288 31.25894 2202 1714.02814 1290.38561
2289 31.2682352 2294 1683.8142 1289.9943
2290 31.2775304 2375 1658.39588 1289.60351
2291 31.2868256 2579 1636.89204 1289.21323
2292 31.2961208 2530 1618.53812 1288.82348
2293 31.305416 2708 1602.7599 1288.43424
2294 31.3147112 2732 1589.17133 1288.04552
2295 31.3240064 2851 1577.44583 1287.65731
2296 31.3333016 2796 1567.31256 1287.26962
2297 31.3425968 2636 1558.56059 1286.88245
2298 31.351892 2528 1551.04455 1286.49579
2299 31.3611872 2394 1544.70324 1286.10965
2300 31.3704824 2330 1539.48434 1285.72402
2301 31.3797776 2388 1535.04448 1285.3389
2302 31.3890728 2361 1530.88002 1284.95429
2303 31.398368 2223 1527.12971 1284.57019
2304 31.4076632 2212 1523.75185 1284.18661
2305 31.4169584 2179 1520.55905 1283.80354
2306 31.4262536 2054 1517.67617 1283.42097
2307 31.4355488 1980 1515.66954 1283.03892
2308 31.444844 1897 1514.35384 1282.65737
2309 31.4541392 1739 1513.46146 1282.27633
2310 31.4634344 1776 1512.91259 1281.8958
2311 31.4727296 1716 1512.68247 1281.51577
2312 31.4820248 1695 1512.75198 1281.13625
2313 31.49132 1715 1513.10265 1280.75724
2314 31.5006152 1665 1513.71434 1280.37873
2315 31.5099104 1712 1514.56076 1280.00072
2316 31.5192056 1673 1515.59655 1279.62322
2317 31.5285008 1670 1516.72366 1279.24622
2318 31.537796 1662 1517.79295 1278.86972
2319 31.5470912 1538 1518.88155 1278.49373
2320 31.5563864 1626 1520.52196 1278.11823
2321 31.5656816 1694 1522.82914 1277.74324
2322 31.5749768 1585 1525.50307 1277.36874
2323 31.584272 1684 1528.43435 1276.99475
2324 31.5935672 1690 1531.61859 1276.62125
2325 31.6028624 1619 1535.05931 1276.24825
2326 31.6121576 1657 1538.76304 1275.87575
2327 31.6214528 1667 1542.73994 1275.50375
2328 31.630748 1531 1546.99908 1275.13224
2329 31.6400432 1684 1551.53809 1274.76123
2330 31.6493384 1686 1556.35767 1274.39071
2331 31.6586336 1697 1561.4794 1274.02069
2332 31.6679288 1697 1566.91623 1273.65116
2333 31.677224 1713 1572.6738 1273.28212
2334 31.6865192 1762 1578.77092 1272.91358
2335 31.6958144 1728 1585.22564 1272.54552
2336 31.7051096 1781 1592.05587 1272.17796
2337 31.7144048 1727 1599.28128 1271.81089
2338 31.7237 1850 1606.92415 1271.44432
2339 31.7329952 1801 1615.00996 1271.07823
2340 31.7422904 1878 1623.56262 1270.71263
2341 31.7515856 1893 1632.60112 1270.34751
2342 31.7608808 1925 1642.158 1269.98289
2343 31.770176 1982 1652.26915 1269.61875
2344 31.7794712 2059 1662.97119 1269.2551
2345 31.7887664 2033 1674.30352 1268.89194
2346 31.7980616 2084 1686.30917 1268.52926
2347 31.8073568 2183 1699.03514 1268.16706
2348 31.816652 2102 1712.53029 1267.80535
2349 31.8259472 2187 1726.84088 1267.44413
2350 31.8352424 2236 1742.01019 1267.08338
2351 31.8445376 2160 1758.06291 1266.72312
2352 31.8538328 2182 1775.01179 1266.36334
2353 31.863128 2309 1793.04392 1266.00405
2354 31.8724232 2252 1812.55339 1265.64523
2355 31.8817184 2276 1833.5145 1265.28689
2356 31.8910136 2243 1855.95494 1264.92904
2357 31.9003088 2295 1880.00206 1264.57166
2358 31.909604 2238 1905.81293 1264.21476
2359 31.9188992 2363 1933.56638 1263.85834
2360 31.9281944 2344 1963.46587 1263.50239
2361 31.9374896 2301 1995.74301 1263.14693
2362 31.9467848 2408 2030.66112 1262.79194
2363 31.95608 2386 2068.51846 1262.43742
2364 31.9653752 2445 2109.65128 1262.08338
2365 31.9746704 2437 2154.43843 1261.72981
2366 31.9839656 2501 2203.31325 1261.37672
2367 31.9932608 2563 2256.79238 1261.0241
2368 32.002556 2502 2315.52357 1260.67195
2369 32.0118512 2588 2380.33832 1260.32028
2370 32.0211464 2618 2452.30317 1259.96908
2371 32.0304416 2598 2532.80408 1259.61834
2372 32.0397368 2765 2623.88217 1259.26808
2373 32.049032 2767 2728.22259 1258.91829
2374 32.0583272 2885 2847.58421 1258.56897
2375 32.0676224 3150 2982.52347 1258.22011
2376 32.0769176 3075 3131.10389 1257.87173
2377 32.0862128 3336 3288.06454 1257.52381
2378 32.095508 3442 3448.42971 1257.17636
2379 32.1048032 3626 3615.10362 1256.82937
2380 32.1140984 3711 3800.99077 1256.48285
2381 32.1233936 4004 4021.55323 1256.1368
2382 32.1326888 4274 4288.89592 1255.79121
2383 32.141984 4627 4612.71817 1255.44608
2384 32.1512792 4950 5003.28445 1255.10142
2385 32.1605744 5386 5473.21498 1254.75722
2386 32.1698696 5809 6039.17267 1254.41349
2387 32.1791648 6494 6726.12981 1254.07021
2388 32.18846 7044 7574.35584 1253.7274
2389 32.1977552 8034 8645.84598 1253.38505
2390 32.2070504 9410 10030.3327 1253.04315
2391 32.2163456 11453 11856.91 1252.70172
2392 32.2256408 14041 14313.8399 1252.36075
2393 32.234936 17531 17672.2994 1252.02023
2394 32.2442312 22410 22305.2507 1251.68017
2395 32.2535264 29151 28680.0437 1251.34057
2396 32.2628216 37098 37264.9564 1251.00143
2397 32.2721168 47250 48212.6886 1250.66275
2398 32.281412 56688 60649.6014 1250.32451
2399 32.2907072 65669 71792.6765 1249.98674
2400 32.3000024 71469 77264.4602 1249.64942
2401 32.3092976 72621 74131.3199 1249.31255
2402 32.3185928 67374 64332.4881 1248.97614
2403 32.327888 59442 53302.5763 1248.64018
2404 32.3371832 50358 45218.2094 1248.30467
2405 32.3464784 44014 41275.188 1247.96961
2406 32.3557736 40543 40948.8454 1247.63501
2407 32.3650688 39676 42971.1291 1247.30085
2408 32.374364 39946 45370.1513 1246.96715
2409 32.3836592 39659 45670.3896 1246.6339
2410 32.3929544 38173 42208.7281 1246.30109
2411 32.4022496 33624 35610.1236 1245.96873
2412 32.4115448 27468 28188.5172 1245.63683
2413 32.42084 21635 21815.4321 1245.30537
2414 32.4301352 16268 17034.4103 1244.97435
2415 32.4394304 12179 13616.8053 1244.64378
2416 32.4487256 9631 11176.7139 1244.31366
2417 32.4580208 7727 9401.94756 1243.98399
2418 32.467316 6569 8079.5032 1243.65475
2419 32.4766112 5508 7070.1826 1243.32597
2420 32.4859064 4796 6282.87456 1242.99762
2421 32.4952016 4432 5656.84999 1242.66972
2422 32.5044968 4154 5150.68507 1242.34226
2423 32.513792 3928 4735.62247 1242.01525
2424 32.5230872 3716 4391.36846 1241.68867
2425 32.5323824 3346 4102.78476 1241.36254
2426 32.5416776 3274 3858.64134 1241.03685
2427 32.5509728 3082 3650.5287 1240.7116
2428 32.560268 2954 3472.01098 1240.38678
2429 32.5695632 2830 3318.09552 1240.06241
2430 32.5788584 2741 3184.86356 1239.73847
2431 32.5881536 2560 3069.20953 1239.41497
2432 32.5974488 2547 2968.6524 1239.09191
2433 32.606744 2585 2881.19792 1238.76929
2434 32.6160392 2453 2805.23661 1238.4471
2435 32.6253344 2403 2739.46767 1238.12535
2436 32.6346296 2255 2682.84186 1237.80403
2437 32.6439248 2319 2634.51852 1237.48315
2438 32.65322 2326 2593.83341 1237.1627
2439 32.6625152 2262 2560.27494 1236.84268
2440 32.6718104 2290 2533.46725 1236.5231
2441 32.6811056 2211 2513.15901 1236.20395
2442 32.6904008 2208 2499.21725 1235.88523
2443 32.699696 2214 2491.62598 1235.56695
2444 32.7089912 2309 2490.48965 1235.24909
2445 32.7182864 2313 2496.04177 1234.93167
2446 32.7275816 2288 2508.65966 1234.61467
2447 32.7368768 2380 2528.88656 1234.29811
2448 32.746172 2422 2557.46314 1233.98197
2449 32.7554672 2322 2595.37166 1233.66626
2450 32.7647624 2488 2643.89707 1233.35098
2451 32.7740576 2561 2704.71197 1233.03613
2452 32.7833528 2653 2779.9956 1232.7217
2453 32.792648 2799 2872.60239 1232.4077
2454 32.8019432 2939 2986.30496 1232.09412
2455 32.8112384 3025 3126.14837 1231.78097
2456 32.8205336 3209 3298.96637 1231.46825
2457 32.8298288 3362 3514.17062 1231.15595
2458 32.839124 3553 3785.02435 1230.84407
2459 32.8484192 3875 4130.57891 1230.53262
2460 32.8577144 4336 4578.67634 1230.22158
2461 32.8670096 4919 5170.4917 1229.91097
2462 32.8763048 5873 5966.86785 1229.60079
2463 32.8856 7002 7056.22649 1229.29102
2464 32.8948952 8643 8562.76905 1228.98167
2465 32.9041904 10755 10650.4854 1228.67275
2466 32.9134856 13585 13508.6177 1228.36424
2467 32.9227808 17392 17279.7473 1228.05615
2468 32.932076 21555 21854.7032 1227.74848
2469 32.9413712 25135 26494.7267 1227.44123
2470 32.9506664 28057 29602.5453 1227.1344
2471 32.9599616 29054 29512.5677 1226.82798
2472 32.9692568 27574 26260.8312 1226.52198
2473 32.978552 24845 21863.0333 1226.2164
2474 32.9878472 20917 18280.4776 1225.91123
2475 32.9971424 17790 16237.223 1225.60647
2476 33.0064376 16116 15657.5229 1225.30213
2477 33.0157328 15533 16193.9142 1224.99821
2478 33.025028 15892 17293.4853 1224.6947
2479 33.0343232 16280 18093.6715 1224.3916
2480 33.0436184 16100 17654.4973 1224.08891
2481 33.0529136 15210 15693.455 1223.78664
2482 33.0622088 13002 12922.6463 1223.48477
2483 33.071504 10422 10283.3437 1223.18332
2484 33.0807992 8316 8217.43072 1222.88228
2485 33.0900944 6230 6727.11067 1222.58164
2486 33.0993896 4915 5670.92588 1222.28142
2487 33.1086848 4226 4914.26263 1221.98161
2488 33.11798 3599 4361.21483 1221.6822
2489 33.1272752 3313 3948.62306 1221.3832
2490 33.1365704 3153 3635.42633 1221.08461
2491 33.1458656 2931 3394.65718 1220.78643
2492 33.1551608 2939 3208.30676 1220.48865
2493 33.164456 2829 3064.16303 1220.19128
2494 33.1737512 2744 2953.87232 1219.89432
2495 33.1830464 2574 2871.73791 1219.59775
2496 33.1923416 2613 2813.98753 1219.3016
2497 33.2016368 2468 2778.324 1219.00585
2498 33.210932 2571 2763.65781 1218.7105
2499 33.2202272 2555 2770.04086 1218.41555
2500 33.2295224 2664 2798.68165 1218.12101
2501 33.2388176 2662 2852.12991 1217.82687
2502 33.2481128 2711 2934.63679 1217.53312
2503 33.257408 2845 3052.76546 1217.23979
2504 33.2667032 2981 3216.42487 1216.94685
2505 33.2759984 3171 3440.49591 1216.65431
2506 33.2852936 3484 3747.29292 1216.36217
2507 33.2945888 4048 4170.01731 1216.07043
2508 33.303884 4593 4757.09069 1215.77909
2509 33.3131792 5454 5576.69034 1215.48814
2510 33.3224744 6899 6719.14351 1215.1976
2511 33.3317696 8494 8289.62288 1214.90745
2512 33.3410648 10290 10370.7271 1214.6177
2513 33.35036 12483 12914.7556 1214.32834
2514 33.3596552 14705 15541.8385 1214.03938
2515 33.3689504 16447 17403.5219 1213.75081
2516 33.3782456 16782 17564.5003 1213.46264
2517 33.3875408 16202 15931.2833 1213.17487
2518 33.396836 14500 13501.978 1212.88748
2519 33.4061312 12724 11385.2998 1212.60049
2520 33.4154264 11112 10082.8654 1212.3139
2521 33.4247216 10034 9615.55629 1212.02769
2522 33.4340168 9475 9810.70894 1211.74188
2523 33.443312 9457 10375.6207 1211.45646
2524 33.4526072 9788 10853.1103 1211.17143
2525 33.4619024 9612 10720.6057 1210.88679
2526 33.4711976 9024 9753.92498 1210.60254
2527 33.4804928 7810 8253.50388 1210.31867
2528 33.489788 6941 6725.73537 1210.0352
2529 33.4990832 5463 5473.2671 1209.75212
2530 33.5083784 4352 4546.10557 1209.46942
2531 33.5176736 3520 3880.99019 1209.18711
2532 33.5269688 2992 3401.25325 1208.90519
2533 33.536264 2648 3048.10334 1208.62366
2534 33.5455592 2384 2781.76795 1208.34251
2535 33.5548544 2301 2576.13995 1208.06174
2536 33.5641496 2195 2413.99309 1207.78137
2537 33.5734448 2028 2283.75234 1207.50137
2538 33.58274 1995 2177.45887 1207.22176
2539 33.5920352 1888 2089.50941 1206.94254
2540 33.6013304 1875 2015.89568 1206.66369
2541 33.6106256 1825 1953.68346 1206.38523
2542 33.6199208 1727 1900.68824 1206.10716
2543 33.629216 1778 1855.26177 1205.82946
2544 33.6385112 1726 1816.14663 1205.55215
2545 33.6478064 1666 1782.37636 1205.27521
2546 33.6571016 1681 1753.20601 1204.99866
2547 33.6663968 1681 1728.06372 1204.72249
2548 33.675692 1683 1706.5169 1204.44669
2549 33.6849872 1580 1688.24937 1204.17128
2550 33.6942824 1582 1673.04671 1203.89624
2551 33.7035776 1671 1660.78847 1203.62159
2552 33.7128728 1568 1651.44637 1203.34731
2553 33.722168 1590 1645.08808 1203.0734
2554 33.7314632 1546 1641.88635 1202.79988
2555 33.7407584 1571 1642.13295 1202.52673
2556 33.7500536 1636 1646.25546 1202.25395
2557 33.7593488 1577 1654.83202 1201.98155
2558 33.768644 1603 1668.59294 1201.70953
2559 33.7779392 1625 1688.38781 1201.43788
2560 33.7872344 1610 1715.08064 1201.1666
2561 33.7965296 1737 1749.31601 1200.8957
2562 33.8058248 1873 1791.08722 1200.62517
2563 33.81512 1932 1839.06975 1200.35501
2564 33.8244152 1906 1889.83204 1200.08523
2565 33.8337104 2013 1937.36517 1199.81581
2566 33.8430056 2048 1973.74079 1199.54677
2567 33.8523008 2029 1991.54099 1199.2781
2568 33.861596 2018 1987.39089 1199.0098
2569 33.8708912 2095 1964.20153 1198.74187
2570 33.8801864 2023 1929.98191 1198.47431
2571 33.8894816 1903 1893.94438 1198.20711
2572 33.8987768 1885 1862.81334 1197.94029
2573 33.908072 1819 1839.23137 1197.67383
2574 33.9173672 1750 1821.99787 1197.40774
2575 33.9266624 1803 1807.21494 1197.14202
2576 33.9359576 1718 1789.94116 1196.87667
2577 33.9452528 1741 1766.22043 1196.61168
2578 33.954548 1794 1734.81056 1196.34706
2579 33.9638432 1637 1697.55353 1196.0828
2580 33.9731384 1600 1658.11102 1195.8189
2581 33.9824336 1638 1620.10667 1195.55538
2582 33.9917288 1491 1585.94501 1195.29221
2583 34.001024 1600 1556.64284 1195.02941
2584 34.0103192 1441 1532.25355 1194.76697
2585 34.0196144 1522 1512.36669 1194.5049
2586 34.0289096 1494 1496.41049 1194.24318
2587 34.0382048 1537 1483.8275 1193.98183
2588 34.0475 1422 1474.14956 1193.72084
2589 34.0567952 1413 1467.01791 1193.46021
2590 34.0660904 1389 1462.18186 1193.19994
2591 34.0753856 1395 1459.49123 1192.94003
2592 34.0846808 1440 1458.88767 1192.68048
2593 34.093976 1489 1460.39925 1192.42129
2594 34.1032712 1480 1464.14545 1192.16246
2595 34.1125664 1450 1470.33175 1191.90399
2596 34.1218616 1520 1479.24286 1191.64587
2597 34.1311568 1555 1491.22227 1191.38811
2598 34.140452 1515 1506.62029 1191.13071
2599 34.1497472 1537 1525.68829 1190.87366
2600 34.1590424 1506 1548.3949 1190.61697
2601 34.1683376 1578 1574.16208 1190.36064
2602 34.1776328 1564 1601.59254 1190.10466
2603 34.186928 1605 1628.39559 1189.84904
2604 34.1962232 1617 1651.82335 1189.59377
2605 34.2055184 1686 1669.75588 1189.33885
2606 34.2148136 1686 1681.97849 1189.08429
2607 34.2241088 1671 1690.72869 1188.83008
2608 34.233404 1691 1699.99406 1188.57622
2609 34.2426992 1725 1714.10736 1188.32271
2610 34.2519944 1748 1736.67998 1188.06956
2611 34.2612896 1846 1770.40353 1187.81676
2612 34.2705848 1758 1817.49567 1187.56431
2613 34.27988 1832 1880.56549 1187.3122
2614 34.2891752 1998 1963.84965 1187.06045
2615 34.2984704 2066 2074.70248 1186.80905
2616 34.3077656 2278 2224.90467 1186.558
2617 34.3170608 2447 2430.99459 1186.30729
2618 34.326356 2775 2712.41482 1186.05693
2619 34.3356512 3074 3085.00899 1185.80693
2620 34.3449464 3474 3545.0995 1185.55726
2621 34.3542416 3864 4041.16899 1185.30795
2622 34.3635368 3993 4450.29911 1185.05898
2623 34.372832 4256 4612.22184 1184.81036
2624 34.3821272 4179 4447.5243 1184.56208
2625 34.3914224 3897 4048.39702 1184.31415
2626 34.4007176 3617 3606.13233 1184.06656
2627 34.4100128 3394 3265.53898 1183.81932
2628 34.419308 3072 3076.03112 1183.57242
2629 34.4286032 2991 3027.45336 1183.32587
2630 34.4378984 2905 3081.92803 1183.07965
2631 34.4471936 2927 3177.67665 1182.83379
2632 34.4564888 3031 3230.20247 1182.58826
2633 34.465784 3042 3161.34394 1182.34307
2634 34.4750792 2816 2952.38218 1182.09823
2635 34.4843744 2641 2662.14704 1181.85372
2636 34.4936696 2450 2372.44378 1181.60956
2637 34.5029648 2146 2131.48664 1181.36574
2638 34.51226 1982 1948.25929 1181.12225
2639 34.5215552 1836 1813.17596 1180.87911
2640 34.5308504 1736 1713.5482 1180.63631
2641 34.5401456 1741 1639.04831 1180.39384
2642 34.5494408 1611 1582.33954 1180.15171
2643 34.558736 1607 1538.41567 1179.90992
2644 34.5680312 1586 1503.87436 1179.66846
2645 34.5773264 1522 1476.38 1179.42735
2646 34.5866216 1526 1454.30567 1179.18656
2647 34.5959168 1419 1436.49816 1178.94612
2648 34.605212 1461 1422.12736 1178.70601
2649 34.6145072 1446 1410.60125 1178.46623
2650 34.6238024 1432 1401.49221 1178.22679
2651 34.6330976 1512 1394.49538 1177.98769
2652 34.6423928 1443 1389.40125 1177.74892
2653 34.651688 1402 1386.07588 1177.51048
2654 34.6609832 1393 1384.45191 1177.27237
2655 34.6702784 1464 1384.54774 1177.0346
2656 34.6795736 1435 1386.47762 1176.79716
2657 34.6888688 1380 1390.38282 1176.56005
2658 34.698164 1422 1396.48514 1176.32327
2659 34.7074592 1417 1405.13027 1176.08682
2660 34.7167544 1378 1416.81459 1175.85071
2661 34.7260496 1408 1432.23614 1175.61492
2662 34.7353448 1406 1452.37566 1175.37946
2663 34.74464 1452 1478.61582 1175.14433
2664 34.7539352 1461 1512.90689 1174.90954
2665 34.7632304 1527 1557.97312 1174.67506
2666 34.7725256 1659 1617.51937 1174.44092
2667 34.7818208 1674 1696.31582 1174.20711
2668 34.791116 1855 1799.83648 1173.97362
2669 34.8004112 1935 1932.64047 1173.74046
2670 34.8097064 2165 2093.82705 1173.50763
2671 34.8190016 2191 2268.06827 1173.27512
2672 34.8282968 2487 2417.15911 1173.04293
2673 34.837592 2607 2490.05314 1172.81108
2674 34.8468872 2487 2461.13421 1172.57955
2675 34.8561824 2432 2357.47111 1172.34834
2676 34.8654776 2278 2232.99773 1172.11745
2677 34.8747728 2174 2127.50018 1171.88689
2678 34.884068 2007 2057.09799 1171.65665
2679 34.8933632 1944 2024.08332 1171.42674
2680 34.9026584 2009 2023.00932 1171.19715
2681 34.9119536 1966 2039.62378 1170.96788
2682 34.9212488 1949 2049.54646 1170.73893
2683 34.930544 1940 2026.71192 1170.5103
2684 34.9398392 1949 1961.61626 1170.28199
2685 34.9491344 1804 1868.44007 1170.05401
2686 34.9584296 1646 1769.79448 1169.82634
2687 34.9677248 1562 1680.34316 1169.599
2688 34.97702 1561 1604.82373 1169.37197
2689 34.9863152 1455 1542.92628 1169.14526
2690 34.9956104 1453 1492.77805 1168.91887
2691 35.0049056 1379 1452.27263 1168.6928
2692 35.0142008 1413 1419.48132 1168.46704
2693 35.023496 1316 1392.76996 1168.2416
2694 35.0327912 1301 1370.80052 1168.01648
2695 35.0420864 1317 1352.46772 1167.79168
2696 35.0513816 1338 1336.7597 1167.56719
2697 35.0606768 1291 1322.60388 1167.34302
2698 35.069972 1286 1309.36777 1167.11916
2699 35.0792672 1269 1298.04697 1166.89562
2700 35.0885624 1373 1289.64475 1166.67239
2701 35.0978576 1322 1282.75829 1166.44947
2702 35.1071528 1337 1276.57243 1166.22687
2703 35.116448 1255 1270.69151 1166.00459
2704 35.1257432 1280 1265.30111 1165.78261
2705 35.1350384 1234 1261.26021 1165.56095
2706 35.1443336 1288 1257.99897 1165.3396
2707 35.1536288 1246 1255.2033 1165.11856
2708 35.162924 1325 1252.80753 1164.89784
2709 35.1722192 1265 1250.77478 1164.67742
2710 35.1815144 1207 1249.07509 1164.45732
2711 35.1908096 1266 1247.68613 1164.23752
2712 35.2001048 1228 1246.59113 1164.01803
2713 35.2094 1296 1245.77806 1163.79886
2714 35.2186952 1254 1245.23941 1163.57999
2715 35.2279904 1221 1244.97193 1163.36143
2716 35.2372856 1256 1244.97687 1163.14318
2717 35.2465808 1324 1245.26026 1162.92524
2718 35.255876 1255 1245.83087 1162.70761
2719 35.2651712 1252 1246.69855 1162.49028
2720 35.2744664 1277 1247.88241 1162.27326
2721 35.2837616 1299 1249.40291 1162.05654
2722 35.2930568 1333 1251.29187 1161.84013
2723 35.302352 1270 1253.58692 1161.62403
2724 35.3116472 1259 1256.33335 1161.40823
2725 35.3209424 1287 1259.58656 1161.19274
2726 35.3302376 1330 1263.41434 1160.97755
2727 35.3395328 1230 1267.89982 1160.76266
2728 35.348828 1233 1273.14564 1160.54808
2729 35.3581232 1254 1279.27965 1160.3338
2730 35.3674184 1338 1286.45718 1160.11983
2731 35.3767136 1272 1294.86033 1159.90615
2732 35.3860088 1369 1304.72175 1159.69278
2733 35.395304 1323 1316.34702 1159.47971
2734 35.4045992 1454 1330.11474 1159.26695
2735 35.4138944 1390 1346.49988 1159.05448
2736 35.4231896 1415 1366.10066 1158.84231
2737 35.4324848 1573 1389.666 1158.63045
2738 35.44178 1556 1418.11927 1158.41888
2739 35.4510752 1712 1452.56565 1158.20761
2740 35.4603704 1725 1494.25729 1157.99665
2741 35.4696656 1748 1544.47173 1157.78598
2742 35.4789608 1833 1604.23641 1157.57561
2743 35.488256 1966 1673.82107 1157.36553
2744 35.4975512 2020 1751.96307 1157.15576
2745 35.5068464 2173 1834.96545 1156.94628
2746 35.5161416 2191 1916.14923 1156.7371
2747 35.5254368 2217 1986.48548 1156.52821
2748 35.534732 2299 2036.97878 1156.31963
2749 35.5440272 2375 2062.06696 1156.11133
2750 35.5533224 2401 2061.97695 1155.90334
2751 35.5626176 2350 2042.24191 1155.69563
2752 35.5719128 2403 2010.55667 1155.48823
2753 35.581208 2419 1974.11435 1155.28111
2754 35.5905032 2266 1938.73761 1155.07429
2755 35.5997984 2282 1907.80791 1154.86777
2756 35.6090936 2212 1881.45401 1154.66153
2757 35.6183888 2174 1856.78463 1154.45559
2758 35.627684 2075 1829.45159 1154.24994
2759 35.6369792 1976 1795.86637 1154.04459
2760 35.6462744 1996 1754.75185 1153.83952
2761 35.6555696 1814 1707.19282 1153.63475
2762 35.6648648 1818 1655.63675 1153.43027
2763 35.67416 1824 1602.91075 1153.22608
2764 35.6834552 1705 1551.68193 1153.02217
2765 35.6927504 1602 1504.11797 1152.81856
2766 35.7020456 1615 1461.60955 1152.61524
2767 35.7113408 1588 1424.68333 1152.41221
2768 35.720636 1527 1393.14807 1152.20946
2769 35.7299312 1484 1366.31924 1152.00701
2770 35.7392264 1527 1343.28293 1151.80484
2771 35.7485216 1541 1323.64957 1151.60296
2772 35.7578168 1474 1307.75852 1151.40136
2773 35.767112 1549 1294.62142 1151.20006
2774 35.7764072 1543 1283.57305 1150.99904
2775 35.7857024 1588 1274.26412 1150.7983
2776 35.7949976 1650 1266.42285 1150.59786
2777 35.8042928 1648 1259.83008 1150.39769
2778 35.813588 1651 1254.31185 1150.19782
2779 35.8228832 1580 1249.738 1149.99822
2780 35.8321784 1500 1246.01697 1149.79892
2781 35.8414736 1539 1243.09174 1149.59989
2782 35.8507688 1564 1240.93709 1149.40115
2783 35.860064 1559 1239.5568 1149.20269
2784 35.8693592 1475 1238.97917 1149.00452
2785 35.8786544 1427 1239.25973 1148.80663
2786 35.8879496 1411 1240.48767 1148.60902
2787 35.8972448 1473 1242.7955 1148.41169
2788 35.90654 1384 1246.37228 1148.21464
2789 35.9158352 1431 1251.48157 1148.01788
2790 35.9251304 1389 1258.48619 1147.82139
2791 35.9344256 1424 1267.88292 1147.62519
2792 35.9437208 1395 1280.35223 1147.42927
2793 35.953016 1424 1296.8311 1147.23362
2794 35.9623112 1396 1318.61862 1147.03826
2795 35.9716064 1432 1347.52348 1146.84317
2796 35.9809016 1442 1386.04123 1146.64837
2797 35.9901968 1454 1437.43903 1146.45384
2798 35.999492 1595 1505.26413 1146.25959
2799 36.0087872 1754 1591.07149 1146.06561
2800 36.0180824 1713 1688.79048 1145.87192
2801 36.0273776 1792 1777.17632 1145.6785
2802 36.0366728 1911 1821.2184 1145.48536
2803 36.045968 1818 1795.7779 1145.29249
2804 36.0552632 1883 1713.93976 1145.0999
2805 36.0645584 1692 1617.9759 1144.90759
2806 36.0738536 1668 1541.80131 1144.71555
2807 36.0831488 1689 1496.24636 1144.52378
2808 36.092444 1590 1479.20806 1144.33229
2809 36.1017392 1581 1485.15613 1144.14107
2810 36.1110344 1558 1506.40443 1143.95013
2811 36.1203296 1540 1530.14933 1143.75946
2812 36.1296248 1613 1538.25419 1143.56907
2813 36.13892 1565 1516.34398 1143.37894
2814 36.1482152 1557 1466.63131 1143.18909
2815 36.1575104 1395 1406.43995 1142.99951
2816 36.1668056 1422 1352.07081 1142.81021
2817 36.1761008 1331 1309.60969 1142.62117
2818 36.185396 1286 1278.36704 1142.43241
2819 36.1946912 1308 1256.01722 1142.24391
2820 36.2039864 1243 1239.72533 1142.05569
2821 36.2132816 1289 1227.52501 1141.86773
2822 36.2225768 1207 1218.18985 1141.68005
2823 36.231872 1221 1210.91 1141.49263
2824 36.2411672 1260 1205.14916 1141.30549
2825 36.2504624 1195 1200.54224 1141.11861
2826 36.2597576 1202 1196.8331 1140.932
2827 36.2690528 1234 1193.83691 1140.74566
2828 36.278348 1220 1191.42876 1140.55958
2829 36.2876432 1223 1189.51874 1140.37378
2830 36.2969384 1198 1188.04272 1140.18824
2831 36.3062336 1230 1186.957 1140.00296
2832 36.3155288 1234 1186.23432 1139.81796
2833 36.324824 1164 1185.8615 1139.63321
2834 36.3341192 1198 1185.83824 1139.44874
2835 36.3434144 1207 1186.17706 1139.26453
2836 36.3527096 1242 1186.90426 1139.08058
2837 36.3620048 1173 1188.06207 1138.8969
2838 36.3713 1238 1189.71228 1138.71348
2839 36.3805952 1302 1191.94185 1138.53033
2840 36.3898904 1220 1194.87142 1138.34744
2841 36.3991856 1215 1198.66816 1138.16481
2842 36.4084808 1180 1203.56511 1137.98245
2843 36.417776 1297 1209.89072 1137.80035
2844 36.4270712 1270 1218.11372 1137.61851
2845 36.4363664 1303 1228.90999 1137.43693
2846 36.4456616 1259 1243.25732 1137.25561
2847 36.4549568 1345 1262.55507 1137.07456
2848 36.464252 1339 1288.74193 1136.89376
2849 36.4735472 1315 1324.32595 1136.71323
2850 36.4828424 1358 1372.10571 1136.53296
2851 36.4921376 1518 1434.08339 1136.35294
2852 36.5014328 1565 1508.75485 1136.17319
2853 36.510728 1575 1586.56491 1135.99369
2854 36.5200232 1639 1646.99063 1135.81446
2855 36.5293184 1669 1665.8419 1135.63548
2856 36.5386136 1646 1634.39854 1135.45676
2857 36.5479088 1649 1569.95599 1135.2783
2858 36.557204 1603 1501.24462 1135.10009
2859 36.5664992 1509 1448.16766 1134.92214
2860 36.5757944 1604 1417.22185 1134.74445
2861 36.5850896 1582 1407.30474 1134.56702
2862 36.5943848 1614 1414.25211 1134.38984
2863 36.60368 1577 1431.16312 1134.21292
2864 36.6129752 1614 1447.11819 1134.03625
2865 36.6222704 1629 1448.93813 1133.85984
2866 36.6315656 1512 1428.57758 1133.68368
2867 36.6408608 1564 1389.76686 1133.50778
2868 36.650156 1543 1344.42898 1133.33213
2869 36.6594512 1462 1303.0015 1133.15674
2870 36.6687464 1388 1269.8037 1132.9816
2871 36.6780416 1363 1244.7093 1132.80671
2872 36.6873368 1350 1226.02094 1132.63207
2873 36.696632 1253 1212.00401 1132.45769
2874 36.7059272 1310 1201.3186 1132.28356
2875 36.7152224 1269 1193.01742 1132.10968
2876 36.7245176 1319 1186.44667 1131.93606
2877 36.7338128 1282 1181.15365 1131.76268
2878 36.743108 1265 1176.81896 1131.58956
2879 36.7524032 1243 1173.20737 1131.41668
2880 36.7616984 1231 1170.13401 1131.24406
2881 36.7709936 1258 1167.47963 1131.07168
2882 36.7802888 1168 1165.22771 1130.89956
2883 36.789584 1244 1163.3424 1130.72769
2884 36.7988792 1276 1161.7256 1130.55606
2885 36.8081744 1183 1160.31991 1130.38468
2886 36.8174696 1212 1159.09213 1130.21355
2887 36.8267648 1199 1158.01683 1130.04267
2888 36.83606 1222 1157.07366 1129.87204
2889 36.8453552 1296 1156.24628 1129.70166
2890 36.8546504 1214 1155.52162 1129.53152
2891 36.8639456 1293 1154.88873 1129.36163
2892 36.8732408 1236 1154.33789 1129.19198
2893 36.882536 1255 1153.86217 1129.02258
2894 36.8918312 1237 1153.45603 1128.85343
2895 36.9011264 1230 1153.11487 1128.68452
2896 36.9104216 1151 1152.83505 1128.51586
2897 36.9197168 1222 1152.61385 1128.34744
2898 36.929012 1230 1152.44957 1128.17926
2899 36.9383072 1222 1152.34178 1128.01134
2900 36.9476024 1227 1152.2897 1127.84365
2901 36.9568976 1163 1152.29 1127.67621
2902 36.9661928 1172 1152.34254 1127.50901
2903 36.975488 1144 1152.44975 1127.34205
2904 36.9847832 1215 1152.61351 1127.17534
2905 36.9940784 1226 1152.8359 1127.00887
2906 37.0033736 1207 1153.11965 1126.84264
2907 37.0126688 1209 1153.46841 1126.67665
2908 37.021964 1155 1153.88709 1126.51091
2909 37.0312592 1128 1154.38327 1126.3454
2910 37.0405544 1167 1154.97158 1126.18014
2911 37.0498496 1186 1155.67394 1126.01512
2912 37.0591448 1153 1156.48529 1125.85033
2913 37.06844 1198 1157.36699 1125.68579
2914 37.0777352 1198 1158.34621 1125.52148
2915 37.0870304 1162 1159.44511 1125.35742
2916 37.0963256 1070 1160.68547 1125.19359
2917 37.1056208 1138 1162.0876 1125.03001
2918 37.114916 1176 1163.67489 1124.86666
2919 37.1242112 1149 1165.47674 1124.70355
2920 37.1335064 1126 1167.52223 1124.54067
2921 37.1428016 1127 1169.83472 1124.37803
2922 37.1520968 1142 1172.46298 1124.21564
2923 37.161392 1168 1175.46215 1124.05347
2924 37.1706872 1191 1178.89272 1123.89155
2925 37.1799824 1226 1182.82293 1123.72986
2926 37.1892776 1113 1187.32849 1123.5684
2927 37.1985728 1065 1192.49185 1123.40718
2928 37.207868 1161 1198.40442 1123.2462
2929 37.2171632 1236 1205.17706 1123.08545
2930 37.2264584 1217 1212.96031 1122.92493
2931 37.2357536 1245 1221.96483 1122.76465
2932 37.2450488 1187 1232.48958 1122.60461
2933 37.254344 1267 1244.95689 1122.4448
2934 37.2636392 1293 1259.86164 1122.28522
2935 37.2729344 1280 1277.72688 1122.12587
2936 37.2822296 1335 1299.03123 1121.96676
2937 37.2915248 1334 1324.08057 1121.80787
2938 37.30082 1383 1352.79826 1121.64923
2939 37.3101152 1468 1384.42426 1121.49081
2940 37.3194104 1420 1417.19433 1121.33262
2941 37.3287056 1432 1448.26714 1121.17467
2942 37.3380008 1474 1474.18928 1121.01694
2943 37.347296 1541 1492.0588 1120.85945
2944 37.3565912 1515 1500.9608 1120.70219
2945 37.3658864 1529 1502.69687 1120.54516
2946 37.3751816 1496 1501.11994 1120.38835
2947 37.3844768 1474 1500.45906 1120.23178
2948 37.393772 1579 1503.66431 1120.07543
2949 37.4030672 1527 1511.48735 1119.91932
2950 37.4123624 1558 1522.44757 1119.76343
2951 37.4216576 1547 1533.175 1119.60777
2952 37.4309528 1559 1539.34395 1119.45234
2953 37.440248 1579 1537.33211 1119.29714
2954 37.4495432 1584 1525.75129 1119.14216
2955 37.4588384 1491 1506.07689 1118.98741
2956 37.4681336 1548 1481.90341 1118.83289
2957 37.4774288 1497 1457.37245 1118.67859
2958 37.486724 1419 1435.69185 1118.52452
2959 37.4960192 1476 1418.49948 1118.37067
2960 37.5053144 1391 1406.02637 1118.21706
2961 37.5146096 1367 1397.46638 1118.06366
2962 37.5239048 1424 1391.49801 1117.91049
2963 37.5332 1361 1386.88086 1117.75755
2964 37.5424952 1366 1383.05444 1117.60483
2965 37.5517904 1342 1380.4129 1117.45233
2966 37.5610856 1307 1380.10343 1117.30006
2967 37.5703808 1349 1383.50268 1117.14801
2968 37.579676 1286 1391.69307 1116.99618
2969 37.5889712 1321 1405.09712 1116.84458
2970 37.5982664 1363 1423.20433 1116.6932
2971 37.6075616 1333 1444.30702 1116.54204
2972 37.6168568 1434 1465.34746 1116.39111
2973 37.626152 1485 1482.20845 1116.24039
2974 37.6354472 1461 1490.78021 1116.0899
2975 37.6447424 1402 1488.62528 1115.93963
2976 37.6540376 1508 1476.26589 1115.78958
2977 37.6633328 1416 1457.0192 1115.63974
2978 37.672628 1436 1435.4299 1115.49013
2979 37.6819232 1387 1415.47276 1115.34074
2980 37.6912184 1437 1399.50154 1115.19157
2981 37.7005136 1340 1388.10161 1115.04262
2982 37.7098088 1399 1380.3835 1114.89389
2983 37.719104 1327 1374.38528 1114.74537
2984 37.7283992 1331 1367.62216 1114.59708
2985 37.7376944 1305 1357.86266 1114.449
2986 37.7469896 1339 1343.95122 1114.30114
2987 37.7562848 1295 1326.21888 1114.1535
2988 37.76558 1298 1306.16967 1114.00608
2989 37.7748752 1249 1285.68131 1113.85887
2990 37.7841704 1163 1266.28881 1113.71188
2991 37.7934656 1193 1248.88986 1113.5651
2992 37.8027608 1170 1233.80976 1113.41854
2993 37.812056 1183 1221.00854 1113.2722
2994 37.8213512 1122 1210.27798 1113.12608
2995 37.8306464 1133 1201.35673 1112.98016
2996 37.8399416 1142 1193.97363 1112.83447
2997 37.8492368 1087 1187.898 1112.68899
2998 37.858532 1108 1182.94696 1112.54372
2999 37.8678272 1129 1178.98277 1112.39867
3000 37.8771224 1102 1175.91154 1112.25383
3001 37.8864176 1101 1173.68437 1112.1092
3002 37.8957128 1045 1172.28332 1111.96479
3003 37.905008 1080 1171.67163 1111.82059
3004 37.9143032 1089 1171.81943 1111.6766
3005 37.9235984 1132 1172.7957 1111.53283
3006 37.9328936 1142 1174.63686 1111.38927
3007 37.9421888 1139 1177.32077 1111.24592
3008 37.951484 1094 1180.72324 1111.10278
3009 37.9607792 1134 1184.55162 1110.95985
3010 37.9700744 1122 1188.29544 1110.81713
3011 37.9793696 1092 1191.25583 1110.67463
3012 37.9886648 1055 1192.71457 1110.53233
3013 37.99796 1077 1192.22168 1110.39025
3014 38.0072552 1106 1189.83791 1110.24837
3015 38.0165504 1124 1186.13208 1110.10671
3016 38.0258456 1044 1181.9167 1109.96525
3017 38.0351408 1115 1177.92265 1109.82401
3018 38.044436 1114 1174.60549 1109.68297
3019 38.0537312 1135 1172.10958 1109.54214
3020 38.0630264 1022 1170.31448 1109.40152
3021 38.0723216 999 1168.91092 1109.2611
3022 38.0816168 1080 1167.49992 1109.1209
3023 38.090912 1083 1165.64652 1108.9809
3024 38.1002072 1061 1162.96921 1108.84111
3025 38.1095024 1115 1159.55328 1108.70153
3026 38.1187976 1102 1155.6626 1108.56215
3027 38.1280928 1105 1151.63957 1108.42298
3028 38.137388 1087 1147.77715 1108.28401
3029 38.1466832 1085 1144.2547 1108.14525
3030 38.1559784 1085 1141.1438 1108.0067
3031 38.1652736 1096 1138.44417 1107.86835
3032 38.1745688 1071 1136.11857 1107.7302
3033 38.183864 1101 1134.11608 1107.59227
3034 38.1931592 1076 1132.38621 1107.45453
3035 38.2024544 1134 1130.88779 1107.317
3036 38.2117496 1116 1129.58758 1107.17967
3037 38.2210448 1042 1128.45582 1107.04255
3038 38.23034 1048 1127.47765 1106.90563
3039 38.2396352 1102 1126.6439 1106.76891
3040 38.2489304 1035 1125.90877 1106.6324
3041 38.2582256 1108 1125.20797 1106.49608
3042 38.2675208 1054 1124.56025 1106.35997
3043 38.276816 1075 1123.96777 1106.22407
3044 38.2861112 1068 1123.43611 1106.08836
3045 38.2954064 1034 1122.97229 1105.95285
3046 38.3047016 1066 1122.56212 1105.81755
3047 38.3139968 1090 1122.19862 1105.68245
3048 38.323292 1091 1121.87946 1105.54754
3049 38.3325872 1052 1121.6035 1105.41284
3050 38.3418824 1125 1121.37045 1105.27834
3051 38.3511776 1101 1121.18087 1105.14404
3052 38.3604728 1056 1121.03626 1105.00993
3053 38.369768 1006 1120.93912 1104.87603
3054 38.3790632 1076 1120.89315 1104.74232
3055 38.3883584 1084 1120.90343 1104.60882
3056 38.3976536 1042 1120.97681 1104.47551
3057 38.4069488 1123 1121.12236 1104.3424
3058 38.416244 1115 1121.352 1104.20949
3059 38.4255392 1086 1121.68149 1104.07677
3060 38.4348344 1096 1122.13172 1103.94426
3061 38.4441296 1068 1122.73067 1103.81194
3062 38.4534248 1082 1123.51632 1103.67981
3063 38.46272 1086 1124.54084 1103.54789
3064 38.4720152 1036 1125.8771 1103.41616
3065 38.4813104 1082 1127.62831 1103.28462
3066 38.4906056 1156 1129.94239 1103.15328
3067 38.4999008 1123 1133.03192 1103.02214
3068 38.509196 1128 1137.19862 1102.89119
3069 38.5184912 1159 1142.85433 1102.76044
3070 38.5277864 1142 1150.51512 1102.62988
3071 38.5370816 1102 1160.71127 1102.49951
3072 38.5463768 1122 1173.69514 1102.36934
3073 38.555672 1173 1188.78934 1102.23937
3074 38.5649672 1085 1203.45767 1102.10959
3075 38.5742624 1161 1213.1084 1101.98
3076 38.5835576 1169 1213.41451 1101.8506
3077 38.5928528 1178 1204.37165 1101.7214
3078 38.602148 1158 1190.86273 1101.59239
3079 38.6114432 1157 1178.32413 1101.46357
3080 38.6207384 1151 1169.5544 1101.33494
3081 38.6300336 1067 1165.1086 1101.2065
3082 38.6393288 1169 1164.66701 1101.07826
3083 38.648624 1174 1167.68375 1100.95021
3084 38.6579192 1115 1173.31197 1100.82235
3085 38.6672144 1107 1180.03894 1100.69468
3086 38.6765096 1220 1185.70574 1100.5672
3087 38.6858048 1137 1188.61419 1100.43991
3088 38.6951 1183 1189.01403 1100.31281
3089 38.7043952 1175 1188.62073 1100.1859
3090 38.7136904 1217 1188.03857 1100.05918
3091 38.7229856 1244 1185.47333 1099.93265
3092 38.7322808 1200 1178.73585 1099.8063
3093 38.741576 1218 1168.30796 1099.68015
3094 38.7508712 1211 1157.24557 1099.55418
3095 38.7601664 1149 1148.2013 1099.4284
3096 38.7694616 1188 1142.02315 1099.30282
3097 38.7787568 1175 1138.4993 1099.17741
3098 38.788052 1162 1137.19457 1099.0522
3099 38.7973472 1149 1137.67475 1098.92717
3100 38.8066424 1119 1139.32424 1098.80233
3101 38.8159376 1180 1141.05227 1098.67768
3102 38.8252328 1115 1141.34997 1098.55321
3103 38.834528 1111 1139.13125 1098.42893
3104 38.8438232 1088 1134.73511 1098.30483
3105 38.8531184 1160 1129.63069 1098.18092
3106 38.8624136 1153 1125.07923 1098.05719
3107 38.8717088 1084 1121.51601 1097.93365
3108 38.881004 1129 1118.84954 1097.8103
3109 38.8902992 1142 1116.84685 1097.68713
3110 38.8995944 1122 1115.31232 1097.56414
3111 38.9088896 1122 1114.12941 1097.44134
3112 38.9181848 1084 1113.2072 1097.31872
3113 38.92748 1106 1112.46864 1097.19628
3114 38.9367752 1090 1111.88308 1097.07403
3115 38.9460704 1082 1111.4576 1096.95196
3116 38.9553656 1114 1111.14972 1096.83008
3117 38.9646608 1133 1110.80167 1096.70837
3118 38.973956 1059 1110.46903 1096.58685
3119 38.9832512 1078 1110.17383 1096.46551
3120 38.9925464 1081 1109.91157 1096.34435
3121 39.0018416 1127 1109.67519 1096.22338
3122 39.0111368 1036 1109.45651 1096.10258
3123 39.020432 1135 1109.2535 1095.98197
3124 39.0297272 1063 1109.0779 1095.86154
3125 39.0390224 1082 1108.92812 1095.74128
3126 39.0483176 1135 1108.79572 1095.62121
3127 39.0576128 1068 1108.67718 1095.50132
3128 39.066908 1110 1108.57074 1095.38161
3129 39.0762032 1080 1108.47419 1095.26207
3130 39.0854984 1051 1108.3838 1095.14272
3131 39.0947936 1026 1108.29688 1095.02354
3132 39.1040888 1050 1108.22081 1094.90455
3133 39.113384 1140 1108.16609 1094.78573
3134 39.1226792 1091 1108.12469 1094.66709
3135 39.1319744 1090 1108.09272 1094.54863
3136 39.1412696 1083 1108.06924 1094.43034
3137 39.1505648 1130 1108.05436 1094.31224
3138 39.15986 1105 1108.04807 1094.19431
3139 39.1691552 1127 1108.05034 1094.07656
3140 39.1784504 1084 1108.06112 1093.95898
3141 39.1877456 1089 1108.08046 1093.84158
3142 39.1970408 1073 1108.1084 1093.72436
3143 39.206336 1057 1108.14503 1093.60732
3144 39.2156312 1058 1108.19049 1093.49045
3145 39.2249264 1133 1108.24494 1093.37375
3146 39.2342216 1107 1108.30856 1093.25723
3147 39.2435168 1113 1108.38159 1093.14089
3148 39.252812 1072 1108.46429 1093.02472
3149 39.2621072 1102 1108.55695 1092.90872
3150 39.2714024 1112 1108.65992 1092.7929
3151 39.2806976 1075 1108.77355 1092.67725
3152 39.2899928 1086 1108.89828 1092.56178
3153 39.299288 1121 1109.03455 1092.44648
3154 39.3085832 1101 1109.18288 1092.33136
3155 39.3178784 1028 1109.34384 1092.2164
3156 39.3271736 1078 1109.51809 1092.10162
3157 39.3364688 1049 1109.70642 1091.98702
3158 39.345764 1096 1109.90945 1091.87258
3159 39.3550592 1067 1110.12762 1091.75832
3160 39.3643544 1079 1110.36202 1091.64423
3161 39.3736496 1115 1110.61373 1091.53031
3162 39.3829448 1143 1110.88384 1091.41656
3163 39.39224 1065 1111.17354 1091.30298
3164 39.4015352 1066 1111.48416 1091.18958
3165 39.4108304 1059 1111.81719 1091.07634
3166 39.4201256 1100 1112.17427 1090.96328
3167 39.4294208 1054 1112.55721 1090.85038
3168 39.438716 1041 1112.96805 1090.73766
3169 39.4480112 1112 1113.40904 1090.62511
3170 39.4573064 1114 1113.88264 1090.51272
3171 39.4666016 1037 1114.39144 1090.4005
3172 39.4758968 1122 1114.93808 1090.28846
3173 39.485192 1080 1115.52702 1090.17658
3174 39.4944872 1082 1116.16917 1090.06487
3175 39.5037824 1033 1116.87448 1089.95333
3176 39.5130776 1055 1117.635 1089.84196
3177 39.5223728 1069 1118.45522 1089.73075
3178 39.531668 1114 1119.34864 1089.61971
3179 39.5409632 1110 1120.32662 1089.50884
3180 39.5502584 1099 1121.40122 1089.39814
3181 39.5595536 1085 1122.58696 1089.2876
3182 39.5688488 1049 1123.9015 1089.17723
3183 39.578144 1083 1125.36664 1089.06703
3184 39.5874392 1017 1127.00971 1088.95699
3185 39.5967344 1036 1128.86703 1088.84712
3186 39.6060296 1098 1130.98789 1088.73742
3187 39.6153248 1082 1133.41365 1088.62788
3188 39.62462 1116 1136.15553 1088.5185
3189 39.6339152 1038 1139.2902 1088.40929
3190 39.6432104 1119 1142.90471 1088.30025
3191 39.6525056 1146 1147.07065 1088.19137
3192 39.6618008 1122 1151.80912 1088.08265
3193 39.671096 1221 1157.08716 1087.9741
3194 39.6803912 1159 1162.77526 1087.86571
3195 39.6896864 1161 1168.59611 1087.75749
3196 39.6989816 1169 1174.11345 1087.64942
3197 39.7082768 1186 1178.81451 1087.54153
3198 39.717572 1161 1182.27491 1087.43379
3199 39.7268672 1228 1184.35216 1087.32622
3200 39.7361624 1246 1185.28865 1087.21881
3201 39.7454576 1261 1185.63478 1087.11156
3202 39.7547528 1305 1186.01412 1087.00447
3203 39.764048 1268 1186.93752 1086.89755
3204 39.7733432 1281 1188.72246 1086.79079
3205 39.7826384 1282 1191.48557 1086.68419
3206 39.7919336 1299 1195.17612 1086.57775
3207 39.8012288 1283 1199.62531 1086.47147
3208 39.810524 1260 1204.60872 1086.36535
3209 39.8198192 1243 1209.93882 1086.25939
3210 39.8291144 1249 1215.57054 1086.15359
3211 39.8384096 1259 1221.67263 1086.04795
3212 39.8477048 1261 1228.623 1085.94247
3213 39.857 1283 1236.93649 1085.83715
3214 39.8662952 1333 1247.19014 1085.73199
3215 39.8755904 1335 1259.9975 1085.62699
3216 39.8848856 1289 1276.04261 1085.52215
3217 39.8941808 1295 1296.15886 1085.41747
3218 39.903476 1308 1321.44001 1085.31294
3219 39.9127712 1367 1353.38682 1085.20857
3220 39.9220664 1387 1394.10957 1085.10436
3221 39.9313616 1455 1446.63032 1085.00031
3222 39.9406568 1418 1515.32424 1084.89642
3223 39.949952 1589 1606.49153 1084.79268
3224 39.9592472 1760 1728.96032 1084.6891
3225 39.9685424 1859 1894.22579 1084.58567
3226 39.9778376 2167 2114.67913 1084.48241
3227 39.9871328 2385 2396.52585 1084.3793
3228 39.996428 2674 2722.59093 1084.27634
3229 40.0057232 2919 3028.18238 1084.17354
3230 40.0150184 3068 3201.22682 1084.0709
3231 40.0243136 3154 3151.14725 1083.96841
3232 40.0336088 3110 2904.90643 1083.86608
3233 40.042904 2878 2592.66721 1083.7639
3234 40.0521992 2548 2328.83688 1083.66188
3235 40.0614944 2500 2155.06049 1083.56001
3236 40.0707896 2369 2068.35089 1083.45829
3237 40.0800848 2263 2055.01754 1083.35673
3238 40.08938 2307 2102.07161 1083.25532
3239 40.0986752 2196 2193.1891 1083.15407
3240 40.1079704 2252 2297.64634 1083.05297
3241 40.1172656 2353 2364.46121 1082.95202
3242 40.1265608 2273 2341.69335 1082.85123
3243 40.135856 2161 2218.8174 1082.75059
3244 40.1451512 2096 2041.05924 1082.6501
3245 40.1544464 1895 1867.01104 1082.54976
3246 40.1637416 1894 1727.55954 1082.44958
3247 40.1730368 1655 1626.23162 1082.34955
3248 40.182332 1629 1555.54185 1082.24967
3249 40.1916272 1435 1507.014 1082.14994
3250 40.2009224 1472 1474.20408 1082.05036
3251 40.2102176 1442 1452.90937 1081.95093
3252 40.2195128 1380 1440.6733 1081.85165
3253 40.228808 1399 1436.27467 1081.75253
3254 40.2381032 1398 1439.2659 1081.65355
3255 40.2473984 1415 1449.65483 1081.55472
3256 40.2566936 1404 1467.75385 1081.45605
3257 40.2659888 1443 1494.16084 1081.35752
3258 40.275284 1411 1529.82235 1081.25914
3259 40.2845792 1586 1576.15928 1081.16092
3260 40.2938744 1662 1635.32011 1081.06284
3261 40.3031696 1763 1710.73078 1080.96491
3262 40.3124648 1775 1808.06299 1080.86712
3263 40.32176 1971 1936.28922 1080.76949
3264 40.3310552 2252 2107.47015 1080.672
3265 40.3403504 2526 2332.30144 1080.57467
3266 40.3496456 2671 2606.78482 1080.47748
3267 40.3589408 2971 2888.44004 1080.38043
3268 40.368236 3241 3081.56346 1080.28354
3269 40.3775312 3093 3082.09493 1080.18679
3270 40.3868264 3020 2882.15063 1080.09019
3271 40.3961216 2836 2593.63633 1079.99373
3272 40.4054168 2565 2334.66296 1079.89742
3273 40.414712 2464 2154.55065 1079.80126
3274 40.4240072 2157 2054.10244 1079.70524
3275 40.4333024 2127 2021.58776 1079.60937
3276 40.4425976 2036 2047.39751 1079.51365
3277 40.4518928 2139 2121.98559 1079.41807
3278 40.461188 2207 2225.72877 1079.32263
3279 40.4704832 2328 2318.52558 1079.22734
3280 40.4797784 2359 2348.24412 1079.1322
3281 40.4890736 2194 2290.32041 1079.03719
3282 40.4983688 2263 2176.94115 1078.94234
3283 40.507664 2097 2064.92241 1078.84762
3284 40.5169592 2054 1987.30115 1078.75305
3285 40.5262544 1912 1943.17637 1078.65863
3286 40.5355496 1837 1911.23784 1078.56435
3287 40.5448448 1848 1867.43103 1078.47021
3288 40.55414 1668 1801.91681 1078.37621
3289 40.5634352 1666 1723.59348 1078.28236
3290 40.5727304 1625 1647.84925 1078.18865
3291 40.5820256 1510 1584.76012 1078.09508
3292 40.5913208 1552 1537.7404 1078.00165
3293 40.600616 1552 1506.74994 1077.90837
3294 40.6099112 1453 1490.45573 1077.81522
3295 40.6192064 1471 1486.48671 1077.72222
3296 40.6285016 1429 1490.46061 1077.62936
3297 40.6377968 1417 1494.9499 1077.53664
3298 40.647092 1491 1490.68644 1077.44406
3299 40.6563872 1430 1471.56241 1077.35162
3300 40.6656824 1424 1439.17566 1077.25933
3301 40.6749776 1376 1400.83754 1077.16717
3302 40.6842728 1400 1363.49028 1077.07515
3303 40.693568 1282 1330.68005 1076.98327
3304 40.7028632 1267 1303.25353 1076.89153
3305 40.7121584 1300 1280.83011 1076.79994
3306 40.7214536 1261 1262.67394 1076.70848
3307 40.7307488 1210 1248.0384 1076.61715
3308 40.740044 1223 1236.27314 1076.52597
3309 40.7493392 1178 1226.84522 1076.43493
3310 40.7586344 1154 1219.3309 1076.34402
3311 40.7679296 1153 1213.40162 1076.25326
3312 40.7772248 1103 1208.80595 1076.16263
3313 40.78652 1168 1205.35331 1076.07214
3314 40.7958152 1146 1202.90155 1075.98178
3315 40.8051104 1120 1201.34724 1075.89156
3316 40.8144056 1179 1200.61849 1075.80148
3317 40.8237008 1117 1200.6697 1075.71154
3318 40.832996 1125 1201.4781 1075.62174
3319 40.8422912 1162 1203.04173 1075.53207
3320 40.8515864 1216 1205.37862 1075.44253
3321 40.8608816 1182 1208.52712 1075.35314
3322 40.8701768 1170 1212.54746 1075.26387
3323 40.879472 1233 1217.52458 1075.17475
3324 40.8887672 1153 1223.57248 1075.08576
3325 40.8980624 1208 1230.84064 1074.9969
3326 40.9073576 1199 1239.52299 1074.90818
3327 40.9166528 1181 1249.87054 1074.8196
3328 40.925948 1127 1262.20913 1074.73114
3329 40.9352432 1288 1276.96421 1074.64283
3330 40.9445384 1210 1294.69657 1074.55465
3331 40.9538336 1262 1316.15988 1074.4666
3332 40.9631288 1232 1342.39167 1074.37868
3333 40.972424 1298 1374.82549 1074.2909
3334 40.9817192 1368 1415.46175 1074.20325
3335 40.9910144 1419 1467.17899 1074.11574
3336 41.0003096 1511 1534.13994 1074.02836
3337 41.0096048 1482 1622.50552 1073.94111
3338 41.0189 1737 1741.56249 1073.85399
3339 41.0281952 1862 1904.79798 1073.76701
3340 41.0374904 2156 2130.74968 1073.68016
3341 41.0467856 2509 2441.76159 1073.59344
3342 41.0560808 2983 2856.2616 1073.50685
3343 41.065376 3348 3366.25183 1073.4204
3344 41.0746712 3757 3895.26406 1073.33407
3345 41.0839664 4029 4269.76416 1073.24788
3346 41.0932616 4139 4297.26907 1073.16182
3347 41.1025568 4036 3956.4512 1073.07588
3348 41.111852 3826 3444.74421 1072.99008
3349 41.1211472 3211 2976.28994 1072.90441
3350 41.1304424 2876 2643.62512 1072.81887
3351 41.1397376 2637 2451.40996 1072.73346
3352 41.1490328 2450 2379.88378 1072.64818
3353 41.158328 2357 2411.78548 1072.56303
3354 41.1676232 2523 2532.0096 1072.47801
3355 41.1769184 2578 2712.62982 1072.39311
3356 41.1862136 2700 2892.18683 1072.30835
3357 41.1955088 2680 2975.39066 1072.22372
3358 41.204804 2603 2888.79499 1072.13921
3359 41.2140992 2498 2654.79117 1072.05483
3360 41.2233944 2291 2371.55059 1071.97058
3361 41.2326896 2056 2120.64242 1071.88646
3362 41.2419848 1860 1929.89378 1071.80247
3363 41.25128 1725 1794.64099 1071.7186
3364 41.2605752 1595 1701.56118 1071.63486
3365 41.2698704 1614 1638.423 1071.55125
3366 41.2791656 1524 1595.8572 1071.46776
3367 41.2884608 1533 1566.86256 1071.38441
3368 41.297756 1402 1546.23948 1071.30117
3369 41.3070512 1478 1530.42848 1071.21807
3370 41.3163464 1395 1517.56662 1071.13509
3371 41.3256416 1494 1507.3834 1071.05224
3372 41.3349368 1512 1500.74691 1070.96951
3373 41.344232 1447 1499.01724 1070.88691
3374 41.3535272 1493 1503.49113 1070.80443
3375 41.3628224 1426 1515.0701 1070.72208
3376 41.3721176 1464 1534.12355 1070.63986
3377 41.3814128 1553 1560.31513 1070.55776
3378 41.390708 1650 1592.36312 1070.47578
3379 41.4000032 1632 1627.77497 1070.39393
3380 41.4092984 1735 1662.73151 1070.3122
3381 41.4185936 1663 1692.40598 1070.2306
3382 41.4278888 1704 1711.94581 1070.14912
3383 41.437184 1667 1718.00723 1070.06777
3384 41.4464792 1579 1710.18478 1069.98653
3385 41.4557744 1476 1691.40617 1069.90543
3386 41.4650696 1450 1666.89878 1069.82444
3387 41.4743648 1427 1642.35468 1069.74358
3388 41.48366 1427 1622.37073 1069.66284
3389 41.4929552 1447 1609.74711 1069.58222
3390 41.5022504 1427 1605.50654 1069.50173
3391 41.5115456 1398 1609.19937 1069.42135
3392 41.5208408 1384 1619.26209 1069.3411
3393 41.530136 1472 1633.44728 1069.26097
3394 41.5394312 1443 1649.43903 1069.18097
3395 41.5487264 1439 1665.59946 1069.10108
3396 41.5580216 1475 1681.48715 1069.02132
3397 41.5673168 1484 1697.69175 1068.94167
3398 41.576612 1466 1714.88555 1068.86215
3399 41.5859072 1600 1732.56474 1068.78275
3400 41.5952024 1678 1748.25845 1068.70347
3401 41.6044976 1710 1757.83355 1068.62431
3402 41.6137928 1624 1757.00687 1068.54526
3403 41.623088 1697 1743.44089 1068.46634
3404 41.6323832 1693 1718.18037 1068.38754
3405 41.6416784 1737 1685.38932 1068.30886
3406 41.6509736 1598 1650.62916 1068.2303
3407 41.6602688 1663 1618.91881 1068.15185
3408 41.669564 1552 1593.57101 1068.07353
3409 41.6788592 1509 1575.9393 1067.99532
3410 41.6881544 1365 1565.73239 1067.91723
3411 41.6974496 1445 1561.3011 1067.83926
3412 41.7067448 1577 1560.02456 1067.76141
3413 41.71604 1414 1558.87438 1067.68368
3414 41.7253352 1457 1555.27196 1067.60606
3415 41.7346304 1505 1547.99631 1067.52857
3416 41.7439256 1418 1537.66764 1067.45119
3417 41.7532208 1441 1526.46626 1067.37392
3418 41.762516 1444 1517.26683 1067.29678
3419 41.7718112 1314 1512.73083 1067.21975
3420 41.7811064 1363 1514.748 1067.14284
3421 41.7904016 1401 1524.2236 1067.06604
3422 41.7996968 1372 1540.97896 1066.98936
3423 41.808992 1366 1563.58649 1066.9128
3424 41.8182872 1428 1589.16462 1066.83635
3425 41.8275824 1444 1613.38389 1066.76002
3426 41.8368776 1500 1631.06782 1066.6838
3427 41.8461728 1554 1637.58375 1066.6077
3428 41.855468 1564 1630.60425 1066.53172
3429 41.8647632 1603 1611.20313 1066.45585
3430 41.8740584 1569 1583.44072 1066.38009
3431 41.8833536 1550 1552.68607 1066.30445
3432 41.8926488 1517 1523.80877 1066.22893
3433 41.901944 1535 1500.08196 1066.15351
3434 41.9112392 1513 1482.81585 1066.07822
3435 41.9205344 1523 1471.63756 1066.00303
3436 41.9298296 1501 1464.99915 1065.92796
3437 41.9391248 1473 1460.64535 1065.85301
3438 41.94842 1472 1455.7247 1065.77816
3439 41.9577152 1513 1447.42155 1065.70343
3440 41.9670104 1424 1433.54826 1065.62882
3441 41.9763056 1394 1412.98364 1065.55431
3442 41.9856008 1353 1386.20162 1065.47992
3443 41.994896 1368 1355.63853 1065.40564
3444 42.0041912 1363 1324.7948 1065.33147
3445 42.0134864 1371 1296.40951 1065.25742
3446 42.0227816 1300 1271.69142 1065.18348
3447 42.0320768 1238 1250.78998 1065.10965
3448 42.041372 1260 1233.41487 1065.03593
3449 42.0506672 1248 1219.15981 1064.96232
3450 42.0599624 1168 1207.58977 1064.88882
3451 42.0692576 1139 1198.18489 1064.81544
3452 42.0785528 1161 1190.22799 1064.74216
3453 42.087848 1176 1182.83256 1064.669
3454 42.0971432 1126 1175.2939 1064.59594
3455 42.1064384 1100 1167.55529 1064.523
3456 42.1157336 1108 1160.12821 1064.45017
3457 42.1250288 1109 1153.50234 1064.37744
3458 42.134324 1033 1147.82658 1064.30483
3459 42.1436192 1145 1143.01361 1064.23232
3460 42.1529144 1036 1138.91057 1064.15993
3461 42.1622096 1054 1135.37902 1064.08764
3462 42.1715048 1082 1132.31213 1064.01547
3463 42.1808 1102 1129.63076 1063.9434
3464 42.1900952 1101 1127.27642 1063.87144
3465 42.1993904 1102 1125.20546 1063.79959
3466 42.2086856 1119 1123.38516 1063.72785
3467 42.2179808 1042 1121.79063 1063.65621
3468 42.227276 1092 1120.40232 1063.58469
3469 42.2365712 1064 1119.20672 1063.51327
3470 42.2458664 1086 1118.19523 1063.44196
3471 42.2551616 1092 1117.36319 1063.37076
3472 42.2644568 1066 1116.71003 1063.29966
3473 42.273752 1059 1116.23968 1063.22867
3474 42.2830472 1114 1115.96118 1063.15779
3475 42.2923424 1094 1115.88969 1063.08702
3476 42.3016376 1085 1116.04948 1063.01635
3477 42.3109328 1101 1116.47715 1062.94579
3478 42.320228 1054 1117.22162 1062.87533
3479 42.3295232 1142 1118.35287 1062.80498
3480 42.3388184 1118 1119.96935 1062.73474
3481 42.3481136 1123 1122.2063 1062.6646
3482 42.3574088 1053 1125.26145 1062.59456
3483 42.366704 1068 1129.45201 1062.52464
3484 42.3759992 1131 1135.18259 1062.45481
3485 42.3852944 1085 1142.78555 1062.3851
3486 42.3945896 1146 1152.43602 1062.31549
3487 42.4038848 1188 1163.70862 1062.24598
3488 42.41318 1183 1174.95986 1062.17657
3489 42.4224752 1136 1183.16727 1062.10727
3490 42.4317704 1144 1185.32231 1062.03808
3491 42.4410656 1198 1181.01163 1061.96899
3492 42.4503608 1116 1173.09607 1061.9
3493 42.459656 1175 1165.25563 1061.83112
3494 42.4689512 1139 1159.72928 1061.76234
3495 42.4782464 1164 1157.20878 1061.69366
3496 42.4875416 1163 1157.65893 1061.62509
3497 42.4968368 1167 1160.88958 1061.55662
3498 42.506132 1148 1166.70157 1061.48825
3499 42.5154272 1257 1174.75051 1061.41998
3500 42.5247224 1182 1184.28898 1061.35182
3501 42.5340176 1202 1194.09876 1061.28376
3502 42.5433128 1201 1203.07895 1061.2158
3503 42.552608 1189 1211.38629 1061.14794
3504 42.5619032 1261 1220.91712 1061.08019
3505 42.5711984 1228 1234.48553 1061.01253
3506 42.5804936 1205 1254.94654 1060.94498
3507 42.5897888 1249 1285.28518 1060.87753
3508 42.599084 1353 1329.28941 1060.81018
3509 42.6083792 1425 1392.11321 1060.74293
3510 42.6176744 1591 1480.10583 1060.67578
3511 42.6269696 1664 1598.72259 1060.60873
3512 42.6362648 1840 1746.22472 1060.54178
3513 42.64556 2014 1901.75969 1060.47494
3514 42.6548552 2072 2016.56505 1060.40819
3515 42.6641504 2092 2034.06037 1060.34154
3516 42.6734456 2028 1942.68052 1060.27499
3517 42.6827408 1968 1793.9998 1060.20854
3518 42.692036 1803 1650.57679 1060.14219
3519 42.7013312 1722 1543.31596 1060.07594
3520 42.7106264 1653 1476.17684 1060.00979
3521 42.7199216 1551 1443.93673 1059.94374
3522 42.7292168 1561 1441.51995 1059.87779
3523 42.738512 1512 1465.48677 1059.81193
3524 42.7478072 1580 1511.1319 1059.74617
3525 42.7571024 1614 1567.00642 1059.68052
3526 42.7663976 1619 1610.49784 1059.61496
3527 42.7756928 1654 1614.39741 1059.54949
3528 42.784988 1576 1568.15685 1059.48413
3529 42.7942832 1598 1489.77403 1059.41886
3530 42.8035784 1505 1407.56411 1059.35369
3531 42.8128736 1357 1338.50957 1059.28861
3532 42.8221688 1293 1286.18027 1059.22364
3533 42.831464 1285 1248.09103 1059.15876
3534 42.8407592 1240 1220.52396 1059.09398
3535 42.8500544 1155 1200.39491 1059.02929
3536 42.8593496 1263 1185.51687 1058.9647
3537 42.8686448 1165 1174.40815 1058.9002
3538 42.87794 1188 1166.0719 1058.83581
3539 42.8872352 1106 1159.83274 1058.7715
3540 42.8965304 1126 1155.22828 1058.7073
3541 42.9058256 1084 1151.93952 1058.64319
3542 42.9151208 1143 1149.7466 1058.57917
3543 42.924416 1116 1148.4987 1058.51525
3544 42.9337112 1174 1148.09297 1058.45142
3545 42.9430064 1092 1148.47031 1058.38769
3546 42.9523016 1080 1149.60298 1058.32406
3547 42.9615968 1080 1151.48898 1058.26052
3548 42.970892 1119 1154.15506 1058.19707
3549 42.9801872 1176 1157.6552 1058.13371
3550 42.9894824 1119 1162.05936 1058.07046
3551 42.9987776 1189 1167.52239 1058.00729
3552 43.0080728 1132 1174.26863 1057.94422
3553 43.017368 1184 1182.48653 1057.88124
3554 43.0266632 1224 1192.46378 1057.81836
3555 43.0359584 1194 1204.60381 1057.75556
3556 43.0452536 1195 1219.45263 1057.69286
3557 43.0545488 1175 1237.75672 1057.63026
3558 43.063844 1234 1260.55484 1057.56775
3559 43.0731392 1177 1289.31959 1057.50533
3560 43.0824344 1251 1326.16758 1057.443
3561 43.0917296 1321 1374.19497 1057.38076
3562 43.1010248 1393 1437.99106 1057.31862
3563 43.11032 1519 1524.33973 1057.25657
3564 43.1196152 1699 1642.98951 1057.19461
3565 43.1289104 1845 1806.93178 1057.13274
3566 43.1382056 2073 2030.58491 1057.07096
3567 43.1475008 2411 2322.31677 1057.00927
3568 43.156796 2671 2666.35394 1056.94768
3569 43.1660912 2910 2996.85544 1056.88617
3570 43.1753864 3173 3195.22098 1056.82476
3571 43.1846816 3074 3158.62306 1056.76344
3572 43.1939768 2981 2904.04962 1056.70221
3573 43.203272 2771 2563.20138 1056.64106
3574 43.2125672 2471 2259.91351 1056.58001
3575 43.2218624 2199 2043.49262 1056.51905
3576 43.2311576 2038 1913.90956 1056.45818
3577 43.2404528 1826 1858.35576 1056.3974
3578 43.249748 1803 1866.5015 1056.3367
3579 43.2590432 1949 1930.81367 1056.2761
3580 43.2683384 2045 2038.96437 1056.21559
3581 43.2776336 2068 2161.77587 1056.15516
3582 43.2869288 2149 2246.98703 1056.09482
3583 43.296224 2151 2238.81527 1056.03458
3584 43.3055192 2086 2122.40831 1055.97442
3585 43.3148144 1872 1941.59449 1055.91435
3586 43.3241096 1751 1757.51541 1055.85436
3587 43.3334048 1613 1604.78118 1055.79447
3588 43.3427 1526 1489.35637 1055.73466
3589 43.3519952 1369 1404.70611 1055.67494
3590 43.3612904 1264 1342.49502 1055.61531
3591 43.3705856 1222 1296.08156 1055.55577
3592 43.3798808 1139 1260.80131 1055.49631
3593 43.389176 1235 1233.42271 1055.43694
3594 43.3984712 1161 1211.76333 1055.37766
3595 43.4077664 1158 1194.33018 1055.31846
3596 43.4170616 1140 1180.08082 1055.25935
3597 43.4263568 1174 1168.2702 1055.20033
3598 43.435652 1133 1158.34472 1055.14139
3599 43.4449472 1134 1149.87145 1055.08254
3600 43.4542424 1137 1142.57662 1055.02378
3601 43.4635376 1098 1136.37744 1054.9651
3602 43.4728328 1102 1131.02956 1054.90651
3603 43.482128 1140 1126.36848 1054.848
3604 43.4914232 1156 1122.27319 1054.78958
3605 43.5007184 1120 1118.65043 1054.73124
3606 43.5100136 1113 1115.43451 1054.67299
3607 43.5193088 1087 1112.57207 1054.61482
3608 43.528604 1101 1110.0172 1054.55674
3609 43.5378992 1093 1107.73164 1054.49875
3610 43.5471944 1072 1105.6838 1054.44083
3611 43.5564896 1058 1103.84756 1054.383
3612 43.5657848 1050 1102.20122 1054.32526
3613 43.57508 1070 1100.72664 1054.2676
3614 43.5843752 1050 1099.4083 1054.21002
3615 43.5936704 1137 1098.23226 1054.15253
3616 43.6029656 1049 1097.18486 1054.09512
3617 43.6122608 1110 1096.25119 1054.0378
3618 43.621556 1029 1095.41365 1053.98055
3619 43.6308512 1131 1094.65134 1053.92339
3620 43.6401464 1104 1093.94149 1053.86632
3621 43.6494416 1126 1093.26337 1053.80932
3622 43.6587368 1037 1092.60361 1053.75241
3623 43.668032 1058 1091.95985 1053.69559
3624 43.6773272 1020 1091.33982 1053.63884
3625 43.6866224 1054 1090.75765 1053.58218
3626 43.6959176 1081 1090.22868 1053.52559
3627 43.7052128 1120 1089.76132 1053.46909
3628 43.714508 1115 1089.35772 1053.41267
3629 43.7238032 1091 1089.01627 1053.35634
3630 43.7330984 1075 1088.73253 1053.30008
3631 43.7423936 1065 1088.4985 1053.24391
3632 43.7516888 1036 1088.30401 1053.18781
3633 43.760984 1095 1088.13862 1053.1318
3634 43.7702792 1032 1087.99422 1053.07587
3635 43.7795744 1061 1087.86732 1053.02002
3636 43.7888696 1033 1087.75987 1052.96425
3637 43.7981648 1084 1087.67778 1052.90856
3638 43.80746 1099 1087.62832 1052.85295
3639 43.8167552 1057 1087.61786 1052.79742
3640 43.8260504 1065 1087.65082 1052.74197
3641 43.8353456 1113 1087.72974 1052.6866
3642 43.8446408 1098 1087.85591 1052.63131
3643 43.853936 1069 1088.03001 1052.5761
3644 43.8632312 1083 1088.2526 1052.52097
3645 43.8725264 1089 1088.52445 1052.46592
3646 43.8818216 1066 1088.84679 1052.41094
3647 43.8911168 1105 1089.2215 1052.35605
3648 43.900412 1124 1089.65181 1052.30123
3649 43.9097072 1073 1090.1427 1052.2465
3650 43.9190024 1130 1090.69612 1052.19184
3651 43.9282976 1121 1091.30697 1052.13726
3652 43.9375928 1063 1091.98425 1052.08275
3653 43.946888 1117 1092.73378 1052.02833
3654 43.9561832 1040 1093.55883 1051.97398
3655 43.9654784 1131 1094.46941 1051.91971
3656 43.9747736 1034 1095.48871 1051.86552
3657 43.9840688 1084 1096.62209 1051.81141
3658 43.993364 1084 1097.87947 1051.75737
3659 44.0026592 1131 1099.27672 1051.70341
3660 44.0119544 1113 1100.83249 1051.64953
3661 44.0212496 1187 1102.56622 1051.59572
3662 44.0305448 1112 1104.50485 1051.54199
3663 44.03984 1113 1106.68174 1051.48834
3664 44.0491352 1143 1109.13647 1051.43476
3665 44.0584304 1099 1111.9171 1051.38126
3666 44.0677256 1086 1115.08236 1051.32784
3667 44.0770208 1152 1118.70324 1051.27449
3668 44.086316 1068 1122.8595 1051.22122
3669 44.0956112 1065 1127.63857 1051.16802
3670 44.1049064 1079 1133.22474 1051.1149
3671 44.1142016 1084 1139.97099 1051.06185
3672 44.1234968 1090 1148.08634 1051.00888
3673 44.132792 1184 1157.92153 1050.95599
3674 44.1420872 1122 1169.99672 1050.90316
3675 44.1513824 1208 1185.03849 1050.85042
3676 44.1606776 1166 1204.06858 1050.79775
3677 44.1699728 1183 1228.5294 1050.74515
3678 44.179268 1237 1260.43666 1050.69263
3679 44.1885632 1320 1302.50545 1050.64018
3680 44.1978584 1302 1358.07779 1050.5878
3681 44.2071536 1414 1430.44984 1050.5355
3682 44.2164488 1542 1520.84028 1050.48327
3683 44.225744 1635 1624.1737 1050.43112
3684 44.2350392 1673 1723.59138 1050.37904
3685 44.2443344 1710 1789.94023 1050.32703
3686 44.2536296 1699 1795.88716 1050.2751
3687 44.2629248 1723 1739.4248 1050.22324
3688 44.27222 1662 1648.15772 1050.17145
3689 44.2815152 1533 1555.75698 1050.11974
3690 44.2908104 1465 1481.89223 1050.06809
3691 44.3001056 1421 1432.00047 1050.01652
3692 44.3094008 1337 1404.92389 1049.96503
3693 44.318696 1344 1398.1099 1049.9136
3694 44.3279912 1377 1409.10121 1049.86225
3695 44.3372864 1405 1434.62429 1049.81096
3696 44.3465816 1404 1468.27137 1049.75975
3697 44.3558768 1496 1498.41763 1049.70862
3698 44.365172 1466 1510.04759 1049.65755
3699 44.3744672 1420 1493.09833 1049.60655
3700 44.3837624 1474 1450.94484 1049.55563
3701 44.3930576 1471 1397.70384 1049.50478
3702 44.4023528 1409 1346.92901 1049.45399
3703 44.411648 1304 1304.86783 1049.40328
3704 44.4209432 1307 1272.45581 1049.35264
3705 44.4302384 1335 1248.59569 1049.30207
3706 44.4395336 1215 1231.53039 1049.25157
3707 44.4488288 1225 1219.69454 1049.20114
3708 44.458124 1229 1211.91619 1049.15078
3709 44.4674192 1246 1207.36374 1049.10049
3710 44.4767144 1227 1205.44446 1049.05027
3711 44.4860096 1283 1205.6943 1049.00012
3712 44.4953048 1287 1207.68504 1048.95003
3713 44.5046 1321 1210.93565 1048.90002
3714 44.5138952 1314 1214.84915 1048.85008
3715 44.5231904 1328 1218.71155 1048.80021
3716 44.5324856 1356 1221.78933 1048.7504
3717 44.5417808 1380 1223.5189 1048.70066
3718 44.551076 1460 1223.70285 1048.651
3719 44.5603712 1391 1222.58506 1048.6014
3720 44.5696664 1442 1220.74282 1048.55187
3721 44.5789616 1457 1218.86611 1048.5024
3722 44.5882568 1445 1217.55401 1048.45301
3723 44.597552 1462 1217.20277 1048.40368
3724 44.6068472 1466 1217.99462 1048.35443
3725 44.6161424 1403 1219.93144 1048.30523
3726 44.6254376 1480 1222.86181 1048.25611
3727 44.6347328 1462 1226.51337 1048.20706
3728 44.644028 1586 1230.53898 1048.15807
3729 44.6533232 1449 1234.59227 1048.10914
3730 44.6626184 1583 1238.4306 1048.06029
3731 44.6719136 1485 1242.0023 1048.0115
3732 44.6812088 1476 1245.45742 1047.96278
3733 44.690504 1529 1249.08257 1047.91413
3734 44.6997992 1518 1253.19845 1047.86554
3735 44.7090944 1462 1258.07968 1047.81702
3736 44.7183896 1474 1263.92768 1047.76856
3737 44.7276848 1458 1270.88721 1047.72017
3738 44.73698 1442 1279.07931 1047.67185
3739 44.7462752 1393 1288.62767 1047.62359
3740 44.7555704 1390 1299.67134 1047.5754
3741 44.7648656 1400 1312.36897 1047.52727
3742 44.7741608 1483 1326.90272 1047.47921
3743 44.783456 1464 1343.48529 1047.43121
3744 44.7927512 1553 1362.36943 1047.38328
3745 44.8020464 1503 1383.86145 1047.33542
3746 44.8113416 1496 1408.33653 1047.28761
3747 44.8206368 1456 1436.26024 1047.23988
3748 44.829932 1465 1468.2201 1047.1922
3749 44.8392272 1554 1504.95973 1047.1446
3750 44.8485224 1607 1547.42351 1047.09705
3751 44.8578176 1588 1596.83287 1047.04957
3752 44.8671128 1580 1654.77698 1047.00216
3753 44.876408 1671 1723.33398 1046.95481
3754 44.8857032 1708 1805.25366 1046.90752
3755 44.8949984 1848 1904.23101 1046.86029
3756 44.9042936 1968 2025.31794 1046.81313
3757 44.9135888 2092 2175.55424 1046.76604
3758 44.922884 2333 2364.95319 1046.719
3759 44.9321792 2498 2608.0082 1046.67203
3760 44.9414744 2990 2925.97824 1046.62512
3761 44.9507696 3482 3350.11356 1046.57828
3762 44.9600648 4271 3925.43462 1046.53149
3763 44.96936 5291 4712.90466 1046.48477
3764 44.9786552 6258 5783.44821 1046.43811
3765 44.9879504 7832 7189.09544 1046.39152
3766 44.9972456 9235 8890.82991 1046.34498
3767 45.0065408 10760 10650.413 1046.29851
3768 45.015836 11683 11989.8647 1046.2521
3769 45.0251312 12546 12385.4346 1046.20576
3770 45.0344264 12207 11652.8957 1046.15947
3771 45.0437216 10970 10144.3836 1046.11324
3772 45.0530168 9591 8479.32197 1046.06708
3773 45.062312 8008 7102.09972 1046.02098
3774 45.0716072 6866 6151.61754 1045.97494
3775 45.0809024 5986 5600.61967 1045.92896
3776 45.0901976 5650 5390.50265 1045.88304
3777 45.0994928 5545 5479.60384 1045.83718
3778 45.108788 5818 5834.24528 1045.79138
3779 45.1180832 6139 6387.93076 1045.74564
3780 45.1273784 6582 6990.12612 1045.69996
3781 45.1366736 6952 7397.76019 1045.65434
3782 45.1459688 6951 7372.31426 1045.60879
3783 45.155264 6822 6843.63791 1045.56329
3784 45.1645592 5906 5975.6737 1045.51785
3785 45.1738544 5063 5037.94839 1045.47247
3786 45.1831496 4030 4220.67205 1045.42715
3787 45.1924448 3417 3581.49975 1045.38189
3788 45.20174 2954 3101.20362 1045.33669
3789 45.2110352 2470 2740.80387 1045.29155
3790 45.2203304 2240 2466.15617 1045.24647
3791 45.2296256 2019 2252.69784 1045.20145
3792 45.2389208 1840 2083.73629 1045.15648
3793 45.248216 1715 1947.90857 1045.11158
3794 45.2575112 1569 1837.28246 1045.06673
3795 45.2668064 1516 1746.14495 1045.02194
3796 45.2761016 1435 1670.27515 1044.97721
3797 45.2853968 1395 1606.49873 1044.93254
3798 45.294692 1302 1552.40569 1044.88792
3799 45.3039872 1325 1506.18251 1044.84336
3800 45.3132824 1326 1466.53188 1044.79886
3801 45.3225776 1326 1432.39985 1044.75442
3802 45.3318728 1276 1402.45471 1044.71004
3803 45.341168 1256 1375.835 1044.66571
3804 45.3504632 1288 1352.23491 1044.62144
3805 45.3597584 1230 1331.26912 1044.57723
3806 45.3690536 1173 1312.56533 1044.53307
3807 45.3783488 1224 1295.81095 1044.48897
3808 45.387644 1159 1280.74542 1044.44493
3809 45.3969392 1197 1267.15047 1044.40094
3810 45.4062344 1085 1254.84248 1044.35701
3811 45.4155296 1133 1243.66647 1044.31314
3812 45.4248248 1130 1233.49174 1044.26932
3813 45.43412 1089 1224.20766 1044.22556
3814 45.4434152 1184 1215.71711 1044.18186
3815 45.4527104 1101 1207.9346 1044.13821
3816 45.4620056 1114 1200.78952 1044.09461
3817 45.4713008 1121 1194.23972 1044.05107
3818 45.480596 1219 1188.2697 1044.00759
3819 45.4898912 1139 1182.82882 1043.96416
3820 45.4991864 1125 1177.7473 1043.92079
3821 45.5084816 1150 1173.01351 1043.87747
3822 45.5177768 1155 1168.64203 1043.83421
3823 45.527072 1129 1164.61717 1043.791
3824 45.5363672 1152 1160.91882 1043.74785
3825 45.5456624 1096 1157.53018 1043.70475
3826 45.5549576 1162 1154.43791 1043.6617
3827 45.5642528 1133 1151.63143 1043.61871
3828 45.573548 1115 1149.10048 1043.57578
3829 45.5828432 1134 1146.82879 1043.5329
3830 45.5921384 1057 1144.79932 1043.49007
3831 45.6014336 1089 1143.04663 1043.44729
3832 45.6107288 1019 1141.6418 1043.40457
3833 45.620024 1155 1140.53472 1043.36191
3834 45.6293192 1166 1139.68884 1043.31929
3835 45.6386144 1159 1139.05965 1043.27673
3836 45.6479096 1118 1138.57152 1043.23422
3837 45.6572048 1123 1138.11449 1043.19177
3838 45.6665 1043 1137.55779 1043.14937
3839 45.6757952 1187 1136.7817 1043.10702
3840 45.6850904 1132 1135.71772 1043.06472
3841 45.6943856 1141 1134.37902 1043.02248
3842 45.7036808 1082 1132.85723 1042.98029
3843 45.712976 1063 1131.27991 1042.93815
3844 45.7222712 1053 1129.78908 1042.89606
3845 45.7315664 1139 1128.5354 1042.85403
3846 45.7408616 1111 1127.58461 1042.81205
3847 45.7501568 1055 1127.01346 1042.77012
3848 45.759452 1130 1126.86529 1042.72824
3849 45.7687472 1112 1126.92648 1042.68641
3850 45.7780424 1132 1126.97512 1042.64463
3851 45.7873376 1137 1127.09221 1042.60291
3852 45.7966328 1087 1127.26373 1042.56123
3853 45.805928 1046 1127.46022 1042.51961
3854 45.8152232 1016 1127.68934 1042.47804
3855 45.8245184 1136 1128.00065 1042.43652
3856 45.8338136 1077 1128.47107 1042.39505
3857 45.8431088 1064 1129.18373 1042.35363
3858 45.852404 1057 1130.2114 1042.31226
3859 45.8616992 1076 1131.60805 1042.27094
3860 45.8709944 1108 1133.40589 1042.22967
3861 45.8802896 1118 1135.61296 1042.18845
3862 45.8895848 1121 1138.21053 1042.14728
3863 45.89888 1141 1141.15713 1042.10616
3864 45.9081752 1126 1144.40274 1042.06509
3865 45.9174704 1129 1147.90502 1042.02407
3866 45.9267656 1115 1151.66534 1041.9831
3867 45.9360608 1118 1155.76529 1041.94218
3868 45.945356 1146 1160.37312 1041.90131
3869 45.9546512 1170 1165.7242 1041.86049
3870 45.9639464 1107 1172.0833 1041.81971
3871 45.9732416 1140 1179.7128 1041.77899
3872 45.9825368 1149 1188.88842 1041.73831
3873 45.991832 1242 1199.91535 1041.69769
3874 46.0011272 1267 1213.11137 1041.65711
3875 46.0104224 1280 1228.80847 1041.61658
3876 46.0197176 1309 1247.33628 1041.5761
3877 46.0290128 1317 1268.9759 1041.53566
3878 46.038308 1352 1293.87792 1041.49528
3879 46.0476032 1393 1321.9077 1041.45494
3880 46.0568984 1323 1352.33044 1041.41465
3881 46.0661936 1404 1383.58693 1041.37441
3882 46.0754888 1314 1413.33155 1041.33421
3883 46.084784 1309 1438.39868 1041.29406
3884 46.0940792 1267 1455.47671 1041.25396
3885 46.1033744 1288 1462.19782 1041.21391
3886 46.1126696 1264 1458.13584 1041.1739
3887 46.1219648 1200 1445.08434 1041.13395
3888 46.13126 1294 1426.3957 1041.09403
3889 46.1405552 1236 1405.81806 1041.05417
3890 46.1498504 1232 1386.50212 1041.01435
3891 46.1591456 1241 1370.52843 1040.97458
3892 46.1684408 1232 1358.87647 1040.93485
3893 46.177736 1221 1351.58266 1040.89517
3894 46.1870312 1194 1347.90248 1040.85554
3895 46.1963264 1233 1346.43871 1040.81595
3896 46.2056216 1210 1345.3131 1040.77641
3897 46.2149168 1256 1342.4895 1040.73691
3898 46.224212 1165 1336.26704 1040.69747
3899 46.2335072 1191 1325.78743 1040.65806
3900 46.2428024 1221 1311.29544 1040.6187
3901 46.2520976 1142 1293.98746 1040.57939
3902 46.2613928 1162 1275.49156 1040.54012
3903 46.270688 1156 1257.22445 1040.5009
3904 46.2799832 1123 1240.23563 1040.46172
3905 46.2892784 1106 1225.12881 1040.42258
3906 46.2985736 1104 1212.14811 1040.3835
3907 46.3078688 1156 1201.30708 1040.34445
3908 46.317164 1086 1192.49941 1040.30545
3909 46.3264592 1055 1185.57538 1040.2665
3910 46.3357544 1158 1180.38533 1040.22759
3911 46.3450496 1112 1176.79962 1040.18872
3912 46.3543448 1159 1174.71381 1040.1499
3913 46.36364 1097 1174.04452 1040.11112
3914 46.3729352 1138 1174.7215 1040.07238
3915 46.3822304 1180 1176.68436 1040.03369
3916 46.3915256 1139 1179.89633 1039.99505
3917 46.4008208 1164 1184.39314 1039.95644
3918 46.410116 1136 1190.38863 1039.91788
3919 46.4194112 1236 1198.4117 1039.87936
3920 46.4287064 1263 1209.44889 1039.84089
3921 46.4380016 1234 1225.01714 1039.80246
3922 46.4472968 1306 1247.0561 1039.76407
3923 46.456592 1313 1277.34744 1039.72572
3924 46.4658872 1372 1315.91275 1039.68742
3925 46.4751824 1394 1358.00924 1039.64916
3926 46.4844776 1418 1391.67896 1039.61094
3927 46.4937728 1478 1401.93064 1039.57277
3928 46.503068 1501 1383.41518 1039.53463
3929 46.5123632 1393 1346.88807 1039.49654
3930 46.5216584 1390 1308.60349 1039.45849
3931 46.5309536 1341 1278.36562 1039.42049
3932 46.5402488 1206 1258.49067 1039.38252
3933 46.549544 1254 1247.96075 1039.3446
3934 46.5588392 1280 1245.40269 1039.30672
3935 46.5681344 1253 1250.06131 1039.26887
3936 46.5774296 1286 1261.71104 1039.23107
3937 46.5867248 1254 1279.9801 1039.19332
3938 46.59602 1263 1303.11496 1039.1556
3939 46.6053152 1321 1326.59189 1039.11792
3940 46.6146104 1341 1343.5829 1039.08029
3941 46.6239056 1265 1349.56509 1039.04269
3942 46.6332008 1329 1346.70795 1039.00514
3943 46.642496 1337 1341.90081 1038.96763
3944 46.6517912 1269 1340.89397 1038.93015
3945 46.6610864 1346 1345.64667 1038.89272
3946 46.6703816 1317 1355.3347 1038.85533
3947 46.6796768 1262 1367.97989 1038.81798
3948 46.688972 1243 1381.41038 1038.78066
3949 46.6982672 1283 1393.60461 1038.74339
3950 46.7075624 1254 1402.6269 1038.70616
3951 46.7168576 1240 1406.95621 1038.66896
3952 46.7261528 1164 1405.9503 1038.63181
3953 46.735448 1217 1399.6641 1038.5947
3954 46.7447432 1214 1389.0489 1038.55762
3955 46.7540384 1212 1375.81785 1038.52059
3956 46.7633336 1196 1361.96159 1038.48359
3957 46.7726288 1195 1349.19593 1038.44663
3958 46.781924 1202 1338.60123 1038.40971
3959 46.7912192 1196 1330.53066 1038.37283
3960 46.8005144 1201 1324.71549 1038.33599
3961 46.8098096 1160 1320.46273 1038.29919
3962 46.8191048 1189 1316.86593 1038.26243
3963 46.8284 1200 1312.97941 1038.2257
3964 46.8376952 1156 1307.94419 1038.18901
3965 46.8469904 1124 1301.09847 1038.15236
3966 46.8562856 1135 1292.10593 1038.11575
3967 46.8655808 1145 1281.06696 1038.07918
3968 46.874876 1130 1268.51845 1038.04264
3969 46.8841712 1190 1255.27644 1038.00614
3970 46.8934664 1111 1242.19252 1037.96968
3971 46.9027616 1064 1229.94932 1037.93326
3972 46.9120568 1090 1218.97537 1037.89687
3973 46.921352 1117 1209.4683 1037.86052
3974 46.9306472 1173 1201.45333 1037.82421
3975 46.9399424 1132 1194.85466 1037.78794
3976 46.9492376 1067 1189.55063 1037.7517
3977 46.9585328 1062 1185.40829 1037.7155
3978 46.967828 1094 1182.30334 1037.67933
3979 46.9771232 1129 1180.13884 1037.64321
3980 46.9864184 1131 1178.85964 1037.60712
3981 46.9957136 1100 1178.39504 1037.57106
3982 47.0050088 1104 1178.56302 1037.53504
3983 47.014304 1228 1179.37043 1037.49906
3984 47.0235992 1120 1180.82594 1037.46311
3985 47.0328944 1151 1182.93556 1037.4272
3986 47.0421896 1202 1185.71655 1037.39133
3987 47.0514848 1114 1189.19999 1037.35549
3988 47.06078 1185 1193.43196 1037.31969
3989 47.0700752 1125 1198.47419 1037.28392
3990 47.0793704 1206 1204.42383 1037.24819
3991 47.0886656 1187 1211.42842 1037.21249
3992 47.0979608 1197 1219.61248 1037.17683
3993 47.107256 1235 1229.13382 1037.1412
3994 47.1165512 1261 1240.17502 1037.10561
3995 47.1258464 1188 1252.93246 1037.07005
3996 47.1351416 1263 1267.60343 1037.03453
3997 47.1444368 1261 1284.34199 1036.99904
3998 47.153732 1271 1303.17082 1036.96359
3999 47.1630272 1343 1323.86012 1036.92817
4000 47.1723224 1358 1345.7933 1036.89279
4001 47.1816176 1390 1367.86184 1036.85744
4002 47.1909128 1372 1388.47896 1036.82212
4003 47.200208 1356 1405.81851 1036.78684
4004 47.2095032 1333 1418.30361 1036.75159
4005 47.2187984 1498 1425.18528 1036.71638
4006 47.2280936 1456 1426.89462 1036.6812
4007 47.2373888 1560 1424.93663 1036.64605
4008 47.246684 1502 1421.36592 1036.61094
4009 47.2559792 1570 1418.18011 1036.57586
4010 47.2652744 1516 1416.913 1036.54081
4011 47.2745696 1517 1418.53296 1036.5058
4012 47.2838648 1542 1423.45556 1036.47081
4013 47.29316 1574 1431.63992 1036.43587
4014 47.3024552 1474 1442.67173 1036.40095
4015 47.3117504 1591 1455.83443 1036.36607
4016 47.3210456 1594 1470.21899 1036.33122
4017 47.3303408 1536 1484.92416 1036.29641
4018 47.339636 1628 1499.33044 1036.26162
4019 47.3489312 1658 1513.34892 1036.22687
4020 47.3582264 1698 1527.51521 1036.19215
4021 47.3675216 1644 1542.87444 1036.15746
4022 47.3768168 1682 1560.75344 1036.12281
4023 47.386112 1708 1582.59225 1036.08818
4024 47.3954072 1683 1609.75601 1036.05359
4025 47.4047024 1773 1642.95035 1036.01903
4026 47.4139976 1729 1682.6004 1035.9845
4027 47.4232928 1888 1730.34578 1035.95001
4028 47.432588 1866 1787.77841 1035.91554
4029 47.4418832 1907 1856.7503 1035.88111
4030 47.4511784 1935 1939.66736 1035.8467
4031 47.4604736 2070 2039.71609 1035.81233
4032 47.4697688 2192 2161.15997 1035.77799
4033 47.479064 2310 2309.76564 1035.74368
4034 47.4883592 2588 2493.51742 1035.7094
4035 47.4976544 2815 2723.81635 1035.67515
4036 47.5069496 3223 3017.0842 1035.64094
4037 47.5162448 3759 3397.27552 1035.60675
4038 47.52554 4371 3899.45014 1035.57259
4039 47.5348352 5203 4575.35209 1035.53847
4040 47.5441304 6365 5498.40519 1035.50437
4041 47.5534256 7995 6763.01101 1035.4703
4042 47.5627208 9536 8463.19789 1035.43627
4043 47.572016 11568 10621.0473 1035.40226
4044 47.5813112 13600 13038.2527 1035.36828
4045 47.5906064 15619 15141.1923 1035.33434
4046 47.5999016 16377 16099.8669 1035.30042
4047 47.6091968 16179 15421.059 1035.26653
4048 47.618492 14921 13465.0164 1035.23267
4049 47.6277872 12814 11123.5227 1035.19884
4050 47.6370824 10899 9092.46109 1035.16504
4051 47.6463776 8869 7616.91465 1035.13127
4052 47.6556728 7339 6674.79646 1035.09753
4053 47.664968 6824 6178.88994 1035.06382
4054 47.6742632 6486 6063.23277 1035.03013
4055 47.6835584 6766 6296.2071 1034.99648
4056 47.6928536 7343 6858.65965 1034.96285
4057 47.7021488 7892 7692.53033 1034.92925
4058 47.711444 8680 8624.05191 1034.89568
4059 47.7207392 9035 9320.7576 1034.86214
4060 47.7300344 9214 9408.38158 1034.82862
4061 47.7393296 8821 8750.03581 1034.79514
4062 47.7486248 7851 7583.47513 1034.76168
4063 47.75792 6475 6306.64204 1034.72825
4064 47.7672152 5404 5192.07694 1034.69485
4065 47.7765104 4401 4322.44307 1034.66147
4066 47.7858056 3717 3674.39402 1034.62813
4067 47.7951008 3056 3196.42613 1034.59481
4068 47.804396 2813 2841.89009 1034.56151
4069 47.8136912 2289 2575.97329 1034.52825
4070 47.8229864 2207 2373.93126 1034.49501
4071 47.8322816 2087 2217.66955 1034.4618
4072 47.8415768 1964 2092.91204 1034.42862
4073 47.850872 1800 1987.98614 1034.39546
4074 47.8601672 1744 1894.59577 1034.36233
4075 47.8694624 1770 1809.0742 1034.32923
4076 47.8787576 1573 1731.55431 1034.29615
4077 47.8880528 1558 1663.21686 1034.2631
4078 47.897348 1512 1604.28239 1034.23008
4079 47.9066432 1481 1553.93178 1034.19708
4080 47.9159384 1400 1510.89366 1034.16411
4081 47.9252336 1382 1473.89692 1034.13116
4082 47.9345288 1372 1441.85607 1034.09824
4083 47.943824 1368 1413.90406 1034.06535
4084 47.9531192 1290 1389.38464 1034.03248
4085 47.9624144 1294 1367.86194 1033.99964
4086 47.9717096 1228 1348.93821 1033.96682
4087 47.9810048 1274 1331.87366 1033.93403
4088 47.9903 1229 1316.4348 1033.90127
4089 47.9995952 1178 1302.52546 1033.86853
4090 48.0088904 1174 1289.98767 1033.83581
4091 48.0181856 1185 1278.66966 1033.80312
4092 48.0274808 1227 1268.44502 1033.77046
4093 48.036776 1145 1259.21021 1033.73782
4094 48.0460712 1180 1250.88259 1033.7052
4095 48.0553664 1202 1243.39781 1033.67261
4096 48.0646616 1110 1236.69995 1033.64004
4097 48.0739568 1165 1230.73704 1033.6075
4098 48.083252 1155 1225.47043 1033.57499
4099 48.0925472 1162 1220.88885 1033.54249
4100 48.1018424 1232 1216.97946 1033.51003
4101 48.1111376 1205 1213.72449 1033.47758
4102 48.1204328 1176 1211.08556 1033.44516
4103 48.129728 1146 1208.96873 1033.41277
4104 48.1390232 1143 1207.24157 1033.38039
4105 48.1483184 1127 1205.85489 1033.34805
4106 48.1576136 1139 1204.77333 1033.31572
4107 48.1669088 1214 1203.90989 1033.28342
4108 48.176204 1212 1202.8369 1033.25114
4109 48.1854992 1174 1201.31414 1033.21889
4110 48.1947944 1176 1199.2848 1033.18666
4111 48.2040896 1185 1196.85462 1033.15445
4112 48.2133848 1117 1194.2564 1033.12227
4113 48.22268 1183 1191.77639 1033.0901
4114 48.2319752 1171 1189.68205 1033.05797
4115 48.2412704 1134 1188.18014 1033.02585
4116 48.2505656 1116 1187.40648 1032.99376
4117 48.2598608 1122 1187.43209 1032.96169
4118 48.269156 1136 1188.27 1032.92964
4119 48.2784512 1148 1189.87462 1032.89761
4120 48.2877464 1198 1192.13358 1032.86561
4121 48.2970416 1142 1194.85765 1032.83363
4122 48.3063368 1121 1197.77786 1032.80167
4123 48.315632 1123 1200.55945 1032.76973
4124 48.3249272 1166 1202.85305 1032.73782
4125 48.3342224 1091 1204.41935 1032.70593
4126 48.3435176 1171 1205.14279 1032.67406
4127 48.3528128 1115 1204.53576 1032.64221
4128 48.362108 1058 1202.06726 1032.61038
4129 48.3714032 1110 1198.54019 1032.57857
4130 48.3806984 1164 1194.58685 1032.54679
4131 48.3899936 1146 1190.69727 1032.51502
4132 48.3992888 1070 1187.24727 1032.48328
4133 48.408584 1111 1184.47191 1032.45156
4134 48.4178792 1087 1182.47367 1032.41986
4135 48.4271744 1150 1181.24747 1032.38818
4136 48.4364696 1143 1180.70055 1032.35652
4137 48.4457648 1126 1180.6661 1032.32488
4138 48.45506 1124 1180.91812 1032.29327
4139 48.4643552 1181 1181.20141 1032.26167
4140 48.4736504 1244 1181.28293 1032.2301
4141 48.4829456 1069 1181.01423 1032.19854
4142 48.4922408 1204 1180.37573 1032.16701
4143 48.501536 1160 1179.47599 1032.13549
4144 48.5108312 1125 1178.5045 1032.104
4145 48.5201264 1177 1177.66617 1032.07252
4146 48.5294216 1107 1177.1363 1032.04107
4147 48.5387168 1160 1177.03975 1032.00963
4148 48.548012 1111 1177.45342 1031.97822
4149 48.5573072 1086 1178.42083 1031.94682
4150 48.5666024 1226 1179.96747 1031.91544
4151 48.5758976 1135 1182.11225 1031.88409
4152 48.5851928 1216 1184.87432 1031.85275
4153 48.594488 1225 1188.27504 1031.82143
4154 48.6037832 1183 1192.33536 1031.79013
4155 48.6130784 1206 1197.06776 1031.75885
4156 48.6223736 1287 1202.46207 1031.72759
4157 48.6316688 1239 1208.46559 1031.69635
4158 48.640964 1308 1214.96147 1031.66513
4159 48.6502592 1246 1221.75544 1031.63392
4160 48.6595544 1322 1228.58962 1031.60274
4161 48.6688496 1286 1235.2245 1031.57157
4162 48.6781448 1310 1241.5832 1031.54042
4163 48.68744 1335 1247.61008 1031.50929
4164 48.6967352 1372 1252.87365 1031.47818
4165 48.7060304 1321 1257.91437 1031.44709
4166 48.7153256 1363 1263.25987 1031.41601
4167 48.7246208 1303 1269.32579 1031.38495
4168 48.733916 1341 1276.44746 1031.35392
4169 48.7432112 1395 1284.87773 1031.32289
4170 48.7525064 1371 1294.79878 1031.29189
4171 48.7618016 1520 1306.34133 1031.2609
4172 48.7710968 1449 1319.60191 1031.22993
4173 48.780392 1401 1334.65866 1031.19898
4174 48.7896872 1456 1351.59387 1031.16805
4175 48.7989824 1481 1370.53326 1031.13713
4176 48.8082776 1512 1391.70162 1031.10623
4177 48.8175728 1454 1415.48609 1031.07535
4178 48.826868 1508 1442.48648 1031.04449
4179 48.8361632 1444 1473.54203 1031.01364
4180 48.8454584 1502 1509.74405 1030.98281
4181 48.8547536 1599 1552.46335 1030.95199
4182 48.8640488 1566 1603.42255 1030.92119
4183 48.873344 1652 1664.83443 1030.89041
4184 48.8826392 1815 1739.6261 1030.85965
4185 48.8919344 1795 1831.77983 1030.8289
4186 48.9012296 1957 1946.84789 1030.79817
4187 48.9105248 2151 2092.74861 1030.76745
4188 48.91982 2358 2280.993 1030.73675
4189 48.9291152 2688 2528.28172 1030.70607
4190 48.9384104 3077 2858.54778 1030.6754
4191 48.9477056 3563 3306.35921 1030.64475
4192 48.9570008 4293 3916.87246 1030.61411
4193 48.966296 5069 4737.25133 1030.58349
4194 48.9755912 6032 5786.20583 1030.55289
4195 48.9848864 7133 6987.10666 1030.5223
4196 48.9941816 7587 8088.03703 1030.49173
4197 49.0034768 8274 8687.87561 1030.46117
4198 49.012772 8115 8490.88348 1030.43062
4199 49.0220672 7565 7599.19049 1030.4001
4200 49.0313624 6900 6435.67188 1030.36958
4201 49.0406576 5803 5379.3832 1030.33909
4202 49.0499528 4956 4585.44842 1030.3086
4203 49.059248 4280 4056.55042 1030.27814
4204 49.0685432 3905 3749.81408 1030.24768
4205 49.0778384 3621 3628.07929 1030.21724
4206 49.0871336 3618 3671.83153 1030.18682
4207 49.0964288 3953 3874.3194 1030.15641
4208 49.105724 4103 4225.48125 1030.12602
4209 49.1150192 4470 4682.172 1030.09563
4210 49.1243144 4872 5132.89688 1030.06527
4211 49.1336096 5018 5399.68346 1030.03492
4212 49.1429048 4844 5329.50166 1030.00458
4213 49.1522 4566 4923.72597 1029.97425
4214 49.1614952 4181 4343.6936 1029.94394
4215 49.1707904 3849 3771.61002 1029.91365
4216 49.1800856 3270 3304.32097 1029.88336
4217 49.1893808 2969 2959.08608 1029.85309
4218 49.198676 2711 2718.92053 1029.82284
4219 49.2079712 2429 2561.9113 1029.7926
4220 49.2172664 2326 2471.54562 1029.76237
4221 49.2265616 2372 2438.52103 1029.73215
4222 49.2358568 2381 2460.38289 1029.70195
4223 49.245152 2527 2541.1932 1029.67176
4224 49.2544472 2775 2691.40348 1029.64158
4225 49.2637424 3050 2926.65716 1029.61142
4226 49.2730376 3463 3262.11675 1029.58127
4227 49.2823328 3794 3696.18685 1029.55113
4228 49.291628 4231 4179.94114 1029.52101
4229 49.3009232 4506 4592.51114 1029.49089
4230 49.3102184 4735 4783.0712 1029.46079
4231 49.3195136 4791 4698.16759 1029.43071
4232 49.3288088 4879 4450.87942 1029.40063
4233 49.338104 4830 4220.1385 1029.37057
4234 49.3473992 4649 4125.54972 1029.34052
4235 49.3566944 4717 4202.15721 1029.31048
4236 49.3659896 4885 4425.61495 1029.28045
4237 49.3752848 5087 4725.24072 1029.25044
4238 49.38458 5311 4991.05646 1029.22044
4239 49.3938752 5335 5113.06197 1029.19044
4240 49.4031704 5247 5052.26113 1029.16046
4241 49.4124656 5053 4868.43622 1029.1305
4242 49.4217608 4656 4655.2581 1029.10054
4243 49.431056 4585 4453.59445 1029.0706
4244 49.4403512 4164 4235.64749 1029.04066
4245 49.4496464 3875 3966.01025 1029.01074
4246 49.4589416 3554 3662.69113 1028.98083
4247 49.4682368 3381 3386.3687 1028.95093
4248 49.477532 3228 3189.18572 1028.92104
4249 49.4868272 3093 3089.54526 1028.89116
4250 49.4961224 3146 3076.47447 1028.8613
4251 49.5054176 3072 3116.74667 1028.83144
4252 49.5147128 3080 3158.1966 1028.80159
4253 49.524008 3144 3142.28476 1028.77176
4254 49.5333032 2983 3032.77952 1028.74193
4255 49.5425984 2744 2838.86622 1028.71212
4256 49.5518936 2578 2604.43299 1028.68232
4257 49.5611888 2382 2375.10769 1028.65252
4258 49.570484 2239 2177.2306 1028.62274
4259 49.5797792 2067 2018.04396 1028.59297
4260 49.5890744 1916 1894.43009 1028.5632
4261 49.5983696 1839 1799.92106 1028.53345
4262 49.6076648 1827 1728.007 1028.50371
4263 49.61696 1718 1673.13143 1028.47397
4264 49.6262552 1694 1630.75111 1028.44425
4265 49.6355504 1641 1597.20625 1028.41453
4266 49.6448456 1602 1569.69876 1028.38483
4267 49.6541408 1628 1546.09166 1028.35513
4268 49.663436 1548 1524.53287 1028.32545
4269 49.6727312 1488 1504.81492 1028.29577
4270 49.6820264 1423 1486.88181 1028.2661
4271 49.6913216 1440 1469.8803 1028.23644
4272 49.7006168 1420 1453.85483 1028.2068
4273 49.709912 1490 1438.73575 1028.17716
4274 49.7192072 1393 1424.34278 1028.14752
4275 49.7285024 1358 1410.63838 1028.1179
4276 49.7377976 1424 1397.76895 1028.08829
4277 49.7470928 1410 1385.93828 1028.05868
4278 49.756388 1407 1375.24895 1028.02908
4279 49.7656832 1346 1365.60926 1027.9995
4280 49.7749784 1341 1356.75464 1027.96992
4281 49.7842736 1365 1348.36302 1027.94034
4282 49.7935688 1298 1340.19228 1027.91078
4283 49.802864 1303 1332.15709 1027.88123
4284 49.8121592 1309 1324.30439 1027.85168
4285 49.8214544 1291 1316.71923 1027.82214
4286 49.8307496 1189 1309.43816 1027.79261
4287 49.8400448 1249 1302.43085 1027.76308
4288 49.84934 1246 1295.65293 1027.73357
4289 49.8586352 1238 1289.12391 1027.70406
4290 49.8679304 1207 1282.97235 1027.67456
4291 49.8772256 1164 1277.41978 1027.64507
4292 49.8865208 1287 1272.72486 1027.61558
4293 49.895816 1252 1269.12527 1027.5861
4294 49.9051112 1225 1266.80304 1027.55663
4295 49.9144064 1212 1265.87453 1027.52717
4296 49.9237016 1277 1266.39091 1027.49771
4297 49.9329968 1251 1268.33353 1027.46826
4298 49.942292 1258 1271.59504 1027.43882
4299 49.9515872 1235 1275.94663 1027.40939
4300 49.9608824 1303 1280.99852 1027.37996
4301 49.9701776 1266 1286.18871 1027.35053
4302 49.9794728 1238 1290.83419 1027.32112
4303 49.988768 1290 1294.26858 1027.29171
4304 49.9980632 1279 1296.06444 1027.26231
4305 50.0073584 1267 1296.16139 1027.23291
4306 50.0166536 1255 1294.85189 1027.20352
4307 50.0259488 1262 1292.66038 1027.17414
4308 50.035244 1293 1290.13765 1027.14476
4309 50.0445392 1247 1287.70915 1027.11539
4310 50.0538344 1318 1285.63538 1027.08602
4311 50.0631296 1248 1284.05659 1027.05666
4312 50.0724248 1269 1283.05507 1027.02731
4313 50.08172 1280 1282.68056 1026.99796
4314 50.0910152 1346 1282.9277 1026.96862
4315 50.1003104 1276 1283.69487 1026.93929
4316 50.1096056 1264 1284.76472 1026.90995
4317 50.1189008 1282 1285.81702 1026.88063
4318 50.128196 1293 1286.45767 1026.85131
4319 50.1374912 1261 1286.47815 1026.82199
4320 50.1467864 1327 1286.3444 1026.79269
4321 50.1560816 1329 1286.39477 1026.76338
4322 50.1653768 1361 1286.59341 1026.73408
4323 50.174672 1342 1287.07823 1026.70479
4324 50.1839672 1273 1288.00051 1026.6755
4325 50.1932624 1312 1289.45874 1026.64621
4326 50.2025576 1324 1291.52171 1026.61693
4327 50.2118528 1304 1294.27426 1026.58766
4328 50.221148 1369 1297.81651 1026.55839
4329 50.2304432 1396 1302.25988 1026.52912
4330 50.2397384 1390 1307.71657 1026.49986
4331 50.2490336 1412 1314.29157 1026.47061
4332 50.2583288 1371 1322.08084 1026.44135
4333 50.267624 1409 1331.17201 1026.4121
4334 50.2769192 1447 1341.6426 1026.38286
4335 50.2862144 1493 1353.55056 1026.35362
4336 50.2955096 1458 1366.91385 1026.32438
4337 50.3048048 1488 1381.6778 1026.29515
4338 50.3141 1467 1397.67476 1026.26592
4339 50.3233952 1510 1414.59075 1026.2367
4340 50.3326904 1531 1431.96633 1026.20748
4341 50.3419856 1615 1449.26401 1026.17826
4342 50.3512808 1560 1466.01382 1026.14905
4343 50.360576 1623 1481.9979 1026.11984
4344 50.3698712 1633 1497.38533 1026.09063
4345 50.3791664 1672 1512.73128 1026.06143
4346 50.3884616 1700 1528.84485 1026.03223
4347 50.3977568 1776 1546.60227 1026.00303
4348 50.407052 1747 1566.80312 1025.97384
4349 50.4163472 1853 1590.11089 1025.94464
4350 50.4256424 1892 1617.06095 1025.91546
4351 50.4349376 1890 1648.09877 1025.88627
4352 50.4442328 1969 1683.62034 1025.85709
4353 50.453528 1934 1724.00589 1025.82791
4354 50.4628232 1974 1769.65454 1025.79873
4355 50.4721184 2123 1821.03684 1025.76956
4356 50.4814136 2152 1878.78206 1025.74039
4357 50.4907088 2216 1943.80194 1025.71122
4358 50.500004 2275 2017.42945 1025.68205
4359 50.5092992 2459 2101.53675 1025.65288
4360 50.5185944 2498 2198.60535 1025.62372
4361 50.5278896 2626 2311.76636 1025.59456
4362 50.5371848 2780 2444.91866 1025.5654
4363 50.54648 2891 2602.89846 1025.53625
4364 50.5557752 3079 2791.76092 1025.50709
4365 50.5650704 3329 3019.23347 1025.47794
4366 50.5743656 3605 3295.40415 1025.44879
4367 50.5836608 4090 3633.77203 1025.41964
4368 50.592956 4280 4052.97332 1025.39049
4369 50.6022512 4952 4579.6598 1025.36134
4370 50.6115464 5806 5253.1567 1025.3322
4371 50.6208416 6883 6132.28377 1025.30306
4372 50.6301368 8328 7303.22275 1025.27391
4373 50.639432 10116 8882.7526 1025.24477
4374 50.6487272 12356 11000.6069 1025.21563
4375 50.6580224 14982 13726.664 1025.1865
4376 50.6673176 17635 16902.9717 1025.15736
4377 50.6766128 20161 19924.093 1025.12822
4378 50.685908 21453 21740.7624 1025.09909
4379 50.6952032 21977 21461.299 1025.06995
4380 50.7044984 20505 19201.7407 1025.04082
4381 50.7137936 18245 16046.596 1025.01168
4382 50.7230888 14950 13077.641 1024.98255
4383 50.732384 12005 10782.9981 1024.95342
4384 50.7416792 9907 9200.15295 1024.92429
4385 50.7509744 8796 8213.12648 1024.89515
4386 50.7602696 7870 7708.49124 1024.86602
4387 50.7695648 7813 7619.15673 1024.83689
4388 50.77886 8070 7922.20364 1024.80776
4389 50.7881552 8751 8614.2008 1024.77863
4390 50.7974504 9647 9658.02321 1024.7495
4391 50.8067456 10732 10894.559 1024.72037
4392 50.8160408 11688 11964.3777 1024.69124
4393 50.825336 11974 12377.0938 1024.6621
4394 50.8346312 11583 11821.5075 1024.63297
4395 50.8439264 10492 10457.5763 1024.60384
4396 50.8532216 9004 8782.17067 1024.57471
4397 50.8625168 7447 7225.75887 1024.54557
4398 50.871812 6016 5967.92686 1024.51644
4399 50.8811072 4936 5011.96447 1024.48731
4400 50.8904024 4135 4298.52804 1024.45817
4401 50.8996976 3527 3764.42285 1024.42904
4402 50.9089928 3151 3359.75911 1024.3999
4403 50.918288 2795 3048.74825 1024.37076
4404 50.9275832 2602 2806.51394 1024.34162
4405 50.9368784 2377 2615.8885 1024.31248
4406 50.9461736 2370 2465.01747 1024.28334
4407 50.9554688 2184 2345.71331 1024.2542
4408 50.964764 2121 2252.34428 1024.22506
4409 50.9740592 2036 2180.94193 1024.19591
4410 50.9833544 2124 2128.3041 1024.16677
4411 50.9926496 2042 2090.8453 1024.13762
4412 51.0019448 2032 2063.32753 1024.10847
4413 51.01124 2076 2038.49853 1024.07932
4414 51.0205352 2065 2009.21035 1024.05017
4415 51.0298304 2041 1972.55148 1024.02101
4416 51.0391256 1948 1931.70871 1023.99186
4417 51.0484208 1859 1892.94871 1023.9627
4418 51.057716 1817 1861.36573 1023.93354
4419 51.0670112 1836 1839.35526 1023.90438
4420 51.0763064 1824 1827.42372 1023.87521
4421 51.0856016 1911 1825.39358 1023.84605
4422 51.0948968 1832 1833.1299 1023.81688
4423 51.104192 1789 1850.82851 1023.78771
4424 51.1134872 1942 1879.03257 1023.75853
4425 51.1227824 1959 1918.46833 1023.72936
4426 51.1320776 2027 1969.68644 1023.70018
4427 51.1413728 2059 2032.80361 1023.671
4428 51.150668 2074 2107.78466 1023.64181
4429 51.1599632 2163 2195.89654 1023.61263
4430 51.1692584 2353 2301.89466 1023.58344
4431 51.1785536 2571 2435.23612 1023.55424
4432 51.1878488 2826 2609.7638 1023.52505
4433 51.197144 3182 2843.6615 1023.49585
4434 51.2064392 3660 3161.2286 1023.46665
4435 51.2157344 4152 3596.31622 1023.43744
4436 51.2250296 4897 4195.57854 1023.40824
4437 51.2343248 5914 5017.09581 1023.37903
4438 51.24362 6864 6113.6421 1023.34981
4439 51.2529152 8273 7481.10288 1023.32059
4440 51.2622104 9311 8960.22392 1023.29137
4441 51.2715056 10060 10155.0756 1023.26215
4442 51.2808008 10520 10559.5517 1023.23292
4443 51.290096 10263 9959.50411 1023.20368
4444 51.2993912 9419 8669.13986 1023.17445
4445 51.3086864 8375 7229.05488 1023.14521
4446 51.3179816 7056 6003.14715 1023.11596
4447 51.3272768 6043 5101.01348 1023.08672
4448 51.336572 5214 4497.85573 1023.05746
4449 51.3458672 4609 4138.75679 1023.02821
4450 51.3551624 4524 3981.5197 1022.99895
4451 51.3644576 4432 4005.34029 1022.96968
4452 51.3737528 4491 4206.09855 1022.94041
4453 51.383048 4889 4582.50236 1022.91114
4454 51.3923432 5380 5108.17721 1022.88186
4455 51.4016384 5778 5687.26357 1022.85258
4456 51.4109336 6061 6128.06592 1022.82329
4457 51.4202288 6121 6209.25083 1022.794
4458 51.429524 5789 5845.44142 1022.7647
4459 51.4388192 5230 5171.60844 1022.7354
4460 51.4481144 4600 4418.52454 1022.70609
4461 51.4574096 4071 3748.71124 1022.67678
4462 51.4667048 3510 3217.08825 1022.64747
4463 51.476 2898 2815.13092 1022.61814
4464 51.4852952 2581 2514.91252 1022.58882
4465 51.4945904 2353 2289.43286 1022.55949
4466 51.5038856 2112 2117.89432 1022.53015
4467 51.5131808 1881 1985.43845 1022.50081
4468 51.522476 1798 1881.70839 1022.47146
4469 51.5317712 1713 1799.48275 1022.44211
4470 51.5410664 1667 1733.67473 1022.41275
4471 51.5503616 1557 1680.64026 1022.38338
4472 51.5596568 1567 1637.69841 1022.35401
4473 51.568952 1617 1602.76454 1022.32464
4474 51.5782472 1515 1574.18893 1022.29525
4475 51.5875424 1400 1550.77869 1022.26587
4476 51.5968376 1549 1531.48916 1022.23647
4477 51.6061328 1484 1515.06692 1022.20707
4478 51.615428 1465 1500.51166 1022.17767
4479 51.6247232 1467 1487.10678 1022.14826
4480 51.6340184 1546 1474.46401 1022.11884
4481 51.6433136 1476 1462.53308 1022.08941
4482 51.6526088 1480 1451.51939 1022.05998
4483 51.661904 1433 1441.74684 1022.03054
4484 51.6711992 1491 1433.53182 1022.0011
4485 51.6804944 1541 1427.10998 1021.97165
4486 51.6897896 1552 1422.6165 1021.94219
4487 51.6990848 1543 1420.09638 1021.91273
4488 51.70838 1464 1419.52432 1021.88326
4489 51.7176752 1529 1420.81845 1021.85378
4490 51.7269704 1486 1423.84803 1021.8243
4491 51.7362656 1587 1428.44354 1021.79481
4492 51.7455608 1624 1434.42024 1021.76531
4493 51.754856 1564 1441.62458 1021.73581
4494 51.7641512 1562 1449.99773 1021.70629
4495 51.7734464 1570 1459.62433 1021.67678
4496 51.7827416 1710 1470.75602 1021.64725
4497 51.7920368 1568 1483.79446 1021.61771
4498 51.801332 1646 1499.24967 1021.58817
4499 51.8106272 1582 1517.69975 1021.55862
4500 51.8199224 1597 1539.75853 1021.52907
4501 51.8292176 1620 1566.10496 1021.4995
4502 51.8385128 1716 1597.52126 1021.46993
4503 51.847808 1683 1634.94664 1021.44035
4504 51.8571032 1782 1679.55789 1021.41077
4505 51.8663984 1753 1732.86231 1021.38117
4506 51.8756936 1841 1796.81883 1021.35157
4507 51.8849888 1983 1874.00553 1021.32196
4508 51.894284 1995 1967.90764 1021.29234
4509 51.9035792 2144 2083.37771 1021.26271
4510 51.9128744 2415 2227.03879 1021.23308
4511 51.9221696 2514 2408.12314 1021.20344
4512 51.9314648 2976 2639.88679 1021.17378
4513 51.94076 3389 2941.56047 1021.14412
4514 51.9500552 4132 3341.19442 1021.11446
4515 51.9593504 4826 3879.28809 1021.08478
4516 51.9686456 5791 4611.72345 1021.05509
4517 51.9779408 7070 5606.61817 1021.0254
4518 51.987236 8499 6921.37352 1020.9957
4519 51.9965312 9955 8535.99742 1020.96599
4520 52.0058264 11209 10232.5378 1020.93627
4521 52.0151216 12159 11512.0913 1020.90654
4522 52.0244168 12334 11791.7276 1020.8768
4523 52.033712 11979 10912.4182 1020.84705
4524 52.0430072 10652 9340.93676 1020.8173
4525 52.0523024 9459 7708.90319 1020.78753
4526 52.0615976 8060 6373.70021 1020.75776
4527 52.0708928 6797 5411.37678 1020.72797
4528 52.080188 5678 4775.47253 1020.69818
4529 52.0894832 5238 4401.85833 1020.66838
4530 52.0987784 4936 4245.31715 1020.63857
4531 52.1080736 4864 4284.97792 1020.60875
4532 52.1173688 5336 4518.79668 1020.57892
4533 52.126664 5649 4949.35499 1020.54908
4534 52.1359592 6167 5553.79425 1020.51923
4535 52.1452544 6882 6234.13023 1020.48937
4536 52.1545496 6897 6778.95819 1020.4595
4537 52.1638448 7149 6924.03652 1020.42962
4538 52.17314 6718 6545.69587 1020.39973
4539 52.1824352 6177 5787.46406 1020.36983
4540 52.1917304 5333 4923.29457 1020.33992
4541 52.2010256 4678 4149.64405 1020.31
4542 52.2103208 3898 3533.54269 1020.28007
4543 52.219616 3320 3066.26417 1020.25013
4544 52.2289112 2886 2715.97263 1020.22018
4545 52.2382064 2572 2451.61989 1020.19022
4546 52.2475016 2232 2249.15614 1020.16025
4547 52.2567968 2085 2091.38162 1020.13027
4548 52.266092 1926 1966.50986 1020.10028
4549 52.2753872 1759 1866.38527 1020.07027
4550 52.2846824 1693 1784.93993 1020.04026
4551 52.2939776 1642 1717.82386 1020.01024
4552 52.3032728 1613 1661.826 1019.9802
4553 52.312568 1573 1614.51819 1019.95015
4554 52.3218632 1566 1574.07223 1019.9201
4555 52.3311584 1461 1539.14319 1019.89003
4556 52.3404536 1363 1508.76023 1019.85995
4557 52.3497488 1467 1482.24601 1019.82986
4558 52.359044 1387 1459.12666 1019.79976
4559 52.3683392 1416 1438.88871 1019.76965
4560 52.3776344 1379 1420.90894 1019.73953
4561 52.3869296 1321 1405.03356 1019.70939
4562 52.3962248 1361 1391.08775 1019.67925
4563 52.40552 1354 1378.92894 1019.64909
4564 52.4148152 1300 1368.47476 1019.61892
4565 52.4241104 1378 1359.68449 1019.58874
4566 52.4334056 1351 1352.53859 1019.55855
4567 52.4427008 1383 1347.02171 1019.52834
4568 52.451996 1283 1343.10758 1019.49813
4569 52.4612912 1374 1340.81173 1019.4679
4570 52.4705864 1352 1340.28662 1019.43766
4571 52.4798816 1437 1341.54837 1019.40741
4572 52.4891768 1410 1344.60502 1019.37714
4573 52.498472 1368 1349.47598 1019.34687
4574 52.5077672 1399 1356.1358 1019.31658
4575 52.5170624 1380 1364.45906 1019.28628
4576 52.5263576 1431 1374.16169 1019.25597
4577 52.5356528 1391 1384.7504 1019.22564
4578 52.544948 1381 1395.51717 1019.19531
4579 52.5542432 1444 1405.61601 1019.16496
4580 52.5635384 1459 1414.22744 1019.1346
4581 52.5728336 1507 1420.76216 1019.10422
4582 52.5821288 1476 1425.01567 1019.07383
4583 52.591424 1455 1427.0274 1019.04344
4584 52.6007192 1493 1426.64454 1019.01302
4585 52.6100144 1534 1423.83217 1018.9826
4586 52.6193096 1536 1419.14003 1018.95216
4587 52.6286048 1491 1413.90506 1018.92171
4588 52.6379 1469 1409.75564 1018.89125
4589 52.6471952 1459 1407.908 1018.86077
4590 52.6564904 1523 1408.90678 1018.83028
4591 52.6657856 1511 1412.76161 1018.79978
4592 52.6750808 1519 1419.18158 1018.76926
4593 52.684376 1538 1427.72345 1018.73873
4594 52.6936712 1578 1437.88657 1018.70819
4595 52.7029664 1551 1449.20173 1018.67763
4596 52.7122616 1610 1461.33374 1018.64706
4597 52.7215568 1640 1474.15293 1018.61648
4598 52.730852 1579 1487.67384 1018.58588
4599 52.7401472 1602 1502.00174 1018.55527
4600 52.7494424 1635 1517.31328 1018.52465
4601 52.7587376 1718 1533.99749 1018.49401
4602 52.7680328 1758 1552.80806 1018.46336
4603 52.777328 1770 1574.75598 1018.43269
4604 52.7866232 1853 1600.78085 1018.40201
4605 52.7959184 1949 1631.48703 1018.37132
4606 52.8052136 1873 1667.05923 1018.34061
4607 52.8145088 1956 1707.25745 1018.30989
4608 52.823804 1963 1751.41012 1018.27916
4609 52.8330992 2104 1798.48104 1018.24841
4610 52.8423944 2000 1847.22069 1018.21764
4611 52.8516896 2183 1896.49582 1018.18687
4612 52.8609848 2156 1945.76652 1018.15607
4613 52.87028 2152 1995.55614 1018.12527
4614 52.8795752 2134 2047.693 1018.09445
4615 52.8888704 2168 2105.24576 1018.06361
4616 52.8981656 2291 2172.23658 1018.03276
4617 52.9074608 2271 2253.34652 1018.0019
4618 52.916756 2462 2353.8178 1017.97102
4619 52.9260512 2649 2479.65661 1017.94012
4620 52.9353464 2792 2638.1483 1017.90921
4621 52.9446416 2987 2838.69265 1017.87829
4622 52.9539368 3328 3094.05704 1017.84735
4623 52.963232 3745 3422.20389 1017.81639
4624 52.9725272 4238 3849.02474 1017.78542
4625 52.9818224 5116 4412.30059 1017.75444
4626 52.9911176 6077 5166.79387 1017.72344
4627 53.0004128 7397 6188.55423 1017.69243
4628 53.009708 8998 7571.24883 1017.6614
4629 53.0190032 10839 9396.0412 1017.63035
4630 53.0282984 12643 11642.611 1017.59929
4631 53.0375936 14721 14026.1834 1017.56821
4632 53.0468888 15824 15877.8406 1017.53712
4633 53.056184 16676 16388.1194 1017.50602
4634 53.0654792 15921 15280.535 1017.47489
4635 53.0747744 14547 13133.0451 1017.44375
4636 53.0840696 12444 10815.794 1017.4126
4637 53.0933648 10509 8869.05473 1017.38143
4638 53.10266 8530 7436.24767 1017.35024
4639 53.1119552 7205 6466.59504 1017.31904
4640 53.1212504 6435 5869.91393 1017.28783
4641 53.1305456 6099 5576.9614 1017.25659
4642 53.1398408 5849 5551.67198 1017.22534
4643 53.149136 6256 5786.70074 1017.19408
4644 53.1584312 6697 6289.34066 1017.16279
4645 53.1677264 7707 7050.38887 1017.1315
4646 53.1770216 8158 7985.71106 1017.10018
4647 53.1863168 8803 8868.25005 1017.06885
4648 53.195612 9095 9342.20015 1017.0375
4649 53.2049072 8795 9124.35835 1017.00614
4650 53.2142024 8176 8257.35633 1016.97476
4651 53.2234976 7323 7074.59126 1016.94336
4652 53.2327928 6148 5914.24579 1016.91195
4653 53.242088 5176 4946.62101 1016.88052
4654 53.2513832 4243 4199.59549 1016.84907
4655 53.2606784 3521 3639.35667 1016.81761
4656 53.2699736 3056 3220.92291 1016.78613
4657 53.2792688 2731 2906.3612 1016.75463
4658 53.288564 2456 2667.83957 1016.72312
4659 53.2978592 2272 2485.98449 1016.69159
4660 53.3071544 2102 2347.66568 1016.66004
4661 53.3164496 1964 2244.49657 1016.62847
4662 53.3257448 1936 2170.22388 1016.59689
4663 53.33504 1826 2116.8621 1016.56529
4664 53.3443352 1782 2074.61565 1016.53367
4665 53.3536304 1712 2033.77855 1016.50204
4666 53.3629256 1788 1990.63121 1016.47039
4667 53.3722208 1718 1949.75691 1016.43872
4668 53.381516 1722 1918.23551 1016.40703
4669 53.3908112 1807 1899.96712 1016.37533
4670 53.4001064 1721 1895.21846 1016.3436
4671 53.4094016 1789 1902.30258 1016.31186
4672 53.4186968 1814 1918.65113 1016.28011
4673 53.427992 1797 1941.03764 1016.24833
4674 53.4372872 1859 1965.56193 1016.21654
4675 53.4465824 1878 1987.86216 1016.18473
4676 53.4558776 1884 2003.66528 1016.1529
4677 53.4651728 1910 2009.52127 1016.12105
4678 53.474468 2078 2003.26314 1016.08919
4679 53.4837632 1942 1983.86915 1016.05731
4680 53.4930584 1870 1951.27781 1016.02541
4681 53.5023536 1872 1907.24586 1015.99349
4682 53.5116488 1922 1856.49284 1015.96155
4683 53.520944 1913 1805.55415 1015.92959
4684 53.5302392 1804 1759.8808 1015.89762
4685 53.5395344 1827 1722.31175 1015.86563
4686 53.5488296 1821 1693.45763 1015.83362
4687 53.5581248 1714 1672.58353 1015.80159
4688 53.56742 1790 1658.17163 1015.76954
4689 53.5767152 1716 1648.16153 1015.73747
4690 53.5860104 1760 1640.09196 1015.70539
4691 53.5953056 1839 1631.3271 1015.67328
4692 53.6046008 1769 1619.44003 1015.64116
4693 53.613896 1778 1602.69031 1015.60902
4694 53.6231912 1733 1580.40243 1015.57686
4695 53.6324864 1713 1553.07336 1015.54468
4696 53.6417816 1716 1522.11506 1015.51248
4697 53.6510768 1678 1489.36708 1015.48026
4698 53.660372 1625 1456.5754 1015.44803
4699 53.6696672 1540 1425.09643 1015.41577
4700 53.6789624 1553 1395.84597 1015.3835
4701 53.6882576 1554 1369.31153 1015.3512
4702 53.6975528 1423 1345.63989 1015.31889
4703 53.706848 1471 1324.76774 1015.28656
4704 53.7161432 1415 1306.52023 1015.2542
4705 53.7254384 1372 1290.67745 1015.22183
4706 53.7347336 1345 1277.01495 1015.18944
4707 53.7440288 1324 1265.32818 1015.15703
4708 53.753324 1309 1255.44515 1015.1246
4709 53.7626192 1322 1247.23134 1015.09215
4710 53.7719144 1294 1240.5927 1015.05968
4711 53.7812096 1299 1235.47774 1015.02719
4712 53.7905048 1349 1231.88032 1014.99468
4713 53.7998 1355 1229.84532 1014.96215
4714 53.8090952 1333 1229.48001 1014.9296
4715 53.8183904 1258 1230.97617 1014.89703
4716 53.8276856 1346 1234.65056 1014.86445
4717 53.8369808 1305 1241.01382 1014.83184
4718 53.846276 1208 1250.87505 1014.79921
4719 53.8555712 1313 1265.4779 1014.76656
4720 53.8648664 1360 1286.61991 1014.73389
4721 53.8741616 1341 1316.5991 1014.7012
4722 53.8834568 1387 1357.6126 1014.66849
4723 53.892752 1453 1409.84536 1014.63576
4724 53.9020472 1585 1467.76912 1014.603
4725 53.9113424 1609 1516.72702 1014.57023
4726 53.9206376 1523 1536.81437 1014.53744
4727 53.9299328 1462 1517.60515 1014.50463
4728 53.939228 1494 1468.21917 1014.47179
4729 53.9485232 1386 1409.2913 1014.43894
4730 53.9578184 1307 1357.01543 1014.40606
4731 53.9671136 1349 1317.48248 1014.37317
4732 53.9764088 1303 1290.33825 1014.34025
4733 53.985704 1315 1273.25104 1014.30731
4734 53.9949992 1292 1264.63358 1014.27436
4735 54.0042944 1254 1264.09485 1014.24138
4736 54.0135896 1186 1270.85383 1014.20838
4737 54.0228848 1272 1285.00359 1014.17535
4738 54.03218 1319 1306.80844 1014.14231
4739 54.0414752 1327 1335.46924 1014.10925
4740 54.0507704 1287 1367.45642 1014.07616
4741 54.0600656 1303 1395.59134 1014.04305
4742 54.0693608 1438 1411.58871 1014.00993
4743 54.078656 1359 1412.21498 1013.97678
4744 54.0879512 1367 1402.72946 1013.94361
4745 54.0972464 1396 1392.77214 1013.91041
4746 54.1065416 1335 1390.15519 1013.8772
4747 54.1158368 1299 1398.78769 1013.84396
4748 54.125132 1399 1419.62764 1013.81071
4749 54.1344272 1353 1451.2087 1013.77743
4750 54.1437224 1441 1488.63399 1013.74413
4751 54.1530176 1471 1522.39566 1013.71081
4752 54.1623128 1406 1539.98401 1013.67746
4753 54.171608 1420 1532.08886 1013.64409
4754 54.1809032 1401 1499.3841 1013.61071
4755 54.1901984 1373 1452.23823 1013.5773
4756 54.1994936 1284 1403.095 1013.54386
4757 54.2087888 1313 1360.31876 1013.51041
4758 54.218084 1318 1327.03103 1013.47693
4759 54.2273792 1219 1303.21353 1013.44343
4760 54.2366744 1169 1287.74361 1013.40991
4761 54.2459696 1148 1279.47418 1013.37637
4762 54.2552648 1214 1277.61615 1013.3428
4763 54.26456 1174 1281.72068 1013.30922
4764 54.2738552 1252 1291.36124 1013.27561
4765 54.2831504 1198 1305.49255 1013.24197
4766 54.2924456 1253 1321.5999 1013.20832
4767 54.3017408 1223 1335.21105 1013.17464
4768 54.311036 1220 1340.81862 1013.14094
4769 54.3203312 1227 1334.6181 1013.10722
4770 54.3296264 1291 1317.16083 1013.07347
4771 54.3389216 1280 1293.03185 1013.0397
4772 54.3482168 1227 1267.74445 1013.00591
4773 54.357512 1284 1245.0713 1012.97209
4774 54.3668072 1249 1226.55132 1012.93826
4775 54.3761024 1242 1212.27564 1012.9044
4776 54.3853976 1181 1201.72996 1012.87051
4777 54.3946928 1245 1194.28008 1012.8366
4778 54.403988 1176 1189.37015 1012.80267
4779 54.4132832 1213 1186.57034 1012.76872
4780 54.4225784 1183 1185.55211 1012.73475
4781 54.4318736 1225 1186.08207 1012.70075
4782 54.4411688 1237 1188.02418 1012.66672
4783 54.450464 1224 1191.28355 1012.63268
4784 54.4597592 1244 1195.78764 1012.59861
4785 54.4690544 1284 1201.46374 1012.56451
4786 54.4783496 1264 1208.21098 1012.5304
4787 54.4876448 1190 1215.87104 1012.49626
4788 54.49694 1320 1224.20243 1012.46209
4789 54.5062352 1236 1232.87785 1012.42791
4790 54.5155304 1244 1241.5204 1012.39369
4791 54.5248256 1319 1249.78581 1012.35946
4792 54.5341208 1269 1257.47373 1012.3252
4793 54.543416 1316 1264.62157 1012.29092
4794 54.5527112 1361 1271.52997 1012.25661
4795 54.5620064 1362 1278.70455 1012.22228
4796 54.5713016 1303 1286.74636 1012.18793
4797 54.5805968 1340 1296.23355 1012.15355
4798 54.589892 1420 1307.62199 1012.11915
4799 54.5991872 1394 1321.39708 1012.08472
4800 54.6084824 1335 1338.44521 1012.05027
4801 54.6177776 1399 1359.20386 1012.01579
4802 54.6270728 1395 1384.08444 1011.98129
4803 54.636368 1402 1413.70611 1011.94677
4804 54.6456632 1429 1448.87428 1011.91222
4805 54.6549584 1430 1490.63864 1011.87765
4806 54.6642536 1488 1540.4204 1011.84305
4807 54.6735488 1547 1600.19225 1011.80843
4808 54.682844 1612 1672.68874 1011.77379
4809 54.6921392 1818 1761.98466 1011.73912
4810 54.7014344 1880 1874.59951 1011.70442
4811 54.7107296 2102 2018.88208 1011.6697
4812 54.7200248 2405 2207.03422 1011.63496
4813 54.72932 2778 2456.70745 1011.60019
4814 54.7386152 3202 2792.71489 1011.56539
4815 54.7479104 3783 3247.64678 1011.53057
4816 54.7572056 4539 3857.14353 1011.49573
4817 54.7665008 5405 4640.76569 1011.46086
4818 54.775796 6371 5557.40259 1011.42597
4819 54.7850912 7175 6444.42187 1011.39105
4820 54.7943864 7694 7012.31395 1011.3561
4821 54.8036816 8104 6998.34486 1011.32113
4822 54.8129768 7522 6404.97006 1011.28614
4823 54.822272 6416 5516.43464 1011.25112
4824 54.8315672 5521 4643.69653 1011.21607
4825 54.8408624 4636 3943.40728 1011.181
4826 54.8501576 3792 3439.7277 1011.14591
4827 54.8594528 3356 3104.12932 1011.11079
4828 54.868748 3170 2902.53555 1011.07564
4829 54.8780432 2929 2810.80083 1011.04047
4830 54.8873384 2940 2816.79733 1011.00527
4831 54.8966336 3109 2918.38118 1010.97005
4832 54.9059288 3472 3118.77227 1010.9348
4833 54.915224 3816 3416.58653 1010.89952
4834 54.9245192 4117 3786.66758 1010.86422
4835 54.9338144 4504 4155.5097 1010.82889
4836 54.9431096 4653 4397.51527 1010.79354
4837 54.9524048 4632 4391.04874 1010.75816
4838 54.9617 4492 4114.51704 1010.72276
4839 54.9709952 4019 3671.6958 1010.68733
4840 54.9802904 3434 3202.19221 1010.65187
4841 54.9895856 2930 2792.8325 1010.61639
4842 54.9988808 2454 2468.21741 1010.58088
4843 55.008176 2216 2220.39261 1010.54535
4844 55.0174712 1891 2032.62651 1010.50979
4845 55.0267664 1819 1889.40499 1010.4742
4846 55.0360616 1618 1778.81676 1010.43859
4847 55.0453568 1527 1692.2584 1010.40295
4848 55.054652 1537 1623.53579 1010.36728
4849 55.0639472 1370 1568.08666 1010.33159
4850 55.0732424 1419 1522.44647 1010.29587
4851 55.0825376 1307 1483.94266 1010.26013
4852 55.0918328 1340 1450.56559 1010.22436
4853 55.101128 1314 1420.91094 1010.18856
4854 55.1104232 1246 1394.11322 1010.15273
4855 55.1197184 1303 1369.72546 1010.11688
4856 55.1290136 1221 1347.55785 1010.081
4857 55.1383088 1203 1327.52505 1010.0451
4858 55.147604 1231 1309.54737 1010.00916
4859 55.1568992 1187 1293.51975 1009.97321
4860 55.1661944 1151 1279.32916 1009.93722
4861 55.1754896 1125 1266.88639 1009.90121
4862 55.1847848 1080 1256.14785 1009.86517
4863 55.19408 1182 1247.10749 1009.8291
4864 55.2033752 1121 1239.76779 1009.79301
4865 55.2126704 1082 1234.10188 1009.75689
4866 55.2219656 1108 1230.01526 1009.72074
4867 55.2312608 1106 1227.3118 1009.68456
4868 55.240556 1107 1225.66655 1009.64836
4869 55.2498512 1139 1224.60798 1009.61213
4870 55.2591464 1165 1223.54457 1009.57587
4871 55.2684416 1139 1221.84153 1009.53959
4872 55.2777368 1116 1218.95003 1009.50327
4873 55.287032 1120 1214.55202 1009.46693
4874 55.2963272 1118 1208.65447 1009.43057
4875 55.3056224 1084 1201.58041 1009.39417
4876 55.3149176 1082 1193.8596 1009.35775
4877 55.3242128 1113 1186.076 1009.3213
4878 55.333508 1220 1178.74205 1009.28482
4879 55.3428032 1100 1172.22186 1009.24832
4880 55.3520984 1104 1166.6903 1009.21178
4881 55.3613936 1149 1162.09388 1009.17522
4882 55.3706888 1085 1158.40605 1009.13863
4883 55.379984 1076 1156.08284 1009.10202
4884 55.3892792 1119 1154.64247 1009.06537
4885 55.3985744 1036 1153.63507 1009.0287
4886 55.4078696 1087 1152.64114 1008.992
4887 55.4171648 1086 1151.22902 1008.95527
4888 55.42646 1086 1149.02561 1008.91851
4889 55.4357552 1066 1145.80193 1008.88173
4890 55.4450504 1035 1141.52018 1008.84491
4891 55.4543456 1016 1136.35292 1008.80807
4892 55.4636408 1047 1130.62005 1008.7712
4893 55.472936 1029 1124.7066 1008.7343
4894 55.4822312 1022 1118.93666 1008.69738
4895 55.4915264 1044 1113.42961 1008.66042
4896 55.5008216 1086 1108.40263 1008.62344
4897 55.5101168 1033 1103.95598 1008.58642
4898 55.519412 1022 1100.11183 1008.54938
4899 55.5287072 1036 1096.85391 1008.51231
4900 55.5380024 981 1094.14299 1008.47522
4901 55.5472976 1043 1091.92215 1008.43809
4902 55.5565928 1008 1090.10632 1008.40093
4903 55.565888 996 1088.64583 1008.36375
4904 55.5751832 1040 1087.51684 1008.32654
4905 55.5844784 1105 1086.73502 1008.2893
4906 55.5937736 989 1086.36829 1008.25202
4907 55.6030688 1056 1086.54366 1008.21473
4908 55.612364 973 1087.44543 1008.1774
4909 55.6216592 1069 1089.31228 1008.14004
4910 55.6309544 1019 1092.43343 1008.10265
4911 55.6402496 1029 1097.12339 1008.06524
4912 55.6495448 1028 1103.63274 1008.02779
4913 55.65884 1046 1111.93081 1007.99032
4914 55.6681352 1077 1121.36584 1007.95281
4915 55.6774304 1037 1130.25456 1007.91528
4916 55.6867256 1020 1135.97752 1007.87772
4917 55.6960208 1044 1136.1281 1007.84013
4918 55.705316 1067 1130.2364 1007.80251
4919 55.7146112 985 1120.23591 1007.76486
4920 55.7239064 1045 1108.98527 1007.72718
4921 55.7332016 1064 1098.56493 1007.68947
4922 55.7424968 1060 1089.7314 1007.65173
4923 55.751792 1011 1082.61338 1007.61396
4924 55.7610872 1010 1077.81274 1007.57616
4925 55.7703824 1047 1074.8692 1007.53834
4926 55.7796776 953 1073.41744 1007.50048
4927 55.7889728 966 1073.32233 1007.46259
4928 55.798268 966 1074.52849 1007.42468
4929 55.8075632 1010 1076.93885 1007.38673
4930 55.8168584 1021 1080.26868 1007.34875
4931 55.8261536 1022 1083.86831 1007.31075
4932 55.8354488 1019 1086.65884 1007.27271
4933 55.844744 972 1087.42112 1007.23464
4934 55.8540392 994 1085.4689 1007.19655
4935 55.8633344 1009 1081.15267 1007.15842
4936 55.8726296 1044 1075.60223 1007.12026
4937 55.8819248 967 1069.98119 1007.08208
4938 55.89122 943 1065.00456 1007.04386
4939 55.9005152 1000 1060.93057 1007.00561
4940 55.9098104 1006 1057.7523 1006.96734
4941 55.9191056 997 1055.36292 1006.92903
4942 55.9284008 956 1053.64374 1006.89069
4943 55.937696 946 1052.49935 1006.85232
4944 55.9469912 1015 1051.86787 1006.81392
4945 55.9562864 1044 1051.72259 1006.77549
4946 55.9655816 1020 1052.07282 1006.73703
4947 55.9748768 1008 1052.9691 1006.69854
4948 55.984172 987 1054.51455 1006.66002
4949 55.9934672 993 1056.87397 1006.62147
4950 56.0027624 975 1060.30064 1006.58289
4951 56.0120576 964 1065.16471 1006.54427
4952 56.0213528 961 1071.96295 1006.50563
4953 56.030648 1039 1081.24259 1006.46695
4954 56.0399432 1045 1093.30631 1006.42825
4955 56.0492384 990 1107.5496 1006.38951
4956 56.0585336 1075 1121.51536 1006.35075
4957 56.0678288 1005 1130.74875 1006.31195
4958 56.077124 1057 1131.03269 1006.27312
4959 56.0864192 1005 1122.17288 1006.23426
4960 56.0957144 1088 1108.47917 1006.19537
4961 56.1050096 1015 1094.87158 1006.15644
4962 56.1143048 1076 1083.92828 1006.11749
4963 56.1236 987 1076.11012 1006.0785
4964 56.1328952 1010 1070.99014 1006.03949
4965 56.1421904 984 1068.01406 1006.00044
4966 56.1514856 1035 1066.7648 1005.96136
4967 56.1607808 999 1067.01517 1005.92225
4968 56.170076 1004 1068.70401 1005.88311
4969 56.1793712 1001 1071.8462 1005.84394
4970 56.1886664 978 1076.4878 1005.80473
4971 56.1979616 995 1082.52341 1005.7655
4972 56.2072568 1007 1089.2523 1005.72623
4973 56.216552 1050 1095.08677 1005.68693
4974 56.2258472 1032 1097.916 1005.6476
4975 56.2351424 1112 1096.43966 1005.60824
4976 56.2444376 1023 1091.33379 1005.56884
4977 56.2537328 1026 1084.64433 1005.52942
4978 56.263028 1029 1078.16324 1005.48996
4979 56.2723232 1060 1072.7008 1005.45047
4980 56.2816184 981 1068.36634 1005.41095
4981 56.2909136 989 1065.00888 1005.37139
4982 56.3002088 1017 1062.44767 1005.33181
4983 56.309504 1008 1060.53655 1005.29219
4984 56.3187992 1019 1059.16366 1005.25254
4985 56.3280944 1005 1058.23821 1005.21286
4986 56.3373896 1048 1057.67932 1005.17315
4987 56.3466848 1039 1057.407 1005.1334
4988 56.35598 999 1057.3339 1005.09362
4989 56.3652752 982 1057.36753 1005.05381
4990 56.3745704 1041 1057.41087 1005.01397
4991 56.3838656 984 1057.37334 1004.9741
4992 56.3931608 1014 1057.1852 1004.93419
4993 56.402456 997 1056.80754 1004.89425
4994 56.4117512 1028 1056.22997 1004.85428
4995 56.4210464 1046 1055.42819 1004.81428
4996 56.4303416 1020 1054.26321 1004.77424
4997 56.4396368 979 1052.78164 1004.73417
4998 56.448932 1012 1051.83464 1004.69407
4999 56.4582272 953 1051.2466 1004.65394
5000 56.4675224 1064 1050.87311 1004.61377
5001 56.4768176 1065 1050.7095 1004.57357
5002 56.4861128 1016 1050.7597 1004.53334
5003 56.495408 1046 1051.00922 1004.49308
5004 56.5047032 1067 1051.42426 1004.45278
5005 56.5139984 1043 1051.95338 1004.41245
5006 56.5232936 1045 1052.53223 1004.37209
5007 56.5325888 1083 1053.09302 1004.33169
5008 56.541884 1064 1053.57848 1004.29126
5009 56.5511792 1058 1053.95671 1004.2508
5010 56.5604744 1038 1054.23081 1004.2103
5011 56.5697696 1098 1054.43859 1004.16978
5012 56.5790648 1091 1054.64232 1004.12922
5013 56.58836 1058 1054.91343 1004.08862
5014 56.5976552 1050 1055.31867 1004.04799
5015 56.6069504 1011 1055.9113 1004.00733
5016 56.6162456 1037 1056.72745 1003.96664
5017 56.6255408 1080 1057.78496 1003.92591
5018 56.634836 1042 1059.0819 1003.88515
5019 56.6441312 991 1060.60143 1003.84436
5020 56.6534264 1083 1062.32707 1003.80353
5021 56.6627216 1026 1064.21675 1003.76267
5022 56.6720168 1089 1066.21328 1003.72178
5023 56.681312 1084 1068.27008 1003.68085
5024 56.6906072 1048 1070.36469 1003.63989
5025 56.6999024 1072 1072.5134 1003.5989
5026 56.7091976 1048 1074.76799 1003.55787
5027 56.7184928 1057 1077.21572 1003.51681
5028 56.727788 1105 1079.97279 1003.47572
5029 56.7370832 1047 1083.17016 1003.43459
5030 56.7463784 1076 1086.95085 1003.39343
5031 56.7556736 1076 1091.47835 1003.35223
5032 56.7649688 1116 1096.94542 1003.311
5033 56.774264 1141 1103.58598 1003.26974
5034 56.7835592 1086 1111.70262 1003.22844
5035 56.7928544 1095 1121.70332 1003.18711
5036 56.8021496 1095 1134.14823 1003.14574
5037 56.8114448 1128 1149.82148 1003.10434
5038 56.82074 1150 1169.83602 1003.06291
5039 56.8300352 1188 1195.77196 1003.02144
5040 56.8393304 1194 1229.82271 1002.97994
5041 56.8486256 1305 1274.78671 1002.93841
5042 56.8579208 1343 1333.48912 1002.89684
5043 56.867216 1464 1406.80335 1002.85523
5044 56.8765112 1513 1489.50226 1002.81359
5045 56.8858064 1641 1565.62317 1002.77192
5046 56.8951016 1634 1610.16586 1002.73022
5047 56.9043968 1619 1604.07646 1002.68847
5048 56.913692 1558 1551.61302 1002.6467
5049 56.9229872 1545 1477.37735 1002.60489
5050 56.9322824 1508 1405.78725 1002.56305
5051 56.9415776 1462 1348.77121 1002.52117
5052 56.9508728 1341 1308.1592 1002.47925
5053 56.960168 1267 1281.77942 1002.43731
5054 56.9694632 1295 1267.01271 1002.39532
5055 56.9787584 1264 1261.98559 1002.35331
5056 56.9880536 1255 1265.76074 1002.31126
5057 56.9973488 1265 1278.23807 1002.26917
5058 57.006644 1343 1299.92312 1002.22705
5059 57.0159392 1372 1331.42304 1002.18489
5060 57.0252344 1377 1372.3306 1002.1427
5061 57.0345296 1429 1419.36637 1002.10048
5062 57.0438248 1477 1464.85527 1002.05822
5063 57.05312 1439 1498.49098 1002.01592
5064 57.0624152 1541 1514.05561 1001.97359
5065 57.0717104 1542 1515.73788 1001.93123
5066 57.0810056 1580 1516.08644 1001.88883
5067 57.0903008 1547 1528.11968 1001.84639
5068 57.099596 1541 1561.01388 1001.80392
5069 57.1088912 1757 1621.39348 1001.76142
5070 57.1181864 1858 1716.19146 1001.71888
5071 57.1274816 1985 1853.70327 1001.6763
5072 57.1367768 2123 2041.90434 1001.63369
5073 57.146072 2379 2281.07616 1001.59104
5074 57.1553672 2629 2549.41267 1001.54836
5075 57.1646624 2929 2789.44706 1001.50565
5076 57.1739576 2950 2920.25816 1001.4629
5077 57.1832528 2955 2889.53521 1001.42011
5078 57.192548 2924 2717.99599 1001.37729
5079 57.2018432 2707 2478.02697 1001.33443
5080 57.2111384 2401 2238.61845 1001.29153
5081 57.2204336 2226 2037.19881 1001.24861
5082 57.2297288 1888 1884.36782 1001.20564
5083 57.239024 1804 1777.39485 1001.16264
5084 57.2483192 1681 1709.82536 1001.1196
5085 57.2576144 1674 1675.8517 1001.07653
5086 57.2669096 1612 1671.85655 1001.03343
5087 57.2762048 1620 1696.57126 1000.99028
5088 57.2855 1788 1750.39243 1000.94711
5089 57.2947952 1807 1833.50349 1000.90389
5090 57.3040904 1876 1941.87538 1000.86064
5091 57.3133856 2030 2061.10688 1000.81735
5092 57.3226808 2123 2162.3722 1000.77403
5093 57.331976 2255 2209.93415 1000.73068
5094 57.3412712 2120 2182.44078 1000.68728
5095 57.3505664 2101 2088.61441 1000.64385
5096 57.3598616 1965 1958.59518 1000.60039
5097 57.3691568 1781 1822.81265 1000.55688
5098 57.378452 1688 1699.87468 1000.51335
5099 57.3877472 1592 1596.79293 1000.46977
5100 57.3970424 1431 1513.76988 1000.42616
5101 57.4063376 1410 1448.22038 1000.38252
5102 57.4156328 1335 1396.95619 1000.33883
5103 57.424928 1232 1357.06426 1000.29512
5104 57.4342232 1168 1326.12318 1000.25136
5105 57.4435184 1202 1302.15619 1000.20757
5106 57.4528136 1185 1283.50669 1000.16374
5107 57.4621088 1212 1268.72164 1000.11988
5108 57.471404 1149 1256.49059 1000.07598
5109 57.4806992 1058 1245.63654 1000.03204
5110 57.4899944 1122 1235.14692 999.988066
5111 57.4992896 1122 1224.28879 999.944056
5112 57.5085848 1123 1212.68589 999.90001
5113 57.51788 1098 1200.31306 999.855927
5114 57.5271752 1045 1187.39033 999.811807
5115 57.5364704 1145 1174.2518 999.767651
5116 57.5457656 1081 1161.39128 999.723458
5117 57.5550608 1073 1149.37191 999.679228
5118 57.564356 1061 1138.2616 999.634962
5119 57.5736512 1036 1128.11747 999.590659
5120 57.5829464 1017 1118.95577 999.546319
5121 57.5922416 972 1110.74035 999.501942
5122 57.6015368 993 1103.40409 999.457528
5123 57.610832 953 1096.8653 999.413078
5124 57.6201272 1000 1091.03901 999.36859
5125 57.6294224 1050 1085.84352 999.324066
5126 57.6387176 918 1081.2037 999.279504
5127 57.6480128 927 1077.05236 999.234906
5128 57.657308 1040 1073.33064 999.19027
5129 57.6666032 966 1069.98767 999.145597
5130 57.6758984 989 1066.98063 999.100888
5131 57.6851936 959 1064.28587 999.056141
5132 57.6944888 974 1061.92614 999.011356
5133 57.703784 941 1059.9192 998.966535
5134 57.7130792 940 1058.04095 998.921676
5135 57.7223744 950 1056.23895 998.87678
5136 57.7316696 923 1054.58217 998.831847
5137 57.7409648 985 1053.07578 998.786877
5138 57.75026 981 1051.70663 998.741869
5139 57.7595552 939 1050.46277 998.696823
5140 57.7688504 917 1049.33292 998.65174
5141 57.7781456 938 1048.30268 998.60662
5142 57.7874408 969 1047.36605 998.561462
5143 57.796736 992 1046.53053 998.516267
5144 57.8060312 999 1045.78652 998.471034
5145 57.8153264 981 1045.12462 998.425764
5146 57.8246216 969 1044.53856 998.380455
5147 57.8339168 1010 1044.02501 998.33511
5148 57.843212 1039 1043.58064 998.289726
5149 57.8525072 1001 1043.20225 998.244305
5150 57.8618024 1129 1042.88742 998.198846
5151 57.8710976 1030 1042.63439 998.153349
5152 57.8803928 1165 1042.44192 998.107814
5153 57.889688 1066 1042.30853 998.062242
5154 57.8989832 1108 1042.23277 998.016631
5155 57.9082784 1019 1042.21535 997.970983
5156 57.9175736 1041 1042.25715 997.925297
5157 57.9268688 1053 1042.35651 997.879573
5158 57.936164 1113 1042.51304 997.833811
5159 57.9454592 1062 1042.72902 997.78801
5160 57.9547544 1005 1043.00626 997.742172
5161 57.9640496 1055 1043.34667 997.696296
5162 57.9733448 1000 1043.75259 997.650381
5163 57.98264 990 1044.22686 997.604428
5164 57.9919352 1050 1044.77283 997.558438
5165 58.0012304 1047 1045.39452 997.512408
5166 58.0105256 1021 1046.09653 997.466341
5167 58.0198208 988 1046.88423 997.420235
5168 58.029116 1025 1047.76393 997.374092
5169 58.0384112 973 1048.74288 997.327909
5170 58.0477064 1035 1049.82945 997.281689
5171 58.0570016 1031 1051.03334 997.235429
5172 58.0662968 1017 1052.36576 997.189132
5173 58.075592 1078 1053.83967 997.142796
5174 58.0848872 945 1055.47012 997.096422
5175 58.0941824 1060 1057.27461 997.050009
5176 58.1034776 911 1059.27346 997.003557
5177 58.1127728 942 1061.49042 996.957067
5178 58.122068 1026 1063.9532 996.910538
5179 58.1313632 1008 1066.69414 996.863971
5180 58.1406584 1021 1069.75114 996.817365
5181 58.1499536 950 1073.16901 996.77072
5182 58.1592488 1013 1077.00147 996.724036
5183 58.168544 960 1081.30946 996.677314
5184 58.1778392 1011 1086.15111 996.630553
5185 58.1871344 1016 1091.6071 996.583753
5186 58.1964296 1052 1097.7754 996.536914
5187 58.2057248 1034 1104.7465 996.490037
5188 58.21502 1022 1112.59784 996.44312
5189 58.2243152 1001 1121.37883 996.396165
5190 58.2336104 1082 1131.05869 996.34917
5191 58.2429056 1069 1141.75195 996.302137
5192 58.2522008 1089 1153.62538 996.255064
5193 58.261496 1110 1166.28766 996.207952
5194 58.2707912 1128 1179.18917 996.160802
5195 58.2800864 1095 1191.7564 996.113612
5196 58.2893816 1165 1203.22321 996.066383
5197 58.2986768 1083 1212.74768 996.019115
5198 58.307972 1153 1219.61306 995.971808
5199 58.3172672 1208 1223.43304 995.924461
5200 58.3265624 1157 1224.28699 995.877075
5201 58.3358576 1216 1222.71682 995.82965
5202 58.3451528 1221 1219.58628 995.782186
5203 58.354448 1187 1215.87363 995.734682
5204 58.3637432 1201 1212.49073 995.687139
5205 58.3730384 1200 1210.18707 995.639556
5206 58.3823336 1151 1209.50752 995.591934
5207 58.3916288 1170 1210.75476 995.544272
5208 58.400924 1217 1213.99086 995.496571
5209 58.4102192 1107 1219.0167 995.448831
5210 58.4195144 1141 1225.44489 995.401051
5211 58.4288096 1200 1232.93731 995.353231
5212 58.4381048 1111 1241.41641 995.305372
5213 58.4474 1174 1250.99037 995.257473
5214 58.4566952 1140 1261.74369 995.209534
5215 58.4659904 1188 1273.7113 995.161556
5216 58.4752856 1267 1287.04897 995.113538
5217 58.4845808 1174 1302.23155 995.06548
5218 58.493876 1200 1320.18297 995.017382
5219 58.5031712 1274 1342.32975 994.969245
5220 58.5124664 1260 1370.57575 994.921067
5221 58.5217616 1360 1407.12575 994.87285
5222 58.5310568 1370 1453.94234 994.824593
5223 58.540352 1445 1511.42247 994.776296
5224 58.5496472 1461 1576.30458 994.727959
5225 58.5589424 1563 1640.71413 994.679582
5226 58.5682376 1620 1696.41049 994.631165
5227 58.5775328 1671 1743.8821 994.582708
5228 58.586828 1795 1795.61773 994.534211
5229 58.5961232 1882 1868.24964 994.485674
5230 58.6054184 2046 1974.87822 994.437097
5231 58.6147136 2163 2123.97239 994.38848
5232 58.6240088 2420 2319.66481 994.339822
5233 58.633304 2528 2558.43595 994.291124
5234 58.6425992 2813 2821.4145 994.242386
5235 58.6518944 3054 3066.74651 994.193608
5236 58.6611896 3247 3233.64549 994.144789
5237 58.6704848 3070 3268.95972 994.09593
5238 58.67978 3004 3163.59736 994.047031
5239 58.6890752 2768 2961.22605 993.998091
5240 58.6983704 2577 2726.59374 993.949111
5241 58.7076656 2299 2508.59618 993.90009
5242 58.7169608 2236 2327.9754 993.851029
5243 58.726256 1983 2185.25609 993.801928
5244 58.7355512 1854 2074.1665 993.752786
5245 58.7448464 1849 1991.07036 993.703603
5246 58.7541416 1641 1936.48557 993.65438
5247 58.7634368 1752 1912.16123 993.605117
5248 58.772732 1737 1919.1077 993.555812
5249 58.7820272 1878 1956.9146 993.506467
5250 58.7913224 1899 2023.14285 993.457082
5251 58.8006176 1994 2110.56524 993.407655
5252 58.8099128 2068 2203.45426 993.358188
5253 58.819208 2077 2276.73568 993.30868
5254 58.8285032 2206 2302.74378 993.259132
5255 58.8377984 2172 2265.60007 993.209542
5256 58.8470936 1974 2172.0479 993.159912
5257 58.8563888 1832 2046.61553 993.110241
5258 58.865684 1756 1916.00981 993.060529
5259 58.8749792 1587 1797.90363 993.010775
5260 58.8842744 1524 1699.62022 992.960982
5261 58.8935696 1466 1621.90715 992.911147
5262 58.9028648 1412 1562.74666 992.861271
5263 58.91216 1304 1519.57057 992.811354
5264 58.9214552 1334 1490.019 992.761396
5265 58.9307504 1338 1471.60542 992.711396
5266 58.9400456 1329 1460.56562 992.661356
5267 58.9493408 1334 1450.9004 992.611275
5268 58.958636 1332 1435.83254 992.561152
5269 58.9679312 1382 1412.26043 992.510988
5270 58.9772264 1336 1383.31854 992.460784
5271 58.9865216 1287 1355.05894 992.410537
5272 58.9958168 1388 1331.81188 992.36025
5273 59.005112 1307 1314.95986 992.309921
5274 59.0144072 1299 1304.06166 992.259551
5275 59.0237024 1286 1298.01807 992.209139
5276 59.0329976 1364 1295.61543 992.158687
5277 59.0422928 1281 1295.68669 992.108192
5278 59.051588 1332 1297.1691 992.057657
5279 59.0608832 1284 1299.18691 992.007079
5280 59.0701784 1291 1301.16938 991.956461
5281 59.0794736 1286 1302.92229 991.905801
5282 59.0887688 1248 1304.49669 991.855099
5283 59.098064 1264 1305.78045 991.804356
5284 59.1073592 1185 1305.90871 991.753571
5285 59.1166544 1231 1303.13631 991.702745
5286 59.1259496 1266 1295.94443 991.651876
5287 59.1352448 1251 1284.74284 991.600967
5288 59.14454 1237 1272.01085 991.550015
5289 59.1538352 1189 1260.56746 991.499022
5290 59.1631304 1327 1252.1205 991.447987
5291 59.1724256 1225 1247.13796 991.396911
5292 59.1817208 1239 1245.35433 991.345792
5293 59.191016 1289 1246.13402 991.294632
5294 59.2003112 1245 1248.6979 991.24343
5295 59.2096064 1203 1252.19241 991.192186
5296 59.2189016 1192 1255.75191 991.1409
5297 59.2281968 1168 1258.60441 991.089572
5298 59.237492 1195 1260.20945 991.038202
5299 59.2467872 1124 1260.37784 990.98679
5300 59.2560824 1213 1259.31353 990.935337
5301 59.2653776 1218 1257.54935 990.883841
5302 59.2746728 1198 1255.80127 990.832303
5303 59.283968 1237 1254.80081 990.780723
5304 59.2932632 1245 1255.16172 990.729101
5305 59.3025584 1189 1257.30638 990.677437
5306 59.3118536 1219 1261.44816 990.625731
5307 59.3211488 1295 1267.59888 990.573982
5308 59.330444 1323 1275.53853 990.522192
5309 59.3397392 1313 1284.63481 990.470359
5310 59.3490344 1361 1293.43027 990.418484
5311 59.3583296 1320 1299.28855 990.366566
5312 59.3676248 1317 1299.0497 990.314606
5313 59.37692 1413 1291.15727 990.262604
5314 59.3862152 1425 1277.23616 990.21056
5315 59.3955104 1284 1260.84108 990.158473
5316 59.4048056 1273 1244.97909 990.106344
5317 59.4141008 1293 1231.1131 990.054172
5318 59.423396 1265 1219.61926 990.001958
5319 59.4326912 1267 1210.45061 989.949702
5320 59.4419864 1253 1203.48182 989.897402
5321 59.4512816 1200 1198.60469 989.845061
5322 59.4605768 1216 1195.72537 989.792677
5323 59.469872 1231 1194.74249 989.74025
5324 59.4791672 1290 1195.53126 989.687781
5325 59.4884624 1291 1197.92692 989.635269
5326 59.4977576 1268 1201.67673 989.582714
5327 59.5070528 1281 1206.33339 989.530117
5328 59.516348 1317 1211.08541 989.477477
5329 59.5256432 1370 1214.69457 989.424794
5330 59.5349384 1354 1215.93467 989.372069
5331 59.5442336 1371 1214.47548 989.3193
5332 59.5535288 1333 1211.27866 989.266489
5333 59.562824 1380 1207.89208 989.213636
5334 59.5721192 1410 1205.47957 989.160739
5335 59.5814144 1292 1204.47899 989.107799
5336 59.5907096 1378 1204.84725 989.054817
5337 59.6000048 1336 1206.34921 989.001791
5338 59.6093 1284 1208.7809 988.948723
5339 59.6185952 1312 1212.01424 988.895612
5340 59.6278904 1381 1215.81395 988.842458
5341 59.6371856 1384 1220.29538 988.78926
5342 59.6464808 1383 1225.92867 988.73602
5343 59.655776 1368 1233.43344 988.682737
5344 59.6650712 1399 1243.70587 988.62941
5345 59.6743664 1315 1257.75626 988.57604
5346 59.6836616 1386 1276.77722 988.522628
5347 59.6929568 1501 1302.30177 988.469172
5348 59.702252 1520 1336.41647 988.415673
5349 59.7115472 1614 1382.05016 988.36213
5350 59.7208424 1653 1443.28799 988.308545
5351 59.7301376 1815 1525.60376 988.254916
5352 59.7394328 1921 1635.63605 988.201244
5353 59.748728 2072 1779.22113 988.147529
5354 59.7580232 2324 1955.65204 988.09377
5355 59.7673184 2418 2147.08714 988.039968
5356 59.7766136 2629 2309.65128 987.986123
5357 59.7859088 2791 2385.03582 987.932234
5358 59.795204 2752 2340.9221 987.878302
5359 59.8044992 2655 2201.48853 987.824326
5360 59.8137944 2424 2025.62803 987.770307
5361 59.8230896 2187 1862.32202 987.716244
5362 59.8323848 1916 1732.48303 987.662138
5363 59.84168 1716 1637.30175 987.607988
5364 59.8509752 1642 1570.70181 987.553795
5365 59.8602704 1658 1526.19166 987.499558
5366 59.8695656 1519 1499.15837 987.445278
5367 59.8788608 1532 1487.1934 987.390954
5368 59.888156 1565 1489.81192 987.336586
5369 59.8974512 1488 1508.01346 987.282175
5370 59.9067464 1626 1543.58283 987.22772
5371 59.9160416 1664 1597.62331 987.173221
5372 59.9253368 1679 1667.56855 987.118679
5373 59.934632 1902 1742.79825 987.064092
5374 59.9439272 1936 1802.39274 987.009462
5375 59.9532224 1973 1822.03043 986.954788
5376 59.9625176 1773 1790.35285 986.900071
5377 59.9718128 1720 1718.87865 986.845309
5378 59.981108 1675 1632.3396 986.790504
5379 59.9904032 1511 1551.55594 986.735654
5380 59.9996984 1382 1486.23247 986.680761
5381 60.0089936 1417 1437.68387 986.625824
5382 60.0182888 1370 1403.71761 986.570843
5383 60.027584 1308 1381.64729 986.515817
5384 60.0368792 1352 1369.47253 986.460748
5385 60.0461744 1266 1366.13207 986.405635
5386 60.0554696 1347 1371.40473 986.350477
5387 60.0647648 1285 1385.6271 986.295276
5388 60.07406 1358 1409.16994 986.240031
5389 60.0833552 1305 1441.49037 986.184741
5390 60.0926504 1466 1479.66451 986.129407
5391 60.1019456 1421 1516.93149 986.074029
5392 60.1112408 1534 1542.982 986.018607
5393 60.120536 1495 1547.93307 985.963141
5394 60.1298312 1430 1528.53745 985.90763
5395 60.1391264 1398 1490.72202 985.852075
5396 60.1484216 1405 1445.34871 985.796476
5397 60.1577168 1319 1401.92099 985.740832
5398 60.167012 1272 1365.67029 985.685145
5399 60.1763072 1282 1338.13745 985.629412
5400 60.1856024 1220 1318.84464 985.573636
5401 60.1948976 1291 1306.58013 985.517815
5402 60.2041928 1193 1300.08212 985.46195
5403 60.213488 1189 1298.34851 985.40604
5404 60.2227832 1141 1300.75233 985.350086
5405 60.2320784 1193 1307.02179 985.294087
5406 60.2413736 1214 1317.03877 985.238044
5407 60.2506688 1286 1330.3822 985.181956
5408 60.259964 1324 1345.63125 985.125824
5409 60.2692592 1323 1359.73105 985.069647
5410 60.2785544 1282 1368.15823 985.013425
5411 60.2878496 1346 1366.59118 984.957159
5412 60.2971448 1349 1353.44198 984.900849
5413 60.30644 1323 1330.99555 984.844493
5414 60.3157352 1276 1303.90299 984.788093
5415 60.3250304 1245 1276.60858 984.731648
5416 60.3343256 1192 1251.90203 984.675159
5417 60.3436208 1243 1230.93323 984.618625
5418 60.352916 1210 1213.84474 984.562046
5419 60.3622112 1199 1200.17023 984.505422
5420 60.3715064 1125 1188.88514 984.448753
5421 60.3808016 1122 1179.54377 984.39204
5422 60.3900968 1168 1171.66926 984.335282
5423 60.399392 1113 1164.85394 984.278479
5424 60.4086872 1099 1158.82 984.221631
5425 60.4179824 1108 1153.4157 984.164738
5426 60.4272776 1079 1148.55514 984.1078
5427 60.4365728 1147 1144.14454 984.050817
5428 60.445868 1092 1140.09151 983.993789
5429 60.4551632 1107 1136.28601 983.936717
5430 60.4644584 1107 1132.62161 983.879599
5431 60.4737536 1089 1129.02231 983.822436
5432 60.4830488 1093 1125.46516 983.765228
5433 60.492344 1160 1121.98665 983.707975
5434 60.5016392 1081 1118.67112 983.650677
5435 60.5109344 1064 1115.62777 983.593334
5436 60.5202296 1012 1112.96666 983.535945
5437 60.5295248 1101 1110.7807 983.478512
5438 60.53882 1005 1109.13866 983.421033
5439 60.5481152 1048 1108.08783 983.363509
5440 60.5574104 1088 1107.65777 983.30594
5441 60.5667056 1074 1107.86476 983.248326
5442 60.5760008 1055 1108.71994 983.190666
5443 60.585296 1073 1110.24005 983.132961
5444 60.5945912 1127 1112.44775 983.075211
5445 60.6038864 1120 1115.36433 983.017416
5446 60.6131816 1066 1119.00104 982.959575
5447 60.6224768 1065 1123.41118 982.901688
5448 60.631772 1083 1128.65545 982.843757
5449 60.6410672 1079 1134.81678 982.78578
5450 60.6503624 1044 1142.02412 982.727757
5451 60.6596576 1066 1150.43654 982.669689
5452 60.6689528 1071 1160.25984 982.611576
5453 60.678248 1087 1171.76013 982.553417
5454 60.6875432 1126 1185.26847 982.495212
5455 60.6968384 1094 1201.20808 982.436962
5456 60.7061336 1185 1220.18447 982.378667
5457 60.7154288 1114 1242.95764 982.320326
5458 60.724724 1162 1270.26048 982.261939
5459 60.7340192 1290 1303.33408 982.203507
5460 60.7433144 1347 1344.04154 982.145029
5461 60.7526096 1348 1394.98775 982.086505
5462 60.7619048 1515 1459.93582 982.027936
5463 60.7712 1714 1544.31446 981.969321
5464 60.7804952 1838 1655.77112 981.91066
5465 60.7897904 2032 1804.47223 981.851954
5466 60.7990856 2358 2002.17327 981.793202
5467 60.8083808 2500 2257.48835 981.734404
5468 60.817676 2738 2563.57279 981.67556
5469 60.8269712 3132 2877.82323 981.616671
5470 60.8362664 3229 3110.88267 981.557735
5471 60.8455616 3216 3163.0303 981.498754
5472 60.8548568 3090 3007.03464 981.439727
5473 60.864152 2970 2719.73322 981.380654
5474 60.8734472 2696 2409.60484 981.321535
5475 60.8827424 2325 2143.42773 981.26237
5476 60.8920376 2134 1939.86042 981.203159
5477 60.9013328 1920 1793.41964 981.143903
5478 60.910628 1820 1692.63375 981.0846
5479 60.9199232 1730 1627.44482 981.025251
5480 60.9292184 1617 1590.98954 980.965857
5481 60.9385136 1659 1579.54576 980.906416
5482 60.9478088 1715 1592.11552 980.846929
5483 60.957104 1683 1629.95547 980.787396
5484 60.9663992 1784 1695.75164 980.727817
5485 60.9756944 1911 1791.55097 980.668192
5486 60.9849896 2088 1914.07237 980.60852
5487 60.9942848 2072 2047.06969 980.548803
5488 61.00358 2191 2155.72999 980.489039
5489 61.0128752 2210 2196.16089 980.429229
5490 61.0221704 2205 2144.93372 980.369373
5491 61.0314656 2154 2021.00801 980.309471
5492 61.0407608 1923 1868.9179 980.249522
5493 61.050056 1882 1725.54625 980.189527
5494 61.0593512 1732 1607.23752 980.129486
5495 61.0686464 1663 1515.79039 980.069399
5496 61.0779416 1529 1447.14038 980.009265
5497 61.0872368 1384 1396.227 979.949085
5498 61.096532 1403 1358.72872 979.888858
5499 61.1058272 1336 1331.37824 979.828585
5500 61.1151224 1332 1311.82349 979.768266
5501 61.1244176 1277 1298.40789 979.7079
5502 61.1337128 1243 1289.98117 979.647488
5503 61.143008 1269 1285.75947 979.58703
5504 61.1523032 1198 1285.22925 979.526524
5505 61.1615984 1268 1288.08614 979.465973
5506 61.1708936 1262 1294.19394 979.405375
5507 61.1801888 1276 1303.55615 979.34473
5508 61.189484 1244 1316.31345 979.284039
5509 61.1987792 1298 1332.74653 979.223301
5510 61.2080744 1359 1353.29119 979.162516
5511 61.2173696 1336 1378.56765 979.101685
5512 61.2266648 1432 1409.42699 979.040808
5513 61.23596 1407 1447.02089 978.979883
5514 61.2452552 1514 1492.90443 978.918912
5515 61.2545504 1565 1549.18693 978.857895
5516 61.2638456 1670 1618.75457 978.79683
5517 61.2731408 1835 1705.5999 978.735719
5518 61.282436 1975 1815.30977 978.674561
5519 61.2917312 2133 1955.77596 978.613357
5520 61.3010264 2543 2138.18596 978.552105
5521 61.3103216 2821 2378.24286 978.490807
5522 61.3196168 3215 2697.12482 978.429462
5523 61.328912 3846 3120.44584 978.36807
5524 61.3382072 4363 3670.77589 978.306632
5525 61.3475024 4944 4345.96748 978.245146
5526 61.3567976 5531 5079.25466 978.183614
5527 61.3660928 5859 5705.22917 978.122035
5528 61.375388 6175 6001.25782 978.060408
5529 61.3846832 5963 5837.67357 977.998735
5530 61.3939784 5668 5297.79103 977.937015
5531 61.4032736 5284 4604.69303 977.875248
5532 61.4125688 4501 3952.23236 977.813434
5533 61.421864 3979 3428.87967 977.751573
5534 61.4311592 3508 3045.01115 977.689665
5535 61.4404544 3128 2780.11883 977.627709
5536 61.4497496 2983 2609.93285 977.565707
5537 61.4590448 2582 2515.72547 977.503658
5538 61.46834 2663 2485.72741 977.441561
5539 61.4776352 2713 2515.56112 977.379418
5540 61.4869304 2777 2606.64212 977.317227
5541 61.4962256 3016 2764.81672 977.254989
5542 61.5055208 3235 2996.97865 977.192704
5543 61.514816 3627 3302.8176 977.130372
5544 61.5241112 3978 3659.36777 977.067993
5545 61.5334064 4243 4003.37175 977.005566
5546 61.5427016 4261 4233.25546 976.943093
5547 61.5519968 4281 4256.00548 976.880571
5548 61.561292 4056 4055.64723 976.818003
5549 61.5705872 3877 3707.22034 976.755387
5550 61.5798824 3463 3316.70236 976.692725
5551 61.5891776 3129 2958.79472 976.630014
5552 61.5984728 2713 2662.76692 976.567257
5553 61.607768 2587 2429.14755 976.504452
5554 61.6170632 2395 2247.71759 976.441599
5555 61.6263584 2197 2107.08004 976.3787
5556 61.6356536 2146 1997.91453 976.315752
5557 61.6449488 2068 1913.39189 976.252758
5558 61.654244 1785 1848.71687 976.189716
5559 61.6635392 1951 1800.54978 976.126626
5560 61.6728344 1714 1766.46901 976.063489
5561 61.6821296 1768 1744.39038 976.000305
5562 61.6914248 1739 1731.83551 975.937073
5563 61.70072 1721 1725.12342 975.873794
5564 61.7100152 1726 1718.97133 975.810467
5565 61.7193104 1781 1707.36436 975.747092
5566 61.7286056 1737 1685.83627 975.68367
5567 61.7379008 1629 1654.07996 975.6202
5568 61.747196 1628 1615.36608 975.556683
5569 61.7564912 1575 1574.13382 975.493118
5570 61.7657864 1509 1533.80036 975.429505
5571 61.7750816 1527 1496.1394 975.365845
5572 61.7843768 1511 1461.74036 975.302137
5573 61.793672 1442 1430.63708 975.238381
5574 61.8029672 1430 1402.69075 975.174578
5575 61.8122624 1418 1377.7244 975.110727
5576 61.8215576 1359 1355.53275 975.046828
5577 61.8308528 1377 1335.87757 974.982881
5578 61.840148 1394 1318.48658 974.918887
5579 61.8494432 1314 1302.96062 974.854845
5580 61.8587384 1316 1288.92422 974.790755
5581 61.8680336 1212 1276.18009 974.726617
5582 61.8773288 1263 1264.55694 974.662431
5583 61.886624 1179 1253.92037 974.598198
5584 61.8959192 1211 1244.16566 974.533917
5585 61.9052144 1198 1235.20425 974.469587
5586 61.9145096 1220 1226.95882 974.40521
5587 61.9238048 1146 1219.35985 974.340785
5588 61.9331 1243 1212.33392 974.276312
5589 61.9423952 1155 1205.78354 974.211791
5590 61.9516904 1136 1199.57013 974.147222
5591 61.9609856 1135 1193.516 974.082605
5592 61.9702808 1147 1187.4326 974.01794
5593 61.979576 1161 1181.16705 973.953227
5594 61.9888712 1151 1174.6455 973.888466
5595 61.9981664 1167 1167.89169 973.823657
5596 62.0074616 1138 1161.01213 973.7588
5597 62.0167568 1143 1154.16028 973.693895
5598 62.026052 1111 1147.49957 973.628942
5599 62.0353472 1114 1141.1788 973.56394
5600 62.0446424 1132 1135.32087 973.498891
5601 62.0539376 1158 1130.01969 973.433793
5602 62.0632328 1132 1125.35786 973.368647
5603 62.072528 1148 1121.39429 973.303454
5604 62.0818232 1072 1118.1596 973.238211
5605 62.0911184 1153 1115.65283 973.172921
5606 62.1004136 1075 1113.84031 973.107582
5607 62.1097088 1067 1112.65649 973.042196
5608 62.119004 1046 1112.00765 972.97676
5609 62.1282992 1024 1111.78 972.911277
5610 62.1375944 1084 1111.85562 972.845745
5611 62.1468896 1038 1112.14035 972.780166
5612 62.1561848 1138 1112.58318 972.714537
5613 62.16548 1028 1113.16492 972.648861
5614 62.1747752 1068 1113.90948 972.583136
5615 62.1840704 1023 1114.85056 972.517363
5616 62.1933656 1071 1116.05985 972.451541
5617 62.2026608 1118 1117.64422 972.385671
5618 62.211956 1124 1119.29693 972.319752
5619 62.2212512 1044 1120.86739 972.253786
5620 62.2305464 1135 1122.10824 972.18777
5621 62.2398416 1055 1122.72143 972.121706
5622 62.2491368 1107 1122.44463 972.055594
5623 62.258432 1044 1121.12403 971.989434
5624 62.2677272 1101 1118.76811 971.923224
5625 62.2770224 1080 1115.54392 971.856967
5626 62.2863176 1105 1111.74002 971.79066
5627 62.2956128 1068 1107.69977 971.724306
5628 62.304908 1113 1103.75468 971.657902
5629 62.3142032 1039 1100.17923 971.59145
5630 62.3234984 1094 1097.17102 971.52495
5631 62.3327936 1037 1094.84942 971.458401
5632 62.3420888 1042 1093.26429 971.391803
5633 62.351384 950 1092.40445 971.325157
5634 62.3606792 1056 1092.20273 971.258462
5635 62.3699744 1016 1092.53806 971.191718
5636 62.3792696 1070 1093.23752 971.124926
5637 62.3885648 1047 1094.08349 971.058085
5638 62.39786 1047 1094.8302 970.991195
5639 62.4071552 1054 1095.23554 970.924257
5640 62.4164504 1123 1095.10202 970.85727
5641 62.4257456 981 1094.31762 970.790234
5642 62.4350408 1027 1092.88361 970.723149
5643 62.444336 1018 1090.91922 970.656016
5644 62.4536312 1098 1088.64254 970.588834
5645 62.4629264 997 1086.33691 970.521603
5646 62.4722216 1063 1084.31757 970.454323
5647 62.4815168 1041 1082.91061 970.386994
5648 62.490812 1031 1082.45292 970.319617
5649 62.5001072 1052 1083.30881 970.25219
5650 62.5094024 1094 1085.88883 970.184715
5651 62.5186976 1079 1090.63189 970.117191
5652 62.5279928 1055 1097.86401 970.049618
5653 62.537288 1097 1107.39864 969.981996
5654 62.5465832 1037 1117.84971 969.914325
5655 62.5558784 1120 1126.18214 969.846605
5656 62.5651736 1053 1128.63452 969.778837
5657 62.5744688 1119 1123.25003 969.711019
5658 62.583764 1068 1112.04476 969.643152
5659 62.5930592 1062 1098.87967 969.575236
5660 62.6023544 1016 1086.70803 969.507272
5661 62.6116496 1034 1076.7373 969.439258
5662 62.6209448 1052 1069.03791 969.371195
5663 62.63024 982 1063.27058 969.303083
5664 62.6395352 1025 1059.06471 969.234922
5665 62.6488304 997 1056.14405 969.166712
5666 62.6581256 1050 1054.33411 969.098453
5667 62.6674208 1004 1053.54965 969.030145
5668 62.676716 987 1053.78523 968.961787
5669 62.6860112 1016 1055.09063 968.893381
5670 62.6953064 1026 1057.56194 968.824925
5671 62.7046016 979 1061.32293 968.75642
5672 62.7138968 1011 1066.12859 968.687866
5673 62.723192 1026 1071.2224 968.619263
5674 62.7324872 985 1075.21832 968.550611
5675 62.7417824 1003 1076.58633 968.481909
5676 62.7510776 1078 1074.72142 968.413158
5677 62.7603728 1024 1070.48195 968.344358
5678 62.769668 1007 1065.47063 968.275509
5679 62.7789632 999 1060.97723 968.20661
5680 62.7882584 995 1057.59792 968.137662
5681 62.7975536 989 1055.43176 968.068665
5682 62.8068488 1001 1054.37119 967.999618
5683 62.816144 1017 1054.27899 967.930522
5684 62.8254392 1035 1055.06971 967.861377
5685 62.8347344 994 1056.73903 967.792182
5686 62.8440296 999 1059.26505 967.722938
5687 62.8533248 1019 1062.52511 967.653645
5688 62.86262 1042 1066.72279 967.584302
5689 62.8719152 1097 1072.0625 967.51491
5690 62.8812104 1059 1078.79117 967.445469
5691 62.8905056 1050 1087.22707 967.375978
5692 62.8998008 1084 1097.75068 967.306437
5693 62.909096 1110 1110.75025 967.236847
5694 62.9183912 1111 1126.45734 967.167208
5695 62.9276864 1096 1144.61906 967.097519
5696 62.9369816 1157 1164.00221 967.027781
5697 62.9462768 1186 1181.98502 966.957993
5698 62.955572 1223 1194.87625 966.888155
5699 62.9648672 1273 1199.48037 966.818268
5700 62.9741624 1160 1195.09824 966.748332
5701 62.9834576 1260 1184.06204 966.678346
5702 62.9927528 1232 1170.36711 966.60831
5703 63.002048 1209 1157.33832 966.538225
5704 63.0113432 1195 1146.78104 966.46809
5705 63.0206384 1250 1139.26444 966.397906
5706 63.0299336 1155 1134.69973 966.327672
5707 63.0392288 1216 1132.76609 966.257388
5708 63.048524 1186 1133.12917 966.187055
5709 63.0578192 1202 1135.54274 966.116672
5710 63.0671144 1178 1139.87714 966.046239
5711 63.0764096 1257 1146.11534 965.975756
5712 63.0857048 1185 1154.31284 965.905224
5713 63.095 1249 1164.50706 965.834643
5714 63.1042952 1307 1176.55709 965.764011
5715 63.1135904 1300 1189.92574 965.69333
5716 63.1228856 1265 1203.51794 965.622599
5717 63.1321808 1263 1215.81659 965.551818
5718 63.141476 1227 1225.50021 965.480987
5719 63.1507712 1305 1232.26975 965.410107
5720 63.1600664 1323 1237.21232 965.339177
5721 63.1693616 1288 1242.32339 965.268197
5722 63.1786568 1329 1249.34243 965.197167
5723 63.187952 1342 1259.58554 965.126088
5724 63.1972472 1329 1273.89194 965.054958
5725 63.2065424 1318 1292.88877 964.983779
5726 63.2158376 1392 1317.22399 964.91255
5727 63.2251328 1396 1347.74277 964.84127
5728 63.234428 1395 1385.63279 964.769941
5729 63.2437232 1524 1432.57674 964.698563
5730 63.2530184 1600 1490.94863 964.627134
5731 63.2623136 1647 1564.09073 964.555655
5732 63.2716088 1724 1656.7145 964.484126
5733 63.280904 1875 1775.48011 964.412548
5734 63.2901992 2090 1929.79236 964.340919
5735 63.2994944 2354 2132.75059 964.26924
5736 63.3087896 2750 2401.8109 964.197512
5737 63.3180848 3138 2757.66516 964.125733
5738 63.32738 3730 3217.61826 964.053904
5739 63.3366752 4120 3777.16809 963.982026
5740 63.3459704 4809 4377.3259 963.910097
5741 63.3552656 5331 4879.47906 963.838118
5742 63.3645608 5472 5103.22616 963.76609
5743 63.373856 5284 4949.45834 963.694011
5744 63.3831512 4943 4491.35161 963.621882
5745 63.3924464 4515 3909.72833 963.549703
5746 63.4017416 3799 3359.33664 963.477473
5747 63.4110368 3371 2911.14372 963.405194
5748 63.420332 2748 2574.17917 963.332865
5749 63.4296272 2529 2332.22969 963.260485
5750 63.4389224 2187 2165.38151 963.188055
5751 63.4482176 2051 2057.71609 963.115575
5752 63.4575128 2038 1998.75639 963.043045
5753 63.466808 1999 1983.04541 962.970465
5754 63.4761032 2014 2009.46653 962.897835
5755 63.4853984 2177 2080.55891 962.825154
5756 63.4946936 2286 2201.28141 962.752423
5757 63.5039888 2496 2375.80865 962.679642
5758 63.513284 2854 2600.16177 962.60681
5759 63.5225792 3068 2849.84938 962.533929
5760 63.5318744 3253 3069.35308 962.460997
5761 63.5411696 3269 3182.53928 962.388015
5762 63.5504648 3225 3135.70167 962.314982
5763 63.55976 3072 2940.28805 962.241899
5764 63.5690552 2820 2663.54144 962.168766
5765 63.5783504 2462 2378.27976 962.095583
5766 63.5876456 2279 2127.9279 962.022349
5767 63.5969408 1944 1925.7277 961.949065
5768 63.606236 1730 1768.47177 961.87573
5769 63.6155312 1639 1647.66146 961.802345
5770 63.6248264 1529 1554.77185 961.72891
5771 63.6341216 1401 1482.87135 961.655425
5772 63.6434168 1381 1426.74532 961.581889
5773 63.652712 1316 1382.58534 961.508302
5774 63.6620072 1343 1347.62661 961.434665
5775 63.6713024 1372 1319.84253 961.360978
5776 63.6805976 1305 1297.76811 961.28724
5777 63.6898928 1329 1280.32852 961.213452
5778 63.699188 1402 1266.73095 961.139613
5779 63.7084832 1316 1256.28068 961.065724
5780 63.7177784 1339 1248.30969 960.991785
5781 63.7270736 1353 1242.43811 960.917795
5782 63.7363688 1339 1238.29743 960.843754
5783 63.745664 1361 1235.48309 960.769663
5784 63.7549592 1339 1233.59698 960.695521
5785 63.7642544 1356 1232.25862 960.621329
5786 63.7735496 1371 1231.12017 960.547086
5787 63.7828448 1379 1229.95529 960.472793
5788 63.79214 1339 1228.81992 960.398449
5789 63.8014352 1343 1227.71288 960.324054
5790 63.8107304 1350 1226.79398 960.249609
5791 63.8200256 1323 1226.31558 960.175114
5792 63.8293208 1365 1226.5523 960.100567
5793 63.838616 1379 1227.76082 960.02597
5794 63.8479112 1377 1230.16067 959.951323
5795 63.8572064 1323 1233.93211 959.876625
5796 63.8665016 1314 1239.22444 959.801876
5797 63.8757968 1344 1246.16828 959.727076
5798 63.885092 1273 1254.88821 959.652226
5799 63.8943872 1393 1265.51515 959.577325
5800 63.9036824 1354 1278.18823 959.502374
5801 63.9129776 1338 1293.03764 959.427371
5802 63.9222728 1328 1310.25492 959.352318
5803 63.931568 1366 1330.06981 959.277215
5804 63.9408632 1455 1352.78105 959.20206
5805 63.9501584 1385 1378.80055 959.126855
5806 63.9594536 1463 1408.70741 959.051599
5807 63.9687488 1514 1443.31088 958.976292
5808 63.978044 1560 1483.71905 958.900935
5809 63.9873392 1577 1531.41537 958.825527
5810 63.9966344 1702 1588.3554 958.750068
5811 64.0059296 1770 1657.10647 958.674558
5812 64.0152248 1866 1741.06255 958.598997
5813 64.02452 1980 1844.77526 958.523386
5814 64.0338152 2197 1974.45538 958.447723
5815 64.0431104 2271 2138.71415 958.37201
5816 64.0524056 2748 2349.61959 958.296246
5817 64.0617008 3035 2624.08238 958.220431
5818 64.070996 3588 2985.29448 958.144565
5819 64.0802912 4179 3463.02018 958.068649
5820 64.0895864 4841 4089.23741 957.992681
5821 64.0988816 5658 4881.60237 957.916663
5822 64.1081768 6331 5805.24636 957.840593
5823 64.117472 7136 6718.64761 957.764473
5824 64.1267672 7359 7359.43698 957.688302
5825 64.1360624 7551 7462.35626 957.61208
5826 64.1453576 7201 6975.08003 957.535807
5827 64.1546528 6723 6119.26532 957.459483
5828 64.163948 5798 5195.10275 957.383108
5829 64.1732432 5082 4391.27333 957.306682
5830 64.1825384 4305 3765.19505 957.230205
5831 64.1918336 3704 3304.88668 957.153677
5832 64.2011288 3411 2978.8136 957.077098
5833 64.210424 3002 2757.58437 957.000468
5834 64.2197192 2921 2619.8288 956.923787
5835 64.2290144 2685 2552.40607 956.847055
5836 64.2383096 2750 2549.35906 956.770272
5837 64.2476048 2848 2610.93495 956.693438
5838 64.2569 2929 2742.60556 956.616552
5839 64.2661952 3233 2953.01914 956.539616
5840 64.2754904 3655 3248.5201 956.462629
5841 64.2847856 4072 3620.8332 956.38559
5842 64.2940808 4335 4027.30396 956.308501
5843 64.303376 4396 4376.11878 956.23136
5844 64.3126712 4441 4547.39208 956.154168
5845 64.3219664 4378 4465.6971 956.076926
5846 64.3312616 4170 4165.14406 955.999632
5847 64.3405568 3873 3762.78029 955.922286
5848 64.349852 3550 3370.82 955.84489
5849 64.3591472 3186 3046.61945 955.767443
5850 64.3684424 2916 2797.50558 955.689944
5851 64.3777376 2682 2602.13813 955.612394
5852 64.3870328 2473 2430.18088 955.534793
5853 64.396328 2301 2260.91811 955.457141
5854 64.4056232 2068 2093.25572 955.379438
5855 64.4149184 1824 1938.40241 955.301683
5856 64.4242136 1778 1806.17571 955.223877
5857 64.4335088 1633 1699.31005 955.14602
5858 64.442804 1450 1615.48161 955.068112
5859 64.4520992 1442 1550.70459 954.990153
5860 64.4613944 1435 1501.24051 954.912142
5861 64.4706896 1373 1464.20201 954.83408
5862 64.4799848 1312 1437.57277 954.755966
5863 64.48928 1349 1420.05028 954.677802
5864 64.4985752 1288 1410.85224 954.599586
5865 64.5078704 1365 1409.56743 954.521319
5866 64.5171656 1322 1416.03809 954.443
5867 64.5264608 1390 1429.71167 954.36463
5868 64.535756 1430 1449.52083 954.286209
5869 64.5450512 1432 1473.03795 954.207737
5870 64.5543464 1464 1495.56386 954.129213
5871 64.5636416 1409 1510.24839 954.050638
5872 64.5729368 1503 1511.08072 953.972012
5873 64.582232 1431 1497.36575 953.893334
5874 64.5915272 1409 1474.5375 953.814604
5875 64.6008224 1362 1449.94101 953.735824
5876 64.6101176 1372 1428.47478 953.656992
5877 64.6194128 1350 1411.59326 953.578109
5878 64.628708 1315 1398.56734 953.499174
5879 64.6380032 1358 1387.93831 953.420188
5880 64.6472984 1366 1378.39095 953.34115
5881 64.6565936 1275 1369.1127 953.262061
5882 64.6658888 1277 1359.83701 953.18292
5883 64.675184 1251 1350.71003 953.103728
5884 64.6844792 1289 1342.08119 953.024485
5885 64.6937744 1268 1334.29781 952.94519
5886 64.7030696 1284 1327.56875 952.865844
5887 64.7123648 1289 1321.92273 952.786446
5888 64.72166 1238 1317.16738 952.706997
5889 64.7309552 1213 1313.00586 952.627496
5890 64.7402504 1156 1309.13236 952.547944
5891 64.7495456 1190 1305.33172 952.46834
5892 64.7588408 1178 1301.53399 952.388685
5893 64.768136 1202 1297.80516 952.308978
5894 64.7774312 1150 1294.28206 952.22922
5895 64.7867264 1200 1291.08357 952.14941
5896 64.7960216 1181 1288.23836 952.069548
5897 64.8053168 1147 1285.65757 951.989635
5898 64.814612 1166 1283.15059 951.909671
5899 64.8239072 1139 1280.46964 951.829655
5900 64.8332024 1151 1277.41103 951.749587
5901 64.8424976 1224 1273.82786 951.669468
5902 64.8517928 1170 1269.63533 951.589297
5903 64.861088 1105 1264.78829 951.509075
5904 64.8703832 1189 1259.25146 951.4288
5905 64.8796784 1126 1252.98569 951.348475
5906 64.8889736 1147 1245.9605 951.268097
5907 64.8982688 1137 1238.17413 951.187669
5908 64.907564 1108 1229.66999 951.107188
5909 64.9168592 1076 1220.54236 951.026656
5910 64.9261544 1050 1210.9348 950.946072
5911 64.9354496 1096 1201.03559 950.865436
5912 64.9447448 1105 1191.0691 950.784749
5913 64.95404 1028 1181.27977 950.70401
5914 64.9633352 1116 1171.91009 950.62322
5915 64.9726304 1093 1163.17497 950.542378
5916 64.9819256 1045 1155.23467 950.461484
5917 64.9912208 1073 1148.18776 950.380538
5918 65.000516 1046 1142.06776 950.299541
5919 65.0098112 1048 1136.8458 950.218492
5920 65.0191064 985 1132.43659 950.137391
5921 65.0284016 975 1128.70526 950.056238
5922 65.0376968 1037 1125.47104 949.975034
5923 65.046992 1028 1122.49903 949.893778
5924 65.0562872 1065 1119.57081 949.812471
5925 65.0655824 1024 1116.72237 949.731111
5926 65.0748776 1050 1113.87017 949.6497
5927 65.0841728 999 1110.92435 949.568237
5928 65.093468 1074 1107.91795 949.486722
5929 65.1027632 1069 1104.92417 949.405155
5930 65.1120584 1039 1102.0454 949.323537
5931 65.1213536 1056 1099.38351 949.241867
5932 65.1306488 1076 1097.02392 949.160145
5933 65.139944 1152 1095.03066 949.078371
5934 65.1492392 1080 1093.44653 948.996545
5935 65.1585344 1094 1092.29693 948.914668
5936 65.1678296 1074 1091.59472 948.832739
5937 65.1771248 1119 1091.34561 948.750758
5938 65.18642 1124 1091.55278 948.668725
5939 65.1957152 1086 1092.21562 948.58664
5940 65.2050104 1102 1093.33491 948.504503
5941 65.2143056 1163 1094.91308 948.422315
5942 65.2236008 1097 1096.95205 948.340074
5943 65.232896 1163 1099.46202 948.257782
5944 65.2421912 1137 1102.48815 948.175438
5945 65.2514864 1150 1106.04531 948.093042
5946 65.2607816 1192 1110.16047 948.010594
5947 65.2700768 1114 1114.87309 947.928094
5948 65.279372 1230 1120.23234 947.845542
5949 65.2886672 1256 1126.29807 947.762938
5950 65.2979624 1251 1133.14277 947.680283
5951 65.3072576 1199 1140.85388 947.597575
5952 65.3165528 1220 1149.53638 947.514816
5953 65.325848 1266 1159.31555 947.432004
5954 65.3351432 1268 1170.34271 947.349141
5955 65.3444384 1327 1182.80769 947.266226
5956 65.3537336 1341 1196.94145 947.183258
5957 65.3630288 1345 1213.00286 947.100239
5958 65.372324 1306 1231.31514 947.017168
5959 65.3816192 1296 1252.27003 946.934045
5960 65.3909144 1298 1276.34895 946.850869
5961 65.4002096 1414 1304.15018 946.767642
5962 65.4095048 1456 1336.43005 946.684363
5963 65.4188 1461 1374.16586 946.601032
5964 65.4280952 1475 1418.65208 946.517649
5965 65.4373904 1634 1471.64574 946.434213
5966 65.4466856 1603 1535.58014 946.350726
5967 65.4559808 1712 1613.87044 946.267187
5968 65.465276 1917 1711.33834 946.183596
5969 65.4745712 2063 1834.78143 946.099952
5970 65.4838664 2263 1993.67283 946.016257
5971 65.4931616 2510 2200.80323 945.932509
5972 65.5024568 2846 2472.13921 945.84871
5973 65.511752 3266 2823.89839 945.764858
5974 65.5210472 3730 3262.84193 945.680955
5975 65.5303424 4191 3765.58517 945.596999
5976 65.5396376 4666 4252.45955 945.512991
5977 65.5489328 4947 4587.08079 945.428931
5978 65.558228 4937 4642.81372 945.344819
5979 65.5675232 4821 4406.28583 945.260655
5980 65.5768184 4435 3996.23978 945.176439
5981 65.5861136 3975 3564.82928 945.092171
5982 65.5954088 3690 3208.28926 945.007851
5983 65.604704 3479 2959.26204 944.923478
5984 65.6139992 3138 2817.57102 944.839053
5985 65.6232944 3157 2775.25392 944.754577
5986 65.6325896 3236 2827.75229 944.670048
5987 65.6418848 3411 2976.15266 944.585467
5988 65.65118 3723 3223.19795 944.500833
5989 65.6604752 4150 3561.74956 944.416148
5990 65.6697704 4412 3955.39705 944.331411
5991 65.6790656 4906 4324.15956 944.246621
5992 65.6883608 5099 4567.01265 944.161779
5993 65.697656 5206 4630.61927 944.076885
5994 65.7069512 5187 4555.4277 943.991939
5995 65.7162464 5155 4429.86953 943.906941
5996 65.7255416 4807 4304.91385 943.82189
5997 65.7348368 4583 4162.43102 943.736787
5998 65.744132 4207 3954.14809 943.651632
5999 65.7534272 3896 3662.70174 943.566425
6000 65.7627224 3582 3323.49952 943.481166
6001 65.7720176 3192 2993.43926 943.395854
6002 65.7813128 2906 2713.269 943.31049
6003 65.790608 2549 2498.30658 943.225074
6004 65.7999032 2421 2348.0746 943.139606
6005 65.8091984 2294 2256.97072 943.054085
6006 65.8184936 2290 2219.93367 942.968513
6007 65.8277888 2379 2233.86176 942.882888
6008 65.837084 2440 2295.90818 942.79721
6009 65.8463792 2528 2398.60051 942.711481
6010 65.8556744 2587 2522.30907 942.625699
6011 65.8649696 2794 2630.28586 942.539865
6012 65.8742648 2853 2677.35115 942.453979
6013 65.88356 2718 2635.65754 942.36804
6014 65.8928552 2606 2515.5683 942.282049
6015 65.9021504 2451 2356.09502 942.196006
6016 65.9114456 2304 2196.41923 942.109911
6017 65.9207408 2133 2058.71538 942.023763
6018 65.930036 1925 1949.65605 941.937563
6019 65.9393312 1801 1868.70493 941.851311
6020 65.9486264 1868 1813.94852 941.765006
6021 65.9579216 1790 1784.24708 941.678649
6022 65.9672168 1813 1779.68139 941.59224
6023 65.976512 1884 1801.78281 941.505778
6024 65.9858072 1989 1853.94456 941.419264
6025 65.9951024 2137 1941.87101 941.332698
6026 66.0043976 2294 2073.61899 941.246079
6027 66.0136928 2482 2258.12458 941.159408
6028 66.022988 2727 2499.8994 941.072685
6029 66.0322832 3015 2786.98325 940.98591
6030 66.0415784 3134 3073.93247 940.899082
6031 66.0508736 3228 3277.07579 940.812201
6032 66.0601688 3350 3310.78331 940.725268
6033 66.069464 3162 3155.17957 940.638283
6034 66.0787592 3098 2877.49311 940.551246
6035 66.0880544 2771 2572.86466 940.464156
6036 66.0973496 2498 2303.46209 940.377014
6037 66.1066448 2308 2089.78595 940.289819
6038 66.11594 2056 1929.22246 940.202572
6039 66.1252352 1933 1812.08811 940.115273
6040 66.1345304 1800 1728.97305 940.027921
6041 66.1438256 1743 1672.86166 939.940517
6042 66.1531208 1751 1639.26533 939.85306
6043 66.162416 1687 1625.87118 939.765551
6044 66.1717112 1775 1632.2103 939.67799
6045 66.1810064 1783 1659.41902 939.590376
6046 66.1903016 1794 1709.93116 939.50271
6047 66.1995968 1924 1786.6658 939.414991
6048 66.208892 2002 1890.8548 939.32722
6049 66.2181872 2119 2017.51801 939.239396
6050 66.2274824 2209 2149.1408 939.15152
6051 66.2367776 2238 2252.96016 939.063592
6052 66.2460728 2230 2291.71693 938.975611
6053 66.255368 2219 2248.41615 938.887578
6054 66.2646632 2113 2141.39868 938.799492
6055 66.2739584 1971 2009.45486 938.711354
6056 66.2832536 1959 1885.52168 938.623163
6057 66.2925488 1767 1785.8153 938.53492
6058 66.301844 1791 1713.96104 938.446624
6059 66.3111392 1663 1668.09364 938.358276
6060 66.3204344 1661 1645.33839 938.269875
6061 66.3297296 1653 1643.71935 938.181422
6062 66.3390248 1780 1662.79933 938.092917
6063 66.34832 1775 1703.92067 938.004359
6064 66.3576152 1834 1770.44741 937.915748
6065 66.3669104 2031 1868.14733 937.827085
6066 66.3762056 2212 2005.66331 937.738369
6067 66.3855008 2387 2194.80182 937.649601
6068 66.394796 2839 2449.61293 937.560781
6069 66.4040912 3165 2780.84948 937.471908
6070 66.4133864 3463 3182.69483 937.382982
6071 66.4226816 3795 3610.40685 937.294004
6072 66.4319768 4018 3964.33616 937.204973
6073 66.441272 4120 4118.42866 937.11589
6074 66.4505672 4081 4004.36882 937.026754
6075 66.4598624 3770 3671.77335 936.937566
6076 66.4691576 3527 3245.12068 936.848325
6077 66.4784528 3138 2834.18137 936.759032
6078 66.487748 2747 2492.5616 936.669686
6079 66.4970432 2420 2229.80243 936.580288
6080 66.5063384 2138 2036.00224 936.490837
6081 66.5156336 1938 1897.275 936.401333
6082 66.5249288 1937 1801.79735 936.311777
6083 66.534224 1760 1741.20321 936.222169
6084 66.5435192 1770 1710.42123 936.132507
6085 66.5528144 1701 1707.22898 936.042794
6086 66.5621096 1750 1731.88332 935.953027
6087 66.5714048 1885 1786.76291 935.863209
6088 66.5807 1988 1875.61073 935.773337
6089 66.5899952 2143 2001.46875 935.683413
6090 66.5992904 2296 2161.92865 935.593436
6091 66.6085856 2495 2341.15078 935.503407
6092 66.6178808 2485 2502.74404 935.413325
6093 66.627176 2547 2595.14021 935.323191
6094 66.6364712 2534 2577.88542 935.233004
6095 66.6457664 2444 2451.43282 935.142764
6096 66.6550616 2166 2257.105 935.052472
6097 66.6643568 2088 2046.64112 934.962127
6098 66.673652 1794 1855.16993 934.87173
6099 66.6829472 1711 1696.31574 934.78128
6100 66.6922424 1538 1570.19553 934.690778
6101 66.7015376 1441 1471.63989 934.600222
6102 66.7108328 1436 1394.66284 934.509614
6103 66.720128 1296 1334.10679 934.418954
6104 66.7294232 1183 1285.97141 934.328241
6105 66.7387184 1198 1247.25724 934.237475
6106 66.7480136 1167 1215.75287 934.146657
6107 66.7573088 1109 1189.8263 934.055786
6108 66.766604 1097 1168.26414 933.964862
6109 66.7758992 1076 1150.15662 933.873886
6110 66.7851944 1056 1134.81686 933.782857
6111 66.7944896 1023 1121.72408 933.691776
6112 66.8037848 1015 1110.48253 933.600641
6113 66.81308 1047 1100.78988 933.509455
6114 66.8223752 1039 1092.41175 933.418215
6115 66.8316704 1056 1085.16058 933.326923
6116 66.8409656 964 1078.87843 933.235578
6117 66.8502608 1028 1073.42397 933.144181
6118 66.859556 1003 1068.664 933.052731
6119 66.8688512 944 1064.47001 932.961228
6120 66.8781464 1005 1060.72037 932.869673
6121 66.8874416 985 1057.3077 932.778065
6122 66.8967368 928 1054.1495 932.686404
6123 66.906032 916 1051.19625 932.59469
6124 66.9153272 931 1048.43618 932.502924
6125 66.9246224 1005 1045.89377 932.411106
6126 66.9339176 985 1043.624 932.319234
6127 66.9432128 991 1041.69175 932.22731
6128 66.952508 953 1040.16888 932.135333
6129 66.9618032 863 1039.1259 932.043304
6130 66.9710984 1013 1038.6304 931.951221
6131 66.9803936 994 1038.74871 931.859087
6132 66.9896888 936 1039.55022 931.766899
6133 66.998984 926 1041.11371 931.674659
6134 67.0082792 947 1043.53522 931.582366
6135 67.0175744 1024 1046.93646 931.49002
6136 67.0268696 1036 1051.47001 931.397622
6137 67.0361648 1027 1057.31166 931.305171
6138 67.04546 1031 1064.6199 931.212667
6139 67.0547552 1080 1073.4311 931.12011
6140 67.0640504 1008 1083.46199 931.027501
6141 67.0733456 1061 1093.84452 930.934839
6142 67.0826408 1074 1102.96267 930.842125
6143 67.091936 1116 1108.71717 930.749357
6144 67.1012312 1014 1109.40074 930.656537
6145 67.1105264 1111 1104.70907 930.563664
6146 67.1198216 1064 1096.01938 930.470739
6147 67.1291168 1072 1085.75153 930.377761
6148 67.138412 1035 1075.86151 930.28473
6149 67.1477072 1002 1067.47982 930.191646
6150 67.1570024 985 1061.07038 930.09851
6151 67.1662976 993 1056.64563 930.005321
6152 67.1755928 989 1053.98556 929.912079
6153 67.184888 1007 1052.9307 929.818784
6154 67.1941832 1053 1053.69275 929.725437
6155 67.2034784 1067 1055.95709 929.632037
6156 67.2127736 1005 1059.55449 929.538584
6157 67.2220688 1033 1064.38635 929.445078
6158 67.231364 1047 1070.34745 929.35152
6159 67.2406592 1103 1077.27433 929.257909
6160 67.2499544 1115 1084.89253 929.164245
6161 67.2592496 1128 1092.72184 929.070529
6162 67.2685448 1151 1099.98474 928.97676
6163 67.27784 1095 1105.62331 928.882938
6164 67.2871352 1092 1108.53528 928.789063
6165 67.2964304 1018 1108.01224 928.695135
6166 67.3057256 1081 1104.10469 928.601155
6167 67.3150208 1088 1097.59186 928.507122
6168 67.324316 1174 1089.57277 928.413036
6169 67.3336112 1177 1081.04888 928.318898
6170 67.3429064 1097 1072.73889 928.224706
6171 67.3522016 1072 1065.08318 928.130462
6172 67.3614968 1105 1058.32206 928.036165
6173 67.370792 1111 1052.56831 927.941816
6174 67.3800872 1059 1047.85535 927.847413
6175 67.3893824 995 1044.16954 927.752958
6176 67.3986776 1049 1041.46897 927.65845
6177 67.4079728 979 1039.69443 927.56389
6178 67.417268 1032 1038.77684 927.469276
6179 67.4265632 1058 1038.64157 927.37461
6180 67.4358584 1098 1039.21073 927.279891
6181 67.4451536 1001 1040.41245 927.185119
6182 67.4544488 1021 1042.21065 927.090295
6183 67.463744 1041 1044.59419 926.995418
6184 67.4730392 1062 1047.59039 926.900488
6185 67.4823344 1044 1051.31765 926.805505
6186 67.4916296 1080 1056.02131 926.710469
6187 67.5009248 1074 1062.1222 926.615381
6188 67.51022 1104 1070.27278 926.520239
6189 67.5195152 1088 1081.38902 926.425045
6190 67.5288104 1131 1096.6403 926.329799
6191 67.5381056 1143 1117.24965 926.234499
6192 67.5474008 1166 1143.85989 926.139147
6193 67.556696 1288 1175.1616 926.043742
6194 67.5659912 1263 1206.03833 925.948284
6195 67.5752864 1294 1227.17827 925.852773
6196 67.5845816 1216 1229.20097 925.75721
6197 67.5938768 1183 1210.03744 925.661593
6198 67.603172 1179 1177.17772 925.565924
6199 67.6124672 1133 1141.25442 925.470203
6200 67.6217624 1094 1109.36332 925.374428
6201 67.6310576 1096 1083.98157 925.2786
6202 67.6403528 1033 1064.93406 925.18272
6203 67.649648 1070 1051.17251 925.086787
6204 67.6589432 1001 1041.63496 924.990801
6205 67.6682384 1048 1035.50869 924.894763
6206 67.6775336 1024 1032.26382 924.798671
6207 67.6868288 993 1031.62417 924.702527
6208 67.696124 1018 1033.53692 924.60633
6209 67.7054192 993 1038.15482 924.51008
6210 67.7147144 970 1045.82301 924.413778
6211 67.7240096 1021 1057.04118 924.317423
6212 67.7333048 1046 1072.34139 924.221014
6213 67.7426 1104 1091.97789 924.124553
6214 67.7518952 1076 1115.33119 924.02804
6215 67.7611904 1113 1140.35768 923.931473
6216 67.7704856 1199 1163.87749 923.834854
6217 67.7797808 1232 1183.58554 923.738181
6218 67.789076 1212 1200.62202 923.641457
6219 67.7983712 1212 1219.48196 923.544679
6220 67.8076664 1268 1244.29185 923.447848
6221 67.8169616 1316 1274.28954 923.350965
6222 67.8262568 1361 1301.50665 923.254029
6223 67.835552 1325 1313.18546 923.15704
6224 67.8448472 1334 1299.92232 923.059998
6225 67.8541424 1326 1263.45884 922.962903
6226 67.8634376 1263 1215.13059 922.865756
6227 67.8727328 1157 1167.01219 922.768556
6228 67.882028 1111 1125.92986 922.671303
6229 67.8913232 1139 1093.6217 922.573997
6230 67.9006184 1084 1069.23125 922.476638
6231 67.9099136 1113 1051.15252 922.379227
6232 67.9192088 957 1038.01934 922.281763
6233 67.928504 997 1029.16636 922.184246
6234 67.9377992 1028 1023.67762 922.086676
6235 67.9470944 1026 1021.18747 921.989053
6236 67.9563896 1023 1021.56055 921.891378
6237 67.9656848 1066 1024.91462 921.793649
6238 67.97498 998 1031.56478 921.695868
6239 67.9842752 1012 1041.91583 921.598035
6240 67.9935704 1072 1056.19386 921.500148
6241 68.0028656 1072 1073.88182 921.402209
6242 68.0121608 1062 1092.86589 921.304216
6243 68.021456 1170 1108.91402 921.206171
6244 68.0307512 1176 1116.69476 921.108073
6245 68.0400464 1119 1112.75472 921.009923
6246 68.0493416 1039 1098.14555 920.911719
6247 68.0586368 1088 1077.6516 920.813463
6248 68.067932 1038 1056.43113 920.715154
6249 68.0772272 1006 1037.63387 920.616792
6250 68.0865224 1026 1022.28456 920.518377
6251 68.0958176 1010 1010.18884 920.41991
6252 68.1051128 966 1000.71379 920.32139
6253 68.114408 954 993.190254 920.222817
6254 68.1237032 905 987.069177 920.124191
6255 68.1329984 945 981.93039 920.025512
6256 68.1422936 962 977.481844 919.926781
6257 68.1515888 894 973.538622 919.827996
6258 68.160884 942 969.992585 919.729159
6259 68.1701792 879 966.783133 919.630269
6260 68.1794744 889 963.874048 919.531327
6261 68.1887696 873 961.252727 919.432331
6262 68.1980648 884 958.928704 919.333283
6263 68.20736 929 956.875685 919.234182
6264 68.2166552 953 955.079445 919.135028
6265 68.2259504 901 953.517437 919.035821
6266 68.2352456 899 952.169264 918.936562
6267 68.2445408 997 951.013309 918.83725
6268 68.253836 913 950.026104 918.737885
6269 68.2631312 934 949.181425 918.638467
6270 68.2724264 864 948.451374 918.538996
6271 68.2817216 898 947.804335 918.439473
6272 68.2910168 929 947.201922 918.339897
6273 68.300312 916 946.605931 918.240268
6274 68.3096072 867 945.980666 918.140586
6275 68.3189024 910 945.296393 918.040851
6276 68.3281976 896 944.535192 917.941064
6277 68.3374928 905 943.692859 917.841224
6278 68.346788 849 942.778527 917.741331
6279 68.3560832 880 941.811326 917.641385
6280 68.3653784 891 940.815529 917.541387
6281 68.3746736 922 939.815756 917.441336
6282 68.3839688 909 938.833164 917.341231
6283 68.393264 929 937.883527 917.241075
6284 68.4025592 865 936.977273 917.140865
6285 68.4118544 913 936.121284 917.040603
6286 68.4211496 898 935.316843 916.940288
6287 68.4304448 948 934.563921 916.83992
6288 68.43974 839 933.860152 916.739499
6289 68.4490352 925 933.202637 916.639025
6290 68.4583304 893 932.588213 916.538499
6291 68.4676256 882 932.013713 916.43792
6292 68.4769208 937 931.47608 916.337288
6293 68.486216 901 930.972395 916.236604
6294 68.4955112 910 930.499905 916.135866
6295 68.5048064 910 930.056016 916.035076
6296 68.5141016 896 929.638239 915.934233
6297 68.5233968 912 929.243964 915.833338
6298 68.532692 896 928.870735 915.732389
6299 68.5419872 929 928.518152 915.631388
6300 68.5512824 946 928.185598 915.530334
6301 68.5605776 898 927.870766 915.429228
6302 68.5698728 967 927.572206 915.328068
6303 68.579168 961 927.288879 915.226856
6304 68.5884632 904 927.019889 915.125591
6305 68.5977584 875 926.764324 915.024273
6306 68.6070536 946 926.520801 914.922903
6307 68.6163488 939 926.287605 914.82148
6308 68.625644 935 926.062393 914.720004
6309 68.6349392 959 925.822759 914.618475
6310 68.6442344 948 925.519599 914.516894
6311 68.6535296 953 925.183152 914.415259
6312 68.6628248 958 924.982061 914.313572
6313 68.67212 950 924.824714 914.211833
6314 68.6814152 925 924.681225 914.11004
6315 68.6907104 915 924.549033 914.008195
6316 68.7000056 930 924.427687 913.906297
6317 68.7093008 913 924.318681 913.804347
6318 68.718596 966 924.221224 913.702343
6319 68.7278912 947 924.134256 913.600287
6320 68.7371864 971 924.057026 913.498178
6321 68.7464816 934 923.988955 913.396017
6322 68.7557768 982 923.929677 913.293802
6323 68.765072 966 923.87761 913.191535
6324 68.7743672 943 923.822502 913.089216
6325 68.7836624 959 923.728937 912.986843
6326 68.7929576 956 923.591749 912.884418
6327 68.8022528 933 923.577349 912.78194
6328 68.811548 931 923.614031 912.679409
6329 68.8208432 996 923.678687 912.576826
6330 68.8301384 968 923.771 912.47419
6331 68.8394336 1008 923.890694 912.371501
6332 68.8487288 1003 924.0367 912.26876
6333 68.858024 942 924.207254 912.165966
6334 68.8673192 869 924.394517 912.063119
6335 68.8766144 959 924.586539 911.960219
6336 68.8859096 962 924.768272 911.857267
6337 68.8952048 978 924.921982 911.754262
6338 68.9045 939 925.029126 911.651204
6339 68.9137952 1014 925.073589 911.548094
6340 68.9230904 928 925.045493 911.444931
6341 68.9323856 934 924.942434 911.341715
6342 68.9416808 977 924.771329 911.238447
6343 68.950976 927 924.546718 911.135126
6344 68.9602712 979 924.287969 911.031752
6345 68.9695664 983 924.016285 910.928325
6346 68.9788616 1006 923.751771 910.824846
6347 68.9881568 978 923.512136 910.721314
6348 68.997452 990 923.312356 910.61773
6349 69.0067472 969 923.165105 910.514093
6350 69.0160424 954 923.081854 910.410403
6351 69.0253376 950 923.07484 910.30666
6352 69.0346328 922 923.15761 910.202865
6353 69.043928 939 923.344472 910.099017
6354 69.0532232 1034 923.649734 909.995117
6355 69.0625184 988 924.079676 909.891163
6356 69.0718136 918 924.613785 909.787157
6357 69.0811088 938 925.176546 909.683099
6358 69.090404 918 925.624861 909.578988
6359 69.0996992 1024 925.800188 909.474824
6360 69.1089944 938 925.642118 909.370608
6361 69.1182896 943 925.241527 909.266339
6362 69.1275848 956 924.757409 909.162017
6363 69.13688 945 924.3102 909.057642
6364 69.1461752 908 923.952425 908.953215
6365 69.1554704 951 923.68606 908.848736
6366 69.1647656 907 923.476587 908.744204
6367 69.1740608 955 923.317256 908.639619
6368 69.183356 943 923.33457 908.534981
6369 69.1926512 921 923.46369 908.430291
6370 69.2019464 952 923.680427 908.325548
6371 69.2112416 958 923.978318 908.220753
6372 69.2205368 900 924.349571 908.115905
6373 69.229832 918 924.783472 908.011004
6374 69.2391272 975 925.268497 907.906051
6375 69.2484224 913 925.779975 907.801045
6376 69.2577176 925 926.289889 907.695987
6377 69.2670128 907 926.760988 907.590876
6378 69.276308 907 927.142951 907.485712
6379 69.2856032 960 927.37009 907.380496
6380 69.2948984 931 927.374976 907.275227
6381 69.3041936 929 927.125352 907.169906
6382 69.3134888 878 926.656799 907.064532
6383 69.322784 913 926.059228 906.959105
6384 69.3320792 855 925.428999 906.853626
6385 69.3413744 901 924.835626 906.748094
6386 69.3506696 904 924.318314 906.64251
6387 69.3599648 921 923.895785 906.536873
6388 69.36926 904 923.575069 906.431183
6389 69.3785552 869 923.35374 906.325441
6390 69.3878504 860 923.209343 906.219647
6391 69.3971456 902 923.09278 906.1138
6392 69.4064408 868 923.035434 906.0079
6393 69.415736 869 923.194385 905.901948
6394 69.4250312 860 923.452238 905.795943
6395 69.4343264 878 923.802382 905.689885
6396 69.4436216 894 924.221606 905.583776
6397 69.4529168 908 924.694247 905.477613
6398 69.462212 879 925.204874 905.371398
6399 69.4715072 912 925.737678 905.265131
6400 69.4808024 885 926.277927 905.158811
6401 69.4900976 873 926.812903 905.052438
6402 69.4993928 898 927.331596 904.946013
6403 69.508688 881 927.822746 904.839535
6404 69.5179832 935 928.271089 904.733005
6405 69.5272784 907 928.649157 904.626422
6406 69.5365736 856 928.897212 904.519787
6407 69.5458688 885 928.968205 904.4131
6408 69.555164 898 928.997023 904.306359
6409 69.5644592 930 928.848806 904.199567
6410 69.5737544 920 928.494458 904.092722
6411 69.5830496 908 928.129921 903.985824
6412 69.5923448 946 927.737253 903.878874
6413 69.60164 917 927.315574 903.771871
6414 69.6109352 870 926.900023 903.664816
6415 69.6202304 948 926.528127 903.557708
6416 69.6295256 929 926.230323 903.450548
6417 69.6388208 917 926.027583 903.343336
6418 69.648116 925 925.934475 903.236071
6419 69.6574112 894 925.972003 903.128753
6420 69.6667064 899 926.145337 903.021383
6421 69.6760016 916 926.455329 902.913961
6422 69.6852968 928 926.902708 902.806486
6423 69.694592 909 927.486568 902.698958
6424 69.7038872 821 928.20387 902.591379
6425 69.7131824 882 929.049349 902.483746
6426 69.7224776 890 930.015736 902.376062
6427 69.7317728 856 931.094579 902.268325
6428 69.741068 889 932.278204 902.160535
6429 69.7503632 900 933.563026 902.052693
6430 69.7596584 859 934.951278 901.944799
6431 69.7689536 911 936.454344 901.836852
6432 69.7782488 903 938.09396 901.728853
6433 69.787544 912 939.901023 901.620801
6434 69.7968392 907 941.912279 901.512697
6435 69.8061344 889 944.165416 901.40454
6436 69.8154296 905 946.693235 901.296332
6437 69.8247248 935 949.517294 901.18807
6438 69.83402 887 952.641069 901.079757
6439 69.8433152 925 956.042645 900.971391
6440 69.8526104 933 959.667381 900.862972
6441 69.8619056 978 963.421406 900.754501
6442 69.8712008 885 967.169601 900.645978
6443 69.880496 900 970.741063 900.537402
6444 69.8897912 896 973.945276 900.428775
6445 69.8990864 966 976.598645 900.320094
6446 69.9083816 893 978.552998 900.211362
6447 69.9176768 911 979.716987 900.102577
6448 69.926972 937 980.128859 899.993739
6449 69.9362672 980 980.05241 899.884849
6450 69.9455624 942 979.61965 899.775907
6451 69.9548576 956 979.094229 899.666913
6452 69.9641528 980 978.751224 899.557866
6453 69.973448 932 978.880127 899.448767
6454 69.9827432 977 979.779823 899.339616
6455 69.9920384 952 981.771828 899.230412
6456 70.0013336 955 985.22502 899.121156
