# Supplementary material for: Syntheses, crystal structures, and comparisons of rare-earth oxyapatites Ca2 RE 8(SiO4)6O2 (RE = La, Nd, Sm, Eu, or Yb) and NaLa9(SiO4)6O2
Source: Acta Crystallogr E Crystallogr Commun. 2019 Jun 21;75(Pt 7):1020–5. doi: 10.1107/S2056989019008442 (PMC6659328; doi:10.1107/S2056989019008442)
Supplement: Supplementary file 12 [file e-75-01020-Na-Lasup13.hkl]

data_Na-La
_cell_length_a 9.69061(7)
_cell_length_b 9.69061(7)
_cell_length_c 7.18567(6)
_cell_angle_alpha 90
_cell_angle_beta  90
_cell_angle_gamma 120
_shelx_F_squared_multiplier 1
loop_
_symmetry_equiv_pos_as_xyz
  'x, y, z '
  '-x, -y, z+1/2 '
  '-x+y, -x, -z+1/2 '
  '-x+y, -x, z '
  '-y, x-y, -z+1/2 '
  '-y, x-y, z '
  'y, -x+y, -z '
  'y, -x+y, z+1/2 '
  'x-y, x, -z '
  'x-y, x, z+1/2 '
  'x, y, -z+1/2 '
  '-x, -y, -z '
loop_
_refln_index_h
_refln_index_k
_refln_index_l
_refln_F_squared_calc
_refln_F_squared_meas
_refln_F_squared_sigma
_refln_observed_status
   0   1   0        0.37        0.36      0.10 o
   0   1   1        0.15        0.15      0.07 o
   1   1   0        0.80        0.82      0.39 o
   0   2   0       18.34       17.31      3.85 o
   1   1   1       17.58       16.54      4.05 o
   0   2   1        0.43        0.43      0.32 o
   0   0   2       18.10       18.41      5.84 o
   0   1   2       42.19       40.75      9.60 o
   2   1   0       29.88       28.74      6.77 o
   1   2   0       14.38       13.83      3.26 o
   2   1   1      100.29       97.28     11.06 o
   1   2   1       58.59       56.84      6.47 o
   1   1   2       80.01       76.18     10.90 o
   0   3   0       49.12       48.35     13.22 o
   0   2   2        4.40        4.45      4.02 o
   0   3   1        0.16        0.16      0.24 o
   2   2   0        1.55        1.49      2.20 o
   2   1   2        0.17        0.18      0.27 o
   1   2   2        1.72        1.83      2.66 o
   3   1   0        5.71        5.85      3.74 o
   1   3   0       15.73       16.13     10.31 o
   0   1   3        0.88        0.87      1.12 o
   2   2   1        8.18        8.10      8.03 o
   3   1   1        4.53        4.59      4.77 o
   1   3   1        0.25        0.25      0.27 o
   0   3   2       11.26       11.37     10.08 o
   1   1   3       35.52       35.90     22.25 o
   0   4   0       18.11       18.77     15.97 o
   0   2   3        5.47        5.74      7.92 o
   0   4   1        0.07        0.07      0.06 o
   2   2   2       90.35       94.04     37.72 o
   3   1   2       14.25       14.60      7.42 o
   1   3   2       47.27       48.43     24.60 o
   3   2   0       10.95       11.87      9.18 o
   2   3   0        8.86        9.60      7.43 o
   2   1   3       96.59      101.72     32.01 o
   1   2   3       43.90       46.23     14.57 o
   3   2   1       47.48       51.69     25.56 o
   2   3   1       26.84       29.21     14.45 o
   1   4   0       64.70       70.37     29.55 o
   4   1   0       29.80       32.41     13.61 o
   0   3   3        0.07        0.07      0.08 o
   0   4   2      114.25      122.58     44.55 o
   0   0   4       53.95       55.87     37.09 o
   1   4   1        0.22        0.23      0.45 o
   4   1   1        3.71        4.01      7.70 o
   0   1   4        0.16        0.15      0.41 o
   2   2   3        2.86        2.87      6.37 o
   3   2   2        2.40        2.38      4.95 o
   2   3   2        2.03        2.01      4.17 o
   1   1   4        4.42        4.21      8.91 o
   0   5   0        3.99        4.06      8.66 o
   3   1   3        0.97        0.91      2.44 o
   1   3   3        0.09        0.08      0.22 o
   0   2   4       12.82       13.30     23.57 o
   0   5   1        0.64        0.66      1.58 o
   1   4   2        3.08        3.39      7.09 o
   4   1   2        3.70        4.06      8.49 o
   3   3   0        0.56        0.53      1.61 o
   2   4   0       18.05       20.42     24.93 o
   4   2   0       10.08       11.40     13.92 o
   0   4   3        0.00        0.00      0.04 o
   3   3   1       46.73       49.53     46.99 o
   1   2   4       28.15       33.79     31.68 o
   2   1   4       26.84       32.22     30.20 o
   4   2   1        5.72        5.97     13.36 o
   2   4   1        2.23        2.33      5.21 o
   0   5   2       70.77       76.41     65.46 o
   0   3   4       42.90       45.50     44.87 o
   5   1   0        9.80       10.72     12.81 o
   1   5   0        1.36        1.49      1.79 o
   2   3   3       13.41       14.51     14.52 o
   3   2   3       42.07       45.54     45.55 o
   5   1   1       24.90       28.10     29.03 o
   1   5   1       10.30       11.62     12.01 o
   3   3   2       50.36       52.32     51.94 o
   4   1   3        5.15        5.39     15.04 o
   1   4   3        1.26        1.32      3.68 o
   4   2   2        2.69        2.88      8.79 o
   2   4   2        0.28        0.30      0.92 o
   2   2   4        0.97        0.94      3.65 o
   1   3   4        2.02        2.22      7.87 o
   3   1   4        2.01        2.20      7.80 o
   0   1   5        0.22        0.21      0.89 o
   0   6   0        1.84        1.81      7.08 o
   5   1   2        1.04        1.07      3.19 o
   1   5   2        8.08        8.30     24.79 o
   3   4   0        2.02        2.02      6.22 o
   4   3   0        1.47        1.47      4.52 o
   1   1   5        8.64        8.66     24.16 o
   0   5   3        0.93        0.95      2.89 o
   0   6   1        4.96        5.00     15.26 o
   0   4   4       22.63       24.79     55.08 o
   0   2   5        0.53        0.55      1.60 o
   3   4   1        0.76        0.87      2.03 o
   4   3   1       18.80       21.48     50.12 o
   5   2   0       11.11       11.28     29.45 o
   2   5   0        0.90        0.91      2.37 o
   3   3   3       23.06       23.41     69.97 o
