# Supplementary material for: Syntheses, crystal structures, and comparisons of rare-earth oxyapatites Ca2 RE 8(SiO4)6O2 (RE = La, Nd, Sm, Eu, or Yb) and NaLa9(SiO4)6O2
Source: Acta Crystallogr E Crystallogr Commun. 2019 Jun 21;75(Pt 7):1020–5. doi: 10.1107/S2056989019008442 (PMC6659328; doi:10.1107/S2056989019008442)
Supplement: Supplementary file 13 [file e-75-01020-Na-Lasup7.rtv]

data_Na-La

_pd_proc_2theta_range_min         10      
_pd_proc_2theta_range_max         70       
_pd_proc_2theta_range_inc         0.0092  
_pd_meas_step_count_time   2


loop_
      _pd_proc_point_id       
      _pd_meas_angle_2theta
      _pd_meas_counts_total
      _pd_calc_intensity_total
      _pd_proc_intensity_bkg_calc

1 10.0008176 7203 7236.59798 7234.72555
2 10.0101128 7331 7225.687 7223.74265
3 10.019408 7244 7214.80128 7212.78075
4 10.0287032 7431 7203.94112 7201.83978
5 10.0379984 7204 7193.10685 7190.9197
6 10.0472936 7409 7182.29885 7180.02046
7 10.0565888 7328 7171.51756 7169.142
8 10.065884 7316 7160.76345 7158.28428
9 10.0751792 7142 7150.03706 7147.44725
10 10.0844744 7280 7139.33902 7136.63085
11 10.0937696 7297 7128.67002 7125.83504
12 10.1030648 7233 7118.03087 7115.05978
13 10.11236 7192 7107.42247 7104.305
14 10.1216552 7301 7096.84587 7093.57066
15 10.1309504 7338 7086.30226 7082.85671
16 10.1402456 7373 7075.79305 7072.16311
17 10.1495408 7262 7065.31984 7061.4898
18 10.158836 7304 7054.88452 7050.83673
19 10.1681312 7250 7044.48933 7040.20387
20 10.1774264 7253 7034.13692 7029.59115
21 10.1867216 7216 7023.83053 7018.99854
22 10.1960168 7177 7013.57412 7008.42597
23 10.205312 7210 7003.37265 6997.87342
24 10.2146072 7192 6993.23251 6987.34082
25 10.2239024 7107 6983.16196 6976.82814
26 10.2331976 7060 6973.17189 6966.33532
27 10.2424928 7193 6963.27652 6955.86232
28 10.251788 6929 6953.49423 6945.40908
29 10.2610832 7150 6943.84834 6934.97558
30 10.2703784 7106 6934.36781 6924.56175
31 10.2796736 6960 6925.08814 6914.16754
32 10.2889688 6989 6916.0524 6903.79293
33 10.298264 7095 6907.31248 6893.43785
34 10.3075592 6982 6898.93077 6883.10227
35 10.3168544 7191 6890.98237 6872.78613
36 10.3261496 7034 6883.55785 6862.48939
37 10.3354448 6958 6876.76691 6852.21201
38 10.34474 6861 6870.74291 6841.95394
39 10.3540352 6887 6865.64876 6831.71513
40 10.3633304 6886 6861.68451 6821.49554
41 10.3726256 7043 6859.09731 6811.29513
42 10.3819208 7031 6858.19427 6801.11384
43 10.391216 6792 6859.35959 6790.95164
44 10.4005112 6988 6863.07736 6780.80849
45 10.4098064 6845 6869.96228 6770.68432
46 10.4191016 7009 6880.80115 6760.57911
47 10.4283968 6848 6896.60889 6750.49281
48 10.437692 7013 6918.70007 6740.42537
49 10.4469872 6868 6948.7585 6730.37675
50 10.4562824 7012 6988.82355 6720.34691
51 10.4655776 7086 7041.00726 6710.3358
52 10.4748728 7050 7106.74523 6700.34338
53 10.484168 6990 7185.49934 6690.3696
54 10.4934632 7017 7272.92145 6680.41443
55 10.5027584 7152 7358.46836 6670.47781
56 10.5120536 7071 7422.50553 6660.55972
57 10.5213488 6995 7437.86141 6650.66009
58 10.530644 7136 7387.16552 6640.7789
59 10.5399392 7007 7283.11449 6630.9161
60 10.5492344 6962 7154.16171 6621.07164
61 10.5585296 6846 7019.8824 6611.24548
62 10.5678248 6780 6896.44601 6601.43759
63 10.57712 6758 6797.28959 6591.64792
64 10.5864152 6577 6724.90652 6581.87642
65 10.5957104 6725 6674.19083 6572.12306
66 10.6050056 6666 6638.28072 6562.3878
67 10.6143008 6746 6611.4792 6552.67059
68 10.623596 6670 6590.10048 6542.97139
69 10.6328912 6694 6572.04857 6533.29016
70 10.6421864 6715 6556.14844 6523.62686
71 10.6514816 6502 6541.71137 6513.98144
72 10.6607768 6422 6528.31108 6504.35388
73 10.670072 6712 6515.67075 6494.74412
74 10.6793672 6672 6503.60335 6485.15213
75 10.6886624 6578 6491.97831 6475.57786
76 10.6979576 6601 6480.70191 6466.02128
77 10.7072528 6517 6469.70533 6456.48234
78 10.716548 6616 6458.93696 6446.961
79 10.7258432 6520 6448.35748 6437.45724
80 10.7351384 6535 6437.9364 6427.97099
81 10.7444336 6459 6427.6498 6418.50223
82 10.7537288 6593 6417.47867 6409.05092
83 10.763024 6514 6407.40774 6399.61701
84 10.7723192 6498 6397.4246 6390.20047
85 10.7816144 6510 6387.51909 6380.80126
86 10.7909096 6281 6377.68285 6371.41933
87 10.8002048 6384 6367.90887 6362.05465
88 10.8095 6422 6358.19133 6352.70718
89 10.8187952 6423 6348.52527 6343.37689
90 10.8280904 6329 6338.90652 6334.06372
91 10.8373856 6360 6329.33151 6324.76765
92 10.8466808 6265 6319.79715 6315.48863
93 10.855976 6331 6310.30081 6306.22663
94 10.8652712 6358 6300.84019 6296.98161
95 10.8745664 6136 6291.4133 6287.75353
96 10.8838616 6273 6282.01838 6278.54235
97 10.8931568 6298 6272.65391 6269.34804
98 10.902452 6281 6263.31854 6260.17055
99 10.9117472 6197 6254.01106 6251.00985
100 10.9210424 6346 6244.73042 6241.86591
101 10.9303376 6412 6235.47567 6232.73867
102 10.9396328 6293 6226.24597 6223.62812
103 10.948928 6274 6217.04056 6214.5342
104 10.9582232 5990 6207.85876 6205.45688
105 10.9675184 6170 6198.69995 6196.39613
106 10.9768136 6254 6189.56358 6187.35191
107 10.9861088 6214 6180.44915 6178.32418
108 10.995404 6191 6171.35619 6169.3129
109 11.0046992 6168 6162.28428 6160.31804
110 11.0139944 6312 6153.23306 6151.33956
111 11.0232896 6216 6144.20215 6142.37743
112 11.0325848 6278 6135.19125 6133.4316
113 11.04188 6167 6126.20005 6124.50205
114 11.0511752 6134 6117.22828 6115.58874
115 11.0604704 6141 6108.27569 6106.69162
116 11.0697656 5967 6099.34204 6097.81067
117 11.0790608 6225 6090.42712 6088.94585
118 11.088356 6038 6081.53071 6080.09712
119 11.0976512 6104 6072.65264 6071.26445
120 11.1069464 6180 6063.79271 6062.4478
121 11.1162416 6056 6054.95077 6053.64713
122 11.1255368 5991 6046.12666 6044.86242
123 11.134832 5999 6037.32023 6036.09363
124 11.1441272 6146 6028.53134 6027.34072
125 11.1534224 6113 6019.75986 6018.60365
126 11.1627176 6083 6011.00566 6009.88239
127 11.1720128 6047 6002.26864 6001.17691
128 11.181308 6009 5993.54867 5992.48718
129 11.1906032 5931 5984.84564 5983.81315
130 11.1998984 5915 5976.15947 5975.15479
131 11.2091936 5899 5967.49005 5966.51207
132 11.2184888 5947 5958.83728 5957.88496
133 11.227784 5853 5950.20108 5949.27341
134 11.2370792 5850 5941.58136 5940.6774
135 11.2463744 5829 5932.97805 5932.0969
136 11.2556696 5830 5924.39106 5923.53186
137 11.2649648 6000 5915.82031 5914.98226
138 11.27426 5867 5907.26574 5906.44806
139 11.2835552 5888 5898.72727 5897.92922
140 11.2928504 5771 5890.20484 5889.42572
141 11.3021456 5758 5881.69837 5880.93752
142 11.3114408 5997 5873.2078 5872.46459
143 11.320736 5956 5864.73308 5864.00689
144 11.3300312 5925 5856.27413 5855.56439
145 11.3393264 5763 5847.83091 5847.13706
146 11.3486216 5798 5839.40335 5838.72486
147 11.3579168 5765 5830.9914 5830.32777
148 11.367212 5703 5822.595 5821.94575
149 11.3765072 5696 5814.2141 5813.57876
150 11.3858024 5631 5805.84864 5805.22677
151 11.3950976 5921 5797.49859 5796.88976
152 11.4043928 5660 5789.16387 5788.56769
153 11.413688 5783 5780.84446 5780.26052
154 11.4229832 5822 5772.54029 5771.96823
155 11.4322784 5718 5764.25133 5763.69078
156 11.4415736 5876 5755.97752 5755.42814
157 11.4508688 5700 5747.71882 5747.18028
158 11.460164 5641 5739.47518 5738.94716
159 11.4694592 5596 5731.24657 5730.72876
160 11.4787544 5588 5723.03293 5722.52505
161 11.4880496 5633 5714.83423 5714.33598
162 11.4973448 5718 5706.65042 5706.16154
163 11.50664 5630 5698.48146 5698.00169
164 11.5159352 5585 5690.32731 5689.85639
165 11.5252304 5595 5682.18793 5681.72562
166 11.5345256 5607 5674.06327 5673.60934
167 11.5438208 5636 5665.95331 5665.50753
168 11.553116 5564 5657.85799 5657.42015
169 11.5624112 5594 5649.77727 5649.34718
170 11.5717064 5649 5641.71113 5641.28857
171 11.5810016 5565 5633.65951 5633.24431
172 11.5902968 5583 5625.62237 5625.21435
173 11.599592 5569 5617.59968 5617.19868
174 11.6088872 5483 5609.59138 5609.19725
175 11.6181824 5493 5601.59745 5601.21005
176 11.6274776 5530 5593.61782 5593.23703
177 11.6367728 5508 5585.65246 5585.27817
178 11.646068 5576 5577.70131 5577.33343
179 11.6553632 5354 5569.76432 5569.4028
180 11.6646584 5510 5561.84144 5561.48623
181 11.6739536 5477 5553.9326 5553.58371
182 11.6832488 5547 5546.03772 5545.69519
183 11.692544 5455 5538.15672 5537.82064
184 11.7018392 5512 5530.28951 5529.96005
185 11.7111344 5414 5522.43596 5522.11338
186 11.7204296 5549 5514.59592 5514.2806
187 11.7297248 5598 5506.76916 5506.46167
188 11.73902 5253 5498.95537 5498.65658
189 11.7483152 5400 5491.15413 5490.86529
190 11.7576104 5330 5483.36492 5483.08778
191 11.7669056 5360 5475.58724 5475.324
192 11.7762008 5479 5467.82075 5467.57394
193 11.785496 5495 5460.06534 5459.83757
194 11.7947912 5428 5452.32266 5452.11485
195 11.8040864 5300 5444.59759 5444.40577
196 11.8133816 5271 5436.89281 5436.71028
197 11.8226768 5303 5429.20568 5429.02836
198 11.831972 5279 5421.53406 5421.35998
199 11.8412672 5379 5413.87668 5413.70512
200 11.8505624 5323 5406.23294 5406.06374
201 11.8598576 5283 5398.60271 5398.43582
202 11.8691528 5259 5390.98595 5390.82133
203 11.878448 5306 5383.38265 5383.22024
204 11.8877432 5323 5375.79275 5375.63252
205 11.8970384 5255 5368.21625 5368.05815
206 11.9063336 5436 5360.65311 5360.49709
207 11.9156288 5318 5353.10329 5352.94932
208 11.924924 5288 5345.56678 5345.41481
209 11.9342192 5324 5338.04354 5337.89354
210 11.9435144 5272 5330.53354 5330.38547
211 11.9528096 5257 5323.03675 5322.89058
212 11.9621048 5209 5315.55315 5315.40884
213 11.9714 5251 5308.0827 5307.94022
214 11.9806952 5331 5300.62538 5300.4847
215 11.9899904 5126 5293.18115 5293.04224
216 11.9992856 5164 5285.74998 5285.61283
217 12.0085808 5237 5278.33184 5278.19643
218 12.017876 5210 5270.92671 5270.79302
219 12.0271712 5203 5263.53453 5263.40256
220 12.0364664 5169 5256.15529 5256.02504
221 12.0457616 5198 5248.78894 5248.66043
222 12.0550568 5070 5241.43544 5241.30869
223 12.064352 5144 5234.09475 5233.96981
224 12.0736472 5259 5226.76683 5226.64376
225 12.0829424 5216 5219.45163 5219.3305
226 12.0922376 5224 5212.14908 5212.03002
227 12.1015328 5195 5204.85912 5204.74228
228 12.110828 5061 5197.58168 5197.46726
229 12.1201232 5149 5190.31666 5190.20493
230 12.1294184 5075 5183.06395 5182.95528
231 12.1387136 5113 5175.82339 5175.71826
232 12.1480088 5182 5168.59477 5168.49386
233 12.157304 5139 5161.37777 5161.28205
234 12.1665992 5058 5154.17198 5154.0828
235 12.1758944 5021 5146.97689 5146.89609
236 12.1851896 5074 5139.79199 5139.72189
237 12.1944848 5076 5132.61693 5132.56018
238 12.20378 5086 5125.45161 5125.41092
239 12.2130752 5037 5118.29766 5118.27411
240 12.2223704 5020 5111.15998 5111.14969
241 12.2316656 4981 5104.04126 5104.03767
242 12.2409608 5006 5096.9389 5096.938
243 12.250256 4968 5089.85078 5089.85066
244 12.2595512 4982 5082.77564 5082.77563
245 12.2688464 4929 5075.71288 5075.71288
246 12.2781416 5009 5068.66239 5068.66239
247 12.2874368 5005 5061.62413 5061.62413
248 12.296732 5054 5054.59808 5054.59808
249 12.3060272 4929 5047.58421 5047.58421
250 12.3153224 5072 5040.58249 5040.58249
251 12.3246176 5020 5033.59291 5033.59291
252 12.3339128 4808 5026.61543 5026.61543
253 12.343208 4914 5019.65004 5019.65004
254 12.3525032 4904 5012.6967 5012.6967
255 12.3617984 4836 5005.7554 5005.7554
256 12.3710936 4729 4998.8261 4998.8261
257 12.3803888 4822 4991.90879 4991.90879
258 12.389684 4853 4985.00344 4985.00344
259 12.3989792 4889 4978.11003 4978.11003
260 12.4082744 4844 4971.22852 4971.22852
261 12.4175696 4908 4964.35891 4964.35891
262 12.4268648 4820 4957.50115 4957.50115
263 12.43616 4842 4950.65523 4950.65523
264 12.4454552 4793 4943.82113 4943.82113
265 12.4547504 4811 4936.99882 4936.99882
266 12.4640456 4729 4930.18827 4930.18827
267 12.4733408 4895 4923.38947 4923.38947
268 12.482636 4846 4916.60239 4916.60239
269 12.4919312 4983 4909.827 4909.827
270 12.5012264 4807 4903.06328 4903.06328
271 12.5105216 4825 4896.31121 4896.31121
272 12.5198168 4706 4889.57077 4889.57077
273 12.529112 4790 4882.84192 4882.84192
274 12.5384072 4738 4876.12466 4876.12466
275 12.5477024 4724 4869.41894 4869.41894
276 12.5569976 4764 4862.72476 4862.72476
277 12.5662928 4710 4856.04208 4856.04208
278 12.575588 4816 4849.37089 4849.37089
279 12.5848832 4702 4842.71116 4842.71116
280 12.5941784 4730 4836.06287 4836.06287
281 12.6034736 4714 4829.42599 4829.42599
282 12.6127688 4673 4822.8005 4822.8005
283 12.622064 4755 4816.18639 4816.18639
284 12.6313592 4744 4809.58362 4809.58362
285 12.6406544 4618 4802.99217 4802.99217
286 12.6499496 4682 4796.41202 4796.41202
287 12.6592448 4694 4789.84315 4789.84315
288 12.66854 4755 4783.28553 4783.28553
289 12.6778352 4679 4776.73915 4776.73915
290 12.6871304 4779 4770.20398 4770.20398
291 12.6964256 4636 4763.67999 4763.67999
292 12.7057208 4696 4757.16717 4757.16717
293 12.715016 4555 4750.6655 4750.6655
294 12.7243112 4603 4744.17494 4744.17494
295 12.7336064 4648 4737.69548 4737.69548
296 12.7429016 4702 4731.2271 4731.2271
297 12.7521968 4714 4724.76977 4724.76977
298 12.761492 4559 4718.32347 4718.32347
299 12.7707872 4585 4711.88818 4711.88818
300 12.7800824 4694 4705.46388 4705.46388
301 12.7893776 4581 4699.05055 4699.05055
302 12.7986728 4637 4692.64816 4692.64816
303 12.807968 4631 4686.25669 4686.25669
304 12.8172632 4647 4679.87612 4679.87612
305 12.8265584 4629 4673.50643 4673.50643
306 12.8358536 4618 4667.1476 4667.1476
307 12.8451488 4554 4660.7996 4660.7996
308 12.854444 4532 4654.46241 4654.46241
309 12.8637392 4484 4648.13602 4648.13602
310 12.8730344 4588 4641.8204 4641.8204
311 12.8823296 4488 4635.51553 4635.51553
312 12.8916248 4471 4629.22139 4629.22139
313 12.90092 4634 4622.93795 4622.93795
314 12.9102152 4526 4616.6652 4616.6652
315 12.9195104 4521 4610.40311 4610.40311
316 12.9288056 4544 4604.15167 4604.15167
317 12.9381008 4492 4597.91084 4597.91084
318 12.947396 4478 4591.68062 4591.68062
319 12.9566912 4484 4585.46098 4585.46098
320 12.9659864 4537 4579.2519 4579.2519
321 12.9752816 4519 4573.05335 4573.05335
322 12.9845768 4542 4566.86533 4566.86533
323 12.993872 4484 4560.6878 4560.6878
324 13.0031672 4428 4554.52074 4554.52074
325 13.0124624 4543 4548.36414 4548.36414
326 13.0217576 4545 4542.21798 4542.21798
327 13.0310528 4414 4536.08223 4536.08223
328 13.040348 4419 4529.95687 4529.95687
329 13.0496432 4372 4523.84189 4523.84189
330 13.0589384 4424 4517.73725 4517.73725
331 13.0682336 4535 4511.64295 4511.64295
332 13.0775288 4489 4505.55897 4505.55897
333 13.086824 4482 4499.48527 4499.48527
334 13.0961192 4578 4493.42184 4493.42184
335 13.1054144 4414 4487.36867 4487.36867
336 13.1147096 4447 4481.32572 4481.32572
337 13.1240048 4415 4475.29299 4475.29299
338 13.1333 4440 4469.27045 4469.27045
339 13.1425952 4397 4463.25808 4463.25808
340 13.1518904 4386 4457.25585 4457.25585
341 13.1611856 4295 4451.26376 4451.26376
342 13.1704808 4477 4445.28178 4445.28178
343 13.179776 4426 4439.30989 4439.30989
344 13.1890712 4257 4433.34808 4433.34808
345 13.1983664 4420 4427.39631 4427.39631
346 13.2076616 4397 4421.45458 4421.45458
347 13.2169568 4384 4415.52286 4415.52286
348 13.226252 4440 4409.60113 4409.60113
349 13.2355472 4321 4403.68937 4403.68937
350 13.2448424 4335 4397.78757 4397.78757
351 13.2541376 4344 4391.8957 4391.8957
352 13.2634328 4331 4386.01375 4386.01375
353 13.272728 4284 4380.14169 4380.14169
354 13.2820232 4437 4374.27951 4374.27951
355 13.2913184 4312 4368.42718 4368.42718
356 13.3006136 4405 4362.5847 4362.5847
357 13.3099088 4434 4356.75203 4356.75203
358 13.319204 4293 4350.92916 4350.92916
359 13.3284992 4248 4345.11607 4345.11607
360 13.3377944 4321 4339.31274 4339.31274
361 13.3470896 4426 4333.51916 4333.51916
362 13.3563848 4267 4327.7353 4327.7353
363 13.36568 4294 4321.96114 4321.96114
364 13.3749752 4208 4316.19667 4316.19667
365 13.3842704 4373 4310.44186 4310.44186
366 13.3935656 4357 4304.69671 4304.69671
367 13.4028608 4345 4298.96118 4298.96118
368 13.412156 4276 4293.23526 4293.23526
369 13.4214512 4290 4287.51894 4287.51894
370 13.4307464 4231 4281.81219 4281.81219
371 13.4400416 4271 4276.11499 4276.11499
372 13.4493368 4199 4270.42733 4270.42733
373 13.458632 4215 4264.74918 4264.74918
374 13.4679272 4239 4259.08054 4259.08054
375 13.4772224 4290 4253.42138 4253.42138
376 13.4865176 4263 4247.77168 4247.77168
377 13.4958128 4385 4242.13142 4242.13142
378 13.505108 4251 4236.50059 4236.50059
379 13.5144032 4218 4230.87917 4230.87917
380 13.5236984 4217 4225.26714 4225.26714
381 13.5329936 4146 4219.66448 4219.66448
382 13.5422888 4249 4214.07117 4214.07117
383 13.551584 4165 4208.4872 4208.4872
384 13.5608792 4141 4202.91255 4202.91255
385 13.5701744 4242 4197.34719 4197.34719
386 13.5794696 4357 4191.79112 4191.79112
387 13.5887648 4186 4186.24431 4186.24431
388 13.59806 4175 4180.70674 4180.70674
389 13.6073552 4167 4175.17841 4175.17841
390 13.6166504 4202 4169.65928 4169.65928
391 13.6259456 4116 4164.14935 4164.14935
392 13.6352408 4238 4158.64859 4158.64859
393 13.644536 4097 4153.15699 4153.15699
394 13.6538312 4062 4147.67453 4147.67453
395 13.6631264 4182 4142.20119 4142.20119
396 13.6724216 4189 4136.73696 4136.73696
397 13.6817168 4086 4131.28181 4131.28181
398 13.691012 4042 4125.83573 4125.83573
399 13.7003072 3913 4120.39871 4120.39871
400 13.7096024 4131 4114.97072 4114.97072
401 13.7188976 4228 4109.55175 4109.55175
402 13.7281928 4143 4104.14177 4104.14177
403 13.737488 4206 4098.74079 4098.74079
404 13.7467832 4068 4093.34876 4093.34876
405 13.7560784 4208 4087.96569 4087.96569
406 13.7653736 4146 4082.59154 4082.59154
407 13.7746688 4122 4077.22632 4077.22632
408 13.783964 4155 4071.86999 4071.86999
409 13.7932592 4107 4066.52253 4066.52253
410 13.8025544 4075 4061.18395 4061.18395
411 13.8118496 4013 4055.85421 4055.85421
412 13.8211448 3980 4050.5333 4050.5333
413 13.83044 3947 4045.2212 4045.2212
414 13.8397352 4084 4039.9179 4039.9179
415 13.8490304 4036 4034.62338 4034.62338
416 13.8583256 4033 4029.33762 4029.33762
417 13.8676208 4029 4024.0606 4024.0606
418 13.876916 4015 4018.79232 4018.79232
419 13.8862112 3971 4013.53274 4013.53274
420 13.8955064 4112 4008.28187 4008.28187
421 13.9048016 4013 4003.03967 4003.03967
422 13.9140968 4109 3997.80614 3997.80614
423 13.923392 4129 3992.58125 3992.58125
424 13.9326872 4014 3987.36499 3987.36499
425 13.9419824 3958 3982.15735 3982.15735
426 13.9512776 3936 3976.9583 3976.9583
427 13.9605728 3948 3971.76783 3971.76783
428 13.969868 4100 3966.58593 3966.58593
429 13.9791632 4090 3961.41258 3961.41258
430 13.9884584 4025 3956.24776 3956.24776
431 13.9977536 3923 3951.09145 3951.09145
432 14.0070488 4001 3945.94365 3945.94365
433 14.016344 3958 3940.80432 3940.80432
434 14.0256392 4008 3935.67347 3935.67347
435 14.0349344 4058 3930.55107 3930.55107
436 14.0442296 3821 3925.4371 3925.4371
437 14.0535248 3972 3920.33155 3920.33155
438 14.06282 3948 3915.23441 3915.23441
439 14.0721152 3948 3910.14565 3910.14565
440 14.0814104 3800 3905.06527 3905.06527
441 14.0907056 3871 3899.99324 3899.99324
442 14.1000008 3962 3894.92955 3894.92955
443 14.109296 3901 3889.87419 3889.87419
444 14.1185912 3950 3884.82714 3884.82714
445 14.1278864 3937 3879.78837 3879.78837
446 14.1371816 3934 3874.75789 3874.75789
447 14.1464768 3984 3869.73567 3869.73567
448 14.155772 3933 3864.72169 3864.72169
449 14.1650672 3824 3859.71595 3859.71595
450 14.1743624 3934 3854.71842 3854.71842
451 14.1836576 3861 3849.72909 3849.72909
452 14.1929528 3876 3844.74794 3844.74794
453 14.202248 3939 3839.77497 3839.77496
454 14.2115432 3891 3834.81014 3834.81014
455 14.2208384 3858 3829.85346 3829.85346
456 14.2301336 3895 3824.90491 3824.90489
457 14.2394288 3795 3819.96447 3819.96444
458 14.248724 3952 3815.03213 3815.03207
459 14.2580192 3886 3810.10789 3810.10779
460 14.2673144 3864 3805.19172 3805.19157
461 14.2766096 3917 3800.28363 3800.28339
462 14.2859048 3803 3795.38362 3795.38324
463 14.2952 3819 3790.49169 3790.49111
464 14.3044952 3822 3785.60786 3785.60699
465 14.3137904 3740 3780.73215 3780.73085
466 14.3230856 3882 3775.86463 3775.86268
467 14.3323808 3806 3771.00544 3771.00246
468 14.341676 3919 3766.1548 3766.15019
469 14.3509712 3928 3761.31295 3761.30585
470 14.3602664 3724 3756.47994 3756.46942
471 14.3695616 3865 3751.65488 3751.64088
472 14.3788568 3794 3746.83597 3746.82023
473 14.388152 3805 3742.02378 3742.00744
474 14.3974472 3919 3737.21907 3737.20251
475 14.4067424 3792 3732.42215 3732.40542
476 14.4160376 3793 3727.63305 3727.61615
477 14.4253328 3740 3722.85177 3722.83469
478 14.434628 3768 3718.07828 3718.06102
479 14.4439232 3760 3713.31258 3713.29513
480 14.4532184 3681 3708.55464 3708.53701
481 14.4625136 3816 3703.80446 3703.78664
482 14.4718088 3692 3699.06201 3699.044
483 14.481104 3618 3694.3273 3694.30909
484 14.4903992 3774 3689.60029 3689.58188
485 14.4996944 3736 3684.88098 3684.86237
486 14.5089896 3689 3680.16935 3680.15054
487 14.5182848 3746 3675.46539 3675.44637
488 14.52758 3698 3670.76908 3670.74985
489 14.5368752 3762 3666.08041 3666.06096
490 14.5461704 3771 3661.39937 3661.3797
491 14.5554656 3691 3656.72593 3656.70605
492 14.5647608 3752 3652.0601 3652.03998
493 14.574056 3671 3647.40185 3647.3815
494 14.5833512 3692 3642.75117 3642.73059
495 14.5926464 3681 3638.10804 3638.08722
496 14.6019416 3717 3633.47245 3633.45139
497 14.6112368 3609 3628.84439 3628.82308
498 14.620532 3692 3624.22385 3624.20229
499 14.6298272 3783 3619.6108 3619.58899
500 14.6391224 3660 3615.00524 3614.98316
501 14.6484176 3657 3610.40715 3610.38481
502 14.6577128 3711 3605.81652 3605.79391
503 14.667008 3656 3601.23333 3601.21045
504 14.6763032 3618 3596.65758 3596.63442
505 14.6855984 3691 3592.08924 3592.06579
506 14.6948936 3601 3587.52831 3587.50457
507 14.7041888 3558 3582.97476 3582.95073
508 14.713484 3647 3578.42859 3578.40426
509 14.7227792 3617 3573.88979 3573.86515
510 14.7320744 3540 3569.35834 3569.33338
511 14.7413696 3759 3564.83422 3564.80894
512 14.7506648 3607 3560.31743 3560.29182
513 14.75996 3631 3555.80796 3555.782
514 14.7692552 3674 3551.30579 3551.27947
515 14.7785504 3672 3546.81092 3546.78422
516 14.7878456 3620 3542.32334 3542.29622
517 14.7971408 3657 3537.84305 3537.81548
518 14.806436 3464 3533.37004 3533.34198
519 14.8157312 3570 3528.90433 3528.87569
520 14.8250264 3535 3524.44593 3524.41662
521 14.8343216 3571 3519.99487 3519.96474
522 14.8436168 3553 3515.55123 3515.52004
523 14.852912 3539 3511.11513 3511.08251
524 14.8622072 3544 3506.68682 3506.65214
525 14.8715024 3386 3502.26652 3502.22891
526 14.8807976 3612 3497.85429 3497.81281
527 14.8900928 3491 3493.44926 3493.40383
528 14.899388 3566 3489.04963 3489.00195
529 14.9086832 3401 3484.65594 3484.60716
530 14.9179784 3567 3480.26898 3480.21945
531 14.9272736 3584 3475.88905 3475.8388
532 14.9365688 3571 3471.51619 3471.4652
533 14.945864 3489 3467.15038 3467.09864
534 14.9551592 3604 3462.79161 3462.73911
535 14.9644544 3685 3458.43987 3458.38658
536 14.9737496 3505 3454.09515 3454.04106
537 14.9830448 3581 3449.75743 3449.70252
538 14.99234 3464 3445.42671 3445.37096
539 15.0016352 3482 3441.10296 3441.04636
540 15.0109304 3515 3436.78619 3436.72871
541 15.0202256 3520 3432.47637 3432.41799
542 15.0295208 3442 3428.17349 3428.11419
543 15.038816 3585 3423.87755 3423.81731
544 15.0481112 3543 3419.58852 3419.52732
545 15.0574064 3427 3415.3064 3415.24422
546 15.0667016 3610 3411.03118 3410.96798
547 15.0759968 3470 3406.76285 3406.69861
548 15.085292 3524 3402.50138 3402.43609
549 15.0945872 3492 3398.24678 3398.1804
550 15.1038824 3544 3393.99902 3393.93153
551 15.1131776 3434 3389.7581 3389.68946
552 15.1224728 3462 3385.52401 3385.4542
553 15.131768 3471 3381.29674 3381.22572
554 15.1410632 3495 3377.07626 3377.00401
555 15.1503584 3320 3372.86258 3372.78907
556 15.1596536 3429 3368.65568 3368.58086
557 15.1689488 3477 3364.45555 3364.3794
558 15.178244 3453 3360.26218 3360.18465
559 15.1875392 3411 3356.07555 3355.99662
560 15.1968344 3329 3351.89566 3351.81528
561 15.2061296 3413 3347.7225 3347.64063
562 15.2154248 3382 3343.55606 3343.47266
563 15.22472 3417 3339.39631 3339.31134
564 15.2340152 3342 3335.24326 3335.15668
565 15.2433104 3430 3331.0969 3331.00865
566 15.2526056 3403 3326.95721 3326.86724
567 15.2619008 3467 3322.82418 3322.73245
568 15.271196 3357 3318.69781 3318.60426
569 15.2804912 3450 3314.57807 3314.48266
570 15.2897864 3391 3310.46498 3310.36763
571 15.2990816 3404 3306.3585 3306.25917
572 15.3083768 3319 3302.25864 3302.15726
573 15.317672 3368 3298.16539 3298.0619
574 15.3269672 3326 3294.07873 3293.97306
575 15.3362624 3439 3289.99865 3289.89074
576 15.3455576 3459 3285.92516 3285.81492
577 15.3548528 3333 3281.85823 3281.7456
578 15.364148 3383 3277.79786 3277.68276
579 15.3734432 3379 3273.74405 3273.62638
580 15.3827384 3381 3269.69678 3269.57647
581 15.3920336 3262 3265.65605 3265.533
582 15.4013288 3316 3261.62184 3261.49597
583 15.410624 3306 3257.59416 3257.46536
584 15.4199192 3321 3253.57299 3253.44116
585 15.4292144 3369 3249.55834 3249.42336
586 15.4385096 3337 3245.55018 3245.41195
587 15.4478048 3171 3241.54851 3241.40691
588 15.4571 3284 3237.55334 3237.40824
589 15.4663952 3371 3233.56465 3233.41592
590 15.4756904 3213 3229.58245 3229.42994
591 15.4849856 3309 3225.60671 3225.4503
592 15.4942808 3253 3221.63745 3221.47697
593 15.503576 3198 3217.67466 3217.50995
594 15.5128712 3206 3213.71833 3213.54922
595 15.5221664 3248 3209.76846 3209.59478
596 15.5314616 3261 3205.82506 3205.64662
597 15.5407568 3353 3201.88812 3201.70471
598 15.550052 3219 3197.95763 3197.76905
599 15.5593472 3237 3194.03361 3193.83964
600 15.5686424 3295 3190.11606 3189.91645
601 15.5779376 3311 3186.20496 3185.99947
602 15.5872328 3342 3182.30034 3182.08871
603 15.596528 3186 3178.40219 3178.18413
604 15.6058232 3270 3174.51053 3174.28574
605 15.6151184 3165 3170.62535 3170.39352
606 15.6244136 3151 3166.74667 3166.50746
607 15.6337088 3150 3162.87449 3162.62755
608 15.643004 3116 3159.00884 3158.75378
609 15.6522992 3177 3155.14972 3154.88613
610 15.6615944 3237 3151.29716 3151.0246
611 15.6708896 3180 3147.45117 3147.16917
612 15.6801848 3205 3143.61177 3143.31984
613 15.68948 3288 3139.77899 3139.47659
614 15.6987752 3181 3135.95285 3135.63942
615 15.7080704 3190 3132.1334 3131.8083
616 15.7173656 3185 3128.32066 3127.98324
617 15.7266608 3223 3124.51468 3124.16421
618 15.735956 3171 3120.7155 3120.35121
619 15.7452512 3276 3116.92318 3116.54423
620 15.7545464 3258 3113.13777 3112.74326
621 15.7638416 3157 3109.35935 3108.94828
622 15.7731368 3054 3105.58797 3105.15928
623 15.782432 3132 3101.82374 3101.37626
624 15.7917272 3102 3098.06674 3097.59921
625 15.8010224 3122 3094.31707 3093.8281
626 15.8103176 3119 3090.57488 3090.06294
627 15.8196128 3213 3086.84028 3086.30371
628 15.828908 3100 3083.11343 3082.5504
629 15.8382032 3083 3079.39453 3078.803
630 15.8474984 3184 3075.68375 3075.06149
631 15.8567936 3148 3071.98135 3071.32588
632 15.8660888 3074 3068.28759 3067.59614
633 15.875384 3104 3064.60277 3063.87228
634 15.8846792 3164 3060.92725 3060.15427
635 15.8939744 3124 3057.26145 3056.4421
636 15.9032696 3188 3053.60584 3052.73577
637 15.9125648 3081 3049.96099 3049.03527
638 15.92186 3090 3046.32756 3045.34058
639 15.9311552 2961 3042.70634 3041.6517
640 15.9404504 3029 3039.09827 3037.96861
641 15.9497456 3119 3035.50447 3034.2913
642 15.9590408 3064 3031.9263 3030.61977
643 15.968336 3059 3028.36544 3026.954
644 15.9776312 3124 3024.82396 3023.29398
645 15.9869264 3106 3021.30444 3019.6397
646 15.9962216 2997 3017.8102 3015.99116
647 16.0055168 3086 3014.34556 3012.34834
648 16.014812 3011 3010.91631 3008.71123
649 16.0241072 3082 3007.53032 3005.07982
650 16.0334024 3014 3004.19851 3001.4541
651 16.0426976 3018 3000.93588 2997.83407
652 16.0519928 3149 2997.76279 2994.2197
653 16.061288 2925 2994.70641 2990.61099
654 16.0705832 2990 2991.80269 2987.00794
655 16.0798784 3149 2989.09893 2983.41052
656 16.0891736 3074 2986.65753 2979.81874
657 16.0984688 3116 2984.56079 2976.23257
658 16.107764 3014 2982.91771 2972.65202
659 16.1170592 3084 2981.87337 2969.07706
660 16.1263544 3045 2981.62227 2965.5077
661 16.1356496 2937 2982.42658 2961.94391
662 16.1449448 2933 2984.64025 2958.3857
663 16.15424 2913 2988.73661 2954.83304
664 16.1635352 3039 2995.32297 2951.28594
665 16.1728304 2919 3005.07383 2947.74437
666 16.1821256 3081 3018.3936 2944.20834
667 16.1914208 3101 3034.55681 2940.67783
668 16.200716 3050 3050.4515 2937.15282
669 16.2100112 3001 3059.99102 2933.63332
670 16.2193064 3112 3056.83829 2930.11931
671 16.2286016 3071 3041.65123 2926.61078
672 16.2378968 3074 3023.3602 2923.10772
673 16.247192 2951 3007.64009 2919.61013
674 16.2564872 2984 2992.45971 2916.11798
675 16.2657824 2981 2974.35962 2912.63128
676 16.2750776 3013 2954.76034 2909.15001
677 16.2843728 3113 2937.64135 2905.67416
678 16.293668 2921 2924.63747 2902.20373
679 16.3029632 2902 2915.05326 2898.73869
680 16.3122584 2950 2907.6624 2895.27906
681 16.3215536 2953 2901.57707 2891.82481
682 16.3308488 2952 2896.28322 2888.37593
683 16.340144 2925 2891.49358 2884.93241
684 16.3494392 2942 2887.04253 2881.49426
685 16.3587344 2926 2882.82971 2878.06145
686 16.3680296 2868 2878.7892 2874.63397
687 16.3773248 2940 2874.8718 2871.21182
688 16.38662 2891 2871.04278 2867.79499
689 16.3959152 2920 2867.28538 2864.38347
690 16.4052104 2817 2863.58753 2860.97725
691 16.4145056 2895 2859.93875 2857.57632
692 16.4238008 2907 2856.3306 2854.18066
693 16.433096 2839 2852.75659 2850.79028
694 16.4423912 2837 2849.21167 2847.40516
695 16.4516864 2884 2845.69185 2844.02529
696 16.4609816 2841 2842.19395 2840.65066
697 16.4702768 2850 2838.71539 2837.28126
698 16.479572 2746 2835.2541 2833.91709
699 16.4888672 2883 2831.80835 2830.55813
700 16.4981624 2844 2828.37673 2827.20438
701 16.5074576 2872 2824.95804 2823.85583
702 16.5167528 2770 2821.55129 2820.51246
703 16.526048 2836 2818.15564 2817.17427
704 16.5353432 2898 2814.77038 2813.84125
705 16.5446384 2799 2811.39488 2810.51339
706 16.5539336 2942 2808.02863 2807.19067
707 16.5632288 2858 2804.67116 2803.8731
708 16.572524 2827 2801.32208 2800.56066
709 16.5818192 2792 2797.98105 2797.25335
710 16.5911144 2830 2794.64775 2793.95114
711 16.6004096 2811 2791.32194 2790.65405
712 16.6097048 2894 2788.00337 2787.36204
713 16.619 2813 2784.69182 2784.07513
714 16.6282952 2813 2781.38713 2780.79329
715 16.6375904 2920 2778.08912 2777.51652
716 16.6468856 2753 2774.79764 2774.24481
717 16.6561808 2814 2771.51257 2770.97816
718 16.665476 2786 2768.23377 2767.71654
719 16.6747712 2802 2764.96115 2764.45996
720 16.6840664 2766 2761.6946 2761.2084
721 16.6933616 2818 2758.43403 2757.96185
722 16.7026568 2797 2755.17937 2754.72031
723 16.711952 2754 2751.93053 2751.48377
724 16.7212472 2788 2748.68746 2748.25222
725 16.7305424 2824 2745.45008 2745.02565
726 16.7398376 2693 2742.21834 2741.80405
727 16.7491328 2835 2738.99219 2738.58741
728 16.758428 2700 2735.77157 2735.37572
729 16.7677232 2750 2732.55645 2732.16898
730 16.7770184 2779 2729.34678 2728.96718
731 16.7863136 2759 2726.14254 2725.7703
732 16.7956088 2736 2722.9437 2722.57834
733 16.804904 2792 2719.75024 2719.39129
734 16.8141992 2688 2716.56216 2716.20914
735 16.8234944 2730 2713.37947 2713.03189
736 16.8327896 2748 2710.20221 2709.85952
737 16.8420848 2733 2707.03044 2706.69202
738 16.85138 2752 2703.86428 2703.52939
739 16.8606752 2683 2700.70396 2700.37162
740 16.8699704 2782 2697.54988 2697.2187
741 16.8792656 2867 2694.40286 2694.07062
742 16.8885608 2750 2691.26421 2690.92738
743 16.897856 2777 2688.13519 2687.78895
744 16.9071512 2655 2685.01468 2684.65534
745 16.9164464 2684 2681.8965 2681.52654
746 16.9257416 2727 2678.77543 2678.40254
747 16.9350368 2716 2675.65555 2675.28333
748 16.944332 2647 2672.53991 2672.1689
749 16.9536272 2727 2669.42921 2669.05924
750 16.9629224 2712 2666.32348 2665.95435
751 16.9722176 2759 2663.22272 2662.85422
752 16.9815128 2648 2660.12691 2659.75883
753 16.990808 2701 2657.03604 2656.66818
754 17.0001032 2592 2653.95009 2653.58227
755 17.0093984 2651 2650.86906 2650.50107
756 17.0186936 2674 2647.79292 2647.4246
757 17.0279888 2563 2644.72168 2644.35282
758 17.037284 2681 2641.65531 2641.28575
759 17.0465792 2716 2638.59381 2638.22337
760 17.0558744 2788 2635.53717 2635.16567
761 17.0651696 2690 2632.48538 2632.11264
762 17.0744648 2625 2629.43843 2629.06428
763 17.08376 2681 2626.3963 2626.02058
764 17.0930552 2664 2623.359 2622.98152
765 17.1023504 2654 2620.32651 2619.94711
766 17.1116456 2601 2617.29883 2616.91732
767 17.1209408 2587 2614.27594 2613.89217
768 17.130236 2652 2611.25784 2610.87163
769 17.1395312 2647 2608.24452 2607.85569
770 17.1488264 2604 2605.23598 2604.84436
771 17.1581216 2575 2602.23221 2601.83762
772 17.1674168 2597 2599.23319 2598.83547
773 17.176712 2664 2596.23894 2595.83789
774 17.1860072 2662 2593.24943 2592.84488
775 17.1953024 2529 2590.26467 2589.85643
776 17.2045976 2597 2587.28465 2586.87253
777 17.2138928 2599 2584.30936 2583.89317
778 17.223188 2583 2581.3388 2580.91835
779 17.2324832 2618 2578.37297 2577.94806
780 17.2417784 2606 2575.41185 2574.9823
781 17.2510736 2740 2572.45546 2572.02104
782 17.2603688 2619 2569.50378 2569.06429
783 17.269664 2627 2566.55681 2566.11203
784 17.2789592 2566 2563.61455 2563.16426
785 17.2882544 2545 2560.677 2560.22098
786 17.2975496 2597 2557.74415 2557.28216
787 17.3068448 2576 2554.81601 2554.34782
788 17.31614 2622 2551.89256 2551.41793
789 17.3254352 2627 2548.97383 2548.49248
790 17.3347304 2554 2546.05979 2545.57149
791 17.3440256 2582 2543.15045 2542.65492
792 17.3533208 2527 2540.24582 2539.74278
793 17.362616 2494 2537.3459 2536.83506
794 17.3719112 2503 2534.45068 2533.93175
795 17.3812064 2597 2531.56017 2531.03285
796 17.3905016 2531 2528.67437 2528.13834
797 17.3997968 2590 2525.7933 2525.24822
798 17.409092 2528 2522.91694 2522.36248
799 17.4183872 2487 2520.04531 2519.48111
800 17.4276824 2497 2517.17841 2516.6041
801 17.4369776 2531 2514.31626 2513.73146
802 17.4462728 2579 2511.45885 2510.86316
803 17.455568 2466 2508.6062 2507.9992
804 17.4648632 2524 2505.75831 2505.13958
805 17.4741584 2602 2502.91521 2502.28429
806 17.4834536 2497 2500.07689 2499.43331
807 17.4927488 2496 2497.24337 2496.58665
808 17.502044 2551 2494.41467 2493.74429
809 17.5113392 2515 2491.5908 2490.90623
810 17.5206344 2573 2488.77177 2488.07246
811 17.5299296 2561 2485.9576 2485.24297
812 17.5392248 2537 2483.14829 2482.41776
813 17.54852 2478 2480.34388 2479.59681
814 17.5578152 2487 2477.54436 2476.78012
815 17.5671104 2535 2474.74975 2473.96768
816 17.5764056 2436 2471.96005 2471.15949
817 17.5857008 2487 2469.17524 2468.35554
818 17.594996 2562 2466.39529 2465.55581
819 17.6042912 2472 2463.62009 2462.76031
820 17.6135864 2476 2460.84945 2459.96902
821 17.6228816 2444 2458.08318 2457.18194
822 17.6321768 2353 2455.32129 2454.39906
823 17.641472 2437 2452.56469 2451.62038
824 17.6507672 2411 2449.81523 2448.84588
825 17.6600624 2451 2447.07235 2446.07556
826 17.6693576 2484 2444.33529 2443.30941
827 17.6786528 2533 2441.60382 2440.54743
828 17.687948 2378 2438.87797 2437.7896
829 17.6972432 2482 2436.15782 2435.03592
830 17.7065384 2474 2433.44345 2432.28639
831 17.7158336 2397 2430.73498 2429.54099
832 17.7251288 2362 2428.03252 2426.79972
833 17.734424 2313 2425.33618 2424.06256
834 17.7437192 2499 2422.64609 2421.32953
835 17.7530144 2462 2419.96241 2418.6006
836 17.7623096 2434 2417.28528 2415.87577
837 17.7716048 2341 2414.61488 2413.15503
838 17.7809 2405 2411.9514 2410.43837
839 17.7901952 2385 2409.29505 2407.7258
840 17.7994904 2399 2406.64606 2405.0173
841 17.8087856 2456 2404.00469 2402.31286
842 17.8180808 2368 2401.3712 2399.61247
843 17.827376 2371 2398.74592 2396.91614
844 17.8366712 2313 2396.12918 2394.22385
845 17.8459664 2334 2393.52137 2391.5356
846 17.8552616 2364 2390.92291 2388.85137
847 17.8645568 2450 2388.33428 2386.17117
848 17.873852 2373 2385.756 2383.49498
849 17.8831472 2499 2383.18867 2380.8228
850 17.8924424 2338 2380.63296 2378.15462
851 17.9017376 2442 2378.08962 2375.49044
852 17.9110328 2394 2375.55949 2372.83024
853 17.920328 2395 2373.04354 2370.17402
854 17.9296232 2375 2370.54287 2367.52178
855 17.9389184 2429 2368.05872 2364.8735
856 17.9482136 2348 2365.59252 2362.22919
857 17.9575088 2359 2363.14591 2359.58882
858 17.966804 2352 2360.7208 2356.9524
859 17.9760992 2406 2358.31938 2354.31992
860 17.9853944 2421 2355.9442 2351.69138
861 17.9946896 2334 2353.59828 2349.06676
862 18.0039848 2390 2351.28515 2346.44605
863 18.01328 2363 2349.00897 2343.82926
864 18.0225752 2312 2346.77474 2341.21638
865 18.0318704 2315 2344.58842 2338.60739
866 18.0411656 2405 2342.45721 2336.00229
867 18.0504608 2308 2340.38986 2333.40108
868 18.059756 2367 2338.39725 2330.80375
869 18.0690512 2295 2336.49329 2328.21029
870 18.0783464 2354 2334.69662 2325.62069
871 18.0876416 2363 2333.03206 2323.03496
872 18.0969368 2400 2331.52951 2320.45307
873 18.106232 2300 2330.22965 2317.87503
874 18.1155272 2307 2329.18968 2315.30083
875 18.1248224 2363 2328.49029 2312.73045
876 18.1341176 2282 2328.24434 2310.16391
877 18.1434128 2305 2328.60758 2307.60118
878 18.152708 2289 2329.79204 2305.04226
879 18.1620032 2339 2332.08448 2302.48715
880 18.1712984 2345 2335.87229 2299.93584
881 18.1805936 2350 2341.67992 2297.38832
882 18.1898888 2414 2350.22 2294.84458
883 18.199184 2382 2362.46449 2292.30463
884 18.2084792 2405 2379.74221 2289.76844
885 18.2177744 2323 2403.86477 2287.23603
886 18.2270696 2403 2437.25867 2284.70737
887 18.2363648 2507 2482.97692 2282.18246
888 18.24566 2527 2544.13303 2279.6613
889 18.2549552 2666 2621.65413 2277.14389
890 18.2642504 2784 2709.16239 2274.6302
891 18.2735456 2830 2786.81543 2272.12024
892 18.2828408 2964 2823.50248 2269.61401
893 18.292136 3039 2799.60216 2267.11148
894 18.3014312 2855 2734.98231 2264.61267
895 18.3107264 2646 2672.89041 2262.11755
896 18.3200216 2757 2630.48396 2259.62614
897 18.3293168 2646 2591.6346 2257.13841
898 18.338612 2446 2536.71509 2254.65436
899 18.3479072 2421 2467.64032 2252.17399
900 18.3572024 2435 2403.0683 2249.69729
901 18.3664976 2360 2354.97713 2247.22425
902 18.3757928 2351 2322.69935 2244.75487
903 18.385088 2281 2301.07274 2242.28914
904 18.3943832 2290 2285.85674 2239.82706
905 18.4036784 2371 2274.5091 2237.36861
906 18.4129736 2272 2265.59663 2234.9138
907 18.4222688 2257 2258.29116 2232.46261
908 18.431564 2178 2252.0917 2230.01504
909 18.4408592 2189 2246.68092 2227.57108
910 18.4501544 2238 2241.84955 2225.13073
911 18.4594496 2187 2237.4547 2222.69399
912 18.4687448 2313 2233.39585 2220.26083
913 18.47804 2252 2229.60046 2217.83127
914 18.4873352 2198 2226.01503 2215.40529
915 18.4966304 2138 2222.59934 2212.98288
916 18.5059256 2224 2219.32262 2210.56405
917 18.5152208 2268 2216.161 2208.14877
918 18.524516 2216 2213.09569 2205.73706
919 18.5338112 2248 2210.11177 2203.3289
920 18.5431064 2158 2207.19719 2200.92428
921 18.5524016 2296 2204.34219 2198.52321
922 18.5616968 2185 2201.53877 2196.12566
923 18.570992 2170 2198.78031 2193.73165
924 18.5802872 2150 2196.0613 2191.34115
925 18.5895824 2292 2193.37713 2188.95417
926 18.5988776 2169 2190.72389 2186.5707
927 18.6081728 2221 2188.09829 2184.19074
928 18.617468 2125 2185.49751 2181.81427
929 18.6267632 2089 2182.91912 2179.44129
930 18.6360584 2111 2180.36104 2177.0718
931 18.6453536 2264 2177.82147 2174.70578
932 18.6546488 2196 2175.29883 2172.34324
933 18.663944 2238 2172.79175 2169.98417
934 18.6732392 2151 2170.29904 2167.62856
935 18.6825344 2165 2167.81964 2165.2764
936 18.6918296 2111 2165.35261 2162.9277
937 18.7011248 2135 2162.89714 2160.58243
938 18.71042 2155 2160.45247 2158.24061
939 18.7197152 2127 2158.01798 2155.90222
940 18.7290104 2163 2155.59306 2153.56725
941 18.7383056 2057 2153.17721 2151.2357
942 18.7476008 2206 2150.76994 2148.90757
943 18.756896 2208 2148.37084 2146.58285
944 18.7661912 2073 2145.97952 2144.26152
945 18.7754864 2078 2143.59565 2141.9436
946 18.7847816 2184 2141.21891 2139.62907
947 18.7940768 2185 2138.84901 2137.31792
948 18.803372 2125 2136.48569 2135.01015
949 18.8126672 2267 2134.12873 2132.70575
950 18.8219624 2176 2131.7779 2130.40473
951 18.8312576 2069 2129.43301 2128.10706
952 18.8405528 2197 2127.09388 2125.81275
953 18.849848 2070 2124.76034 2123.52179
954 18.8591432 2178 2122.43224 2121.23418
955 18.8684384 2173 2120.10943 2118.9499
956 18.8777336 2078 2117.79179 2116.66896
957 18.8870288 2145 2115.4792 2114.39135
958 18.896324 2067 2113.17154 2112.11706
959 18.9056192 2083 2110.86872 2109.84608
960 18.9149144 2143 2108.57063 2107.57842
961 18.9242096 2142 2106.27718 2105.31406
962 18.9335048 2035 2103.9883 2103.053
963 18.9428 2085 2101.7039 2100.79523
964 18.9520952 2109 2099.42391 2098.54075
965 18.9613904 2090 2097.14827 2096.28956
966 18.9706856 2091 2094.87691 2094.04164
967 18.9799808 2057 2092.60976 2091.79699
968 18.989276 2186 2090.34679 2089.55561
969 18.9985712 2030 2088.08793 2087.31749
970 19.0078664 2118 2085.83318 2085.08262
971 19.0171616 2085 2083.58255 2082.851
972 19.0264568 2137 2081.33614 2080.62263
973 19.035752 2155 2079.09414 2078.39749
974 19.0450472 2160 2076.85688 2076.17559
975 19.0543424 2158 2074.62493 2073.95691
976 19.0636376 2119 2072.39922 2071.74145
977 19.0729328 2067 2070.18123 2069.52922
978 19.082228 2143 2067.9734 2067.32019
979 19.0915232 2057 2065.77991 2065.11436
980 19.1008184 2061 2063.60851 2062.91174
981 19.1101136 2103 2061.47525 2060.71231
982 19.1194088 2145 2059.40943 2058.51607
983 19.128704 2048 2057.43822 2056.32301
984 19.1379992 2044 2055.52213 2054.13313
985 19.1472944 2016 2053.51679 2051.94642
986 19.1565896 2083 2051.38653 2049.76288
987 19.1658848 2073 2049.21243 2047.5825
988 19.17518 2004 2047.03563 2045.40527
989 19.1844752 2007 2044.8622 2043.2312
990 19.1937704 2020 2042.69238 2041.06027
991 19.2030656 1973 2040.52616 2038.89249
992 19.2123608 1979 2038.36353 2036.72783
993 19.221656 2062 2036.20447 2034.56631
994 19.2309512 1951 2034.04897 2032.40791
995 19.2402464 2052 2031.89702 2030.25263
996 19.2495416 2028 2029.74861 2028.10046
997 19.2588368 2062 2027.60372 2025.95141
998 19.268132 2038 2025.46235 2023.80545
999 19.2774272 2029 2023.32448 2021.66259
1000 19.2867224 2030 2021.19011 2019.52283
1001 19.2960176 1916 2019.05921 2017.38615
1002 19.3053128 2042 2016.9318 2015.25255
1003 19.314608 2018 2014.80785 2013.12203
1004 19.3239032 1904 2012.68737 2010.99458
1005 19.3331984 2043 2010.57033 2008.8702
1006 19.3424936 2026 2008.45675 2006.74888
1007 19.3517888 2017 2006.3466 2004.63061
1008 19.361084 1921 2004.23988 2002.5154
1009 19.3703792 1956 2002.13659 2000.40323
1010 19.3796744 1948 2000.03672 1998.2941
1011 19.3889696 1983 1997.94027 1996.18801
1012 19.3982648 2001 1995.84722 1994.08494
1013 19.40756 1960 1993.75759 1991.9849
1014 19.4168552 2064 1991.67136 1989.88788
1015 19.4261504 1985 1989.58852 1987.79388
1016 19.4354456 2028 1987.50908 1985.70288
1017 19.4447408 2056 1985.43303 1983.61489
1018 19.454036 1952 1983.36037 1981.5299
1019 19.4633312 2016 1981.2911 1979.4479
1020 19.4726264 1969 1979.22521 1977.36889
1021 19.4819216 1859 1977.16271 1975.29287
1022 19.4912168 1957 1975.10359 1973.21982
1023 19.500512 1957 1973.04784 1971.14975
1024 19.5098072 1952 1970.99548 1969.08265
1025 19.5191024 2019 1968.94649 1967.01851
1026 19.5283976 1980 1966.90088 1964.95733
1027 19.5376928 1940 1964.85865 1962.8991
1028 19.546988 1928 1962.8198 1960.84382
1029 19.5562832 1948 1960.78434 1958.79149
1030 19.5655784 2056 1958.75226 1956.74209
1031 19.5748736 1929 1956.7236 1954.69563
1032 19.5841688 1946 1954.69844 1952.6521
1033 19.593464 1933 1952.67691 1950.61149
1034 19.6027592 1929 1950.65925 1948.5738
1035 19.6120544 1949 1948.64584 1946.53902
1036 19.6213496 2000 1946.63727 1944.50715
1037 19.6306448 2001 1944.63452 1942.47819
1038 19.63994 1942 1942.63909 1940.45213
1039 19.6492352 1912 1940.65345 1938.42896
1040 19.6585304 1909 1938.68182 1936.40868
1041 19.6678256 1878 1936.73194 1934.39128
1042 19.6771208 1937 1934.81985 1932.37677
1043 19.686416 1952 1932.97484 1930.36513
1044 19.6957112 1915 1931.22414 1928.35636
1045 19.7050064 1872 1929.52867 1926.35045
1046 19.7143016 1878 1927.74467 1924.34741
1047 19.7235968 1840 1925.83571 1922.34722
1048 19.732892 1967 1923.88145 1920.34988
1049 19.7421872 1859 1921.92152 1918.35538
1050 19.7514824 1872 1919.96083 1916.36373
1051 19.7607776 1912 1918.00076 1914.37491
1052 19.7700728 1904 1916.04741 1912.38893
1053 19.779368 1853 1914.1061 1910.40577
1054 19.7886632 1976 1912.17261 1908.42543
1055 19.7979584 1873 1910.24377 1906.44791
1056 19.8072536 1895 1908.31885 1904.47321
1057 19.8165488 1958 1906.39784 1902.50131
1058 19.825844 1871 1904.48075 1900.53221
1059 19.8351392 1877 1902.56761 1898.56591
1060 19.8444344 1904 1900.65845 1896.60241
1061 19.8537296 1912 1898.75329 1894.64169
1062 19.8630248 1993 1896.85217 1892.68376
1063 19.87232 1942 1894.95511 1890.7286
1064 19.8816152 1893 1893.06215 1888.77622
1065 19.8909104 1888 1891.17332 1886.82661
1066 19.9002056 1946 1889.28866 1884.87977
1067 19.9095008 1916 1887.4082 1882.93569
1068 19.918796 1925 1885.53198 1880.99436
1069 19.9280912 1876 1883.66005 1879.05578
1070 19.9373864 1984 1881.79246 1877.11995
1071 19.9466816 1921 1879.92932 1875.18687
1072 19.9559768 1932 1878.07079 1873.25652
1073 19.965272 1912 1876.21713 1871.3289
1074 19.9745672 1822 1874.36874 1869.40401
1075 19.9838624 1894 1872.52625 1867.48185
1076 19.9931576 1841 1870.69065 1865.5624
1077 20.0024528 1938 1868.86349 1863.64567
1078 20.011748 1879 1867.04736 1861.73165
1079 20.0210432 1848 1865.2467 1859.82033
1080 20.0303384 1827 1863.46988 1857.91171
1081 20.0396336 1809 1861.73515 1856.00579
1082 20.0489288 1848 1860.07579 1854.10256
1083 20.058224 1864 1858.5141 1852.20202
1084 20.0675192 1845 1856.97353 1850.30417
1085 20.0768144 1875 1855.28049 1848.40899
1086 20.0861096 1788 1853.51138 1846.51648
1087 20.0954048 1809 1851.7354 1844.62664
1088 20.1047 1865 1849.9643 1842.73947
1089 20.1139952 1792 1848.19882 1840.85495
1090 20.1232904 1830 1846.43905 1838.9731
1091 20.1325856 1814 1844.68501 1837.09389
1092 20.1418808 1791 1842.93674 1835.21733
1093 20.151176 1801 1841.19422 1833.34342
1094 20.1604712 1842 1839.45734 1831.47214
1095 20.1697664 1777 1837.72582 1829.60349
1096 20.1790616 1986 1835.99901 1827.73747
1097 20.1883568 1793 1834.27576 1825.87408
1098 20.197652 1890 1832.55503 1824.01331
1099 20.2069472 1883 1830.83806 1822.15515
1100 20.2162424 1770 1829.13111 1820.29961
1101 20.2255376 1811 1827.43973 1818.44667
1102 20.2348328 1735 1825.75987 1816.59634
1103 20.244128 1840 1824.08851 1814.7486
1104 20.2534232 1824 1822.42511 1812.90346
1105 20.2627184 1739 1820.76985 1811.0609
1106 20.2720136 1746 1819.12293 1809.22094
1107 20.2813088 1831 1817.48461 1807.38355
1108 20.290604 1821 1815.85514 1805.54874
1109 20.2998992 1792 1814.23478 1803.7165
1110 20.3091944 1900 1812.62382 1801.88683
1111 20.3184896 1804 1811.02254 1800.05972
1112 20.3277848 1817 1809.43128 1798.23518
1113 20.33708 1781 1807.85035 1796.41318
1114 20.3463752 1799 1806.28011 1794.59374
1115 20.3556704 1817 1804.72094 1792.77685
1116 20.3649656 1779 1803.17323 1790.9625
1117 20.3742608 1758 1801.6374 1789.15068
1118 20.383556 1811 1800.11389 1787.3414
1119 20.3928512 1823 1798.60318 1785.53465
1120 20.4021464 1730 1797.10576 1783.73042
1121 20.4114416 1796 1795.62218 1781.92872
1122 20.4207368 1798 1794.15301 1780.12953
1123 20.430032 1874 1792.69883 1778.33285
1124 20.4393272 1787 1791.26032 1776.53868
1125 20.4486224 1781 1789.83814 1774.74702
1126 20.4579176 1715 1788.43304 1772.95786
1127 20.4672128 1746 1787.04581 1771.17119
1128 20.476508 1773 1785.67728 1769.38701
1129 20.4858032 1813 1784.32835 1767.60533
1130 20.4950984 1797 1783 1765.82612
1131 20.5043936 1836 1781.69325 1764.04939
1132 20.5136888 1762 1780.40924 1762.27514
1133 20.522984 1788 1779.14923 1760.50336
1134 20.5322792 1723 1777.91461 1758.73405
1135 20.5415744 1808 1776.70698 1756.9672
1136 20.5508696 1760 1775.52819 1755.20281
1137 20.5601648 1794 1774.38043 1753.44087
1138 20.56946 1734 1773.26637 1751.68138
1139 20.5787552 1762 1772.18943 1749.92434
1140 20.5880504 1760 1771.15415 1748.16974
1141 20.5973456 1752 1770.16716 1746.41758
1142 20.6066408 1848 1769.23922 1744.66785
1143 20.615936 1742 1768.39115 1742.92056
1144 20.6252312 1830 1767.65913 1741.17569
1145 20.6345264 1796 1767.06861 1739.43324
1146 20.6438216 1820 1766.54656 1737.6932
1147 20.6531168 1771 1765.92326 1735.95559
1148 20.662412 1690 1765.27933 1734.22038
1149 20.6717072 1797 1764.68791 1732.48758
1150 20.6810024 1730 1764.16537 1730.75718
1151 20.6902976 1824 1763.71782 1729.02917
1152 20.6995928 1762 1763.3513 1727.30356
1153 20.708888 1779 1763.07253 1725.58034
1154 20.7181832 1724 1762.88893 1723.85951
1155 20.7274784 1733 1762.80878 1722.14106
1156 20.7367736 1776 1762.8413 1720.42498
1157 20.7460688 1733 1762.99682 1718.71128
1158 20.755364 1734 1763.2869 1716.99995
1159 20.7646592 1827 1763.72453 1715.29099
1160 20.7739544 1807 1764.32438 1713.58439
1161 20.7832496 1727 1765.10302 1711.88014
1162 20.7925448 1795 1766.07926 1710.17825
1163 20.80184 1728 1767.27452 1708.47871
1164 20.8111352 1737 1768.71325 1706.78152
1165 20.8204304 1790 1770.42351 1705.08667
1166 20.8297256 1790 1772.43765 1703.39415
1167 20.8390208 1872 1774.79303 1701.70397
1168 20.848316 1819 1777.53313 1700.01613
1169 20.8576112 1749 1780.70868 1698.33061
1170 20.8669064 1712 1784.37931 1696.64741
1171 20.8762016 1821 1788.61541 1694.96653
1172 20.8854968 1810 1793.50066 1693.28797
1173 20.894792 1833 1799.13519 1691.61171
1174 20.9040872 1816 1805.63974 1689.93777
1175 20.9133824 1831 1813.16109 1688.26613
1176 20.9226776 1797 1821.87929 1686.59679
1177 20.9319728 1759 1832.01752 1684.92974
1178 20.941268 1811 1843.85558 1683.26499
1179 20.9505632 1870 1857.74904 1681.60253
1180 20.9598584 1846 1874.15679 1679.94235
1181 20.9691536 1836 1893.68209 1678.28445
1182 20.9784488 1878 1917.13568 1676.62883
1183 20.987744 1815 1945.63426 1674.97548
1184 20.9970392 1882 1980.75293 1673.3244
1185 21.0063344 1950 2024.7477 1671.67559
1186 21.0156296 1988 2080.85431 1670.02904
1187 21.0249248 2095 2153.66493 1668.38475
1188 21.03422 2189 2249.61313 1666.74271
1189 21.0435152 2320 2377.64708 1665.10292
1190 21.0528104 2428 2550.20785 1663.46538
1191 21.0621056 2517 2784.63989 1661.83009
1192 21.0714008 2941 3105.14702 1660.19703
1193 21.080696 3128 3545.31222 1658.56621
1194 21.0899912 3831 4150.70174 1656.93762
1195 21.0992864 4521 4979.00878 1655.31126
1196 21.1085816 5530 6088.40533 1653.68712
1197 21.1178768 6834 7490.12129 1652.06521
1198 21.127172 8744 9037.98947 1650.44551
1199 21.1364672 9994 10308.4527 1648.82803
1200 21.1457624 10491 10714.9688 1647.21276
1201 21.1550576 9988 10049.2372 1645.59969
1202 21.1643528 8685 8869.07253 1643.98883
1203 21.173648 7958 7941.69395 1642.38016
1204 21.1829432 7052 7505.21625 1640.77369
1205 21.1922384 6661 7256.67166 1639.16942
1206 21.2015336 6125 6757.63352 1637.56733
1207 21.2108288 5339 5850.08907 1635.96742
1208 21.220124 4278 4778.9664 1634.3697
1209 21.2294192 3380 3868.27932 1632.77415
1210 21.2387144 2768 3230.66994 1631.18078
1211 21.2480096 2351 2815.04234 1629.58958
1212 21.2573048 2126 2541.80181 1628.00055
1213 21.2666 1884 2354.90519 1626.41367
1214 21.2758952 1883 2221.44423 1624.82896
1215 21.2851904 1753 2122.47847 1623.2464
1216 21.2944856 1839 2046.75358 1621.666
1217 21.3037808 1804 1987.28821 1620.08774
1218 21.313076 1767 1939.56843 1618.51163
1219 21.3223712 1775 1900.56651 1616.93767
1220 21.3316664 1745 1868.18604 1615.36584
1221 21.3409616 1741 1840.93509 1613.79614
1222 21.3502568 1705 1817.72649 1612.22858
1223 21.359552 1642 1797.7515 1610.66314
1224 21.3688472 1678 1780.39757 1609.09983
1225 21.3781424 1766 1765.1933 1607.53863
1226 21.3874376 1660 1751.77077 1605.97956
1227 21.3967328 1659 1739.83918 1604.4226
1228 21.406028 1677 1729.16612 1602.86775
1229 21.4153232 1707 1719.56393 1601.315
1230 21.4246184 1598 1710.87969 1599.76436
1231 21.4339136 1677 1702.98779 1598.21582
1232 21.4432088 1633 1695.78424 1596.66937
1233 21.452504 1599 1689.18239 1595.12502
1234 21.4617992 1597 1683.10961 1593.58276
1235 21.4710944 1675 1677.50466 1592.04258
1236 21.4803896 1655 1672.31566 1590.50448
1237 21.4896848 1580 1667.49848 1588.96847
1238 21.49898 1657 1663.01545 1587.43453
1239 21.5082752 1577 1658.8343 1585.90266
1240 21.5175704 1631 1654.92734 1584.37286
1241 21.5268656 1648 1651.27074 1582.84513
1242 21.5361608 1590 1647.84401 1581.31946
1243 21.545456 1573 1644.62953 1579.79584
1244 21.5547512 1573 1641.61216 1578.27428
1245 21.5640464 1638 1638.77892 1576.75478
1246 21.5733416 1652 1636.11878 1575.23732
1247 21.5826368 1665 1633.6224 1573.72191
1248 21.591932 1660 1631.28198 1572.20854
1249 21.6012272 1631 1629.09112 1570.6972
1250 21.6105224 1679 1627.04472 1569.18791
1251 21.6198176 1610 1625.13886 1567.68064
1252 21.6291128 1619 1623.37077 1566.1754
1253 21.638408 1631 1621.73876 1564.67219
1254 21.6477032 1660 1620.24223 1563.171
1255 21.6569984 1523 1618.88161 1561.67183
1256 21.6662936 1595 1617.6584 1560.17467
1257 21.6755888 1633 1616.57524 1558.67953
1258 21.684884 1576 1615.63586 1557.18639
1259 21.6941792 1621 1614.84524 1555.69526
1260 21.7034744 1668 1614.20966 1554.20613
1261 21.7127696 1609 1613.73682 1552.719
1262 21.7220648 1615 1613.43599 1551.23386
1263 21.73136 1622 1613.3182 1549.75072
1264 21.7406552 1592 1613.39646 1548.26956
1265 21.7499504 1606 1613.68603 1546.79039
1266 21.7592456 1650 1614.20474 1545.31321
1267 21.7685408 1641 1614.97342 1543.838
1268 21.777836 1728 1616.01637 1542.36477
1269 21.7871312 1683 1617.36202 1540.89351
1270 21.7964264 1590 1619.04358 1539.42422
1271 21.8057216 1597 1621.10009 1537.95689
1272 21.8150168 1710 1623.57746 1536.49153
1273 21.824312 1627 1626.52999 1535.02813
1274 21.8336072 1623 1630.02218 1533.56668
1275 21.8429024 1567 1634.13105 1532.10719
1276 21.8521976 1607 1638.94915 1530.64965
1277 21.8614928 1629 1644.58846 1529.19405
1278 21.870788 1641 1651.1855 1527.7404
1279 21.8800832 1642 1658.90821 1526.28869
1280 21.8893784 1654 1667.96517 1524.83892
1281 21.8986736 1656 1678.61836 1523.39108
1282 21.9079688 1667 1691.2011 1521.94517
1283 21.917264 1662 1706.1438 1520.50119
1284 21.9265592 1720 1724.01209 1519.05913
1285 21.9358544 1643 1745.56495 1517.619
1286 21.9451496 1781 1771.84596 1516.18078
1287 21.9544448 1801 1804.32716 1514.74448
1288 21.96374 1819 1845.12776 1513.31009
1289 21.9730352 1835 1897.32016 1511.87761
1290 21.9823304 1862 1965.32158 1510.44704
1291 21.9916256 2031 2055.39032 1509.01837
1292 22.0009208 2056 2176.30725 1507.5916
1293 22.010216 2213 2340.37083 1506.16673
1294 22.0195112 2450 2564.84032 1504.74374
1295 22.0288064 2562 2873.93486 1503.32265
1296 22.0381016 2979 3301.35455 1501.90345
1297 22.0473968 3488 3892.62 1500.48613
1298 22.056692 4216 4703.90823 1499.07069
1299 22.0659872 5364 5785.70008 1497.65714
1300 22.0752824 6429 7122.49546 1496.24545
1301 22.0845776 7852 8504.07113 1494.83564
1302 22.0938728 9024 9426.77898 1493.4277
1303 22.103168 8796 9344.67764 1492.02162
1304 22.1124632 8560 8340.29561 1490.6174
1305 22.1217584 7589 7226.65834 1489.21505
1306 22.1310536 6453 6599.96602 1487.81455
1307 22.1403488 5999 6428.47503 1486.41591
1308 22.149644 5681 6326.18515 1485.01911
1309 22.1589392 5257 5886.74645 1483.62417
1310 22.1682344 4626 5028.1461 1482.23107
1311 22.1775296 3730 4068.96613 1480.83981
1312 22.1868248 3022 3307.34693 1479.45039
1313 22.19612 2384 2794.8135 1478.0628
1314 22.2054152 2064 2462.86992 1476.67705
1315 22.2147104 1829 2242.41584 1475.29313
1316 22.2240056 1883 2089.59254 1473.91104
1317 22.2333008 1682 1979.15543 1472.53077
1318 22.242596 1665 1896.4545 1471.15232
1319 22.2518912 1633 1832.65851 1469.77568
1320 22.2611864 1617 1782.21323 1468.40087
1321 22.2704816 1569 1741.48513 1467.02786
1322 22.2797768 1545 1708.01328 1465.65667
1323 22.289072 1641 1680.08001 1464.28728
1324 22.2983672 1519 1656.45469 1462.91969
1325 22.3076624 1527 1636.23543 1461.5539
1326 22.3169576 1513 1618.74802 1460.18992
1327 22.3262528 1541 1603.47959 1458.82772
1328 22.335548 1540 1590.03391 1457.46732
1329 22.3448432 1553 1578.10065 1456.1087
1330 22.3541384 1554 1567.43372 1454.75188
1331 22.3634336 1516 1557.83581 1453.39683
1332 22.3727288 1454 1549.14716 1452.04357
1333 22.382024 1501 1541.23725 1450.69208
1334 22.3913192 1477 1533.99865 1449.34237
1335 22.4006144 1448 1527.34253 1447.99442
1336 22.4099096 1504 1521.19469 1446.64825
1337 22.4192048 1489 1515.49123 1445.30384
1338 22.4285 1414 1510.17561 1443.9612
1339 22.4377952 1430 1505.20243 1442.62031
1340 22.4470904 1485 1500.53429 1441.28118
1341 22.4563856 1471 1496.13821 1439.94381
1342 22.4656808 1368 1491.98526 1438.60819
1343 22.474976 1424 1488.05026 1437.27431
1344 22.4842712 1462 1484.3113 1435.94218
1345 22.4935664 1451 1480.74915 1434.6118
1346 22.5028616 1466 1477.34696 1433.28315
1347 22.5121568 1367 1474.08989 1431.95625
1348 22.521452 1458 1470.96487 1430.63107
1349 22.5307472 1451 1467.96039 1429.30763
1350 22.5400424 1454 1465.06635 1427.98592
1351 22.5493376 1456 1462.27396 1426.66593
1352 22.5586328 1420 1459.57576 1425.34767
1353 22.567928 1408 1456.9657 1424.03113
1354 22.5772232 1432 1454.43953 1422.7163
1355 22.5865184 1418 1451.99585 1421.40319
1356 22.5958136 1460 1449.63942 1420.09179
1357 22.6051088 1467 1447.38687 1418.78211
1358 22.614404 1499 1445.25642 1417.47412
1359 22.6236992 1422 1443.2082 1416.16785
1360 22.6329944 1455 1441.12494 1414.86327
1361 22.6422896 1338 1439.01211 1413.56039
1362 22.6515848 1432 1436.9171 1412.25921
1363 22.66088 1357 1434.85081 1410.95972
1364 22.6701752 1381 1432.80506 1409.66192
1365 22.6794704 1404 1430.76222 1408.36581
1366 22.6887656 1421 1428.69216 1407.07139
1367 22.6980608 1396 1426.56748 1405.77864
1368 22.707356 1429 1424.42639 1404.48758
1369 22.7166512 1427 1422.40913 1403.19819
1370 22.7259464 1447 1420.54843 1401.91048
1371 22.7352416 1389 1418.76051 1400.62443
1372 22.7445368 1427 1417.0024 1399.34006
1373 22.753832 1430 1415.26667 1398.05735
1374 22.7631272 1465 1413.55191 1396.77631
1375 22.7724224 1402 1411.85704 1395.49692
1376 22.7817176 1352 1410.18107 1394.2192
1377 22.7910128 1426 1408.52306 1392.94313
1378 22.800308 1401 1406.88214 1391.66871
1379 22.8096032 1407 1405.2575 1390.39594
1380 22.8188984 1388 1403.6484 1389.12482
1381 22.8281936 1397 1402.05411 1387.85535
1382 22.8374888 1375 1400.47399 1386.58751
1383 22.846784 1453 1398.90739 1385.32132
1384 22.8560792 1454 1397.35376 1384.05676
1385 22.8653744 1362 1395.81253 1382.79384
1386 22.8746696 1357 1394.2832 1381.53254
1387 22.8839648 1377 1392.76528 1380.27288
1388 22.89326 1460 1391.25832 1379.01485
1389 22.9025552 1395 1389.7619 1377.75843
1390 22.9118504 1388 1388.27561 1376.50364
1391 22.9211456 1343 1386.79908 1375.25047
1392 22.9304408 1364 1385.33194 1373.99891
1393 22.939736 1411 1383.87388 1372.74897
1394 22.9490312 1386 1382.42459 1371.50063
1395 22.9583264 1421 1380.98378 1370.25391
1396 22.9676216 1424 1379.55122 1369.00879
1397 22.9769168 1400 1378.12669 1367.76527
1398 22.986212 1330 1376.71009 1366.52336
1399 22.9955072 1360 1375.30144 1365.28304
1400 23.0048024 1403 1373.90113 1364.04432
1401 23.0140976 1358 1372.50961 1362.80719
1402 23.0233928 1408 1371.12576 1361.57165
1403 23.032688 1368 1369.7462 1360.3377
1404 23.0419832 1367 1368.37077 1359.10533
1405 23.0512784 1404 1367.00068 1357.87455
1406 23.0605736 1333 1365.63609 1356.64534
1407 23.0698688 1401 1364.27651 1355.41772
1408 23.079164 1376 1362.92122 1354.19167
1409 23.0884592 1327 1361.56916 1352.96719
1410 23.0977544 1360 1360.21873 1351.74428
1411 23.1070496 1339 1358.86743 1350.52294
1412 23.1163448 1379 1357.51112 1349.30317
1413 23.12564 1316 1356.14224 1348.08495
1414 23.1349352 1295 1354.74529 1346.8683
1415 23.1442304 1365 1353.29203 1345.65321
1416 23.1535256 1355 1351.75689 1344.43967
1417 23.1628208 1307 1350.18064 1343.22768
1418 23.172116 1382 1348.70774 1342.01724
1419 23.1814112 1380 1347.37538 1340.80835
1420 23.1907064 1346 1346.10464 1339.60101
1421 23.2000016 1355 1344.8619 1338.39521
1422 23.2092968 1371 1343.65904 1337.19095
1423 23.218592 1382 1342.51965 1335.98822
1424 23.2278872 1341 1341.43044 1334.78704
1425 23.2371824 1316 1340.30049 1333.58738
1426 23.2464776 1303 1339.08459 1332.38926
1427 23.2557728 1402 1337.83963 1331.19266
1428 23.265068 1405 1336.59511 1329.99759
1429 23.2743632 1355 1335.35428 1328.80404
1430 23.2836584 1352 1334.11719 1327.61202
1431 23.2929536 1381 1332.88379 1326.42151
1432 23.3022488 1364 1331.65404 1325.23252
1433 23.311544 1309 1330.4279 1324.04504
1434 23.3208392 1320 1329.20534 1322.85908
1435 23.3301344 1329 1327.98632 1321.67462
1436 23.3394296 1325 1326.77081 1320.49167
1437 23.3487248 1327 1325.55878 1319.31022
1438 23.35802 1333 1324.35019 1318.13028
1439 23.3673152 1225 1323.14503 1316.95183
1440 23.3766104 1335 1321.94327 1315.77488
1441 23.3859056 1316 1320.74489 1314.59943
1442 23.3952008 1274 1319.54987 1313.42546
1443 23.404496 1307 1318.35818 1312.25299
1444 23.4137912 1279 1317.16982 1311.08201
1445 23.4230864 1293 1315.98476 1309.91251
1446 23.4323816 1323 1314.803 1308.74449
1447 23.4416768 1305 1313.62452 1307.57795
1448 23.450972 1271 1312.44932 1306.41289
1449 23.4602672 1334 1311.27739 1305.24931
1450 23.4695624 1313 1310.10872 1304.0872
1451 23.4788576 1297 1308.9433 1302.92656
1452 23.4881528 1267 1307.78115 1301.76739
1453 23.497448 1297 1306.62225 1300.60969
1454 23.5067432 1269 1305.46661 1299.45345
1455 23.5160384 1317 1304.31423 1298.29867
1456 23.5253336 1301 1303.16511 1297.14535
1457 23.5346288 1267 1302.01927 1295.99349
1458 23.543924 1333 1300.87671 1294.84309
1459 23.5532192 1284 1299.73742 1293.69414
1460 23.5625144 1289 1298.60135 1292.54663
1461 23.5718096 1301 1297.46841 1291.40058
1462 23.5811048 1305 1296.3384 1290.25597
1463 23.5904 1320 1295.211 1289.1128
1464 23.5996952 1255 1294.08566 1287.97108
1465 23.6089904 1282 1292.96153 1286.83079
1466 23.6182856 1314 1291.83716 1285.69195
1467 23.6275808 1261 1290.71015 1284.55453
1468 23.636876 1310 1289.57632 1283.41855
1469 23.6461712 1280 1288.42759 1282.284
1470 23.6554664 1312 1287.24626 1281.15087
1471 23.6647616 1301 1286 1280.01917
1472 23.6740568 1293 1284.66864 1278.8889
1473 23.683352 1282 1283.33199 1277.76004
1474 23.6926472 1241 1282.1639 1276.6326
1475 23.7019424 1314 1281.07998 1275.50658
1476 23.7112376 1262 1280.01065 1274.38198
1477 23.7205328 1286 1278.94546 1273.25879
1478 23.729828 1306 1277.88402 1272.137
1479 23.7391232 1349 1276.82642 1271.01662
1480 23.7484184 1221 1275.77271 1269.89765
1481 23.7577136 1308 1274.72297 1268.78009
1482 23.7670088 1275 1273.67729 1267.66392
1483 23.776304 1264 1272.63574 1266.54915
1484 23.7855992 1260 1271.59842 1265.43578
1485 23.7948944 1289 1270.56543 1264.3238
1486 23.8041896 1252 1269.53685 1263.21322
1487 23.8134848 1273 1268.5128 1262.10402
1488 23.82278 1247 1267.49338 1260.99622
1489 23.8320752 1242 1266.47872 1259.88979
1490 23.8413704 1243 1265.46893 1258.78476
1491 23.8506656 1193 1264.46415 1257.6811
1492 23.8599608 1199 1263.46451 1256.57882
1493 23.869256 1296 1262.47017 1255.47792
1494 23.8785512 1316 1261.48127 1254.3784
1495 23.8878464 1233 1260.49797 1253.28024
1496 23.8971416 1298 1259.52047 1252.18346
1497 23.9064368 1326 1258.54892 1251.08805
1498 23.915732 1300 1257.58354 1249.994
1499 23.9250272 1281 1256.62452 1248.90132
1500 23.9343224 1275 1255.67209 1247.81
1501 23.9436176 1285 1254.72647 1246.72003
1502 23.9529128 1210 1253.78791 1245.63143
1503 23.962208 1271 1252.85668 1244.54418
1504 23.9715032 1318 1251.93306 1243.45829
1505 23.9807984 1272 1251.01733 1242.37374
1506 23.9900936 1255 1250.10983 1241.29055
1507 23.9993888 1249 1249.21087 1240.20871
1508 24.008684 1248 1248.32082 1239.1282
1509 24.0179792 1278 1247.44004 1238.04905
1510 24.0272744 1211 1246.56889 1236.97123
1511 24.0365696 1258 1245.70767 1235.89475
1512 24.0458648 1274 1244.85667 1234.81961
1513 24.05516 1247 1244.01602 1233.7458
1514 24.0644552 1277 1243.18571 1232.67333
1515 24.0737504 1234 1242.36541 1231.60218
1516 24.0830456 1291 1241.55426 1230.53237
1517 24.0923408 1198 1240.7505 1229.46388
1518 24.101636 1216 1239.95056 1228.39671
1519 24.1109312 1305 1239.14704 1227.33087
1520 24.1202264 1290 1238.32288 1226.26635
1521 24.1295216 1253 1237.44643 1225.20315
1522 24.1388168 1194 1236.49847 1224.14126
1523 24.148112 1280 1235.56013 1223.08069
1524 24.1574072 1211 1234.80627 1222.02142
1525 24.1667024 1245 1234.15395 1220.96347
1526 24.1759976 1247 1233.5351 1219.90683
1527 24.1852928 1249 1232.94074 1218.85149
1528 24.194588 1275 1232.37207 1217.79746
1529 24.2038832 1209 1231.83092 1216.74473
1530 24.2131784 1256 1231.31929 1215.69329
1531 24.2224736 1232 1230.83948 1214.64316
1532 24.2317688 1242 1230.39385 1213.59432
1533 24.241064 1307 1229.98511 1212.54678
1534 24.2503592 1268 1229.61626 1211.50053
1535 24.2596544 1251 1229.29066 1210.45556
1536 24.2689496 1289 1229.0121 1209.41189
1537 24.2782448 1241 1228.78482 1208.3695
1538 24.28754 1331 1228.61362 1207.3284
1539 24.2968352 1239 1228.50398 1206.28857
1540 24.3061304 1345 1228.46214 1205.25003
1541 24.3154256 1333 1228.49531 1204.21277
1542 24.3247208 1313 1228.61184 1203.17678
1543 24.334016 1311 1228.82152 1202.14206
1544 24.3433112 1294 1229.13591 1201.10862
1545 24.3526064 1365 1229.56882 1200.07645
1546 24.3619016 1322 1230.13703 1199.04554
1547 24.3711968 1272 1230.86117 1198.01591
1548 24.380492 1274 1231.76716 1196.98753
1549 24.3897872 1249 1232.88833 1195.96042
1550 24.3990824 1284 1234.26875 1194.93457
1551 24.4083776 1264 1235.96833 1193.90998
1552 24.4176728 1266 1238.07061 1192.88664
1553 24.426968 1266 1240.69354 1191.86456
1554 24.4362632 1259 1244.00375 1190.84373
1555 24.4455584 1260 1248.23553 1189.82415
1556 24.4548536 1264 1253.7173 1188.80582
1557 24.4641488 1325 1260.909 1187.78874
1558 24.473444 1325 1270.45195 1186.7729
1559 24.4827392 1424 1283.22263 1185.7583
1560 24.4920344 1280 1300.34318 1184.74495
1561 24.5013296 1369 1322.97609 1183.73283
1562 24.5106248 1444 1351.43466 1182.72196
1563 24.51992 1413 1383.00428 1181.71231
1564 24.5292152 1418 1409.54775 1180.7039
1565 24.5385104 1468 1420.21032 1179.69673
1566 24.5478056 1445 1412.55587 1178.69078
1567 24.5571008 1433 1398.40435 1177.68606
1568 24.566396 1392 1391.62766 1176.68257
1569 24.5756912 1335 1397.07698 1175.6803
1570 24.5849864 1476 1411.71849 1174.67925
1571 24.5942816 1354 1428.94634 1173.67942
1572 24.6035768 1463 1442.82663 1172.68081
1573 24.612872 1455 1453.65571 1171.68342
1574 24.6221672 1432 1468.67526 1170.68725
1575 24.6314624 1482 1495.76047 1169.69228
1576 24.6407576 1493 1539.98699 1168.69853
1577 24.6500528 1494 1605.71488 1167.70598
1578 24.659348 1637 1699.34499 1166.71465
1579 24.6686432 1805 1830.90454 1165.72451
1580 24.6779384 1927 2015.3177 1164.73559
1581 24.6872336 2164 2274.00661 1163.74786
1582 24.6965288 2578 2636.61301 1162.76134
1583 24.705824 3132 3141.04882 1161.77601
1584 24.7151192 3902 3825.39099 1160.79188
1585 24.7244144 4496 4694.41248 1159.80894
1586 24.7337096 5516 5639.91726 1158.82719
1587 24.7430048 6248 6358.93887 1157.84664
1588 24.7523 6549 6466.07052 1156.86728
1589 24.7615952 6371 5899.94732 1155.8891
1590 24.7708904 5644 5096.70227 1154.91211
1591 24.7801856 5126 4522.11139 1153.9363
1592 24.7894808 4785 4311.69968 1152.96167
1593 24.798776 4457 4333.22273 1151.98823
1594 24.8080712 4256 4331.75013 1151.01596
1595 24.8173664 4040 4074.20748 1150.04487
1596 24.8266616 3451 3539.70206 1149.07495
1597 24.8359568 3104 2927.71694 1148.10621
1598 24.845252 2422 2423.11268 1147.13863
1599 24.8545472 2157 2071.84633 1146.17223
1600 24.8638424 1796 1839.89616 1145.20699
1601 24.8731376 1594 1684.63065 1144.24292
1602 24.8824328 1469 1576.75094 1143.28001
1603 24.891728 1408 1498.78063 1142.31827
1604 24.9010232 1389 1440.42441 1141.35769
1605 24.9103184 1316 1395.43972 1140.39826
1606 24.9196136 1305 1359.893 1139.43999
1607 24.9289088 1302 1331.21057 1138.48288
1608 24.938204 1266 1307.65034 1137.52692
1609 24.9474992 1239 1287.9974 1136.57211
1610 24.9567944 1230 1271.38212 1135.61845
1611 24.9660896 1233 1257.16773 1134.66595
1612 24.9753848 1156 1244.87854 1133.71458
1613 24.98468 1227 1234.15293 1132.76436
1614 24.9939752 1207 1224.71165 1131.81529
1615 25.0032704 1180 1216.33606 1130.86735
1616 25.0125656 1140 1208.85283 1129.92056
1617 25.0218608 1122 1202.123 1128.9749
1618 25.031156 1174 1196.03403 1128.03038
1619 25.0404512 1143 1190.49392 1127.087
1620 25.0497464 1164 1185.42685 1126.14474
1621 25.0590416 1164 1180.76981 1125.20362
1622 25.0683368 1141 1176.47011 1124.26363
1623 25.077632 1160 1172.48336 1123.32476
1624 25.0869272 1183 1168.77195 1122.38702
1625 25.0962224 1164 1165.30384 1121.45041
1626 25.1055176 1127 1162.05157 1120.51491
1627 25.1148128 1168 1158.99153 1119.58054
1628 25.124108 1138 1156.10328 1118.64729
1629 25.1334032 1122 1153.36906 1117.71515
1630 25.1426984 1186 1150.77342 1116.78414
1631 25.1519936 1224 1148.30278 1115.85423
1632 25.1612888 1114 1145.94526 1114.92544
1633 25.170584 1200 1143.69036 1113.99775
1634 25.1798792 1127 1141.5288 1113.07118
1635 25.1891744 1116 1139.45235 1112.14572
1636 25.1984696 1124 1137.45369 1111.22136
1637 25.2077648 1198 1135.52628 1110.2981
1638 25.21706 1163 1133.66427 1109.37595
1639 25.2263552 1153 1131.86243 1108.45489
1640 25.2356504 1098 1130.11605 1107.53494
1641 25.2449456 1093 1128.42087 1106.61608
1642 25.2542408 1119 1126.77308 1105.69832
1643 25.263536 1121 1125.1692 1104.78166
1644 25.2728312 1171 1123.60609 1103.86609
1645 25.2821264 1107 1122.08091 1102.9516
1646 25.2914216 1087 1120.59112 1102.03821
1647 25.3007168 1109 1119.13453 1101.12591
1648 25.310012 1213 1117.70934 1100.21469
1649 25.3193072 1132 1116.31432 1099.30455
1650 25.3286024 1172 1114.94903 1098.3955
1651 25.3378976 1157 1113.61423 1097.48753
1652 25.3471928 1183 1112.31289 1096.58064
1653 25.356488 1099 1111.05232 1095.67483
1654 25.3657832 1185 1109.85077 1094.77009
1655 25.3750784 1142 1108.75229 1093.86643
1656 25.3843736 1109 1107.81587 1092.96384
1657 25.3936688 1129 1106.98042 1092.06232
1658 25.402964 1202 1105.99822 1091.16187
1659 25.4122592 1131 1104.87141 1090.2625
1660 25.4215544 1131 1103.71691 1089.36418
1661 25.4308496 1112 1102.57363 1088.46694
1662 25.4401448 1096 1101.4443 1087.57075
1663 25.44944 1121 1100.32833 1086.67563
1664 25.4587352 1133 1099.22513 1085.78157
1665 25.4680304 1079 1098.13416 1084.88857
1666 25.4773256 1155 1097.05489 1083.99663
1667 25.4866208 1122 1095.98683 1083.10574
1668 25.495916 1162 1094.92955 1082.21591
1669 25.5052112 1108 1093.88263 1081.32712
1670 25.5145064 1197 1092.84568 1080.43939
1671 25.5238016 1156 1091.81833 1079.55271
1672 25.5330968 1088 1090.80024 1078.66708
1673 25.542392 1149 1089.7911 1077.78249
1674 25.5516872 1089 1088.79062 1076.89895
1675 25.5609824 1127 1087.79852 1076.01645
1676 25.5702776 1069 1086.81455 1075.135
1677 25.5795728 1120 1085.83846 1074.25458
1678 25.588868 1115 1084.87003 1073.3752
1679 25.5981632 1067 1083.90906 1072.49686
1680 25.6074584 1089 1082.95536 1071.61956
1681 25.6167536 1119 1082.00874 1070.74329
1682 25.6260488 1108 1081.06903 1069.86805
1683 25.635344 1156 1080.1361 1068.99384
1684 25.6446392 1171 1079.20978 1068.12066
1685 25.6539344 1196 1078.28996 1067.24851
1686 25.6632296 1090 1077.37651 1066.37739
1687 25.6725248 1164 1076.46931 1065.50729
1688 25.68182 1085 1075.56827 1064.63822
1689 25.6911152 1092 1074.6733 1063.77016
1690 25.7004104 1142 1073.7843 1062.90313
1691 25.7097056 1089 1072.90122 1062.03712
1692 25.7190008 1101 1072.02396 1061.17212
1693 25.728296 1161 1071.15249 1060.30814
1694 25.7375912 1070 1070.28674 1059.44518
1695 25.7468864 1094 1069.42667 1058.58323
1696 25.7561816 1097 1068.57225 1057.72229
1697 25.7654768 993 1067.72347 1056.86235
1698 25.774772 1084 1066.88042 1056.00343
1699 25.7840672 1100 1066.04337 1055.14552
1700 25.7933624 1125 1065.21293 1054.28861
1701 25.8026576 1087 1064.39029 1053.4327
1702 25.8119528 1120 1063.57767 1052.5778
1703 25.821248 1085 1062.7792 1051.7239
1704 25.8305432 1039 1062.00302 1050.87099
1705 25.8398384 1098 1061.26711 1050.01909
1706 25.8491336 1106 1060.61447 1049.16818
1707 25.8584288 1123 1060.11164 1048.31827
1708 25.867724 1106 1059.72674 1047.46935
1709 25.8770192 1028 1059.22079 1046.62143
1710 25.8863144 1039 1058.52256 1045.77449
1711 25.8956096 1057 1057.76908 1044.92855
1712 25.9049048 1006 1057.01677 1044.08359
1713 25.9142 1077 1056.27054 1043.23962
1714 25.9234952 1051 1055.53055 1042.39664
1715 25.9327904 1042 1054.79691 1041.55463
1716 25.9420856 1168 1054.06972 1040.71362
1717 25.9513808 1068 1053.34908 1039.87358
1718 25.960676 1073 1052.63512 1039.03452
1719 25.9699712 1052 1051.92795 1038.19644
1720 25.9792664 1061 1051.22772 1037.35933
1721 25.9885616 1069 1050.53456 1036.52321
1722 25.9978568 1095 1049.84864 1035.68805
1723 26.007152 1081 1049.17012 1034.85387
1724 26.0164472 1122 1048.49917 1034.02066
1725 26.0257424 1086 1047.83598 1033.18841
1726 26.0350376 1123 1047.18075 1032.35714
1727 26.0443328 1075 1046.53369 1031.52683
1728 26.053628 1132 1045.89502 1030.69749
1729 26.0629232 1129 1045.26498 1029.86911
1730 26.0722184 1173 1044.64382 1029.04169
1731 26.0815136 1095 1044.03181 1028.21524
1732 26.0908088 1061 1043.42922 1027.38975
1733 26.100104 1063 1042.83636 1026.56521
1734 26.1093992 1076 1042.25354 1025.74163
1735 26.1186944 1017 1041.68108 1024.919
1736 26.1279896 1080 1041.11931 1024.09733
1737 26.1372848 1063 1040.56858 1023.27662
1738 26.14658 1081 1040.02923 1022.45685
1739 26.1558752 1102 1039.50155 1021.63804
1740 26.1651704 1096 1038.98573 1020.82017
1741 26.1744656 1087 1038.48166 1020.00325
1742 26.1837608 1123 1037.98923 1019.18728
1743 26.193056 1051 1037.5099 1018.37225
1744 26.2023512 1101 1037.0474 1017.55816
1745 26.2116464 1060 1036.60217 1016.74502
1746 26.2209416 1060 1036.17331 1015.93281
1747 26.2302368 1078 1035.76099 1015.12155
1748 26.239532 1086 1035.36589 1014.31122
1749 26.2488272 1063 1034.9888 1013.50183
1750 26.2581224 1092 1034.63056 1012.69338
1751 26.2674176 1098 1034.29207 1011.88586
1752 26.2767128 1063 1033.9743 1011.07927
1753 26.286008 1074 1033.67826 1010.27361
1754 26.2953032 1029 1033.40504 1009.46888
1755 26.3045984 1088 1033.15579 1008.66508
1756 26.3138936 1134 1032.93169 1007.86221
1757 26.3231888 1070 1032.7339 1007.06026
1758 26.332484 1025 1032.56359 1006.25924
1759 26.3417792 1062 1032.42181 1005.45914
1760 26.3510744 1096 1032.30935 1004.65996
1761 26.3603696 1094 1032.22654 1003.86171
1762 26.3696648 1139 1032.17265 1003.06437
1763 26.37896 1096 1032.14461 1002.26795
1764 26.3882552 1030 1032.13305 1001.47245
1765 26.3975504 1009 1032.11619 1000.67786
1766 26.4068456 1042 1032.07575 999.884183
1767 26.4161408 1125 1032.07154 999.091421
1768 26.425436 1088 1032.23937 998.29957
1769 26.4347312 1064 1032.51858 997.508629
1770 26.4440264 1122 1032.86624 996.718597
1771 26.4533216 1084 1033.28439 995.929473
1772 26.4626168 1117 1033.78523 995.141254
1773 26.471912 1079 1034.39148 994.353941
1774 26.4812072 1066 1035.15116 993.567531
1775 26.4905024 1135 1036.13629 992.782023
1776 26.4997976 1112 1037.32226 991.997416
1777 26.5090928 1062 1038.47952 991.213708
1778 26.518388 1068 1039.54414 990.430899
1779 26.5276832 1095 1040.66022 989.648987
1780 26.5369784 1146 1041.8932 988.867971
1781 26.5462736 1104 1043.2585 988.08785
1782 26.5555688 1126 1044.76804 987.308622
1783 26.564864 1126 1046.43502 986.530286
1784 26.5741592 1071 1048.27423 985.75284
1785 26.5834544 1146 1050.30224 984.976284
1786 26.5927496 1125 1052.53772 984.200617
1787 26.6020448 1060 1055.00172 983.425836
1788 26.61134 1105 1057.71805 982.651941
1789 26.6206352 1115 1060.71375 981.878931
1790 26.6299304 1156 1064.01958 981.106803
1791 26.6392256 1127 1067.6706 980.335558
1792 26.6485208 1095 1071.7068 979.565193
1793 26.657816 1125 1076.17435 978.795708
1794 26.6671112 1177 1081.12842 978.027102
1795 26.6764064 1156 1086.63525 977.259372
1796 26.6857016 1246 1092.76846 976.492518
1797 26.6949968 1204 1099.6132 975.726538
1798 26.704292 1151 1107.2716 974.961432
1799 26.7135872 1133 1115.86568 974.197197
1800 26.7228824 1128 1125.54169 973.433834
1801 26.7321776 1117 1136.47607 972.67134
1802 26.7414728 1203 1148.88341 971.909715
1803 26.750768 1077 1163.02694 971.148957
1804 26.7600632 1132 1179.23265 970.389064
1805 26.7693584 1229 1197.90845 969.630037
1806 26.7786536 1189 1219.57079 968.871873
1807 26.7879488 1276 1244.88217 968.114571
1808 26.797244 1237 1274.70508 967.35813
1809 26.8065392 1295 1310.18162 966.602549
1810 26.8158344 1408 1352.85413 965.847827
1811 26.8251296 1351 1404.85299 965.093963
1812 26.8344248 1393 1469.19653 964.340954
1813 26.84372 1425 1550.27244 963.588801
1814 26.8530152 1585 1654.58738 962.837501
1815 26.8623104 1736 1791.85861 962.087055
1816 26.8716056 1828 1976.50362 961.337459
1817 26.8809008 2065 2229.65857 960.588714
1818 26.890196 2321 2581.98112 959.840818
1819 26.8994912 2740 3077.30362 959.093771
1820 26.9087864 3504 3776.43156 958.347569
1821 26.9180816 4336 4758.42506 957.602214
1822 26.9273768 5699 6106.98499 956.857702
1823 26.936672 7542 7848.50872 956.114034
1824 26.9459672 9141 9794.30382 955.371208
1825 26.9552624 10617 11353.2431 954.629223
1826 26.9645576 10953 11706.3924 953.888077
1827 26.9738528 10439 10616.845 953.14777
1828 26.983148 9513 8886.75287 952.408301
1829 26.9924432 8301 7515.89226 951.669667
1830 27.0017384 7397 6902.806 950.931869
1831 27.0110336 6846 6924.31593 950.194904
1832 27.0203288 6807 7204.51949 949.458772
1833 27.029624 6402 7236.42614 948.723472
1834 27.0389192 6020 6641.68764 947.989002
1835 27.0482144 5135 5522.65775 947.255361
1836 27.0575096 4256 4330.2156 946.522549
1837 27.0668048 3422 3386.03998 945.790563
1838 27.0761 2672 2736.64887 945.059403
1839 27.0853952 2166 2305.32477 944.329068
1840 27.0946904 1827 2013.27634 943.599556
1841 27.1039856 1553 1808.24047 942.870867
1842 27.1132808 1471 1658.91995 942.142999
1843 27.122576 1357 1546.60901 941.41595
1844 27.1318712 1295 1459.79475 940.689721
1845 27.1411664 1306 1391.12916 939.96431
1846 27.1504616 1227 1335.75398 939.239716
1847 27.1597568 1205 1290.35264 938.515937
1848 27.169052 1139 1252.59608 937.792972
1849 27.1783472 1214 1220.8076 937.070821
1850 27.1876424 1149 1193.75345 936.349482
1851 27.1969376 1151 1170.50828 935.628955
1852 27.2062328 1077 1150.36607 934.909237
1853 27.215528 1117 1132.78003 934.190328
1854 27.2248232 1059 1117.32087 933.472227
1855 27.2341184 1122 1103.64748 932.754932
1856 27.2434136 1107 1091.48584 932.038443
1857 27.2527088 1044 1080.61364 931.322759
1858 27.262004 1028 1070.84889 930.607878
1859 27.2712992 1067 1062.04139 929.893799
1860 27.2805944 1052 1054.06626 929.180521
1861 27.2898896 978 1046.81895 928.468043
1862 27.2991848 1044 1040.21137 927.756364
1863 27.30848 1050 1034.16889 927.045483
1864 27.3177752 1026 1028.62795 926.335399
1865 27.3270704 974 1023.53413 925.62611
1866 27.3363656 1049 1018.84066 924.917616
1867 27.3456608 1012 1014.50715 924.209916
1868 27.354956 1039 1010.49863 923.503008
1869 27.3642512 1047 1006.7847 922.796891
1870 27.3735464 949 1003.33886 922.091564
1871 27.3828416 1086 1000.13794 921.387027
1872 27.3921368 1027 997.161659 920.683278
1873 27.401432 1035 994.392231 919.980315
1874 27.4107272 983 991.814028 919.278139
1875 27.4200224 961 989.413318 918.576748
1876 27.4293176 1033 987.178028 917.87614
1877 27.4386128 1054 985.097556 917.176315
1878 27.447908 1024 983.162602 916.477272
1879 27.4572032 1039 981.365029 915.779009
1880 27.4664984 1041 979.697744 915.081526
1881 27.4757936 1053 978.154602 914.384822
1882 27.4850888 983 976.730313 913.688895
1883 27.494384 996 975.42038 912.993744
1884 27.5036792 1045 974.221034 912.299369
1885 27.5129744 998 973.129188 911.605767
1886 27.5222696 970 972.142395 910.91294
1887 27.5315648 990 971.258819 910.220884
1888 27.54086 940 970.477212 909.529599
1889 27.5501552 974 969.796897 908.839085
1890 27.5594504 998 969.217757 908.14934
1891 27.5687456 1025 968.740239 907.460362
1892 27.5780408 951 968.365352 906.772152
1893 27.587336 1046 968.094679 906.084708
1894 27.5966312 1020 967.930399 905.398028
1895 27.6059264 973 967.875307 904.712113
1896 27.6152216 1025 967.932853 904.02696
1897 27.6245168 1007 968.107178 903.342569
1898 27.633812 990 968.40317 902.658939
1899 27.6431072 1067 968.82652 901.976069
1900 27.6524024 1002 969.383803 901.293957
1901 27.6616976 1026 970.082559 900.612604
1902 27.6709928 994 970.931399 899.932007
1903 27.680288 1101 971.940126 899.252165
1904 27.6895832 1018 973.119876 898.573079
1905 27.6988784 1114 974.483289 897.894746
1906 27.7081736 1099 976.044704 897.217165
1907 27.7174688 1135 977.820392 896.540337
1908 27.726764 1169 979.828833 895.864259
1909 27.7360592 1181 982.091044 895.188931
1910 27.7453544 1192 984.630963 894.514351
1911 27.7546496 1163 987.475918 893.840519
1912 27.7639448 1181 990.657182 893.167434
1913 27.77324 1098 994.21064 892.495094
1914 27.7825352 1126 998.177605 891.823499
1915 27.7918304 1116 1002.6058 891.152647
1916 27.8011256 1134 1007.55057 890.482539
1917 27.8104208 1141 1013.07637 889.813172
1918 27.819716 1025 1019.25859 889.144545
1919 27.8290112 1138 1026.18587 888.476659
1920 27.8383064 1178 1033.96299 887.809511
1921 27.8476016 1066 1042.71453 887.143101
1922 27.8568968 1101 1052.58953 886.477427
1923 27.866192 1112 1063.7676 885.812489
1924 27.8754872 1109 1076.46674 885.148287
1925 27.8847824 1148 1090.95384 884.484818
1926 27.8940776 1174 1107.55854 883.822081
1927 27.9033728 1222 1126.69215 883.160077
1928 27.912668 1243 1148.87361 882.498804
1929 27.9219632 1255 1174.76589 881.83826
1930 27.9312584 1174 1205.22791 881.178446
1931 27.9405536 1268 1241.39031 880.519359
1932 27.9498488 1257 1284.76886 879.861
1933 27.959144 1321 1337.43875 879.203366
1934 27.9684392 1399 1402.31003 878.546458
1935 27.9777344 1461 1483.57097 877.890274
1936 27.9870296 1465 1587.39769 877.234813
1937 27.9963248 1596 1723.04261 876.580074
1938 28.00562 1739 1904.3935 875.926057
1939 28.0149152 1955 2152.09018 875.27276
1940 28.0242104 2313 2496.36205 874.620182
1941 28.0335056 2787 2980.76594 873.968323
1942 28.0428008 3589 3666.45922 873.317181
1943 28.052096 4539 4634.24696 872.666756
1944 28.0613912 5892 5973.7101 872.017047
1945 28.0706864 7564 7728.83057 871.368052
1946 28.0799816 9664 9750.7753 870.719771
1947 28.0892768 11042 11496.3549 870.072203
1948 28.098572 11603 12119.0372 869.425346
1949 28.1078672 11472 11206.6347 868.779201
1950 28.1171624 9762 9405.9533 868.133765
1951 28.1264576 8245 7798.9769 867.489039
1952 28.1357528 6865 6945.70122 866.845021
1953 28.145048 6455 6820.90687 866.201709
1954 28.1543432 6438 7126.63223 865.559105
1955 28.1636384 6504 7406.247 864.917205
1956 28.1729336 6408 7172.77059 864.27601
1957 28.1822288 5769 6265.31646 863.635519
1958 28.191524 4661 5019.0895 862.99573
1959 28.2008192 3598 3887.21029 862.356643
1960 28.2101144 2610 3059.83503 861.718256
1961 28.2194096 2128 2503.43718 861.08057
1962 28.2287048 1749 2130.4039 860.443582
1963 28.238 1485 1872.75112 859.807292
1964 28.2472952 1388 1688.15254 859.1717
1965 28.2565904 1273 1551.30072 858.536804
1966 28.2658856 1201 1446.80906 857.902603
1967 28.2751808 1154 1365.00903 857.269096
1968 28.284476 1138 1299.60698 856.636283
1969 28.2937712 1116 1246.36828 856.004163
1970 28.3030664 1094 1202.35783 855.372734
1971 28.3123616 1048 1165.48705 854.741996
1972 28.3216568 992 1134.23504 854.111948
1973 28.330952 1000 1107.4714 853.482589
1974 28.3402472 1082 1084.34074 852.853918
1975 28.3495424 1056 1064.1853 852.225935
1976 28.3588376 971 1046.49205 851.598637
1977 28.3681328 1015 1030.85594 850.972026
1978 28.377428 994 1016.95396 850.346098
1979 28.3867232 941 1004.52676 849.720855
1980 28.3960184 961 993.365724 849.096294
1981 28.4053136 967 983.304821 848.472415
1982 28.4146088 932 974.217652 847.849218
1983 28.423904 900 966.02513 847.2267
1984 28.4331992 932 958.731491 846.604862
1985 28.4424944 934 952.457376 845.983702
1986 28.4517896 877 947.174511 845.36322
1987 28.4610848 900 942.201559 844.743414
1988 28.47038 938 936.957966 844.124284
1989 28.4796752 973 931.871423 843.505829
1990 28.4889704 926 927.116399 842.888048
1991 28.4982656 908 922.674624 842.270941
1992 28.5075608 918 918.515359 841.654505
1993 28.516856 857 914.611456 841.038742
1994 28.5261512 902 910.939038 840.423649
1995 28.5354464 886 907.477169 839.809225
1996 28.5447416 866 904.207691 839.195471
1997 28.5540368 881 901.115239 838.582384
1998 28.563332 870 898.187583 837.969965
1999 28.5726272 907 895.416616 837.358212
2000 28.5819224 881 892.800949 836.747125
2001 28.5912176 914 890.353835 836.136702
2002 28.6005128 923 888.12691 835.526943
2003 28.609808 877 886.216361 834.917847
2004 28.6191032 899 884.569556 834.309413
2005 28.6283984 906 882.811071 833.70164
2006 28.6376936 904 880.851955 833.094528
2007 28.6469888 896 878.875661 832.488075
2008 28.656284 851 876.930154 831.882281
2009 28.6655792 856 874.972033 831.277145
2010 28.6748744 895 872.939323 830.672666
2011 28.6841696 894 870.891009 830.068843
2012 28.6934648 923 869.069581 829.465676
2013 28.70276 947 867.463371 828.863163
2014 28.7120552 863 865.949372 828.261304
2015 28.7213504 879 864.484764 827.660098
2016 28.7306456 898 863.063433 827.059544
2017 28.7399408 894 861.682801 826.459641
2018 28.749236 880 860.340554 825.860389
2019 28.7585312 916 859.03455 825.261786
2020 28.7678264 905 857.7628 824.663832
2021 28.7771216 902 856.523463 824.066526
2022 28.7864168 891 855.314827 823.469868
2023 28.795712 939 854.135298 822.873855
2024 28.8050072 921 852.983396 822.278488
2025 28.8143024 855 851.85774 821.683766
2026 28.8235976 888 850.757044 821.089688
2027 28.8328928 901 849.680106 820.496252
2028 28.842188 923 848.625805 819.90346
2029 28.8514832 897 847.593092 819.311308
2030 28.8607784 861 846.580987 818.719797
2031 28.8700736 920 845.588571 818.128926
2032 28.8793688 919 844.614985 817.538694
2033 28.888664 899 843.659422 816.949101
2034 28.8979592 887 842.721127 816.360145
2035 28.9072544 848 841.799389 815.771825
2036 28.9165496 917 840.893542 815.184141
2037 28.9258448 867 840.00296 814.597093
2038 28.93514 888 839.127056 814.010679
2039 28.9444352 874 838.265275 813.424898
2040 28.9537304 847 837.417097 812.83975
2041 28.9630256 837 836.582032 812.255233
2042 28.9723208 851 835.759618 811.671348
2043 28.981616 860 834.949423 811.088093
2044 28.9909112 885 834.151036 810.505468
2045 29.0002064 826 833.364072 809.923472
2046 29.0095016 858 832.588177 809.342103
2047 29.0187968 869 831.82308 808.761362
2048 29.028092 871 831.068786 808.181247
2049 29.0373872 851 830.325987 807.601757
2050 29.0466824 853 829.596716 807.022893
2051 29.0559776 869 828.885449 806.444653
2052 29.0652728 878 828.201272 805.867035
2053 29.074568 885 827.562742 805.290041
2054 29.0838632 833 827.011322 804.713668
2055 29.0931584 830 826.651461 804.137916
2056 29.1024536 862 826.68731 803.562785
2057 29.1117488 862 827.164638 802.988272
2058 29.121044 866 827.469356 802.414379
2059 29.1303392 810 827.063807 801.841103
2060 29.1396344 863 826.398528 801.268445
2061 29.1489296 853 825.642755 800.696403
2062 29.1582248 912 824.755154 800.124977
2063 29.16752 877 823.799231 799.554165
2064 29.1768152 808 823.023496 798.983968
2065 29.1861104 838 822.419662 798.414384
2066 29.1954056 820 821.864602 797.845412
2067 29.2047008 845 821.321844 797.277052
2068 29.213996 889 820.789002 796.709304
2069 29.2232912 799 820.267777 796.142166
2070 29.2325864 788 819.762259 795.575637
2071 29.2418816 862 819.281207 795.009718
2072 29.2511768 853 818.844017 794.444406
2073 29.260472 812 818.499086 793.879702
2074 29.2697672 838 818.341825 793.315604
2075 29.2790624 789 818.401724 792.752112
2076 29.2883576 880 818.403143 792.189225
2077 29.2976528 847 818.074741 791.626943
2078 29.306948 783 817.640187 791.065264
2079 29.3162432 826 817.204622 790.504189
2080 29.3255384 828 816.776518 789.943715
2081 29.3348336 830 816.355997 789.383843
2082 29.3441288 780 815.943096 788.824571
2083 29.353424 780 815.537857 788.2659
2084 29.3627192 768 815.140328 787.707828
2085 29.3720144 822 814.750564 787.150354
2086 29.3813096 837 814.368626 786.593478
2087 29.3906048 761 813.994583 786.037199
2088 29.3999 783 813.628509 785.481516
2089 29.4091952 789 813.270484 784.926429
2090 29.4184904 859 812.920598 784.371937
2091 29.4277856 823 812.578943 783.818039
2092 29.4370808 753 812.245623 783.264735
2093 29.446376 837 811.920744 782.712023
2094 29.4556712 887 811.604425 782.159903
2095 29.4649664 845 811.296786 781.608374
2096 29.4742616 826 810.99796 781.057436
2097 29.4835568 854 810.708084 780.507088
2098 29.492852 816 810.427305 779.957329
2099 29.5021472 801 810.155792 779.408158
2100 29.5114424 812 809.893781 778.859576
2101 29.5207376 859 809.641696 778.31158
2102 29.5300328 808 809.400351 777.76417
2103 29.539328 819 809.171293 777.217346
2104 29.5486232 840 808.957477 776.671107
2105 29.5579184 787 808.764818 776.125452
2106 29.5672136 773 808.606577 775.58038
2107 29.5765088 828 808.516952 775.035891
2108 29.585804 804 808.56025 774.491985
2109 29.5950992 833 808.730128 773.948659
2110 29.6043944 784 808.819673 773.405915
2111 29.6136896 822 808.739871 772.86375
2112 29.6229848 831 808.619045 772.322164
2113 29.63228 852 808.506989 771.781158
2114 29.6415752 828 808.407736 771.240729
2115 29.6508704 824 808.321651 770.700877
2116 29.6601656 883 808.249079 770.161602
2117 29.6694608 863 808.19038 769.622902
2118 29.678756 826 808.145929 769.084778
2119 29.6880512 891 808.116122 768.547228
2120 29.6973464 878 808.101369 768.010252
2121 29.7066416 936 808.1021 767.473849
2122 29.7159368 915 808.118765 766.938018
2123 29.725232 865 808.151834 766.402759
2124 29.7345272 926 808.201799 765.868071
2125 29.7438224 947 808.269169 765.333953
2126 29.7531176 898 808.354457 764.800405
2127 29.7624128 893 808.458122 764.267426
2128 29.771708 934 808.580474 763.735016
2129 29.7810032 938 808.721535 763.203173
2130 29.7902984 855 808.880811 762.671897
2131 29.7995936 893 809.056866 762.141187
2132 29.8088888 898 809.246465 761.611042
2133 29.818184 930 809.442639 761.081463
2134 29.8274792 881 809.629026 760.552448
2135 29.8367744 906 809.765357 760.023997
2136 29.8460696 917 809.78904 759.496108
2137 29.8553648 896 809.733298 758.968782
2138 29.86466 942 809.833063 758.442018
2139 29.8739552 926 810.16057 757.915814
2140 29.8832504 946 810.578698 757.390171
2141 29.8925456 954 811.031511 756.865087
2142 29.9018408 978 811.515275 756.340562
2143 29.911136 966 812.031117 755.816596
2144 29.9204312 996 812.580317 755.293187
2145 29.9297264 994 813.164226 754.770335
2146 29.9390216 974 813.784264 754.24804
2147 29.9483168 944 814.441928 753.7263
2148 29.957612 964 815.1388 753.205115
2149 29.9669072 941 815.876546 752.684484
2150 29.9762024 962 816.656927 752.164408
2151 29.9854976 922 817.481803 751.644884
2152 29.9947928 898 818.353139 751.125913
2153 30.004088 931 819.273016 750.607493
2154 30.0133832 947 820.243636 750.089625
2155 30.0226784 981 821.26733 749.572307
2156 30.0319736 941 822.34657 749.055539
2157 30.0412688 925 823.483977 748.539321
2158 30.050564 951 824.682334 748.02365
2159 30.0598592 939 825.944597 747.508528
2160 30.0691544 954 827.273908 746.993953
2161 30.0784496 877 828.673608 746.479924
2162 30.0877448 930 830.147257 745.966442
2163 30.09704 904 831.698647 745.453505
2164 30.1063352 884 833.331821 744.941113
2165 30.1156304 897 835.051095 744.429264
2166 30.1249256 908 836.8611 743.91796
2167 30.1342208 892 838.766785 743.407198
2168 30.143516 841 840.773396 742.896978
2169 30.1528112 946 842.886586 742.3873
2170 30.1621064 923 845.112422 741.878163
2171 30.1714016 932 847.457428 741.369566
2172 30.1806968 893 849.928672 740.861508
2173 30.189992 916 852.533933 740.35399
2174 30.1992872 1008 855.281948 739.84701
2175 30.2085824 984 858.182804 739.340568
2176 30.2178776 956 861.248672 738.834664
2177 30.2271728 973 864.495409 738.329296
2178 30.236468 951 867.946952 737.824463
2179 30.2457632 1019 871.648794 737.320166
2180 30.2550584 980 875.677158 736.816404
2181 30.2643536 996 880.03971 736.313176
2182 30.2736488 1017 884.546366 735.810482
2183 30.282944 1080 889.122206 735.30832
2184 30.2922392 1079 893.907949 734.80669
2185 30.3015344 1063 898.964803 734.305592
2186 30.3108296 1091 904.30102 733.805026
2187 30.3201248 1078 909.899064 733.304989
2188 30.32942 1107 915.721038 732.805483
2189 30.3387152 1096 921.828745 732.306505
2190 30.3480104 1192 928.492267 731.808056
2191 30.3573056 1167 935.8219 731.310136
2192 30.3666008 1168 943.719717 730.812742
2193 30.375896 1134 952.179795 730.315876
2194 30.3851912 1207 961.239871 729.819535
2195 30.3944864 1266 970.927208 729.32372
2196 30.4037816 1281 981.315941 728.82843
2197 30.4130768 1225 992.482458 728.333665
2198 30.422372 1323 1004.50523 727.839423
2199 30.4316672 1245 1017.47216 727.345704
2200 30.4409624 1252 1031.48296 726.852508
2201 30.4502576 1318 1046.6511 726.359834
2202 30.4595528 1342 1063.10622 725.867682
2203 30.468848 1383 1080.99702 725.37605
2204 30.4781432 1378 1100.49476 724.884938
2205 30.4874384 1385 1121.79757 724.394346
2206 30.4967336 1355 1145.1358 723.904273
2207 30.5060288 1390 1170.77853 723.414718
2208 30.515324 1507 1199.04189 722.925682
2209 30.5246192 1494 1230.29942 722.437162
2210 30.5339144 1515 1264.99528 721.949159
2211 30.5432096 1463 1303.66121 721.461672
2212 30.5525048 1509 1346.93851 720.974701
2213 30.5618 1584 1395.60681 720.488245
2214 30.5710952 1641 1450.62224 720.002303
2215 30.5803904 1652 1513.16866 719.516875
2216 30.5896856 1607 1584.72742 719.031959
2217 30.5989808 1736 1667.1739 718.547557
2218 30.608276 1820 1762.91331 718.063666
2219 30.6175712 1928 1875.0757 717.580287
2220 30.6268664 2067 2007.80181 717.097419
2221 30.6361616 2123 2166.67272 716.615061
2222 30.6454568 2275 2359.37258 716.133213
2223 30.654752 2400 2596.73877 715.651874
2224 30.6640472 2580 2894.4598 715.171043
2225 30.6733424 2903 3275.82354 714.69072
2226 30.6826376 3240 3776.02454 714.210905
2227 30.6919328 3880 4448.49704 713.731597
2228 30.701228 4707 5373.594 713.252795
2229 30.7105232 6140 6669.81936 712.774499
2230 30.7198184 8189 8506.9158 712.296707
2231 30.7291136 11027 11114.9072 711.819421
2232 30.7384088 15043 14764.5914 711.342638
2233 30.747704 19757 19645.8523 710.866359
2234 30.7569992 24796 25504.8935 710.390582
2235 30.7662944 29148 31044.2133 709.915308
2236 30.7755896 31717 33851.5008 709.440536
2237 30.7848848 31500 32122.847 708.966265
2238 30.79418 29132 26993.3684 708.492495
2239 30.8034752 23703 21672.4863 708.019224
2240 30.8127704 19885 18278.8596 707.546453
2241 30.8220656 17042 17110.013 707.074182
2242 30.8313608 16583 17685.7552 706.602408
2243 30.840656 17041 19229.4421 706.131133
2244 30.8499512 17838 20566.5279 705.660354
2245 30.8592464 17567 20382.7883 705.190073
2246 30.8685416 16689 18251.1817 704.720287
2247 30.8778368 14486 15195.5652 704.250997
2248 30.887132 12018 12627.9855 703.782203
2249 30.8964272 10299 11205.6807 703.313903
2250 30.9057224 9853 10962.0063 702.846097
2251 30.9150176 10608 11781.2704 702.378784
2252 30.9243128 12411 13518.3992 701.911964
2253 30.933608 14876 15788.7085 701.445637
2254 30.9429032 16841 17664.5888 700.979801
2255 30.9521984 17229 17895.6397 700.514457
2256 30.9614936 16108 16062.5523 700.049603
2257 30.9707888 13659 13236.0673 699.58524
2258 30.980084 11436 10817.6322 699.121366
2259 30.9893792 9607 9429.03728 698.657981
2260 30.9986744 9013 9034.36597 698.195085
2261 31.0079696 8761 9360.26196 697.732677
2262 31.0172648 9229 9976.9168 697.270756
2263 31.02656 9222 10255.5493 696.809322
2264 31.0358552 8859 9642.50476 696.348375
2265 31.0451504 7667 8180.68216 695.887914
2266 31.0544456 6169 6467.15131 695.427937
2267 31.0637408 4791 5020.43254 694.968446
2268 31.073036 3573 3979.59402 694.509439
2269 31.0823312 2758 3267.01343 694.050916
2270 31.0916264 2217 2774.23187 693.592876
2271 31.1009216 1927 2422.41172 693.135318
2272 31.1102168 1680 2162.25144 692.678243
2273 31.119512 1549 1963.61911 692.22165
2274 31.1288072 1412 1807.74188 691.765537
2275 31.1381024 1381 1682.55016 691.309905
2276 31.1473976 1283 1580.02283 690.854753
2277 31.1566928 1197 1494.66035 690.400081
2278 31.165988 1179 1422.58397 689.945887
2279 31.1752832 1184 1360.98835 689.492173
2280 31.1845784 1124 1307.79861 689.038936
2281 31.1938736 1084 1261.44944 688.586176
2282 31.2031688 1100 1220.73899 688.133894
2283 31.212464 1023 1184.72988 687.682087
2284 31.2217592 1016 1152.68069 687.230757
2285 31.2310544 1047 1123.99756 686.779902
2286 31.2403496 966 1098.19943 686.329522
2287 31.2496448 1043 1074.89259 685.879616
2288 31.25894 910 1053.75186 685.430184
2289 31.2682352 896 1034.50635 684.981226
2290 31.2775304 872 1016.92871 684.53274
2291 31.2868256 949 1000.82678 684.084726
2292 31.2961208 911 986.0371 683.637184
2293 31.305416 871 972.419853 683.190114
2294 31.3147112 899 959.854783 682.743514
2295 31.3240064 901 948.237973 682.297384
2296 31.3333016 872 937.479241 681.851724
2297 31.3425968 877 927.500012 681.406533
2298 31.351892 854 918.231596 680.961811
2299 31.3611872 835 909.613754 680.517558
2300 31.3704824 876 901.593527 680.073771
2301 31.3797776 808 894.124256 679.630452
2302 31.3890728 859 887.164764 679.1876
2303 31.398368 860 880.678675 678.745214
2304 31.4076632 815 874.633836 678.303294
2305 31.4169584 879 869.001838 677.861839
2306 31.4262536 845 863.757607 677.420848
2307 31.4355488 811 858.879057 676.980322
2308 31.444844 861 854.346811 676.540259
2309 31.4541392 909 850.14395 676.10066
2310 31.4634344 851 846.255818 675.661523
2311 31.4727296 858 842.669857 675.222848
2312 31.4820248 836 839.375471 674.784635
2313 31.49132 852 836.363929 674.346884
2314 31.5006152 878 833.628283 673.909593
2315 31.5099104 824 831.163319 673.472762
2316 31.5192056 842 828.965536 673.036391
2317 31.5285008 935 827.033137 672.600479
2318 31.537796 896 825.36606 672.165026
2319 31.5470912 834 823.966026 671.730031
2320 31.5563864 914 822.83662 671.295494
2321 31.5656816 812 821.983402 670.861414
2322 31.5749768 838 821.414052 670.427791
2323 31.584272 858 821.13856 669.994624
2324 31.5935672 948 821.169457 669.561914
2325 31.6028624 893 821.522105 669.129658
2326 31.6121576 863 822.215053 668.697857
2327 31.6214528 874 823.270468 668.266511
2328 31.630748 881 824.714668 667.835618
2329 31.6400432 891 826.578772 667.405179
2330 31.6493384 916 828.899487 666.975193
2331 31.6586336 830 831.720092 666.545659
2332 31.6679288 894 835.09164 666.116577
2333 31.677224 919 839.074449 665.687947
2334 31.6865192 868 843.739974 665.259768
2335 31.6958144 915 849.173141 664.832039
2336 31.7051096 934 855.475316 664.40476
2337 31.7144048 890 862.768081 663.977931
2338 31.7237 903 871.198093 663.551551
2339 31.7329952 920 880.943402 663.125619
2340 31.7422904 924 892.221738 662.700136
2341 31.7515856 918 905.301514 662.2751
2342 31.7608808 913 920.516629 661.850512
2343 31.770176 949 938.286638 661.42637
2344 31.7794712 961 959.144693 661.002674
2345 31.7887664 998 983.776871 660.579424
2346 31.7980616 1021 1013.07862 660.15662
2347 31.8073568 996 1048.23751 659.73426
2348 31.816652 1110 1090.85732 659.312345
2349 31.8259472 1145 1143.14921 658.890874
2350 31.8352424 1201 1208.23376 658.469846
2351 31.8445376 1292 1290.6294 658.049261
2352 31.8538328 1263 1397.04719 657.629119
2353 31.863128 1356 1537.6544 657.209418
2354 31.8724232 1566 1727.96776 656.790159
2355 31.8817184 1859 1991.48019 656.371342
2356 31.8910136 2270 2363.03413 655.952965
2357 31.9003088 2943 2892.59441 655.535028
2358 31.909604 3818 3647.33092 655.117531
2359 31.9188992 4890 4703.83879 654.700473
2360 31.9281944 6307 6106.9262 654.283854
2361 31.9374896 7604 7754.69105 653.867673
2362 31.9467848 8974 9229.72359 653.451931
2363 31.95608 9500 9838.71798 653.036625
2364 31.9653752 9076 9174.08984 652.621757
2365 31.9746704 8105 7669.119 652.207325
2366 31.9839656 7166 6190.71643 651.79333
2367 31.9932608 5949 5248.66132 651.37977
2368 32.002556 4949 4897.70946 650.966645
2369 32.0118512 4693 5016.58023 650.553954
2370 32.0211464 4991 5419.74177 650.141699
2371 32.0304416 5142 5812.85297 649.729876
2372 32.0397368 5201 5824.01978 649.318488
2373 32.049032 4860 5260.58433 648.907532
2374 32.0583272 4291 4321.51969 648.497008
2375 32.0676224 3527 3384.16374 648.086917
2376 32.0769176 2488 2659.87218 647.677257
2377 32.0862128 1945 2158.31775 647.268028
2378 32.095508 1524 1818.02293 646.85923
2379 32.1048032 1236 1582.4013 646.450863
2380 32.1140984 1141 1413.89362 646.042924
2381 32.1233936 1080 1289.39852 645.635416
2382 32.1326888 1065 1194.7024 645.228336
2383 32.141984 942 1120.83966 644.821684
2384 32.1512792 941 1061.97593 644.415461
2385 32.1605744 913 1014.19492 644.009665
2386 32.1698696 911 974.791301 643.604297
2387 32.1791648 869 941.847292 643.199355
2388 32.18846 836 913.971736 642.794839
2389 32.1977552 860 890.134598 642.390749
2390 32.2070504 778 869.559199 641.987084
2391 32.2163456 811 851.650312 641.583844
2392 32.2256408 717 835.945084 641.181029
2393 32.234936 796 822.07887 640.778638
2394 32.2442312 761 809.760996 640.37667
2395 32.2535264 747 798.757271 639.975126
2396 32.2628216 774 788.877185 639.574004
2397 32.2721168 756 779.96439 639.173305
2398 32.281412 745 771.889545 638.773027
2399 32.2907072 723 764.544865 638.373171
2400 32.3000024 738 757.839926 637.973736
2401 32.3092976 738 751.698404 637.574722
2402 32.3185928 745 746.055518 637.176127
2403 32.327888 747 740.856004 636.777953
2404 32.3371832 737 736.052505 636.380197
2405 32.3464784 700 731.604271 635.982861
2406 32.3557736 718 727.476118 635.585943
2407 32.3650688 719 723.637571 635.189443
2408 32.374364 710 720.062176 634.79336
2409 32.3836592 728 716.726923 634.397695
2410 32.3929544 711 713.611788 634.002446
2411 32.4022496 719 710.699339 633.607614
2412 32.4115448 736 707.974424 633.213198
2413 32.42084 728 705.423911 632.819197
2414 32.4301352 704 703.036477 632.425611
2415 32.4394304 706 700.802439 632.032439
2416 32.4487256 656 698.71362 631.639682
2417 32.4580208 683 696.763254 631.247339
2418 32.467316 704 694.945919 630.855409
2419 32.4766112 668 693.257498 630.463891
2420 32.4859064 759 691.695178 630.072787
2421 32.4952016 680 690.257478 629.682094
2422 32.5044968 714 688.94431 629.291813
2423 32.513792 722 687.757032 628.901943
2424 32.5230872 687 686.698433 628.512484
2425 32.5323824 608 685.772554 628.123436
2426 32.5416776 702 684.984371 627.734797
2427 32.5509728 653 684.339153 627.346568
2428 32.560268 678 683.840925 626.958749
2429 32.5695632 659 683.488517 626.571338
2430 32.5788584 669 683.263695 626.184335
2431 32.5881536 682 683.09408 625.79774
2432 32.5974488 691 682.817796 625.411553
2433 32.606744 734 682.43033 625.025773
2434 32.6160392 726 682.592409 624.640399
2435 32.6253344 716 683.939342 624.255432
2436 32.6346296 694 686.09563 623.870871
2437 32.6439248 725 688.989663 623.486715
2438 32.65322 710 692.81386 623.102964
2439 32.6625152 695 697.867385 622.719618
2440 32.6718104 736 704.587783 622.336676
2441 32.6811056 734 713.630675 621.954138
2442 32.6904008 732 725.996652 621.572003
2443 32.699696 741 743.219543 621.190271
2444 32.7089912 772 767.621945 620.808942
2445 32.7182864 792 802.631149 620.428015
2446 32.7275816 874 853.095421 620.04749
2447 32.7368768 949 925.300968 619.667366
2448 32.746172 1094 1025.61142 619.287644
2449 32.7554672 1199 1154.86734 618.908321
2450 32.7647624 1298 1294.77655 618.529399
2451 32.7740576 1347 1393.78976 618.150877
2452 32.7833528 1423 1389.15704 617.772755
2453 32.792648 1258 1278.91591 617.395031
2454 32.8019432 1228 1138.43679 617.017705
2455 32.8112384 1098 1032.81981 616.640778
2456 32.8205336 1004 978.245668 616.264249
2457 32.8298288 971 967.668817 615.888117
2458 32.839124 1014 990.269736 615.512382
2459 32.8484192 1016 1030.83624 615.137044
2460 32.8577144 998 1062.54339 614.762102
2461 32.8670096 1031 1052.70072 614.387556
2462 32.8763048 1010 991.829277 614.013405
2463 32.8856 954 908.037426 613.639649
2464 32.8948952 828 833.604318 613.266288
2465 32.9041904 788 779.377793 612.893321
2466 32.9134856 728 742.307337 612.520748
2467 32.9227808 699 716.850909 612.148568
2468 32.932076 633 698.841326 611.776781
2469 32.9413712 662 685.645082 611.405387
2470 32.9506664 730 675.648619 611.034385
2471 32.9599616 655 667.848988 610.663775
2472 32.9692568 642 661.604934 610.293557
2473 32.978552 662 656.493558 609.92373
2474 32.9878472 668 652.227545 609.554293
2475 32.9971424 668 648.606296 609.185247
2476 33.0064376 637 645.486271 608.81659
2477 33.0157328 669 642.762428 608.448324
2478 33.025028 686 640.356161 608.080446
2479 33.0343232 614 638.207089 607.712957
2480 33.0436184 641 636.267155 607.345857
2481 33.0529136 660 634.495943 606.979144
2482 33.0622088 610 632.856018 606.612819
2483 33.071504 655 631.306375 606.246882
2484 33.0807992 676 629.78815 605.881331
2485 33.0900944 632 628.184918 605.516167
2486 33.0993896 636 626.28392 605.151388
2487 33.1086848 601 624.019651 604.786996
2488 33.11798 679 621.984478 604.422989
2489 33.1272752 655 620.735215 604.059366
2490 33.1365704 643 619.775032 603.696129
2491 33.1458656 644 618.873002 603.333275
2492 33.1551608 594 618.010738 602.970806
2493 33.164456 636 617.182567 602.608719
2494 33.1737512 638 616.384829 602.247016
2495 33.1830464 619 615.614594 601.885695
2496 33.1923416 603 614.86929 601.524757
2497 33.2016368 593 614.146601 601.164201
2498 33.210932 620 613.44428 600.804026
2499 33.2202272 617 612.759872 600.444232
2500 33.2295224 647 612.090318 600.08482
2501 33.2388176 643 611.431253 599.725787
2502 33.2481128 664 610.775583 599.367135
2503 33.257408 691 610.110191 599.008862
2504 33.2667032 660 609.406059 598.650969
2505 33.2759984 635 608.589396 598.293454
2506 33.2852936 610 607.547251 597.936318
2507 33.2945888 607 606.396292 597.57956
2508 33.303884 599 605.585923 597.22318
2509 33.3131792 570 604.998473 596.867178
2510 33.3224744 602 604.45956 596.511552
2511 33.3317696 582 603.931766 596.156303
2512 33.3410648 587 603.411452 595.801431
2513 33.35036 599 602.89814 595.446935
2514 33.3596552 603 602.391304 595.092814
2515 33.3689504 638 601.890589 594.739068
2516 33.3782456 625 601.395666 594.385697
2517 33.3875408 627 600.906232 594.032701
2518 33.396836 587 600.422007 593.680079
2519 33.4061312 634 599.942733 593.32783
2520 33.4154264 634 599.468169 592.975955
2521 33.4247216 580 598.998091 592.624453
2522 33.4340168 593 598.532291 592.273324
2523 33.443312 583 598.070577 591.922566
2524 33.4526072 609 597.612768 591.572181
2525 33.4619024 571 597.158695 591.222168
2526 33.4711976 585 596.708201 590.872525
2527 33.4804928 578 596.261139 590.523254
2528 33.489788 601 595.817371 590.174353
2529 33.4990832 599 595.376767 589.825822
2530 33.5083784 639 594.939206 589.477661
2531 33.5176736 626 594.504574 589.129869
2532 33.5269688 612 594.072764 588.782446
2533 33.536264 619 593.643674 588.435392
2534 33.5455592 565 593.21721 588.088706
2535 33.5548544 578 592.793281 587.742389
2536 33.5641496 589 592.371804 587.396439
2537 33.5734448 603 591.952697 587.050856
2538 33.58274 591 591.535885 586.70564
2539 33.5920352 577 591.121298 586.36079
2540 33.6013304 596 590.708867 586.016307
2541 33.6106256 626 590.298529 585.67219
2542 33.6199208 595 589.890222 585.328438
2543 33.629216 579 589.48389 584.985051
2544 33.6385112 580 589.079478 584.642029
2545 33.6478064 609 588.676935 584.299371
2546 33.6571016 601 588.276211 583.957077
2547 33.6663968 592 587.877261 583.615147
2548 33.675692 578 587.48004 583.273581
2549 33.6849872 578 587.084507 582.932377
2550 33.6942824 582 586.690623 582.591536
2551 33.7035776 562 586.29835 582.251058
2552 33.7128728 631 585.907652 581.910941
2553 33.722168 630 585.518494 581.571186
2554 33.7314632 554 585.130834 581.231792
2555 33.7407584 610 584.744569 580.892759
2556 33.7500536 578 584.359429 580.554087
2557 33.7593488 612 583.974778 580.215775
2558 33.768644 617 583.589294 579.877822
2559 33.7779392 577 583.20032 579.540229
2560 33.7872344 586 582.802391 579.202996
2561 33.7965296 573 582.383049 578.866121
2562 33.8058248 609 581.909855 578.529604
2563 33.81512 605 581.321479 578.193446
2564 33.8244152 583 580.624345 577.857645
2565 33.8337104 569 580.020379 577.522202
2566 33.8430056 547 579.601188 577.187116
2567 33.8523008 609 579.237292 576.852387
2568 33.861596 615 578.878307 576.518014
2569 33.8708912 526 578.520436 576.183997
2570 33.8801864 584 578.163642 575.850336
2571 33.8894816 584 577.807923 575.51703
2572 33.8987768 588 577.453281 575.184079
2573 33.908072 605 577.099721 574.851483
2574 33.9173672 567 576.747246 574.519241
2575 33.9266624 556 576.395867 574.187353
2576 33.9359576 555 576.045593 573.855819
2577 33.9452528 580 575.696439 573.524638
2578 33.954548 581 575.348423 573.193811
2579 33.9638432 587 575.001566 572.863335
2580 33.9731384 549 574.655892 572.533212
2581 33.9824336 604 574.311433 572.203441
2582 33.9917288 539 573.968224 571.874022
2583 34.001024 601 573.626307 571.544954
2584 34.0103192 621 573.28573 571.216237
2585 34.0196144 600 572.94655 570.88787
2586 34.0289096 543 572.608834 570.559854
2587 34.0382048 567 572.272659 570.232188
2588 34.0475 597 571.938114 569.904871
2589 34.0567952 583 571.605305 569.577904
2590 34.0660904 593 571.274355 569.251285
2591 34.0753856 594 570.945406 568.925015
2592 34.0846808 587 570.618629 568.599093
2593 34.093976 587 570.294224 568.27352
2594 34.1032712 625 569.972426 567.948294
2595 34.1125664 561 569.653518 567.623415
2596 34.1218616 570 569.337837 567.298883
2597 34.1311568 575 569.025789 566.974697
2598 34.140452 610 568.717867 566.650858
2599 34.1497472 540 568.414674 566.327365
2600 34.1590424 557 568.116948 566.004217
2601 34.1683376 560 567.82561 565.681415
2602 34.1776328 634 567.541815 565.358958
2603 34.186928 519 567.267026 565.036845
2604 34.1962232 560 567.003122 564.715076
2605 34.2055184 559 566.752549 564.393652
2606 34.2148136 600 566.518539 564.072571
2607 34.2241088 567 566.305436 563.751833
2608 34.233404 567 566.119184 563.431439
2609 34.2426992 551 565.968062 563.111387
2610 34.2519944 573 565.863813 562.791677
2611 34.2612896 553 565.823486 562.472309
2612 34.2705848 568 565.872422 562.153283
2613 34.27988 605 566.048781 561.834598
2614 34.2891752 541 566.409577 561.516255
2615 34.2984704 588 567.03628 561.198251
2616 34.3077656 570 568.032434 560.880589
2617 34.3170608 519 569.520022 560.563266
2618 34.326356 591 571.714232 560.246283
2619 34.3356512 586 574.937192 559.929639
2620 34.3449464 612 578.99201 559.613335
2621 34.3542416 588 582.596882 559.297369
2622 34.3635368 562 583.835886 558.981742
2623 34.372832 629 581.662872 558.666452
2624 34.3821272 573 577.25776 558.351501
2625 34.3914224 597 572.866256 558.036887
2626 34.4007176 578 569.800124 557.72261
2627 34.4100128 523 568.226338 557.408669
2628 34.419308 610 567.898315 557.095066
2629 34.4286032 590 568.499421 556.781798
2630 34.4378984 575 569.538043 556.468866
2631 34.4471936 569 570.179805 556.15627
2632 34.4564888 549 569.524142 555.844009
2633 34.465784 532 567.385547 555.532083
2634 34.4750792 592 564.536567 555.220492
2635 34.4843744 591 561.893624 554.909234
2636 34.4936696 541 559.835648 554.598311
2637 34.5029648 578 558.316371 554.287721
2638 34.51226 585 557.178777 553.977465
2639 34.5215552 572 556.291592 553.667541
2640 34.5308504 538 555.563431 553.35795
2641 34.5401456 535 554.938611 553.048692
2642 34.5494408 541 554.386588 552.739765
2643 34.558736 552 553.886854 552.43117
2644 34.5680312 548 553.42527 552.122907
2645 34.5773264 574 552.992188 551.814975
2646 34.5866216 569 552.580866 551.507373
2647 34.5959168 534 552.186465 551.200102
2648 34.605212 524 551.805403 550.893161
2649 34.6145072 559 551.43492 550.58655
2650 34.6238024 549 551.072739 550.280268
2651 34.6330976 527 550.716715 549.974316
2652 34.6423928 514 550.364162 549.668692
2653 34.651688 589 550.010059 549.363397
2654 34.6609832 553 549.647263 549.05843
2655 34.6702784 527 549.283443 548.753792
2656 34.6795736 551 548.944744 548.44948
2657 34.6888688 544 548.616762 548.145497
2658 34.698164 514 548.291899 547.84184
2659 34.7074592 554 547.9693 547.53851
2660 34.7167544 550 547.648721 547.235506
2661 34.7260496 565 547.329958 546.932828
2662 34.7353448 570 547.012841 546.630477
2663 34.74464 553 546.69722 546.32845
2664 34.7539352 532 546.382968 546.026749
2665 34.7632304 537 546.069976 545.725373
2666 34.7725256 520 545.758147 545.424321
2667 34.7818208 550 545.447398 545.123593
2668 34.791116 564 545.137655 544.823189
2669 34.8004112 532 544.828856 544.523109
2670 34.8097064 553 544.520942 544.223353
2671 34.8190016 519 544.213863 543.923919
2672 34.8282968 473 543.907575 543.624808
2673 34.837592 561 543.602038 543.326019
2674 34.8468872 542 543.297217 543.027552
2675 34.8561824 592 542.993079 542.729408
2676 34.8654776 511 542.689596 542.431584
2677 34.8747728 530 542.386742 542.134082
2678 34.884068 549 542.084494 541.836901
2679 34.8933632 555 541.78283 541.54004
2680 34.9026584 550 541.481732 541.2435
2681 34.9119536 527 541.181182 540.947279
2682 34.9212488 564 540.881165 540.651378
2683 34.930544 504 540.581666 540.355797
2684 34.9398392 577 540.282671 540.060534
2685 34.9491344 531 539.984168 539.765591
2686 34.9584296 562 539.686148 539.470966
2687 34.9677248 534 539.388598 539.176658
2688 34.97702 530 539.09151 538.882669
2689 34.9863152 471 538.794876 538.588997
2690 34.9956104 608 538.498686 538.295643
2691 35.0049056 542 538.202934 538.002605
2692 35.0142008 529 537.907613 537.709884
2693 35.023496 547 537.612716 537.41748
2694 35.0327912 552 537.318238 537.125391
2695 35.0420864 519 537.024173 536.833618
2696 35.0513816 511 536.730515 536.542161
2697 35.0606768 488 536.43726 536.251019
2698 35.069972 549 536.144404 535.960191
2699 35.0792672 541 535.851942 535.669679
2700 35.0885624 530 535.55987 535.37948
2701 35.0978576 547 535.268184 535.089595
2702 35.1071528 476 534.976871 534.800024
2703 35.116448 549 534.685902 534.510767
2704 35.1257432 531 534.395205 534.221822
2705 35.1350384 516 534.104637 533.93319
2706 35.1443336 507 533.813903 533.644871
2707 35.1536288 481 533.522384 533.356864
2708 35.162924 502 533.228595 533.069168
2709 35.1722192 545 532.92849 532.781785
2710 35.1815144 501 532.615842 532.494712
2711 35.1908096 489 532.299287 532.207951
2712 35.2001048 531 532.006243 531.9215
2713 35.2094 517 531.724825 531.63536
2714 35.2186952 508 531.44779 531.349529
2715 35.2279904 527 531.168465 531.064009
2716 35.2372856 523 530.886134 530.778798
2717 35.2465808 546 530.60583 530.493896
2718 35.255876 498 530.32876 530.209303
2719 35.2651712 530 530.049897 529.925019
2720 35.2744664 501 529.767238 529.641044
2721 35.2837616 497 529.483827 529.357376
2722 35.2930568 477 529.200687 529.074016
2723 35.302352 554 528.917888 528.790963
2724 35.3116472 547 528.63543 528.508218
2725 35.3209424 555 528.353311 528.22578
2726 35.3302376 511 528.071531 527.943648
2727 35.3395328 494 527.790089 527.661822
2728 35.348828 538 527.508984 527.380303
2729 35.3581232 545 527.228216 527.099089
2730 35.3674184 530 526.947784 526.818181
2731 35.3767136 518 526.667687 526.537577
2732 35.3860088 497 526.387926 526.257279
2733 35.395304 523 526.108499 525.977285
2734 35.4045992 476 525.829406 525.697596
2735 35.4138944 495 525.550646 525.41821
2736 35.4231896 528 525.27222 525.139129
2737 35.4324848 511 524.994126 524.86035
2738 35.44178 512 524.716365 524.581875
2739 35.4510752 562 524.438937 524.303703
2740 35.4603704 528 524.16184 524.025833
2741 35.4696656 496 523.885074 523.748265
2742 35.4789608 535 523.60864 523.471
2743 35.488256 539 523.332537 523.194036
2744 35.4975512 518 523.056766 522.917374
2745 35.5068464 560 522.781325 522.641012
2746 35.5161416 523 522.506214 522.364952
2747 35.5254368 516 522.231435 522.089192
2748 35.534732 519 521.956986 521.813732
2749 35.5440272 513 521.682867 521.538572
2750 35.5533224 474 521.409079 521.263712
2751 35.5626176 539 521.135622 520.989152
2752 35.5719128 463 520.862495 520.71489
2753 35.581208 514 520.589698 520.440928
2754 35.5905032 513 520.317233 520.167264
2755 35.5997984 549 520.045098 519.893898
2756 35.6090936 507 519.773294 519.62083
2757 35.6183888 505 519.501821 519.34806
2758 35.627684 524 519.230679 519.075588
2759 35.6369792 501 518.959869 518.803412
2760 35.6462744 525 518.689391 518.531534
2761 35.6555696 506 518.419245 518.259952
2762 35.6648648 488 518.149431 517.988666
2763 35.67416 527 517.87995 517.717676
2764 35.6834552 523 517.610802 517.446982
2765 35.6927504 503 517.341987 517.176584
2766 35.7020456 510 517.073506 516.906481
2767 35.7113408 497 516.80536 516.636672
2768 35.720636 512 516.537548 516.367158
2769 35.7299312 494 516.270072 516.097939
2770 35.7392264 526 516.002931 515.829014
2771 35.7485216 522 515.736128 515.560382
2772 35.7578168 497 515.469661 515.292044
2773 35.767112 508 515.203532 515.023999
2774 35.7764072 516 514.937742 514.756247
2775 35.7857024 487 514.672291 514.488788
2776 35.7949976 439 514.407181 514.221621
2777 35.8042928 486 514.142411 513.954746
2778 35.813588 505 513.877983 513.688163
2779 35.8228832 520 513.613898 513.421872
2780 35.8321784 513 513.350157 513.155871
2781 35.8414736 496 513.086761 512.890162
2782 35.8507688 451 512.823711 512.624744
2783 35.860064 521 512.561008 512.359616
2784 35.8693592 535 512.298653 512.094778
2785 35.8786544 470 512.036648 511.83023
2786 35.8879496 450 511.774996 511.565972
2787 35.8972448 449 511.513704 511.302003
2788 35.90654 479 511.252795 511.038323
2789 35.9158352 466 510.992322 510.774932
2790 35.9251304 469 510.732413 510.511829
2791 35.9344256 493 510.473375 510.249014
2792 35.9437208 482 510.216115 509.986488
2793 35.953016 484 509.962637 509.724249
2794 35.9623112 493 509.712901 509.462298
2795 35.9716064 467 509.46049 509.200634
2796 35.9809016 514 509.204125 508.939256
2797 35.9901968 499 508.947625 508.678165
2798 35.999492 478 508.693069 508.417361
2799 36.0087872 434 508.443057 508.156842
2800 36.0180824 456 508.204796 507.89661
2801 36.0273776 531 507.996375 507.636663
2802 36.0366728 476 507.83112 507.377001
2803 36.045968 535 507.66154 507.117624
2804 36.0552632 476 507.428409 506.858531
2805 36.0645584 499 507.177285 506.599723
2806 36.0738536 470 506.925361 506.341199
2807 36.0831488 519 506.673862 506.082959
2808 36.092444 497 506.422794 505.825003
2809 36.1017392 496 506.172161 505.56733
2810 36.1110344 504 505.921969 505.30994
2811 36.1203296 522 505.672222 505.052833
2812 36.1296248 511 505.422926 504.796008
2813 36.13892 495 505.174085 504.539466
2814 36.1482152 517 504.925706 504.283205
2815 36.1575104 499 504.677795 504.027226
2816 36.1668056 443 504.430357 503.771529
2817 36.1761008 471 504.183399 503.516112
2818 36.185396 482 503.936928 503.260977
2819 36.1946912 504 503.690951 503.006122
2820 36.2039864 443 503.445476 502.751548
2821 36.2132816 479 503.200511 502.497253
2822 36.2225768 485 502.956063 502.243239
2823 36.231872 511 502.712141 501.989504
2824 36.2411672 517 502.46875 501.736048
2825 36.2504624 459 502.225895 501.482871
2826 36.2597576 489 501.983571 501.229973
2827 36.2690528 462 501.741756 500.977354
2828 36.278348 453 501.50037 500.725012
2829 36.2876432 469 501.259242 500.472949
2830 36.2969384 467 501.018403 500.221163
2831 36.3062336 464 500.778471 499.969655
2832 36.3155288 478 500.539666 499.718424
2833 36.324824 468 500.301643 499.467469
2834 36.3341192 482 500.064292 499.216791
2835 36.3434144 485 499.827623 498.96639
2836 36.3527096 463 499.591654 498.716264
2837 36.3620048 472 499.356404 498.466415
2838 36.3713 474 499.121893 498.216841
2839 36.3805952 500 498.888145 497.967542
2840 36.3898904 480 498.655186 497.718518
2841 36.3991856 446 498.423048 497.469769
2842 36.4084808 446 498.191783 497.221294
2843 36.417776 487 497.961472 496.973094
2844 36.4270712 488 497.732286 496.725168
2845 36.4363664 479 497.504696 496.477515
2846 36.4456616 457 497.279678 496.230135
2847 36.4549568 490 497.056804 495.983029
2848 36.464252 503 496.832641 495.736196
2849 36.4735472 493 496.608375 495.489635
2850 36.4828424 468 496.385065 495.243347
2851 36.4921376 489 496.162932 494.99733
2852 36.5014328 502 495.94204 494.751586
2853 36.510728 483 495.722456 494.506113
2854 36.5200232 505 495.504283 494.260912
2855 36.5293184 473 495.287713 494.015981
2856 36.5386136 504 495.07313 493.771321
2857 36.5479088 489 494.861377 493.526932
2858 36.557204 483 494.654633 493.282813
2859 36.5664992 485 494.458837 493.038964
2860 36.5757944 477 494.282163 492.795385
2861 36.5850896 476 494.112542 492.552075
2862 36.5943848 441 493.917808 492.309034
2863 36.60368 445 493.717078 492.066263
2864 36.6129752 479 493.518209 491.82376
2865 36.6222704 502 493.321922 491.581525
2866 36.6315656 444 493.128403 491.339559
2867 36.6408608 498 492.937854 491.09786
2868 36.650156 544 492.750502 490.856429
2869 36.6594512 475 492.566598 490.615266
2870 36.6687464 487 492.386419 490.374369
2871 36.6780416 483 492.210279 490.13374
2872 36.6873368 490 492.038524 489.893377
2873 36.696632 489 491.871547 489.653281
2874 36.7059272 457 491.709785 489.41345
2875 36.7152224 435 491.553743 489.173885
2876 36.7245176 478 491.404019 488.934586
2877 36.7338128 457 491.261399 488.695553
2878 36.743108 513 491.12703 488.456784
2879 36.7524032 469 491.002763 488.21828
2880 36.7616984 464 490.892071 487.98004
2881 36.7709936 463 490.803229 487.742065
2882 36.7802888 508 490.755562 487.504354
2883 36.789584 475 490.764151 487.266907
2884 36.7988792 505 490.783616 487.029723
2885 36.8081744 466 490.755785 486.792802
2886 36.8174696 438 490.72868 486.556145
2887 36.8267648 474 490.723046 486.31975
2888 36.83606 480 490.743768 486.083617
2889 36.8453552 459 490.794651 485.847747
2890 36.8546504 489 490.880632 485.612138
2891 36.8639456 477 491.007908 485.376792
2892 36.8732408 485 491.184162 485.141707
2893 36.882536 507 491.418993 484.906883
2894 36.8918312 475 491.724533 484.67232
2895 36.9011264 480 492.116294 484.438017
2896 36.9104216 488 492.614383 484.203975
2897 36.9197168 446 493.245242 483.970193
2898 36.929012 468 494.044233 483.736671
2899 36.9383072 443 495.059524 483.503409
2900 36.9476024 489 496.358098 483.270406
2901 36.9568976 469 498.035274 483.037662
2902 36.9661928 475 500.230119 482.805177
2903 36.975488 523 503.150638 482.572951
2904 36.9847832 518 507.114332 482.340983
2905 36.9940784 462 512.609889 482.109273
2906 37.0033736 471 520.381367 481.877822
2907 37.0126688 528 531.522252 481.646627
2908 37.021964 558 547.524643 481.41569
2909 37.0312592 525 570.097209 481.18501
2910 37.0405544 588 600.241516 480.954587
2911 37.0498496 616 635.753098 480.724421
2912 37.0591448 647 667.6506 480.494511
2913 37.06844 653 681.111246 480.264857
2914 37.0777352 645 667.236775 480.035459
2915 37.0870304 616 634.413145 479.806316
2916 37.0963256 573 600.168178 479.577429
2917 37.1056208 568 575.373214 479.348797
2918 37.114916 534 561.828912 479.120419
2919 37.1242112 600 557.905602 478.892296
2920 37.1335064 504 561.829608 478.664428
2921 37.1428016 564 571.61436 478.436813
2922 37.1520968 544 583.407399 478.209453
2923 37.161392 528 590.512574 477.982346
2924 37.1706872 535 586.431079 477.755492
2925 37.1799824 540 570.953985 477.528891
2926 37.1892776 546 550.737908 477.302543
2927 37.1985728 521 532.556251 477.076448
2928 37.207868 478 518.905329 476.850605
2929 37.2171632 484 509.310523 476.625014
2930 37.2264584 451 502.589366 476.399675
2931 37.2357536 494 497.770436 476.174587
2932 37.2450488 492 494.207106 475.949751
2933 37.254344 502 491.490241 475.725165
2934 37.2636392 498 489.360197 475.500831
2935 37.2729344 478 487.648677 475.276747
2936 37.2822296 516 486.243738 475.052913
2937 37.2915248 464 485.06907 474.829329
2938 37.30082 503 484.071709 474.605996
2939 37.3101152 491 483.215193 474.382911
2940 37.3194104 515 482.477111 474.160076
2941 37.3287056 508 481.844625 473.93749
2942 37.3380008 501 481.289973 473.715153
2943 37.347296 485 480.768405 473.493064
2944 37.3565912 457 480.289333 473.271224
2945 37.3658864 434 479.853018 473.049632
2946 37.3751816 417 479.454129 472.828287
2947 37.3844768 454 479.087988 472.60719
2948 37.393772 478 478.750862 472.386341
2949 37.4030672 477 478.439775 472.165738
2950 37.4123624 475 478.152366 471.945382
2951 37.4216576 451 477.886778 471.725273
2952 37.4309528 477 477.641582 471.50541
2953 37.440248 455 477.415715 471.285793
2954 37.4495432 413 477.208438 471.066422
2955 37.4588384 457 477.019306 470.847296
2956 37.4681336 476 476.848148 470.628416
2957 37.4774288 489 476.695058 470.409781
2958 37.486724 479 476.560395 470.191391
2959 37.4960192 456 476.444794 469.973245
2960 37.5053144 458 476.349178 469.755344
2961 37.5146096 502 476.274795 469.537686
2962 37.5239048 470 476.223253 469.320273
2963 37.5332 456 476.196573 469.103103
2964 37.5424952 494 476.19727 468.886176
2965 37.5517904 479 476.228441 468.669493
2966 37.5610856 458 476.293894 468.453052
2967 37.5703808 459 476.398311 468.236854
2968 37.579676 464 476.547466 468.020898
2969 37.5889712 433 476.748512 467.805185
2970 37.5982664 495 477.010367 467.589713
2971 37.6075616 523 477.34424 467.374483
2972 37.6168568 462 477.764352 467.159494
2973 37.626152 471 478.288945 466.944747
2974 37.6354472 446 478.941708 466.73024
2975 37.6447424 489 479.753848 466.515974
2976 37.6540376 472 480.767134 466.301948
2977 37.6633328 435 482.038494 466.088163
2978 37.672628 489 483.64711 465.874617
2979 37.6819232 508 485.70564 465.661311
2980 37.6912184 476 488.378358 465.448244
2981 37.7005136 472 491.910796 465.235417
2982 37.7098088 521 496.677535 465.022828
2983 37.719104 533 503.255162 464.810478
2984 37.7283992 522 512.522055 464.598367
2985 37.7376944 506 525.76872 464.386494
2986 37.7469896 565 544.749007 464.174858
2987 37.7562848 641 571.440171 463.963461
2988 37.76558 685 606.890803 463.7523
2989 37.7748752 708 648.192265 463.541378
2990 37.7841704 768 684.379507 463.330692
2991 37.7934656 746 698.182163 463.120242
2992 37.8027608 768 680.405062 462.910029
2993 37.812056 696 641.967635 462.700053
2994 37.8213512 665 602.813857 462.490312
2995 37.8306464 611 574.607866 462.280807
2996 37.8399416 623 559.053125 462.071538
2997 37.8492368 599 554.277293 461.862504
2998 37.858532 587 558.385822 461.653705
2999 37.8678272 618 569.422292 461.445141
3000 37.8771224 627 583.540367 461.236811
3001 37.8864176 564 593.516196 461.028716
3002 37.8957128 606 591.399176 460.820854
3003 37.905008 595 575.550368 460.613227
3004 37.9143032 576 552.788281 460.405833
3005 37.9235984 541 531.331521 460.198672
3006 37.9328936 536 514.850776 459.991744
3007 37.9421888 532 503.202457 459.78505
3008 37.951484 525 495.083054 459.578587
3009 37.9607792 505 489.325011 459.372358
3010 37.9700744 475 485.129863 459.16636
3011 37.9793696 514 481.988089 458.960594
3012 37.9886648 461 479.576128 458.75506
3013 37.99796 472 477.685044 458.549757
3014 38.0072552 453 476.177482 458.344686
3015 38.0165504 505 474.962837 458.139845
3016 38.0258456 485 473.977046 457.935235
3017 38.0351408 449 473.161577 457.730855
3018 38.044436 457 472.473678 457.526706
3019 38.0537312 468 471.896557 457.322786
3020 38.0630264 427 471.414089 457.119096
3021 38.0723216 491 471.012023 456.915636
3022 38.0816168 461 470.679283 456.712405
3023 38.090912 485 470.407338 456.509403
3024 38.1002072 492 470.189645 456.306629
3025 38.1095024 444 470.021294 456.104084
3026 38.1187976 431 469.898881 455.901768
3027 38.1280928 491 469.820759 455.699679
3028 38.137388 457 469.788772 455.497818
3029 38.1466832 457 469.811194 455.296185
3030 38.1559784 459 469.8898 455.094779
3031 38.1652736 429 469.994433 454.8936
3032 38.1745688 478 470.111276 454.692648
3033 38.183864 424 470.259349 454.491923
3034 38.1931592 437 470.445448 454.291424
3035 38.2024544 439 470.671178 454.091151
3036 38.2117496 457 470.938124 453.891103
3037 38.2210448 472 471.24826 453.691282
3038 38.23034 448 471.603972 453.491686
3039 38.2396352 484 472.008083 453.292315
3040 38.2489304 457 472.463889 453.093169
3041 38.2582256 477 472.975207 452.894247
3042 38.2675208 467 473.546433 452.69555
3043 38.276816 477 474.182612 452.497078
3044 38.2861112 466 474.889527 452.298829
3045 38.2954064 487 475.6738 452.100804
3046 38.3047016 494 476.543025 451.903002
3047 38.3139968 474 477.505918 451.705424
3048 38.323292 445 478.572502 451.508069
3049 38.3325872 487 479.754335 451.310936
3050 38.3418824 479 481.064787 451.114026
3051 38.3511776 483 482.519375 450.917338
3052 38.3604728 501 484.136183 450.720873
3053 38.369768 485 485.936379 450.524629
3054 38.3790632 497 487.94486 450.328607
3055 38.3883584 488 490.191062 450.132806
3056 38.3976536 489 492.709995 449.937226
3057 38.4069488 537 495.543552 449.741867
3058 38.416244 519 498.742208 449.546729
3059 38.4255392 478 502.367224 449.351811
3060 38.4348344 524 506.493558 449.157114
3061 38.4441296 490 511.213725 448.962636
3062 38.4534248 536 516.643015 448.768378
3063 38.46272 509 522.926608 448.574339
3064 38.4720152 530 530.249452 448.38052
3065 38.4813104 516 538.850169 448.186919
3066 38.4906056 511 549.041017 447.993538
3067 38.4999008 537 561.237074 447.800375
3068 38.509196 571 575.999853 447.60743
3069 38.5184912 578 594.103968 447.414703
3070 38.5277864 602 616.641534 447.222194
3071 38.5370816 614 645.189419 447.029902
3072 38.5463768 656 682.081613 446.837828
3073 38.555672 707 730.852249 446.645971
3074 38.5649672 770 796.931055 446.454331
3075 38.5742624 896 888.64318 446.262908
3076 38.5835576 1141 1018.41639 446.0717
3077 38.5928528 1228 1203.65895 445.880709
3078 38.602148 1633 1465.48292 445.689934
3079 38.6114432 2073 1820.15507 445.499375
3080 38.6207384 2343 2253.69592 445.309031
3081 38.6300336 2631 2678.56463 445.118902
3082 38.6393288 2887 2921.35159 444.928989
3083 38.648624 2918 2832.61462 444.73929
3084 38.6579192 2868 2459.4659 444.549805
3085 38.6672144 2364 2016.41919 444.360535
3086 38.6765096 1929 1669.02602 444.171479
3087 38.6858048 1647 1458.22312 443.982636
3088 38.6951 1358 1367.25376 443.794008
3089 38.7043952 1418 1374.69561 443.605592
3090 38.7136904 1460 1464.00111 443.41739
3091 38.7229856 1515 1610.04225 443.2294
3092 38.7322808 1550 1757.74721 443.041623
3093 38.741576 1717 1820.31598 442.854059
3094 38.7508712 1703 1731.92452 442.666707
3095 38.7601664 1607 1517.42869 442.479566
3096 38.7694616 1278 1270.909 442.292638
3097 38.7787568 1041 1063.59495 442.105921
3098 38.788052 910 912.375392 441.919415
3099 38.7973472 748 806.877807 441.73312
3100 38.8066424 694 732.967803 441.547036
3101 38.8159376 558 679.993243 441.361162
3102 38.8252328 556 640.991752 441.175499
3103 38.834528 583 611.532384 440.990045
3104 38.8438232 574 588.770238 440.804802
3105 38.8531184 553 570.839588 440.619768
3106 38.8624136 529 556.486039 440.434944
3107 38.8717088 508 544.845536 440.250328
3108 38.881004 494 535.309838 440.065922
3109 38.8902992 539 527.443025 439.881724
3110 38.8995944 552 520.928776 439.697735
3111 38.9088896 472 515.537444 439.513954
3112 38.9181848 496 511.106671 439.330381
3113 38.92748 483 507.520824 439.147015
3114 38.9367752 481 504.675022 438.963858
3115 38.9460704 481 502.487945 438.780907
3116 38.9553656 478 500.962536 438.598163
3117 38.9646608 502 500.123427 438.415627
3118 38.973956 521 500.031355 438.233297
3119 38.9832512 468 500.806081 438.051173
3120 38.9925464 473 502.653447 437.869255
3121 39.0018416 528 505.903616 437.687543
3122 39.0111368 503 511.055381 437.506037
3123 39.020432 529 518.800321 437.324736
3124 39.0297272 502 529.940817 437.143641
3125 39.0390224 523 544.974259 436.96275
3126 39.0483176 558 562.986255 436.782065
3127 39.0576128 538 580.115734 436.601583
3128 39.066908 577 590.07644 436.421306
3129 39.0762032 535 589.376271 436.241233
3130 39.0854984 548 582.100917 436.061364
3131 39.0947936 557 576.258788 435.881698
3132 39.1040888 548 577.237475 435.702236
3133 39.113384 607 587.0101 435.522977
3134 39.1226792 632 606.738001 435.34392
3135 39.1319744 668 638.5678 435.165067
3136 39.1412696 671 686.222203 434.986415
3137 39.1505648 796 754.856556 434.807966
3138 39.15986 885 850.138183 434.629719
3139 39.1691552 1053 976.093857 434.451674
3140 39.1784504 1177 1129.43842 434.27383
3141 39.1877456 1312 1285.84663 434.096187
3142 39.1970408 1321 1387.23447 433.918746
3143 39.206336 1333 1369.55501 433.741505
3144 39.2156312 1260 1235.09703 433.564465
3145 39.2249264 1135 1062.43172 433.387625
3146 39.2342216 939 921.056496 433.210985
3147 39.2435168 821 830.920407 433.034545
3148 39.252812 761 786.427273 432.858305
3149 39.2621072 757 779.111031 432.682264
3150 39.2714024 776 803.229071 432.506423
3151 39.2806976 813 852.279825 432.33078
3152 39.2899928 863 911.169421 432.155336
3153 39.299288 900 950.525929 431.980091
3154 39.3085832 888 938.250413 431.805044
3155 39.3178784 863 869.912221 431.630195
3156 39.3271736 756 777.098915 431.455544
3157 39.3364688 644 693.012721 431.28109
3158 39.345764 571 629.683538 431.106834
3159 39.3550592 548 585.034148 430.932775
3160 39.3643544 535 553.705195 430.758912
3161 39.3736496 542 531.269273 430.585247
3162 39.3829448 479 514.749643 430.411778
3163 39.39224 457 502.242368 430.238505
3164 39.4015352 498 492.528062 430.065428
3165 39.4108304 460 484.810527 429.892547
3166 39.4201256 504 478.556777 429.719861
3167 39.4294208 436 473.400776 429.547371
3168 39.438716 464 469.084942 429.375076
3169 39.4480112 470 465.423888 429.202976
3170 39.4573064 496 462.281425 429.03107
3171 39.4666016 486 459.555639 428.859358
3172 39.4758968 440 457.168978 428.687841
3173 39.485192 408 455.061531 428.516518
3174 39.4944872 415 453.186375 428.345388
3175 39.5037824 426 451.506305 428.174452
3176 39.5130776 463 449.991483 428.00371
3177 39.5223728 449 448.617736 427.83316
3178 39.531668 463 447.365293 427.662803
3179 39.5409632 443 446.217841 427.492638
3180 39.5502584 477 445.161816 427.322666
3181 39.5595536 425 444.185851 427.152886
3182 39.5688488 453 443.280348 426.983298
3183 39.578144 438 442.437131 426.813902
3184 39.5874392 460 441.649157 426.644697
3185 39.5967344 452 440.91022 426.475683
3186 39.6060296 420 440.214462 426.30686
3187 39.6153248 468 439.555836 426.138228
3188 39.62462 434 438.930325 425.969787
3189 39.6339152 409 438.339598 425.801535
3190 39.6432104 439 437.782747 425.633474
3191 39.6525056 400 437.254033 425.465603
3192 39.6618008 425 436.750096 425.297921
3193 39.671096 444 436.268815 425.130429
3194 39.6803912 436 435.808366 424.963126
3195 39.6896864 420 435.367125 424.796011
3196 39.6989816 418 434.943639 424.629086
3197 39.7082768 356 434.536607 424.462349
3198 39.717572 401 434.144861 424.2958
3199 39.7268672 430 433.76735 424.129439
3200 39.7361624 399 433.403125 423.963266
3201 39.7454576 438 433.051328 423.797281
3202 39.7547528 457 432.711186 423.631483
3203 39.764048 366 432.381988 423.465872
3204 39.7733432 405 432.063076 423.300448
3205 39.7826384 412 431.753822 423.13521
3206 39.7919336 366 431.453577 422.970159
3207 39.8012288 404 431.161563 422.805295
3208 39.810524 424 430.876456 422.640616
3209 39.8198192 447 430.595904 422.476123
3210 39.8291144 384 430.319641 422.311816
3211 39.8384096 454 430.053796 422.147693
3212 39.8477048 434 429.79948 421.983756
3213 39.857 421 429.552947 421.820004
3214 39.8662952 454 429.312877 421.656437
3215 39.8755904 418 429.078975 421.493054
3216 39.8848856 411 428.85104 421.329855
3217 39.8941808 440 428.62889 421.16684
3218 39.903476 457 428.412362 421.004009
3219 39.9127712 411 428.201312 420.841361
3220 39.9220664 436 427.99561 420.678897
3221 39.9313616 416 427.795146 420.516615
3222 39.9406568 422 427.59982 420.354517
3223 39.949952 430 427.409552 420.192601
3224 39.9592472 409 427.224272 420.030867
3225 39.9685424 412 427.043924 419.869316
3226 39.9778376 408 426.868465 419.707947
3227 39.9871328 437 426.697864 419.546759
3228 39.996428 410 426.532103 419.385753
3229 40.0057232 403 426.371179 419.224928
3230 40.0150184 400 426.215098 419.064284
3231 40.0243136 442 426.063886 418.903821
3232 40.0336088 413 425.91763 418.743538
3233 40.042904 422 425.77662 418.583436
3234 40.0521992 415 425.641664 418.423514
3235 40.0614944 438 425.514801 418.263772
3236 40.0707896 399 425.401531 418.10421
3237 40.0800848 434 425.319268 417.944827
3238 40.08938 421 425.303462 417.785623
3239 40.0986752 389 425.329056 417.626599
3240 40.1079704 442 425.259992 417.467753
3241 40.1172656 413 425.166452 417.309085
3242 40.1265608 389 425.076912 417.150596
3243 40.135856 430 424.993601 416.992286
3244 40.1451512 423 424.916744 416.834153
3245 40.1544464 430 424.846585 416.676198
3246 40.1637416 451 424.783394 416.51842
3247 40.1730368 415 424.727468 416.360819
3248 40.182332 398 424.679131 416.203396
3249 40.1916272 442 424.63874 416.046149
3250 40.2009224 395 424.606683 415.889079
3251 40.2102176 443 424.583386 415.732185
3252 40.2195128 426 424.569318 415.575467
3253 40.228808 410 424.564991 415.418925
3254 40.2381032 409 424.570982 415.262559
3255 40.2473984 412 424.588001 415.106369
3256 40.2566936 405 424.617046 414.950353
3257 40.2659888 382 424.659733 414.794513
3258 40.275284 405 424.719275 414.638847
3259 40.2845792 428 424.804638 414.483356
3260 40.2938744 424 424.936006 414.328039
3261 40.3031696 427 425.10691 414.172896
3262 40.3124648 466 425.245916 414.017927
3263 40.32176 413 425.384553 413.863132
3264 40.3310552 414 425.541169 413.70851
3265 40.3403504 461 425.719407 413.554062
3266 40.3496456 447 425.920917 413.399786
3267 40.3589408 405 426.146911 413.245683
3268 40.368236 415 426.397789 413.091753
3269 40.3775312 413 426.676297 412.937995
3270 40.3868264 389 426.991879 412.78441
3271 40.3961216 450 427.34937 412.630996
3272 40.4054168 452 427.749192 412.477753
3273 40.414712 395 428.194722 412.324683
3274 40.4240072 451 428.690997 412.171783
3275 40.4333024 425 429.243905 412.019055
3276 40.4425976 453 429.860277 411.866497
3277 40.4518928 408 430.548075 411.714109
3278 40.461188 435 431.316636 411.561893
3279 40.4704832 429 432.176975 411.409846
3280 40.4797784 408 433.142174 411.257969
3281 40.4890736 439 434.227885 411.106262
3282 40.4983688 452 435.452989 410.954724
3283 40.507664 445 436.840453 410.803355
3284 40.5169592 444 438.418489 410.652156
3285 40.5262544 455 440.222118 410.501125
3286 40.5355496 500 442.295313 410.350263
3287 40.5448448 491 444.69401 410.199569
3288 40.55414 455 447.490375 410.049043
3289 40.5634352 444 450.779004 409.898685
3290 40.5727304 493 454.686105 409.748495
3291 40.5820256 500 459.383415 409.598472
3292 40.5913208 446 465.109803 409.448616
3293 40.600616 479 472.205572 409.298928
3294 40.6099112 479 481.1679 409.149406
3295 40.6192064 494 492.740674 409.000051
3296 40.6285016 517 508.055813 408.850862
3297 40.6377968 588 528.837464 408.701839
3298 40.647092 584 557.646174 408.552983
3299 40.6563872 612 598.034583 408.404292
3300 40.6656824 676 654.189474 408.255766
3301 40.6749776 783 728.938052 408.107406
3302 40.6842728 834 818.297087 407.95921
3303 40.693568 853 903.280986 407.81118
3304 40.7028632 920 950.059785 407.663314
3305 40.7121584 943 934.050708 407.515612
3306 40.7214536 937 869.052799 407.368075
3307 40.7307488 794 795.629775 407.220701
3308 40.740044 727 743.456883 407.073491
3309 40.7493392 661 720.611534 406.926445
3310 40.7586344 701 725.856018 406.779562
3311 40.7679296 773 758.301964 406.632842
3312 40.7772248 892 820.005186 406.486285
3313 40.78652 949 914.819059 406.33989
3314 40.7958152 1074 1044.86069 406.193658
3315 40.8051104 1283 1205.98737 406.047588
3316 40.8144056 1414 1385.55986 405.90168
3317 40.8237008 1611 1559.4613 405.755933
3318 40.832996 1652 1679.42061 405.610348
3319 40.8422912 1697 1678.10839 405.464925
3320 40.8515864 1624 1534.09365 405.319662
3321 40.8608816 1352 1315.19602 405.174561
3322 40.8701768 1162 1110.65768 405.02962
3323 40.879472 1037 963.238278 404.884839
3324 40.8887672 916 874.897985 404.740218
3325 40.8980624 830 835.440355 404.595758
3326 40.9073576 833 836.615385 404.451457
3327 40.9166528 881 873.050403 404.307316
3328 40.925948 915 936.406819 404.163334
3329 40.9352432 984 1005.8129 404.019511
3330 40.9445384 989 1044.19981 403.875848
3331 40.9538336 1015 1018.17024 403.732342
3332 40.9631288 927 931.300627 403.588996
3333 40.972424 803 821.35006 403.445807
3334 40.9817192 703 722.729562 403.302776
3335 40.9910144 656 647.730303 403.159904
3336 41.0003096 575 594.184491 403.017189
3337 41.0096048 543 556.226819 402.874631
3338 41.0189 481 528.839826 402.73223
3339 41.0281952 476 508.568291 402.589986
3340 41.0374904 481 493.166399 402.447899
3341 41.0467856 459 481.179432 402.305968
3342 41.0560808 426 471.649578 402.164194
3343 41.065376 444 463.931891 402.022576
3344 41.0746712 430 457.582674 401.881113
3345 41.0839664 452 452.294507 401.739806
3346 41.0932616 434 447.858519 401.598655
3347 41.1025568 434 444.098868 401.457658
3348 41.111852 449 440.816513 401.316817
3349 41.1211472 418 437.945379 401.17613
3350 41.1304424 431 435.426912 401.035598
3351 41.1397376 438 433.203567 400.89522
3352 41.1490328 417 431.229749 400.754996
3353 41.158328 379 429.471438 400.614926
3354 41.1676232 444 427.896293 400.47501
3355 41.1769184 379 426.478595 400.335247
3356 41.1862136 397 425.197674 400.195637
3357 41.1955088 445 424.036265 400.056181
3358 41.204804 388 422.979622 399.916877
3359 41.2140992 402 422.014668 399.777725
3360 41.2233944 395 421.128713 399.638726
3361 41.2326896 421 420.306102 399.49988
3362 41.2419848 380 419.52172 399.361185
3363 41.25128 378 418.754077 399.222641
3364 41.2605752 396 418.040756 399.084249
3365 41.2698704 422 417.435383 398.946009
3366 41.2791656 408 416.878034 398.807919
3367 41.2884608 420 416.357938 398.669981
3368 41.297756 398 415.905339 398.532193
3369 41.3070512 384 415.497763 398.394555
3370 41.3163464 386 415.124722 398.257067
3371 41.3256416 430 414.783554 398.11973
3372 41.3349368 439 414.472457 397.982542
3373 41.344232 410 414.189871 397.845504
3374 41.3535272 419 413.934453 397.708615
3375 41.3628224 445 413.705056 397.571875
3376 41.3721176 422 413.500709 397.435284
3377 41.3814128 433 413.320602 397.298841
3378 41.390708 425 413.164073 397.162547
3379 41.4000032 376 413.030601 397.026401
3380 41.4092984 387 412.919797 396.890404
3381 41.4185936 412 412.831407 396.754554
3382 41.4278888 425 412.765344 396.618852
3383 41.437184 421 412.721748 396.483297
3384 41.4464792 418 412.701178 396.347889
3385 41.4557744 418 412.705372 396.212628
3386 41.4650696 382 412.73858 396.077514
3387 41.4743648 393 412.802352 395.942546
3388 41.48366 428 412.885055 395.807725
3389 41.4929552 418 412.982675 395.673049
3390 41.5022504 421 413.103094 395.53852
3391 41.5115456 390 413.249375 395.404136
3392 41.5208408 440 413.422702 395.269897
3393 41.530136 433 413.624257 395.135804
3394 41.5394312 444 413.855387 395.001856
3395 41.5487264 439 414.117609 394.868053
3396 41.5580216 402 414.41263 394.734394
3397 41.5673168 410 414.742364 394.600879
3398 41.576612 463 415.108952 394.467509
3399 41.5859072 371 415.51479 394.334282
3400 41.5952024 426 415.962554 394.2012
3401 41.6044976 433 416.455233 394.06826
3402 41.6137928 441 416.996168 393.935464
3403 41.623088 412 417.589097 393.802811
3404 41.6323832 460 418.238199 393.670301
3405 41.6416784 452 418.948155 393.537934
3406 41.6509736 441 419.724201 393.405709
3407 41.6602688 459 420.57219 393.273626
3408 41.669564 450 421.498586 393.141685
3409 41.6788592 472 422.510355 393.009886
3410 41.6881544 431 423.615423 392.878228
3411 41.6974496 430 424.824939 392.746712
3412 41.7067448 429 426.152636 392.615337
3413 41.71604 458 427.609431 392.484103
3414 41.7253352 450 429.20919 392.353009
3415 41.7346304 433 430.968628 392.222057
3416 41.7439256 473 432.907128 392.091244
3417 41.7532208 513 435.047205 391.960571
3418 41.762516 450 437.415129 391.830038
3419 41.7718112 468 440.041682 391.699645
3420 41.7811064 457 442.963085 391.569392
3421 41.7904016 486 446.222136 391.439277
3422 41.7996968 487 449.869543 391.309302
3423 41.808992 466 453.965158 391.179465
3424 41.8182872 463 458.578182 391.049767
3425 41.8275824 474 463.790922 390.920207
3426 41.8368776 486 469.726083 390.790785
3427 41.8461728 440 476.557658 390.661501
3428 41.855468 492 484.43989 390.532355
3429 41.8647632 483 493.585094 390.403347
3430 41.8740584 503 504.275403 390.274476
3431 41.8833536 530 516.878059 390.145741
3432 41.8926488 542 531.877158 390.017144
3433 41.901944 495 549.921183 389.888683
3434 41.9112392 519 571.894504 389.760359
3435 41.9205344 530 599.027296 389.632171
3436 41.9298296 567 633.068374 389.504119
3437 41.9391248 618 676.562546 389.376203
3438 41.94842 668 733.301238 389.248422
3439 41.9577152 703 809.04897 389.120777
3440 41.9670104 799 912.658251 388.993267
3441 41.9763056 1020 1057.57629 388.865892
3442 41.9856008 1342 1263.31398 388.738652
3443 41.994896 1737 1555.22621 388.611546
3444 42.0041912 2252 1957.81677 388.484574
3445 42.0134864 2735 2470.96483 388.357737
3446 42.0227816 3066 3019.33298 388.231033
3447 42.0320768 3219 3409.42426 388.104463
3448 42.041372 3077 3415.75955 387.978027
3449 42.0506672 2813 3019.51229 387.851724
3450 42.0599624 2583 2463.47147 387.725554
3451 42.0692576 2223 1983.05465 387.599516
3452 42.0785528 1894 1656.53092 387.473612
3453 42.087848 1716 1471.183 387.347839
3454 42.0971432 1590 1399.4166 387.222199
3455 42.1064384 1551 1423.86142 387.096691
3456 42.1157336 1711 1535.31493 386.971315
3457 42.1250288 1910 1717.85075 386.84607
3458 42.134324 1884 1923.89333 386.720957
3459 42.1436192 1899 2058.10921 386.595975
3460 42.1529144 1825 2019.44203 386.471123
3461 42.1622096 1655 1800.09167 386.346403
3462 42.1715048 1428 1503.44735 386.221813
3463 42.1808 1254 1233.45163 386.097353
3464 42.1900952 996 1028.00967 385.973023
3465 42.1993904 950 881.669409 385.848823
3466 42.2086856 872 778.268195 385.724753
3467 42.2179808 690 704.008869 385.600812
3468 42.227276 685 649.423047 385.477001
3469 42.2365712 604 608.375263 385.353318
3470 42.2458664 542 576.737845 385.229765
3471 42.2551616 538 551.618037 385.10634
3472 42.2644568 485 531.380282 384.983043
3473 42.273752 508 514.845785 384.859875
3474 42.2830472 461 501.147898 384.736834
3475 42.2923424 492 489.658898 384.613921
3476 42.3016376 444 479.917121 384.491136
3477 42.3109328 475 471.576919 384.368478
3478 42.320228 443 464.375287 384.245948
3479 42.3295232 437 458.109142 384.123544
3480 42.3388184 418 452.619571 384.001267
3481 42.3481136 413 447.780716 383.879117
3482 42.3574088 435 443.491791 383.757092
3483 42.366704 419 439.671282 383.635194
3484 42.3759992 419 436.252653 383.513422
3485 42.3852944 436 433.181137 383.391776
3486 42.3945896 431 430.411314 383.270255
3487 42.4038848 401 427.905244 383.148859
3488 42.41318 421 425.631039 383.027588
3489 42.4224752 401 423.561737 382.906442
3490 42.4317704 390 421.674419 382.785421
3491 42.4410656 393 419.94951 382.664524
3492 42.4503608 409 418.370218 382.543751
3493 42.459656 345 416.92208 382.423103
3494 42.4689512 402 415.592601 382.302578
3495 42.4782464 396 414.370951 382.182176
3496 42.4875416 400 413.247722 382.061898
3497 42.4968368 355 412.214727 381.941744
3498 42.506132 396 411.264831 381.821712
3499 42.5154272 395 410.391816 381.701803
3500 42.5247224 404 409.590264 381.582016
3501 42.5340176 422 408.855459 381.462352
3502 42.5433128 405 408.183311 381.34281
3503 42.552608 384 407.570286 381.22339
3504 42.5619032 399 407.01335 381.104092
3505 42.5711984 417 406.509926 380.984915
3506 42.5804936 392 406.057856 380.865859
3507 42.5897888 397 405.655369 380.746924
3508 42.599084 391 405.301056 380.628111
3509 42.6083792 403 404.993856 380.509418
3510 42.6176744 383 404.733044 380.390845
3511 42.6269696 376 404.518218 380.272393
3512 42.6362648 421 404.349303 380.154061
3513 42.64556 410 404.226551 380.035848
3514 42.6548552 386 404.150551 379.917755
3515 42.6641504 412 404.12224 379.799782
3516 42.6734456 402 404.142925 379.681928
3517 42.6827408 456 404.214307 379.564193
3518 42.692036 403 404.33852 379.446576
3519 42.7013312 416 404.518163 379.329079
3520 42.7106264 470 404.756364 379.211699
3521 42.7199216 412 405.056832 379.094438
3522 42.7292168 420 405.423944 378.977295
3523 42.738512 392 405.862834 378.86027
3524 42.7478072 386 406.379511 378.743362
3525 42.7571024 451 406.980995 378.626571
3526 42.7663976 442 407.675487 378.509898
3527 42.7756928 400 408.472562 378.393341
3528 42.784988 418 409.383399 378.276902
3529 42.7942832 408 410.421025 378.160578
3530 42.8035784 435 411.600531 378.044372
3531 42.8128736 423 412.938855 377.928281
3532 42.8221688 414 414.454109 377.812306
3533 42.831464 420 416.170576 377.696447
3534 42.8407592 409 418.130962 377.580703
3535 42.8500544 445 420.382455 377.465075
3536 42.8593496 430 422.962912 377.349562
3537 42.8686448 393 425.926628 377.234163
3538 42.87794 446 429.344427 377.11888
3539 42.8872352 440 433.305216 377.003711
3540 42.8965304 439 437.921466 376.888656
3541 42.9058256 395 443.337101 376.773715
3542 42.9151208 454 449.738654 376.658888
3543 42.924416 430 457.371276 376.544174
3544 42.9337112 477 466.562186 376.429574
3545 42.9430064 495 477.755607 376.315088
3546 42.9523016 481 491.565384 376.200714
3547 42.9615968 456 508.856132 376.086453
3548 42.970892 562 530.880751 375.972305
3549 42.9801872 546 559.525021 375.858269
3550 42.9894824 584 597.656461 375.744346
3551 42.9987776 695 649.587421 375.630534
3552 43.0080728 778 721.915332 375.516834
3553 43.017368 943 824.321217 375.403246
3554 43.0266632 1033 969.658086 375.289769
3555 43.0359584 1317 1171.10732 375.176404
3556 43.0452536 1551 1431.19341 375.063149
3557 43.0545488 1714 1716.72994 374.950005
3558 43.063844 1881 1933.5693 374.836972
3559 43.0731392 1942 1961.9488 374.724049
3560 43.0824344 1837 1777.31096 374.611237
3561 43.0917296 1709 1494.37938 374.498534
3562 43.1010248 1522 1238.08378 374.385941
3563 43.11032 1250 1056.92226 374.273458
3564 43.1196152 996 948.291294 374.161084
3565 43.1289104 944 898.173426 374.048819
3566 43.1382056 911 896.822988 373.936663
3567 43.1475008 935 939.828765 373.824616
3568 43.156796 1048 1022.80244 373.712677
3569 43.1660912 1161 1130.56091 373.600847
3570 43.1753864 1198 1224.53825 373.489125
3571 43.1846816 1152 1248.77626 373.37751
3572 43.1939768 1135 1173.75526 373.266004
3573 43.203272 1095 1032.52518 373.154605
3574 43.2125672 978 884.568147 373.043313
3575 43.2218624 837 764.063979 372.932129
3576 43.2311576 680 676.047683 372.821051
3577 43.2404528 584 613.79604 372.71008
3578 43.249748 524 569.584001 372.599216
3579 43.2590432 504 537.629271 372.488458
3580 43.2683384 486 514.072885 372.377806
3581 43.2776336 454 496.410301 372.26726
3582 43.2869288 462 483.012653 372.15682
3583 43.296224 498 472.810179 372.046485
3584 43.3055192 457 465.096575 371.936255
3585 43.3148144 463 459.410838 371.826131
3586 43.3241096 427 455.467503 371.716111
3587 43.3334048 429 453.11832 371.606196
3588 43.3427 436 452.336557 371.496386
3589 43.3519952 421 453.220945 371.38668
3590 43.3612904 461 456.021114 371.277078
3591 43.3705856 465 461.191255 371.16758
3592 43.3798808 483 469.484391 371.058186
3593 43.389176 495 482.107225 370.948895
3594 43.3984712 551 500.934918 370.839707
3595 43.4077664 542 528.685413 370.730623
3596 43.4170616 635 568.832195 370.621641
3597 43.4263568 671 624.610898 370.512762
3598 43.435652 742 695.632151 370.403986
3599 43.4449472 859 771.02045 370.295312
3600 43.4542424 792 823.985729 370.18674
3601 43.4635376 846 823.757638 370.078269
3602 43.4728328 757 767.582632 369.969901
3603 43.482128 795 688.429556 369.861634
3604 43.4914232 668 618.968842 369.753468
3605 43.5007184 622 570.548498 369.645403
3606 43.5100136 646 541.657664 369.53744
3607 43.5193088 563 528.423073 369.429577
3608 43.528604 619 528.346759 369.321814
3609 43.5378992 591 540.33371 369.214152
3610 43.5471944 597 563.07966 369.106589
3611 43.5564896 626 592.28473 368.999127
3612 43.5657848 654 617.151613 368.891764
3613 43.57508 634 622.323712 368.784501
3614 43.5843752 595 600.246458 368.677337
3615 43.5936704 568 560.591895 368.570272
3616 43.6029656 529 519.625856 368.463306
3617 43.6122608 517 486.322507 368.356439
3618 43.621556 482 461.850238 368.24967
3619 43.6308512 455 444.34586 368.143
3620 43.6401464 437 431.722191 368.036427
3621 43.6494416 453 422.417202 367.929953
3622 43.6587368 429 415.382354 367.823576
3623 43.668032 415 409.930956 367.717297
3624 43.6773272 444 405.61037 367.611115
3625 43.6866224 425 402.116755 367.50503
3626 43.6959176 382 399.241603 367.399042
3627 43.7052128 418 396.838579 367.29315
3628 43.714508 393 394.802739 367.187356
3629 43.7238032 381 393.057297 367.081657
3630 43.7330984 394 391.545025 366.976055
3631 43.7423936 395 390.222547 366.870548
3632 43.7516888 390 389.056478 366.765137
3633 43.760984 382 388.020762 366.659822
3634 43.7702792 393 387.0948 366.554602
3635 43.7795744 406 386.262123 366.449477
3636 43.7888696 380 385.509417 366.344447
3637 43.7981648 415 384.825819 366.239512
3638 43.80746 364 384.202385 366.134672
3639 43.8167552 370 383.631691 366.029925
3640 43.8260504 366 383.107527 365.925273
3641 43.8353456 388 382.624665 365.820715
3642 43.8446408 395 382.178674 365.71625
3643 43.853936 394 381.765779 365.611879
3644 43.8632312 392 381.382744 365.507602
3645 43.8725264 408 381.026782 365.403417
3646 43.8818216 381 380.695484 365.299325
3647 43.8911168 368 380.386757 365.195327
3648 43.900412 404 380.098777 365.09142
3649 43.9097072 374 379.829949 364.987607
3650 43.9190024 401 379.578873 364.883885
3651 43.9282976 456 379.344319 364.780255
3652 43.9375928 393 379.125202 364.676717
3653 43.946888 407 378.920566 364.573271
3654 43.9561832 395 378.729563 364.469916
3655 43.9654784 397 378.551445 364.366652
3656 43.9747736 419 378.385547 364.263479
3657 43.9840688 394 378.231283 364.160397
3658 43.993364 374 378.088133 364.057406
3659 44.0026592 399 377.955637 363.954505
3660 44.0119544 397 377.83339 363.851694
3661 44.0212496 351 377.721035 363.748974
3662 44.0305448 373 377.61826 363.646343
3663 44.03984 431 377.524793 363.543801
3664 44.0491352 392 377.440399 363.441349
3665 44.0584304 395 377.364876 363.338987
3666 44.0677256 380 377.298055 363.236713
3667 44.0770208 396 377.239795 363.134529
3668 44.086316 387 377.189982 363.032433
3669 44.0956112 379 377.148527 362.930425
3670 44.1049064 343 377.115366 362.828506
3671 44.1142016 401 377.09046 362.726674
3672 44.1234968 389 377.073787 362.624931
3673 44.132792 384 377.06535 362.523275
3674 44.1420872 400 377.065164 362.421707
3675 44.1513824 362 377.073213 362.320226
3676 44.1606776 395 377.089299 362.218833
3677 44.1699728 382 377.11274 362.117526
3678 44.179268 391 377.141668 362.016306
3679 44.1885632 400 377.170784 361.915172
3680 44.1978584 378 377.183392 361.814125
3681 44.2071536 385 377.149838 361.713164
3682 44.2164488 367 377.109421 361.612288
3683 44.225744 351 377.205023 361.511499
3684 44.2350392 388 377.350712 361.410795
3685 44.2443344 379 377.464906 361.310177
3686 44.2536296 382 377.577174 361.209643
3687 44.2629248 369 377.69898 361.109195
3688 44.27222 389 377.831416 361.008831
3689 44.2815152 377 377.974817 360.908553
3690 44.2908104 384 378.129545 360.808358
3691 44.3001056 392 378.295986 360.708248
3692 44.3094008 422 378.474559 360.608221
3693 44.318696 359 378.665721 360.508279
3694 44.3279912 369 378.870051 360.40842
3695 44.3372864 373 379.088551 360.308645
3696 44.3465816 360 379.323394 360.208953
3697 44.3558768 345 379.579991 360.109344
3698 44.365172 382 379.875727 360.009818
3699 44.3744672 412 380.256928 359.910374
3700 44.3837624 371 380.735735 359.811013
3701 44.3930576 354 381.161587 359.711735
3702 44.4023528 357 381.516832 359.612538
3703 44.411648 374 381.871918 359.513424
3704 44.4209432 390 382.246077 359.414391
3705 44.4302384 403 382.641494 359.31544
3706 44.4395336 392 383.059263 359.21657
3707 44.4488288 388 383.50056 359.117781
3708 44.458124 391 383.966648 359.019073
3709 44.4674192 357 384.458884 358.920446
3710 44.4767144 377 384.978729 358.8219
3711 44.4860096 363 385.527754 358.723434
3712 44.4953048 383 386.107656 358.625048
3713 44.5046 419 386.720267 358.526742
3714 44.5138952 390 387.367622 358.428516
3715 44.5231904 366 388.052276 358.33037
3716 44.5324856 377 388.778266 358.232303
3717 44.5417808 417 389.553525 358.134315
3718 44.551076 391 390.397931 358.036407
3719 44.5603712 387 391.369961 357.938577
3720 44.5696664 400 392.574165 357.840826
3721 44.5789616 409 393.929778 357.743154
3722 44.5882568 396 395.044734 357.64556
3723 44.597552 475 396.137158 357.548044
3724 44.6068472 445 397.290563 357.450606
3725 44.6161424 480 398.515535 357.353246
3726 44.6254376 441 399.81756 357.255963
3727 44.6347328 493 401.202665 357.158758
3728 44.644028 476 402.677495 357.06163
3729 44.6533232 444 404.249384 356.964579
3730 44.6626184 475 405.926446 356.867605
3731 44.6719136 462 407.717678 356.770707
3732 44.6812088 486 409.633075 356.673886
3733 44.690504 476 411.683771 356.577141
3734 44.6997992 518 413.882196 356.480473
3735 44.7090944 455 416.242254 356.38388
3736 44.7183896 473 418.779502 356.287363
3737 44.7276848 446 421.511255 356.190921
3738 44.73698 500 424.456572 356.094554
3739 44.7462752 483 427.635867 355.998263
3740 44.7555704 467 431.068897 355.902047
3741 44.7648656 500 434.766891 355.805906
3742 44.7741608 510 438.730646 355.709839
3743 44.783456 549 443.029198 355.613846
3744 44.7927512 498 447.834435 355.517928
3745 44.8020464 533 453.12796 355.422084
3746 44.8113416 511 458.941803 355.326313
3747 44.8206368 552 465.343807 355.230616
3748 44.829932 555 472.416095 355.134993
3749 44.8392272 554 480.255912 355.039443
3750 44.8485224 526 488.97915 354.943966
3751 44.8578176 572 498.72491 354.848562
3752 44.8671128 558 509.661462 354.753231
3753 44.876408 572 521.994147 354.657972
3754 44.8857032 590 535.975967 354.562786
3755 44.8949984 637 551.921909 354.467672
3756 44.9042936 589 570.228235 354.372629
3757 44.9135888 585 591.397782 354.277659
3758 44.922884 614 616.070933 354.18276
3759 44.9321792 653 645.057936 354.087933
3760 44.9414744 630 679.361902 353.993177
3761 44.9507696 697 720.190433 353.898492
3762 44.9600648 737 769.032681 353.803877
3763 44.96936 749 828.010383 353.709334
3764 44.9786552 841 900.558235 353.614861
3765 44.9879504 915 992.000262 353.520459
3766 44.9972456 1114 1109.94955 353.426126
3767 45.0065408 1277 1265.36212 353.331864
3768 45.015836 1545 1474.65219 353.237671
3769 45.0251312 1956 1762.74536 353.143548
3770 45.0344264 2414 2166.55655 353.049494
3771 45.0437216 3176 2736.5806 352.95551
3772 45.0530168 4110 3529.2593 352.861594
3773 45.062312 5160 4572.65387 352.767748
3774 45.0716072 6272 5782.06923 352.67397
3775 45.0809024 6989 6853.15836 352.580261
3776 45.0901976 7326 7311.61388 352.48662
3777 45.0994928 7105 6883.12822 352.393047
3778 45.108788 6482 5815.33958 352.299542
3779 45.1180832 5292 4631.63154 352.206105
3780 45.1273784 4169 3680.38238 352.112736
3781 45.1366736 3316 3041.81823 352.019434
3782 45.1459688 2802 2674.17506 351.926199
3783 45.155264 2488 2524.95497 351.833031
3784 45.1645592 2670 2564.15379 351.73993
3785 45.1738544 3049 2779.69898 351.646896
3786 45.1831496 3192 3153.31369 351.553928
3787 45.1924448 3740 3616.77004 351.461027
3788 45.20174 3879 4009.61301 351.368192
3789 45.2110352 3986 4116.03488 351.275423
3790 45.2203304 3724 3826.04173 351.182719
3791 45.2296256 3281 3253.39413 351.090081
3792 45.2389208 2689 2623.96005 350.997509
3793 45.248216 2147 2090.30738 350.905002
3794 45.2575112 1742 1689.76211 350.81256
3795 45.2668064 1270 1401.53161 350.720183
3796 45.2761016 1099 1194.27083 350.62787
3797 45.2853968 880 1042.74869 350.535622
3798 45.294692 838 929.440542 350.443439
3799 45.3039872 698 842.738814 350.351319
3800 45.3132824 661 774.96874 350.259264
3801 45.3225776 615 720.976123 350.167273
3802 45.3318728 612 677.228174 350.075345
3803 45.341168 552 641.25078 349.98348
3804 45.3504632 565 611.274507 349.891679
3805 45.3597584 523 586.008701 349.799941
3806 45.3690536 529 564.494788 349.708266
3807 45.3783488 481 546.00949 349.616654
3808 45.387644 482 530.000464 349.525104
3809 45.3969392 488 516.044906 349.433617
3810 45.4062344 459 503.834039 349.342191
3811 45.4155296 446 493.184036 349.250828
3812 45.4248248 440 483.913091 349.159527
3813 45.43412 465 475.572779 349.068287
3814 45.4434152 430 467.922542 348.977109
3815 45.4527104 451 460.994397 348.885993
3816 45.4620056 409 454.732437 348.794937
3817 45.4713008 460 449.055695 348.703942
3818 45.480596 385 443.893344 348.613009
3819 45.4898912 390 439.185238 348.522136
3820 45.4991864 410 434.880021 348.431323
3821 45.5084816 361 430.933615 348.34057
3822 45.5177768 392 427.308007 348.249878
3823 45.527072 409 423.970269 348.159246
3824 45.5363672 411 420.891759 348.068673
3825 45.5456624 384 418.047465 347.97816
3826 45.5549576 404 415.415466 347.887706
3827 45.5642528 391 412.976487 347.797312
3828 45.573548 405 410.713525 347.706976
3829 45.5828432 389 408.611538 347.6167
3830 45.5921384 428 406.657182 347.526482
3831 45.6014336 370 404.838592 347.436323
3832 45.6107288 405 403.14519 347.346222
3833 45.620024 415 401.567516 347.256179
3834 45.6293192 417 400.097062 347.166194
3835 45.6386144 388 398.726092 347.076267
3836 45.6479096 396 397.447364 346.986398
3837 45.6572048 397 396.253364 346.896586
3838 45.6665 367 395.134938 346.806832
3839 45.6757952 395 394.085496 346.717134
3840 45.6850904 390 393.111428 346.627494
3841 45.6943856 373 392.215735 346.53791
3842 45.7036808 383 391.387066 346.448383
3843 45.712976 397 390.619689 346.358912
3844 45.7222712 385 389.91054 346.269498
3845 45.7315664 411 389.257028 346.18014
3846 45.7408616 407 388.656845 346.090838
3847 45.7501568 389 388.107941 346.001591
3848 45.759452 399 387.608507 345.9124
3849 45.7687472 381 387.156963 345.823264
3850 45.7780424 394 386.751935 345.734184
3851 45.7873376 411 386.392239 345.645159
3852 45.7966328 417 386.076798 345.556189
3853 45.805928 383 385.804492 345.467273
3854 45.8152232 418 385.573821 345.378412
3855 45.8245184 402 385.381926 345.289605
3856 45.8338136 386 385.220374 345.200852
3857 45.8431088 372 385.069774 345.112154
3858 45.852404 436 384.939109 345.023509
3859 45.8616992 400 384.903321 344.934918
3860 45.8709944 425 384.928286 344.846381
3861 45.8802896 399 384.998393 344.757897
3862 45.8895848 412 385.113177 344.669466
3863 45.89888 378 385.275055 344.581088
3864 45.9081752 393 385.489985 344.492763
3865 45.9174704 389 385.776878 344.404491
3866 45.9267656 405 386.187594 344.316271
3867 45.9360608 413 386.738705 344.228104
3868 45.945356 449 387.260297 344.139988
3869 45.9546512 409 387.746229 344.051925
3870 45.9639464 410 388.271572 343.963914
3871 45.9732416 414 388.857289 343.875954
3872 45.9825368 444 389.507946 343.788045
3873 45.991832 424 390.227417 343.700188
3874 46.0011272 461 391.020047 343.612383
3875 46.0104224 463 391.890709 343.524628
3876 46.0197176 452 392.844863 343.436924
3877 46.0290128 434 393.888637 343.34927
3878 46.038308 455 395.028911 343.261667
3879 46.0476032 414 396.273416 343.174115
3880 46.0568984 460 397.630858 343.086612
3881 46.0661936 469 399.111055 342.99916
3882 46.0754888 435 400.725098 342.911757
3883 46.084784 495 402.485552 342.824404
3884 46.0940792 433 404.406685 342.737101
3885 46.1033744 463 406.504741 342.649847
3886 46.1126696 484 408.798272 342.562641
3887 46.1219648 453 411.30854 342.475485
3888 46.13126 446 414.059992 342.388378
3889 46.1405552 472 417.080849 342.30132
3890 46.1498504 423 420.403823 342.214309
3891 46.1591456 468 424.066997 342.127348
3892 46.1684408 456 428.114919 342.040434
3893 46.177736 452 432.599964 341.953568
3894 46.1870312 476 437.584046 341.866751
3895 46.1963264 517 443.140779 341.77998
3896 46.2056216 485 449.358229 341.693258
3897 46.2149168 484 456.342433 341.606582
3898 46.224212 557 464.221945 341.519954
3899 46.2335072 505 473.153623 341.433373
3900 46.2428024 513 483.329549 341.346839
3901 46.2520976 478 494.986789 341.260351
3902 46.2613928 552 508.433108 341.17391
3903 46.270688 558 524.076766 341.087515
3904 46.2799832 482 542.406746 341.001167
3905 46.2892784 578 564.070908 340.914864
3906 46.2985736 605 589.93276 340.828607
3907 46.3078688 590 621.155427 340.742396
3908 46.317164 590 659.333282 340.656231
3909 46.3264592 686 706.694919 340.570111
3910 46.3357544 745 766.42163 340.484036
3911 46.3450496 811 843.155068 340.398006
3912 46.3543448 941 943.810305 340.312021
3913 46.36364 1117 1078.85039 340.22608
3914 46.3729352 1373 1264.13297 340.140185
3915 46.3822304 1817 1523.05814 340.054333
3916 46.3915256 2322 1887.45822 339.968526
3917 46.4008208 2862 2392.35396 339.882763
3918 46.410116 3571 3053.29676 339.797044
3919 46.4194112 3946 3812.19271 339.711369
3920 46.4287064 4568 4472.07682 339.625737
3921 46.4380016 4659 4736.60349 339.540148
3922 46.4472968 4444 4447.78258 339.454603
3923 46.456592 3915 3773.12885 339.369101
3924 46.4658872 3209 3034.99902 339.283642
3925 46.4751824 2617 2440.61506 339.198226
3926 46.4844776 2254 2036.08218 339.112852
3927 46.4937728 1875 1795.17672 339.027521
3928 46.503068 1788 1685.00626 338.942232
3929 46.5123632 1665 1686.33712 338.856985
3930 46.5216584 1908 1792.67416 338.771781
3931 46.5309536 2151 1999.42531 338.686618
3932 46.5402488 2407 2281.85975 338.601497
3933 46.549544 2498 2565.18291 338.516417
3934 46.5588392 2481 2721.09744 338.431379
3935 46.5681344 2412 2641.61889 338.346381
3936 46.5774296 2253 2342.93466 338.261425
3937 46.5867248 1810 1952.12534 338.17651
3938 46.59602 1469 1589.79534 338.091635
3939 46.6053152 1305 1305.52084 338.006801
3940 46.6146104 1065 1097.53902 337.922008
3941 46.6239056 847 947.761373 337.837255
3942 46.6332008 737 838.831888 337.752541
3943 46.642496 630 758.043567 337.667868
3944 46.6517912 633 696.804651 337.583235
3945 46.6610864 541 649.401729 337.498641
3946 46.6703816 525 612.006825 337.414086
3947 46.6796768 519 582.014076 337.329571
3948 46.688972 534 557.626295 337.245095
3949 46.6982672 502 537.610958 337.160658
3950 46.7075624 473 521.059515 337.07626
3951 46.7168576 459 507.093386 336.991901
3952 46.7261528 484 495.154226 336.90758
3953 46.735448 472 484.942678 336.823297
3954 46.7447432 466 476.180233 336.739053
3955 46.7540384 479 468.631747 336.654847
3956 46.7633336 429 462.111504 336.570678
3957 46.7726288 434 456.475116 336.486548
3958 46.781924 434 451.620261 336.402455
3959 46.7912192 435 447.500184 336.318399
3960 46.8005144 451 444.051039 336.234381
3961 46.8098096 415 441.037913 336.1504
3962 46.8191048 405 438.400558 336.066456
3963 46.8284 434 436.168481 335.982549
3964 46.8376952 392 434.325536 335.898678
3965 46.8469904 437 432.846067 335.814844
3966 46.8562856 417 431.70951 335.731046
3967 46.8655808 400 430.900852 335.647285
3968 46.874876 396 430.410207 335.563559
3969 46.8841712 389 430.232566 335.47987
3970 46.8934664 410 430.367734 335.396216
3971 46.9027616 472 430.820441 335.312598
3972 46.9120568 423 431.600644 335.229015
3973 46.921352 415 432.724039 335.145468
3974 46.9306472 495 434.21284 335.061956
3975 46.9399424 436 436.096873 334.978478
3976 46.9492376 400 438.415089 334.895036
3977 46.9585328 419 441.217635 334.811628
3978 46.967828 458 444.568668 334.728255
3979 46.9771232 425 448.550219 334.644916
3980 46.9864184 386 453.267523 334.561612
3981 46.9957136 439 458.85646 334.478342
3982 47.0050088 433 465.494097 334.395105
3983 47.014304 453 473.413834 334.311903
3984 47.0235992 509 482.927568 334.228734
3985 47.0328944 518 494.458716 334.145598
3986 47.0421896 530 508.592316 334.062496
3987 47.0514848 492 526.152646 333.979427
3988 47.06078 574 548.326399 333.896391
3989 47.0700752 666 576.858415 333.813388
3990 47.0793704 669 614.36273 333.730418
3991 47.0886656 794 664.795936 333.647481
3992 47.0979608 879 734.090912 333.564575
3993 47.107256 987 830.72632 333.481703
3994 47.1165512 1112 965.358409 333.398862
3995 47.1258464 1317 1147.1834 333.316053
3996 47.1351416 1512 1372.75519 333.233277
3997 47.1444368 1715 1605.60644 333.150532
3998 47.153732 1754 1764.6215 333.067818
3999 47.1630272 1870 1764.61238 332.985136
4000 47.1723224 1759 1603.17138 332.902485
4001 47.1816176 1660 1373.33802 332.819866
4002 47.1909128 1532 1167.11716 332.737277
4003 47.200208 1309 1019.05183 332.654719
4004 47.2095032 1056 926.533012 332.572192
4005 47.2187984 996 878.276695 332.489696
4006 47.2280936 996 865.914098 332.407229
4007 47.2373888 957 885.783086 332.324794
4008 47.246684 1073 937.311811 332.242388
4009 47.2559792 1014 1018.84778 332.160012
4010 47.2652744 1175 1119.89862 332.077666
4011 47.2745696 1156 1213.16361 331.99535
4012 47.2838648 1334 1257.44875 331.913063
4013 47.29316 1329 1225.85819 331.830806
4014 47.3024552 1191 1135.39276 331.748577
4015 47.3117504 1197 1031.00038 331.666378
4016 47.3210456 1049 945.417833 331.584208
4017 47.3303408 936 888.027396 331.502067
4018 47.339636 861 856.033962 331.419954
4019 47.3489312 751 844.214585 331.33787
4020 47.3582264 783 848.476216 331.255815
4021 47.3675216 765 866.589084 331.173787
4022 47.3768168 776 898.116404 331.091788
4023 47.386112 791 943.409574 331.009817
4024 47.3954072 851 1004.16767 330.927873
4025 47.4047024 917 1083.54804 330.845957
4026 47.4139976 1031 1186.51291 330.764069
4027 47.4232928 1163 1320.56449 330.682208
4028 47.432588 1373 1496.98939 330.600374
4029 47.4418832 1575 1732.86804 330.518568
4030 47.4511784 2124 2054.1388 330.436788
4031 47.4604736 2706 2499.6826 330.355035
4032 47.4697688 3614 3124.95408 330.273309
4033 47.479064 4908 3999.54649 330.19161
4034 47.4883592 6509 5183.84155 330.109936
4035 47.4976544 7943 6657.46533 330.028289
4036 47.5069496 9074 8187.42589 329.946669
4037 47.5162448 9316 9245.57484 329.865074
4038 47.52554 9188 9258.39199 329.783505
4039 47.5348352 8132 8183.0155 329.701962
4040 47.5441304 7018 6625.56089 329.620444
4041 47.5534256 5788 5207.64938 329.538952
4042 47.5627208 4789 4170.4824 329.457485
4043 47.572016 4015 3501.03891 329.376043
4044 47.5813112 3548 3123.98306 329.294626
4045 47.5906064 3260 2981.69384 329.213235
4046 47.5999016 3406 3047.45083 329.131867
4047 47.6091968 3873 3316.38057 329.050525
4048 47.618492 4349 3781.3964 328.969207
4049 47.6277872 4897 4386.18967 328.887913
4050 47.6370824 5034 4963.42877 328.806644
4051 47.6463776 5006 5235.10348 328.725398
4052 47.6556728 4670 4988.00656 328.644176
4053 47.664968 4114 4303.36262 328.562979
4054 47.6742632 3449 3482.18876 328.481805
4055 47.6835584 2862 2759.23044 328.400654
4056 47.6928536 2331 2206.14822 328.319527
4057 47.7021488 1897 1804.65712 328.238423
4058 47.711444 1497 1514.29567 328.157342
4059 47.7207392 1299 1301.33376 328.076284
4060 47.7300344 1182 1141.90382 327.995249
4061 47.7393296 924 1019.93186 327.914236
4062 47.7486248 812 924.672413 327.833246
4063 47.75792 797 848.86506 327.752279
4064 47.7672152 703 787.516927 327.671334
4065 47.7765104 650 737.125872 327.590411
4066 47.7858056 593 695.186147 327.50951
4067 47.7951008 603 659.870578 327.428631
4068 47.804396 561 629.822968 327.347773
4069 47.8136912 527 604.020089 327.266938
4070 47.8229864 531 581.678371 327.186124
4071 47.8322816 528 562.189567 327.105331
4072 47.8415768 519 545.07512 327.024559
4073 47.850872 473 529.954427 326.943809
4074 47.8601672 491 516.521567 326.863079
4075 47.8694624 471 504.528225 326.782371
4076 47.8787576 448 493.771033 326.701683
4077 47.8880528 433 484.082023 326.621015
4078 47.897348 430 475.321176 326.540368
4079 47.9066432 439 467.37024 326.459742
4080 47.9159384 434 460.12702 326.379135
4081 47.9252336 420 453.497927 326.298549
4082 47.9345288 415 447.377185 326.217982
4083 47.943824 413 441.617714 326.137435
4084 47.9531192 414 436.192714 326.056908
4085 47.9624144 395 431.38348 325.976401
4086 47.9717096 411 427.020591 325.895913
4087 47.9810048 368 422.991512 325.815444
4088 47.9903 411 419.255124 325.734994
4089 47.9995952 386 415.784159 325.654563
4090 48.0088904 405 412.554953 325.574152
4091 48.0181856 378 409.546558 325.493758
4092 48.0274808 394 406.740376 325.413384
4093 48.036776 383 404.119849 325.333028
4094 48.0460712 379 401.670203 325.25269
4095 48.0553664 392 399.378216 325.172371
4096 48.0646616 375 397.23204 325.09207
4097 48.0739568 366 395.221028 325.011787
4098 48.083252 380 393.335602 324.931521
4099 48.0925472 383 391.567197 324.851274
4100 48.1018424 378 389.908532 324.771044
4101 48.1111376 347 388.354707 324.690831
4102 48.1204328 347 386.906475 324.610636
4103 48.129728 357 385.585137 324.530458
4104 48.1390232 348 384.464179 324.450297
4105 48.1483184 366 383.553215 324.370153
4106 48.1576136 371 382.560405 324.290026
4107 48.1669088 380 381.527744 324.209916
4108 48.176204 377 380.543318 324.129822
4109 48.1854992 375 379.622895 324.049745
4110 48.1947944 380 378.76468 323.969684
4111 48.2040896 388 377.966068 323.889639
4112 48.2133848 402 377.224716 323.809611
4113 48.22268 357 376.538526 323.729598
4114 48.2319752 330 375.905628 323.649601
4115 48.2412704 393 375.324366 323.56962
4116 48.2505656 395 374.793287 323.489655
4117 48.2598608 405 374.31113 323.409705
4118 48.269156 353 373.876818 323.329771
4119 48.2784512 368 373.48945 323.249852
4120 48.2877464 376 373.148302 323.169947
4121 48.2970416 378 372.852847 323.090058
4122 48.3063368 401 372.60281 323.010184
4123 48.315632 373 372.398419 322.930325
4124 48.3249272 341 372.241152 322.85048
4125 48.3342224 355 372.1333 322.770649
4126 48.3435176 369 372.071828 322.690833
4127 48.3528128 360 372.049511 322.611032
4128 48.362108 377 372.071778 322.531244
4129 48.3714032 377 372.141016 322.451471
4130 48.3806984 380 372.258304 322.371711
4131 48.3899936 358 372.424808 322.291966
4132 48.3992888 393 372.641908 322.212233
4133 48.408584 397 372.911209 322.132515
4134 48.4178792 360 373.234557 322.05281
4135 48.4271744 396 373.614061 321.973118
4136 48.4364696 368 374.052116 321.89344
4137 48.4457648 388 374.551424 321.813774
4138 48.45506 399 375.11503 321.734122
4139 48.4643552 422 375.746352 321.654482
4140 48.4736504 395 376.449221 321.574855
4141 48.4829456 410 377.227931 321.495241
4142 48.4922408 420 378.087287 321.415639
4143 48.501536 398 379.032665 321.336049
4144 48.5108312 409 380.070089 321.256472
4145 48.5201264 415 381.206308 321.176907
4146 48.5294216 428 382.448896 321.097354
4147 48.5387168 417 383.806406 321.017813
4148 48.548012 426 385.2887 320.938283
4149 48.5573072 432 386.907682 320.858766
4150 48.5666024 433 388.679228 320.77926
4151 48.5758976 443 390.630568 320.699765
4152 48.5851928 455 392.81169 320.620282
4153 48.594488 426 395.233362 320.54081
4154 48.6037832 462 397.776137 320.461349
4155 48.6130784 431 400.530565 320.381899
4156 48.6223736 415 403.548335 320.30246
4157 48.6316688 477 406.862138 320.223031
4158 48.640964 486 410.507806 320.143614
4159 48.6502592 472 414.527044 320.064206
4160 48.6595544 496 418.968622 319.98481
4161 48.6688496 448 423.889865 319.905423
4162 48.6781448 510 429.358519 319.826047
4163 48.68744 473 435.4551 319.746681
4164 48.6967352 526 442.275838 319.667325
4165 48.7060304 505 449.936254 319.587978
4166 48.7153256 504 458.575469 319.508642
4167 48.7246208 482 468.360798 319.429315
4168 48.733916 505 479.48791 319.349997
4169 48.7432112 536 492.176015 319.270689
4170 48.7525064 553 506.74711 319.191391
4171 48.7618016 541 523.774688 319.112101
4172 48.7710968 561 543.817873 319.032821
4173 48.780392 560 567.513888 318.953549
4174 48.7896872 603 595.779782 318.874287
4175 48.7989824 602 629.870857 318.795033
4176 48.8082776 649 671.504263 318.715788
4177 48.8175728 778 723.0712 318.636551
4178 48.826868 848 787.969088 318.557323
4179 48.8361632 981 871.126249 318.478103
4180 48.8454584 1128 979.834183 318.398892
4181 48.8547536 1387 1125.0412 318.319688
4182 48.8640488 1635 1323.21466 318.240492
4183 48.873344 2040 1598.47999 318.161305
4184 48.8826392 2519 1983.35467 318.082125
4185 48.8919344 3112 2512.85339 318.002953
4186 48.9012296 3655 3200.33185 317.923788
4187 48.9105248 4491 3981.88123 317.844631
4188 48.91982 4825 4653.17089 317.765481
4189 48.9291152 5236 4915.75916 317.686338
4190 48.9384104 5032 4616.88158 317.607203
4191 48.9477056 4506 3927.21871 317.528074
4192 48.9570008 3757 3166.84052 317.448953
4193 48.966296 3051 2543.2698 317.369838
4194 48.9755912 2443 2106.13322 317.29073
4195 48.9848864 2041 1830.96184 317.211629
4196 48.9941816 1818 1683.53081 317.132534
4197 49.0034768 1739 1641.67176 317.053445
4198 49.012772 1770 1697.09357 316.974363
4199 49.0220672 2022 1849.89459 316.895287
4200 49.0313624 2246 2095.8674 316.816218
4201 49.0406576 2527 2402.50349 316.737154
4202 49.0499528 2714 2681.80511 316.658096
4203 49.059248 2737 2801.6733 316.579043
4204 49.0685432 2728 2674.6274 316.499997
4205 49.0778384 2429 2345.48151 316.420956
4206 49.0871336 2099 1947.77308 316.341921
4207 49.0964288 1674 1589.78229 316.26289
4208 49.105724 1326 1310.46121 316.183866
4209 49.1150192 1052 1104.90341 316.104846
4210 49.1243144 925 955.450356 316.025831
4211 49.1336096 771 845.718198 315.946822
4212 49.1429048 708 763.66923 315.867817
4213 49.1522 670 701.067839 315.788817
4214 49.1614952 598 652.366436 315.709822
4215 49.1707904 534 613.802943 315.630831
4216 49.1800856 534 582.786079 315.551845
4217 49.1893808 499 557.497429 315.472863
4218 49.198676 512 536.636365 315.393885
4219 49.2079712 485 519.255433 315.314912
4220 49.2172664 482 504.652803 315.235943
4221 49.2265616 510 492.301267 315.156977
4222 49.2358568 478 481.799232 315.078016
4223 49.245152 450 472.831125 314.999058
4224 49.2544472 453 465.144852 314.920104
4225 49.2637424 486 458.552135 314.841153
4226 49.2730376 493 452.900713 314.762206
4227 49.2823328 422 448.067225 314.683263
4228 49.291628 443 443.951997 314.604322
4229 49.3009232 433 440.47397 314.525385
4230 49.3102184 457 437.566279 314.446451
4231 49.3195136 462 435.171421 314.36752
4232 49.3288088 432 433.230485 314.288592
4233 49.338104 463 431.664862 314.209667
4234 49.3473992 465 430.438294 314.130744
4235 49.3566944 456 429.682828 314.051824
4236 49.3659896 436 429.401129 313.972907
4237 49.3752848 445 429.514697 313.893992
4238 49.38458 496 430.001839 313.815079
4239 49.3938752 454 430.862872 313.736169
4240 49.4031704 471 432.104107 313.65726
4241 49.4124656 450 433.736812 313.578354
4242 49.4217608 428 435.777463 313.49945
4243 49.431056 449 438.248156 313.420547
4244 49.4403512 478 441.17719 313.341647
4245 49.4496464 505 444.599805 313.262748
4246 49.4589416 489 448.559072 313.18385
4247 49.4682368 487 453.106862 313.104955
4248 49.477532 519 458.304345 313.02606
4249 49.4868272 541 464.220115 312.947167
4250 49.4961224 535 470.932067 312.868275
4251 49.5054176 525 478.566556 312.789384
4252 49.5147128 588 487.318222 312.710495
4253 49.524008 511 497.321358 312.631606
4254 49.5333032 540 508.769019 312.552718
4255 49.5425984 580 521.913687 312.473831
4256 49.5518936 558 537.071238 312.394944
4257 49.5611888 555 554.639221 312.316059
4258 49.570484 580 575.12313 312.237173
4259 49.5797792 594 599.173089 312.158288
4260 49.5890744 606 627.635855 312.079404
4261 49.5983696 672 661.629778 312.000519
4262 49.6076648 678 702.654774 311.921635
4263 49.61696 736 752.756686 311.842751
4264 49.6262552 854 814.777661 311.763867
4265 49.6355504 993 892.744442 311.684983
4266 49.6448456 1078 992.479317 311.606098
4267 49.6541408 1286 1122.56578 311.527213
4268 49.663436 1543 1295.8468 311.448328
4269 49.6727312 2052 1531.58775 311.369443
4270 49.6820264 2441 1857.99807 311.290556
4271 49.6913216 2993 2313.23902 311.21167
4272 49.7006168 3624 2939.0027 311.132782
4273 49.709912 4319 3753.40221 311.053894
4274 49.7192072 5069 4687.67689 310.975005
4275 49.7285024 5539 5511.14335 310.896115
4276 49.7377976 5773 5873.38849 310.817223
4277 49.7470928 5707 5570.41618 310.738331
4278 49.756388 5344 4771.99756 310.659438
4279 49.7656832 4785 3854.30493 310.580543
4280 49.7749784 4057 3082.96064 310.501646
4281 49.7842736 3171 2532.21268 310.422749
4282 49.7935688 2558 2177.77747 310.343849
4283 49.802864 2141 1978.09009 310.264948
4284 49.8121592 2005 1904.19501 310.186046
4285 49.8214544 2069 1943.76571 310.107141
4286 49.8307496 2365 2096.34077 310.028235
4287 49.8400448 2586 2361.69536 309.949327
4288 49.84934 2792 2716.28636 309.870416
4289 49.8586352 2977 3079.87187 309.791504
4290 49.8679304 3277 3307.25491 309.712589
4291 49.8772256 3220 3262.71762 309.633672
4292 49.8865208 2906 2941.53499 309.554753
4293 49.895816 2661 2478.77881 309.475831
4294 49.9051112 2283 2025.05753 309.396906
4295 49.9144064 1852 1655.79578 309.317979
4296 49.9237016 1480 1379.65251 309.23905
4297 49.9329968 1160 1178.65226 309.160117
4298 49.942292 1045 1032.08788 309.081182
4299 49.9515872 865 923.74957 309.002244
4300 49.9608824 807 842.301303 308.923302
4301 49.9701776 735 780.066551 308.844358
4302 49.9794728 705 731.853217 308.765411
4303 49.988768 655 694.110919 308.68646
4304 49.9980632 663 664.375657 308.607506
4305 50.0073584 666 640.91252 308.528548
4306 50.0166536 660 622.486193 308.449587
4307 50.0259488 630 608.212602 308.370623
4308 50.035244 638 597.461797 308.291655
4309 50.0445392 629 589.791513 308.212683
4310 50.0538344 610 584.893664 308.133708
4311 50.0631296 633 582.534199 308.054728
4312 50.0724248 613 582.473795 307.975745
4313 50.08172 616 584.409279 307.896757
4314 50.0910152 645 588.067738 307.817766
4315 50.1003104 614 593.496245 307.73877
4316 50.1096056 627 601.148705 307.659771
4317 50.1189008 635 611.491121 307.580767
4318 50.128196 673 624.944459 307.501758
4319 50.1374912 637 641.938335 307.422745
4320 50.1467864 591 663.013729 307.343728
4321 50.1560816 693 688.904307 307.264706
4322 50.1653768 619 720.608761 307.185679
4323 50.174672 696 759.482741 307.106648
4324 50.1839672 710 807.371695 307.027612
4325 50.1932624 801 866.80715 306.948571
4326 50.2025576 873 941.302283 306.869524
4327 50.2118528 979 1035.81834 306.790473
4328 50.221148 1164 1157.54308 306.711417
4329 50.2304432 1365 1317.18409 306.632356
4330 50.2397384 1724 1530.9323 306.553289
4331 50.2490336 2006 1823.09428 306.474218
4332 50.2583288 2708 2228.9334 306.39514
4333 50.267624 3328 2795.19636 306.316058
4334 50.2769192 4226 3570.23487 306.23697
4335 50.2862144 5116 4566.33902 306.157876
4336 50.2955096 6016 5677.03293 306.078776
4337 50.3048048 6773 6592.30248 305.999671
4338 50.3141 7091 6888.72669 305.92056
4339 50.3233952 6990 6389.65884 305.841444
4340 50.3326904 6205 5379.92201 305.762321
4341 50.3419856 5475 4308.72445 305.683192
4342 50.3512808 4271 3441.46372 305.604058
4343 50.360576 3478 2832.06275 305.524917
4344 50.3698712 2758 2442.70947 305.44577
4345 50.3791664 2467 2225.61253 305.366617
4346 50.3884616 2301 2149.58769 305.287457
4347 50.3977568 2309 2202.42499 305.208291
4348 50.407052 2538 2385.27893 305.129119
4349 50.4163472 2951 2699.64221 305.04994
4350 50.4256424 3118 3120.22798 304.970754
4351 50.4349376 3497 3554.79957 304.891562
4352 50.4442328 3738 3831.02261 304.812363
4353 50.453528 3786 3783.50767 304.733158
4354 50.4628232 3500 3404.83713 304.653945
4355 50.4721184 3138 2857.88082 304.574726
4356 50.4814136 2510 2321.61717 304.4955
4357 50.4907088 2046 1884.7266 304.416266
4358 50.500004 1617 1557.20337 304.337026
4359 50.5092992 1327 1318.16671 304.257778
4360 50.5185944 1195 1143.47634 304.178523
4361 50.5278896 910 1014.13911 304.099261
4362 50.5371848 800 916.825198 304.019992
4363 50.54648 783 842.493103 303.940715
4364 50.5557752 710 785.031912 303.861431
4365 50.5650704 667 740.279282 303.782139
4366 50.5743656 594 705.368394 303.70284
4367 50.5836608 597 678.311365 303.623533
4368 50.592956 553 657.744407 303.544218
4369 50.6022512 600 642.74929 303.464896
4370 50.6115464 507 632.750576 303.385565
4371 50.6208416 559 627.457369 303.306227
4372 50.6301368 524 626.838546 303.226881
4373 50.639432 589 631.128373 303.147527
4374 50.6487272 603 640.864507 303.068165
4375 50.6580224 580 656.966833 302.988795
4376 50.6673176 546 680.874283 302.909416
4377 50.6766128 619 714.769765 302.83003
4378 50.685908 670 761.942056 302.750635
4379 50.6952032 760 827.354829 302.671232
4380 50.7044984 1001 918.492728 302.59182
4381 50.7137936 1113 1046.44355 302.5124
4382 50.7230888 1394 1226.71519 302.432971
4383 50.732384 1715 1477.99615 302.353534
4384 50.7416792 2067 1814.42254 302.274088
4385 50.7509744 2216 2224.35394 302.194634
4386 50.7602696 2469 2636.03528 302.115171
4387 50.7695648 2645 2904.8409 302.035699
4388 50.77886 2488 2888.66398 301.956218
4389 50.7881552 2465 2587.50039 301.876728
4390 50.7974504 2296 2158.58387 301.79723
4391 50.8067456 2077 1761.51722 301.717722
4392 50.8160408 1926 1461.96402 301.638205
4393 50.825336 1619 1259.35545 301.55868
4394 50.8346312 1539 1134.23718 301.479145
4395 50.8439264 1396 1069.91339 301.399601
4396 50.8532216 1329 1057.22287 301.320047
4397 50.8625168 1340 1093.72612 301.240484
4398 50.871812 1388 1180.74548 301.160912
4399 50.8811072 1382 1317.06639 301.081331
4400 50.8904024 1550 1486.85745 301.00174
4401 50.8996976 1570 1644.99379 300.922139
4402 50.9089928 1470 1719.65518 300.842529
4403 50.918288 1502 1656.86909 300.76291
4404 50.9275832 1408 1475.75967 300.68328
4405 50.9368784 1276 1252.1879 300.603641
4406 50.9461736 1181 1049.50445 300.523993
4407 50.9554688 1058 890.429042 300.444334
4408 50.964764 920 772.468753 300.364665
4409 50.9740592 831 685.946675 300.284987
4410 50.9833544 707 621.830379 300.205299
4411 50.9926496 666 573.432966 300.1256
4412 51.0019448 605 536.141572 300.045892
4413 51.01124 503 506.825159 299.966173
4414 51.0205352 452 483.359624 299.886445
4415 51.0298304 458 464.26138 299.806706
4416 51.0391256 431 448.46667 299.726957
4417 51.0484208 411 435.230807 299.647198
4418 51.057716 398 424.008719 299.567428
4419 51.0670112 427 414.394695 299.487648
4420 51.0763064 369 406.082009 299.407857
4421 51.0856016 402 398.835416 299.328056
4422 51.0948968 358 392.472116 299.248245
4423 51.104192 345 386.848361 299.168423
4424 51.1134872 338 381.849892 299.08859
4425 51.1227824 383 377.385018 299.008747
4426 51.1320776 361 373.379543 298.928893
4427 51.1413728 353 369.772995 298.849028
4428 51.150668 304 366.51582 298.769153
4429 51.1599632 362 363.567277 298.689266
4430 51.1692584 327 360.893924 298.609369
4431 51.1785536 356 358.468858 298.529461
4432 51.1878488 341 356.271893 298.449542
4433 51.197144 372 354.284995 298.369612
4434 51.2064392 314 352.483201 298.289671
4435 51.2157344 347 350.859133 298.209719
4436 51.2250296 336 349.406863 298.129756
4437 51.2343248 340 348.12178 298.049782
4438 51.24362 342 347.002274 297.969796
4439 51.2529152 324 346.050239 297.889799
4440 51.2622104 313 345.271558 297.809791
4441 51.2715056 358 344.676793 297.729772
4442 51.2808008 315 344.282041 297.649741
4443 51.290096 330 344.109818 297.569699
4444 51.2993912 333 344.189326 297.489646
4445 51.3086864 320 344.550686 297.409581
4446 51.3179816 313 345.210651 297.329505
4447 51.3272768 360 346.249527 297.249417
4448 51.336572 333 347.972959 297.169317
4449 51.3458672 375 350.577428 297.089206
4450 51.3551624 350 354.271618 297.009083
4451 51.3644576 388 359.455786 296.928949
4452 51.3737528 391 366.754434 296.848803
4453 51.383048 413 377.091845 296.768645
4454 51.3923432 383 391.755696 296.688475
4455 51.4016384 488 412.282468 296.608294
4456 51.4109336 512 439.816598 296.5281
4457 51.4202288 560 473.299262 296.447895
4458 51.429524 530 506.61657 296.367678
4459 51.4388192 576 527.756223 296.287449
4460 51.4481144 602 525.37954 296.207208
4461 51.4574096 593 500.031967 296.126954
4462 51.4667048 541 464.616091 296.046689
4463 51.476 505 431.875584 295.966412
4464 51.4852952 488 407.016675 295.886123
4465 51.4945904 426 389.986815 295.805821
4466 51.5038856 415 379.213373 295.725507
4467 51.5131808 378 373.324694 295.645181
4468 51.522476 408 371.552123 295.564843
4469 51.5317712 386 373.670265 295.484492
4470 51.5410664 411 379.794253 295.40413
4471 51.5503616 427 389.943969 295.323754
4472 51.5596568 412 403.170378 295.243367
4473 51.568952 432 416.380038 295.162967
4474 51.5782472 462 424.162477 295.082554
4475 51.5875424 429 421.595272 295.00213
4476 51.5968376 463 408.700443 294.921692
4477 51.6061328 402 390.731986 294.841242
4478 51.615428 373 373.318947 294.76078
4479 51.6247232 369 359.125661 294.680305
4480 51.6340184 357 348.383509 294.599817
4481 51.6433136 339 340.410967 294.519317
4482 51.6526088 311 334.45069 294.438804
4483 51.661904 320 329.911194 294.358279
4484 51.6711992 329 326.376319 294.277741
4485 51.6804944 329 323.562051 294.19719
4486 51.6897896 294 321.275612 294.116626
4487 51.6990848 281 319.386143 294.036049
4488 51.70838 318 317.798037 293.95546
4489 51.7176752 297 316.430616 293.874858
4490 51.7269704 306 315.241418 293.794243
4491 51.7362656 285 314.196383 293.713615
4492 51.7455608 299 313.268284 293.632974
4493 51.754856 309 312.436207 293.55232
4494 51.7641512 295 311.683974 293.471653
4495 51.7734464 284 310.998922 293.390973
4496 51.7827416 311 310.371042 293.310281
4497 51.7920368 295 309.792361 293.229575
4498 51.801332 283 309.256491 293.148856
4499 51.8106272 287 308.758299 293.068124
4500 51.8199224 319 308.293675 292.987379
4501 51.8292176 302 307.859357 292.906621
4502 51.8385128 288 307.452813 292.82585
4503 51.847808 288 307.072176 292.745065
4504 51.8571032 294 306.716206 292.664268
4505 51.8663984 275 306.384311 292.583457
4506 51.8756936 320 306.076562 292.502633
4507 51.8849888 265 305.793563 292.421796
4508 51.894284 312 305.535925 292.340945
4509 51.9035792 300 305.302497 292.260081
4510 51.9128744 286 305.081599 292.179204
4511 51.9221696 313 304.832292 292.098314
4512 51.9314648 289 304.555203 292.01741
4513 51.94076 303 304.445118 291.936493
4514 51.9500552 277 304.538019 291.855563
4515 51.9593504 305 304.804828 291.774619
4516 51.9686456 317 305.278925 291.693661
4517 51.9779408 297 305.993634 291.612691
4518 51.987236 276 306.903288 291.531707
4519 51.9965312 290 307.788196 291.450709
4520 52.0058264 306 308.241293 291.369698
4521 52.0151216 292 307.904655 291.288673
4522 52.0244168 336 306.825137 291.207635
4523 52.033712 290 305.435789 291.126584
4524 52.0430072 282 304.147636 291.045519
4525 52.0523024 305 303.125301 290.96444
4526 52.0615976 341 302.364966 290.883348
4527 52.0708928 291 301.814495 290.802242
4528 52.080188 293 301.428519 290.721123
4529 52.0894832 273 301.18107 290.63999
4530 52.0987784 304 301.06418 290.558844
4531 52.1080736 326 301.081774 290.477683
4532 52.1173688 303 301.23668 290.39651
4533 52.126664 295 301.503868 290.315322
4534 52.1359592 339 301.785474 290.234121
4535 52.1452544 282 301.879436 290.152906
4536 52.1545496 275 301.560537 290.071678
4537 52.1638448 293 300.780717 289.990436
4538 52.17314 290 299.885439 289.90918
4539 52.1824352 305 299.10811 289.82791
4540 52.1917304 290 298.458277 289.746627
4541 52.2010256 293 297.928211 289.66533
4542 52.2103208 309 297.496439 289.584019
4543 52.219616 306 297.137463 289.502695
4544 52.2289112 293 296.830561 289.421356
4545 52.2382064 295 296.560909 289.340004
4546 52.2475016 278 296.31831 289.258638
4547 52.2567968 278 296.095773 289.177259
4548 52.266092 286 295.888464 289.095865
4549 52.2753872 278 295.693017 289.014458
4550 52.2846824 261 295.50721 288.933037
4551 52.2939776 309 295.330177 288.851602
4552 52.3032728 278 295.164043 288.770154
4553 52.312568 258 295.014502 288.688691
4554 52.3218632 284 294.877133 288.607215
4555 52.3311584 309 294.730431 288.525725
4556 52.3404536 288 294.581803 288.444221
4557 52.3497488 257 294.431131 288.362703
4558 52.359044 273 294.282006 288.281171
4559 52.3683392 265 294.13524 288.199626
4560 52.3776344 302 293.99069 288.118066
4561 52.3869296 286 293.848176 288.036493
4562 52.3962248 272 293.707545 287.954906
4563 52.40552 289 293.568665 287.873305
4564 52.4148152 276 293.431422 287.79169
4565 52.4241104 275 293.295719 287.710062
4566 52.4334056 279 293.161468 287.628419
4567 52.4427008 296 293.028594 287.546762
4568 52.451996 265 292.897029 287.465092
4569 52.4612912 268 292.766712 287.383408
4570 52.4705864 273 292.63759 287.30171
4571 52.4798816 296 292.509612 287.219998
4572 52.4891768 303 292.382734 287.138272
4573 52.498472 277 292.256908 287.056532
4574 52.5077672 289 292.132074 286.974778
4575 52.5170624 294 292.008147 286.893011
4576 52.5263576 273 291.885123 286.81123
4577 52.5356528 262 291.763176 286.729434
4578 52.544948 266 291.642175 286.647625
4579 52.5542432 266 291.522057 286.565802
4580 52.5635384 270 291.402797 286.483965
4581 52.5728336 282 291.284374 286.402114
4582 52.5821288 273 291.166769 286.32025
4583 52.591424 261 291.049964 286.238371
4584 52.6007192 290 290.933942 286.156479
4585 52.6100144 288 290.818697 286.074573
4586 52.6193096 285 290.704243 285.992653
4587 52.6286048 270 290.590695 285.910719
4588 52.6379 282 290.478474 285.828771
4589 52.6471952 270 290.367969 285.746809
4590 52.6564904 301 290.257894 285.664834
4591 52.6657856 278 290.147302 285.582845
4592 52.6750808 289 290.037108 285.500841
4593 52.684376 274 289.927571 285.418825
4594 52.6936712 281 289.818696 285.336794
4595 52.7029664 271 289.710405 285.254749
4596 52.7122616 279 289.602167 285.172691
4597 52.7215568 283 289.491767 285.090619
4598 52.730852 246 289.371681 285.008533
4599 52.7401472 257 289.213207 284.926433
4600 52.7494424 284 288.932555 284.84432
4601 52.7587376 265 288.499466 284.762193
4602 52.7680328 262 288.150189 284.680052
4603 52.777328 243 287.803859 284.597897
4604 52.7866232 279 287.558922 284.515729
4605 52.7959184 284 287.437299 284.433547
4606 52.8052136 262 287.343007 284.351351
4607 52.8145088 272 287.250853 284.269141
4608 52.823804 259 287.159224 284.186918
4609 52.8330992 259 287.068118 284.104681
4610 52.8423944 260 286.97754 284.022431
4611 52.8516896 270 286.887491 283.940166
4612 52.8609848 288 286.797975 283.857888
4613 52.87028 285 286.708996 283.775597
4614 52.8795752 278 286.620565 283.693292
4615 52.8888704 284 286.532703 283.610973
4616 52.8981656 301 286.445497 283.528641
4617 52.9074608 265 286.359225 283.446295
4618 52.916756 289 286.274113 283.363936
4619 52.9260512 254 286.189283 283.281563
4620 52.9353464 296 286.104394 283.199176
4621 52.9446416 266 286.019955 283.116776
4622 52.9539368 271 285.936111 283.034362
4623 52.963232 304 285.85288 282.951935
4624 52.9725272 271 285.770284 282.869495
4625 52.9818224 250 285.688386 282.787041
4626 52.9911176 284 285.607422 282.704573
4627 53.0004128 267 285.528369 282.622092
4628 53.009708 245 285.454465 282.539598
4629 53.0190032 284 285.387602 282.45709
4630 53.0282984 269 285.316342 282.374569
4631 53.0375936 244 285.239959 282.292035
4632 53.0468888 283 285.163149 282.209487
4633 53.056184 276 285.087053 282.126926
4634 53.0654792 253 285.011764 282.044352
4635 53.0747744 271 284.937308 281.961764
4636 53.0840696 251 284.863714 281.879163
4637 53.0933648 267 284.79101 281.796549
4638 53.10266 276 284.719227 281.713921
4639 53.1119552 254 284.648397 281.631281
4640 53.1212504 303 284.578544 281.548627
4641 53.1305456 258 284.509675 281.46596
4642 53.1398408 273 284.441797 281.38328
4643 53.149136 252 284.375038 281.300587
4644 53.1584312 245 284.30956 281.21788
4645 53.1677264 256 284.245327 281.135161
4646 53.1770216 257 284.182356 281.052428
4647 53.1863168 260 284.120631 280.969683
4648 53.195612 283 284.05983 280.886924
4649 53.2049072 277 283.998636 280.804153
4650 53.2142024 254 283.932338 280.721368
4651 53.2234976 255 283.844942 280.638571
4652 53.2327928 257 283.707625 280.55576
4653 53.242088 281 283.545559 280.472937
4654 53.2513832 298 283.473411 280.390101
4655 53.2606784 277 283.431562 280.307252
4656 53.2699736 260 283.404069 280.22439
4657 53.2792688 255 283.384423 280.141516
4658 53.288564 258 283.350064 280.058628
4659 53.2978592 284 283.313767 279.975728
4660 53.3071544 300 283.27987 279.892815
4661 53.3164496 269 283.248836 279.80989
4662 53.3257448 281 283.220793 279.726952
4663 53.33504 280 283.195439 279.644001
4664 53.3443352 273 283.170859 279.561038
4665 53.3536304 250 283.140179 279.478062
4666 53.3629256 276 283.076555 279.395073
4667 53.3722208 288 282.901698 279.312072
4668 53.381516 232 282.605044 279.229058
4669 53.3908112 249 282.480215 279.146032
4670 53.4001064 271 282.47076 279.062994
4671 53.4094016 276 282.486509 278.979943
4672 53.4186968 272 282.509916 278.89688
4673 53.427992 251 282.540583 278.813804
4674 53.4372872 272 282.579222 278.730716
4675 53.4465824 243 282.626638 278.647616
4676 53.4558776 276 282.683747 278.564504
4677 53.4651728 266 282.751597 278.481379
4678 53.474468 263 282.831387 278.398242
4679 53.4837632 245 282.924501 278.315093
4680 53.4930584 258 283.032539 278.231932
4681 53.5023536 275 283.157364 278.148759
4682 53.5116488 276 283.301153 278.065574
4683 53.520944 226 283.466469 277.982376
4684 53.5302392 241 283.656345 277.899167
4685 53.5395344 255 283.874397 277.815946
4686 53.5488296 254 284.124961 277.732713
4687 53.5581248 258 284.413285 277.649468
4688 53.56742 254 284.745767 277.566211
4689 53.5767152 315 285.130277 277.482942
4690 53.5860104 275 285.5766 277.399662
4691 53.5953056 287 286.097025 277.316369
4692 53.6046008 283 286.707201 277.233065
4693 53.613896 279 287.427378 277.14975
4694 53.6231912 261 288.283895 277.066422
4695 53.6324864 267 289.31071 276.983084
4696 53.6417816 269 290.553704 276.899733
4697 53.6510768 271 292.076783 276.816371
4698 53.660372 262 293.968392 276.732998
4699 53.6696672 271 296.353811 276.649613
4700 53.6789624 279 299.414042 276.566217
4701 53.6882576 309 303.414636 276.482809
4702 53.6975528 299 308.747782 276.39939
4703 53.706848 334 315.985152 276.31596
4704 53.7161432 328 325.914953 276.232518
4705 53.7254384 384 339.468534 276.149065
4706 53.7347336 375 357.305965 276.065601
4707 53.7440288 380 378.719889 275.982126
4708 53.753324 406 399.954755 275.89864
4709 53.7626192 407 413.776843 275.815143
4710 53.7719144 425 413.393131 275.731635
4711 53.7812096 390 399.005146 275.648116
4712 53.7905048 391 378.174043 275.564586
4713 53.7998 394 358.629783 275.481045
4714 53.8090952 369 343.76383 275.397493
4715 53.8183904 330 333.740636 275.31393
4716 53.8276856 320 327.685077 275.230357
4717 53.8369808 321 324.767782 275.146773
4718 53.846276 315 324.484154 275.063178
4719 53.8555712 331 326.649811 274.979573
4720 53.8648664 342 331.37419 274.895957
4721 53.8741616 327 339.021783 274.81233
4722 53.8834568 355 349.747257 274.728693
4723 53.892752 360 362.975296 274.645046
4724 53.9020472 382 376.889842 274.561388
4725 53.9113424 354 388.707157 274.47772
4726 53.9206376 372 396.780587 274.394042
4727 53.9299328 433 403.02793 274.310353
4728 53.939228 454 412.281009 274.226654
4729 53.9485232 434 428.811203 274.142945
4730 53.9578184 472 453.266835 274.059226
4731 53.9671136 512 480.551909 273.975497
4732 53.9764088 512 499.305134 273.891758
4733 53.985704 509 497.47143 273.808008
4734 53.9949992 432 473.338064 273.724249
4735 54.0042944 469 438.026829 273.64048
4736 54.0135896 431 404.178924 273.556702
4737 54.0228848 385 377.65746 273.472913
4738 54.03218 368 358.879332 273.389115
4739 54.0414752 340 346.40004 273.305307
4740 54.0507704 333 338.772661 273.221489
4741 54.0600656 315 335.048439 273.137662
4742 54.0693608 320 334.793159 273.053825
4743 54.078656 315 337.988863 272.969979
4744 54.0879512 333 344.856448 272.886124
4745 54.0972464 330 355.458597 272.802259
4746 54.1065416 378 368.880242 272.718385
4747 54.1158368 344 382.11603 272.634501
4748 54.125132 368 389.922215 272.550608
4749 54.1344272 376 387.596322 272.466707
4750 54.1437224 391 375.346936 272.382796
4751 54.1530176 311 358.346803 272.298876
4752 54.1623128 322 341.922279 272.214947
4753 54.171608 319 328.557765 272.131009
4754 54.1809032 291 318.490966 272.047062
4755 54.1901984 284 311.111516 271.963106
4756 54.1994936 280 305.724006 271.879142
4757 54.2087888 292 301.776969 271.795169
4758 54.218084 286 298.879251 271.711187
4759 54.2273792 276 296.764318 271.627197
4760 54.2366744 255 295.25361 271.543198
4761 54.2459696 300 294.229507 271.459191
4762 54.2552648 273 293.617431 271.375175
4763 54.26456 257 293.374745 271.291151
4764 54.2738552 260 293.484484 271.207118
4765 54.2831504 292 293.952717 271.123077
4766 54.2924456 279 294.808998 271.039028
4767 54.3017408 261 296.109996 270.954971
4768 54.311036 282 297.947017 270.870906
4769 54.3203312 299 300.459055 270.786833
4770 54.3296264 261 303.853731 270.702752
4771 54.3389216 296 308.440583 270.618663
4772 54.3482168 263 314.681815 270.534566
4773 54.357512 303 323.261431 270.450461
4774 54.3668072 335 335.154909 270.366349
4775 54.3761024 373 351.614916 270.282229
4776 54.3853976 381 373.830097 270.198101
4777 54.3946928 400 401.778569 270.113966
4778 54.403988 419 431.932635 270.029823
4779 54.4132832 376 455.331254 269.945673
4780 54.4225784 393 460.885819 269.861516
4781 54.4318736 368 445.310043 269.777351
4782 54.4411688 364 417.405231 269.693179
4783 54.450464 353 388.915024 269.609
4784 54.4597592 373 366.109192 269.524814
4785 54.4690544 339 350.037499 269.44062
4786 54.4783496 319 339.667169 269.35642
4787 54.4876448 332 333.764049 269.272213
4788 54.49694 286 331.482004 269.187999
4789 54.5062352 313 332.433392 269.103778
4790 54.5155304 352 336.633197 269.019551
4791 54.5248256 343 344.398715 268.935317
4792 54.5341208 364 356.120586 268.851076
4793 54.543416 357 371.722135 268.766829
4794 54.5527112 389 389.741613 268.682575
4795 54.5620064 399 406.743256 268.598315
4796 54.5713016 404 418.853852 268.514049
4797 54.5805968 401 425.644327 268.429776
4798 54.589892 429 431.693515 268.345498
4799 54.5991872 447 442.409264 268.261213
4800 54.6084824 457 458.595036 268.176922
4801 54.6177776 508 474.093627 268.092625
4802 54.6270728 493 478.334178 268.008322
4803 54.636368 522 464.607625 267.924014
4804 54.6456632 491 436.7394 267.839699
4805 54.6549584 480 405.005786 267.755379
4806 54.6642536 407 377.358532 267.671054
4807 54.6735488 369 356.456409 267.586722
4808 54.682844 356 341.80957 267.502386
4809 54.6921392 320 332.12036 267.418044
4810 54.7014344 311 326.305096 267.333696
4811 54.7107296 308 323.717554 267.249343
4812 54.7200248 353 324.084271 267.164985
4813 54.72932 345 327.428287 267.080622
4814 54.7386152 316 333.949699 266.996254
4815 54.7479104 358 343.521139 266.911881
4816 54.7572056 334 354.911762 266.827503
4817 54.7665008 389 365.020016 266.74312
4818 54.775796 352 369.435225 266.658733
4819 54.7850912 359 365.266275 266.574341
4820 54.7943864 351 353.80849 266.489944
4821 54.8036816 336 339.401329 266.405542
4822 54.8129768 341 325.923428 266.321136
4823 54.822272 318 315.07748 266.236726
4824 54.8315672 313 306.96516 266.152312
4825 54.8408624 262 301.098237 266.067893
4826 54.8501576 266 296.948128 265.98347
4827 54.8594528 260 294.115758 265.899043
4828 54.868748 263 292.348952 265.814612
4829 54.8780432 278 291.524767 265.730177
4830 54.8873384 288 291.635535 265.645738
4831 54.8966336 293 292.784484 265.561295
4832 54.9059288 269 295.177504 265.476849
4833 54.915224 291 299.067746 265.392399
4834 54.9245192 260 304.560317 265.307946
4835 54.9338144 307 311.172062 265.223489
4836 54.9431096 317 317.291014 265.139028
4837 54.9524048 291 320.337318 265.054565
4838 54.9617 272 318.439217 264.970098
4839 54.9709952 289 312.284675 264.885628
4840 54.9802904 265 304.523898 264.801155
4841 54.9895856 286 297.464189 264.716679
4842 54.9988808 267 292.010067 264.6322
4843 55.008176 248 288.13282 264.547718
4844 55.0174712 273 285.523356 264.463234
4845 55.0267664 268 283.899774 264.378746
4846 55.0360616 265 283.084432 264.294257
4847 55.0453568 253 283.002506 264.209764
4848 55.054652 265 283.661417 264.12527
4849 55.0639472 270 285.112219 264.040773
4850 55.0732424 242 287.361602 263.956273
4851 55.0825376 294 290.197477 263.871772
4852 55.0918328 258 292.976964 263.787268
4853 55.101128 271 294.633437 263.702763
4854 55.1104232 281 294.19877 263.618256
4855 55.1197184 282 291.635076 263.533746
4856 55.1290136 266 287.970539 263.449235
4857 55.1383088 274 284.322525 263.364723
4858 55.147604 265 281.279003 263.280208
4859 55.1568992 298 278.944373 263.195693
4860 55.1661944 240 277.209552 263.111175
4861 55.1754896 242 275.927894 263.026657
4862 55.1847848 237 274.976894 262.942137
4863 55.19408 263 274.267256 262.857616
4864 55.2033752 273 273.736832 262.773094
4865 55.2126704 258 273.342889 262.688571
4866 55.2219656 258 273.056016 262.604048
4867 55.2312608 261 272.855888 262.519523
4868 55.240556 236 272.728439 262.434998
4869 55.2498512 264 272.664004 262.350472
4870 55.2591464 251 272.656093 262.265945
4871 55.2684416 237 272.700582 262.181418
4872 55.2777368 284 272.795185 262.096891
4873 55.287032 256 272.939109 262.012363
4874 55.2963272 256 273.132842 261.927836
4875 55.3056224 239 273.378038 261.843308
4876 55.3149176 275 273.677475 261.75878
4877 55.3242128 274 274.035078 261.674252
4878 55.333508 266 274.456003 261.589725
4879 55.3428032 282 274.946772 261.505197
4880 55.3520984 269 275.515487 261.42067
4881 55.3613936 270 276.17211 261.336144
4882 55.3706888 268 276.928846 261.251618
4883 55.379984 291 277.800653 261.167093
4884 55.3892792 245 278.805907 261.082568
4885 55.3985744 275 279.967292 260.998044
4886 55.4078696 269 281.312987 260.913522
4887 55.4171648 267 282.878269 260.829
4888 55.42646 270 284.70769 260.744479
4889 55.4357552 264 286.85809 260.659959
4890 55.4450504 266 289.402805 260.575441
4891 55.4543456 274 292.437634 260.490924
4892 55.4636408 279 296.089445 260.406409
4893 55.472936 256 300.528764 260.321895
4894 55.4822312 292 305.988516 260.237383
4895 55.4915264 287 312.792356 260.152873
4896 55.5008216 308 321.398019 260.068364
4897 55.5101168 312 332.464073 259.983858
4898 55.519412 340 346.951647 259.899353
4899 55.5287072 386 366.272362 259.814851
4900 55.5380024 461 392.474948 259.730351
4901 55.5472976 547 428.383052 259.645853
4902 55.5565928 546 477.365089 259.561357
4903 55.565888 654 541.941952 259.476865
4904 55.5751832 669 620.003968 259.392374
4905 55.5844784 708 698.72696 259.307887
4906 55.5937736 742 752.190142 259.223402
4907 55.6030688 706 754.234563 259.138921
4908 55.612364 717 702.853352 259.054442
4909 55.6216592 661 624.229992 258.969966
4910 55.6309544 577 547.614919 258.885494
4911 55.6402496 579 486.93893 258.801025
4912 55.6495448 492 443.622855 258.71656
4913 55.65884 488 414.578496 258.632098
4914 55.6681352 456 396.51092 258.547639
4915 55.6774304 405 387.154869 258.463184
4916 55.6867256 411 385.368122 258.378734
4917 55.6960208 423 390.964132 258.294287
4918 55.705316 460 404.435496 258.209844
4919 55.7146112 506 426.331289 258.125405
4920 55.7239064 481 455.937493 258.04097
4921 55.7332016 478 489.051413 257.95654
4922 55.7424968 479 516.065075 257.872115
4923 55.751792 566 524.574703 257.787693
4924 55.7610872 502 508.238341 257.703277
4925 55.7703824 428 473.306601 257.618865
4926 55.7796776 440 432.877747 257.534458
4927 55.7889728 409 396.625764 257.450056
4928 55.798268 413 367.870642 257.365659
4929 55.8075632 359 346.18367 257.281267
4930 55.8168584 329 330.018996 257.196881
4931 55.8261536 330 317.887476 257.112499
4932 55.8354488 300 308.648196 257.028124
4933 55.844744 301 301.48999 256.943754
4934 55.8540392 265 295.848378 256.859389
4935 55.8633344 281 291.33025 256.775031
4936 55.8726296 275 287.65899 256.690678
4937 55.8819248 274 284.637142 256.606331
4938 55.89122 247 282.121542 256.521991
4939 55.9005152 262 280.006774 256.437656
4940 55.9098104 273 278.214069 256.353328
4941 55.9191056 264 276.683767 256.269007
4942 55.9284008 235 275.370131 256.184692
4943 55.937696 251 274.237725 256.100383
4944 55.9469912 244 273.258853 256.016082
4945 55.9562864 283 272.411718 255.931787
4946 55.9655816 260 271.679099 255.847499
4947 55.9748768 247 271.047374 255.763218
4948 55.984172 263 270.505805 255.678945
4949 55.9934672 259 270.046019 255.594679
4950 56.0027624 246 269.66162 255.51042
4951 56.0120576 248 269.347915 255.426169
4952 56.0213528 239 269.101728 255.341925
4953 56.030648 258 268.921301 255.257689
4954 56.0399432 234 268.806243 255.173461
4955 56.0492384 271 268.757562 255.089241
4956 56.0585336 289 268.777795 255.005029
4957 56.0678288 244 268.871394 254.920826
4958 56.077124 271 269.045763 254.83663
4959 56.0864192 257 269.315054 254.752443
4960 56.0957144 229 269.710293 254.668265
4961 56.1050096 248 270.260707 254.584095
4962 56.1143048 243 270.920556 254.499934
4963 56.1236 251 271.707989 254.415782
4964 56.1328952 251 272.692591 254.331638
4965 56.1421904 262 273.937215 254.247504
4966 56.1514856 253 275.520324 254.163379
4967 56.1607808 276 277.552567 254.079264
4968 56.170076 260 280.189046 253.995158
4969 56.1793712 285 283.635508 253.911061
4970 56.1886664 285 288.116029 253.826974
4971 56.1979616 268 293.745043 253.742897
4972 56.2072568 258 300.312443 253.65883
4973 56.216552 269 306.985304 253.574773
4974 56.2258472 319 312.48261 253.490725
4975 56.2351424 308 316.107468 253.406689
4976 56.2444376 311 318.730538 253.322662
4977 56.2537328 314 322.365615 253.238646
4978 56.263028 337 328.998045 253.154641
4979 56.2723232 364 340.187672 253.070646
4980 56.2816184 365 357.432383 252.986662
4981 56.2909136 434 382.445552 252.902689
4982 56.3002088 450 416.698613 252.818728
4983 56.309504 503 459.586545 252.734777
4984 56.3187992 559 504.98658 252.650838
4985 56.3280944 672 538.904254 252.56691
4986 56.3373896 649 545.243712 252.482993
4987 56.3466848 635 520.381748 252.399089
4988 56.35598 631 478.144252 252.315196
4989 56.3652752 545 435.611861 252.231315
4990 56.3745704 507 401.173222 252.147446
4991 56.3838656 473 375.555487 252.063589
4992 56.3931608 347 356.922724 251.979744
4993 56.402456 365 343.756616 251.895912
4994 56.4117512 376 335.323522 251.812092
4995 56.4210464 338 331.313439 251.728285
4996 56.4303416 301 331.653642 251.644491
4997 56.4396368 364 336.520605 251.56071
4998 56.448932 387 346.247136 251.476941
4999 56.4582272 410 360.845572 251.393186
5000 56.4675224 435 378.913893 251.309444
5001 56.4768176 446 396.204077 251.225715
5002 56.4861128 422 405.674579 251.142
5003 56.495408 416 401.492516 251.058298
5004 56.5047032 427 384.535256 250.97461
5005 56.5139984 380 361.725644 250.890936
5006 56.5232936 391 339.772532 250.807276
5007 56.5325888 274 321.741461 250.72363
5008 56.541884 286 307.927305 250.639998
5009 56.5511792 300 297.571292 250.556381
5010 56.5604744 268 289.782754 250.472778
5011 56.5697696 259 283.846031 250.389189
5012 56.5790648 275 279.251983 250.305616
5013 56.58836 248 275.632366 250.222057
5014 56.5976552 247 272.738822 250.138513
5015 56.6069504 237 270.419708 250.054984
5016 56.6162456 240 268.556977 249.971471
5017 56.6255408 225 266.943446 249.887973
5018 56.634836 259 265.556519 249.80449
5019 56.6441312 250 264.366964 249.721023
5020 56.6534264 267 263.33897 249.637571
5021 56.6627216 285 262.443382 249.554136
5022 56.6720168 229 261.65752 249.470717
5023 56.681312 231 260.963608 249.387313
5024 56.6906072 235 260.347578 249.303926
5025 56.6999024 223 259.798216 249.220555
5026 56.7091976 226 259.306531 249.137201
5027 56.7184928 261 258.865296 249.053863
5028 56.727788 226 258.468703 248.970543
5029 56.7370832 240 258.112109 248.887239
5030 56.7463784 226 257.791857 248.803952
5031 56.7556736 223 257.505141 248.720682
5032 56.7649688 233 257.249927 248.637429
5033 56.774264 230 257.02491 248.554194
5034 56.7835592 266 256.829513 248.470977
5035 56.7928544 207 256.663929 248.387777
5036 56.8021496 261 256.529222 248.304595
5037 56.8114448 242 256.427491 248.22143
5038 56.82074 236 256.362131 248.138284
5039 56.8300352 253 256.338239 248.055156
5040 56.8393304 220 256.363212 247.972047
5041 56.8486256 269 256.447667 247.888956
5042 56.8579208 270 256.606841 247.805883
5043 56.867216 225 256.862729 247.722829
5044 56.8765112 240 257.247372 247.639794
5045 56.8858064 241 257.807779 247.556778
5046 56.8951016 240 258.612812 247.473781
5047 56.9043968 231 259.760964 247.390804
5048 56.913692 223 261.383008 247.307845
5049 56.9229872 271 263.620541 247.224907
5050 56.9322824 268 266.539214 247.141988
5051 56.9415776 269 269.930603 247.059088
5052 56.9508728 230 273.068013 246.976209
5053 56.960168 246 274.769965 246.89335
5054 56.9694632 259 274.141899 246.81051
5055 56.9787584 241 271.441556 246.727692
5056 56.9880536 236 267.874448 246.644893
5057 56.9973488 261 264.542809 246.562116
5058 57.006644 244 261.916616 246.479359
5059 57.0159392 262 260.014439 246.396622
5060 57.0252344 231 258.712179 246.313907
5061 57.0345296 242 257.870421 246.231213
5062 57.0438248 247 257.395095 246.148541
5063 57.05312 255 257.23923 246.065889
5064 57.0624152 228 257.394676 245.983259
5065 57.0717104 244 257.881896 245.900651
5066 57.0810056 270 258.728637 245.818065
5067 57.0903008 262 259.919861 245.735501
5068 57.099596 264 261.307289 245.652959
5069 57.1088912 236 262.52407 245.570439
5070 57.1181864 260 263.053346 245.487941
5071 57.1274816 239 262.550974 245.405466
5072 57.1367768 257 261.156062 245.323014
5073 57.146072 228 259.374593 245.240584
5074 57.1553672 226 257.673889 245.158178
5075 57.1646624 233 256.269787 245.075794
5076 57.1739576 268 255.184082 244.993434
5077 57.1832528 234 254.361637 244.911097
5078 57.192548 251 253.737923 244.828783
5079 57.2018432 242 253.260492 244.746493
5080 57.2111384 241 252.885162 244.664227
5081 57.2204336 233 252.582534 244.581985
5082 57.2297288 230 252.333397 244.499767
5083 57.239024 240 252.131097 244.417573
5084 57.2483192 252 251.96691 244.335403
5085 57.2576144 230 251.830741 244.253258
5086 57.2669096 242 251.716669 244.171137
5087 57.2762048 222 251.620821 244.089041
5088 57.2855 221 251.540324 244.006971
5089 57.2947952 233 251.473 243.924925
5090 57.3040904 228 251.417288 243.842904
5091 57.3133856 240 251.372655 243.760909
5092 57.3226808 224 251.341964 243.678939
5093 57.331976 217 251.340478 243.596995
5094 57.3412712 241 251.398759 243.515076
5095 57.3505664 215 251.490569 243.433184
5096 57.3598616 237 251.508061 243.351317
5097 57.3691568 254 251.511366 243.269477
5098 57.378452 249 251.51983 243.187663
5099 57.3877472 234 251.534661 243.105875
5100 57.3970424 240 251.555788 243.024114
5101 57.4063376 252 251.583178 242.94238
5102 57.4156328 230 251.616845 242.860673
5103 57.424928 194 251.656836 242.778992
5104 57.4342232 236 251.703233 242.697339
5105 57.4435184 212 251.756152 242.615714
5106 57.4528136 256 251.815738 242.534116
5107 57.4621088 244 251.882164 242.452545
5108 57.471404 210 251.955635 242.371002
5109 57.4806992 228 252.036383 242.289487
5110 57.4899944 240 252.12467 242.208001
5111 57.4992896 244 252.220788 242.126542
5112 57.5085848 241 252.325059 242.045112
5113 57.51788 211 252.437838 241.96371
5114 57.5271752 225 252.559508 241.882337
5115 57.5364704 247 252.690466 241.800993
5116 57.5457656 244 252.831052 241.719678
5117 57.5550608 227 252.981351 241.638392
5118 57.564356 253 253.141518 241.557135
5119 57.5736512 220 253.313413 241.475907
5120 57.5829464 244 253.498664 241.39471
5121 57.5922416 218 253.697037 241.313541
5122 57.6015368 236 253.90904 241.232403
5123 57.610832 241 254.135496 241.151295
5124 57.6201272 260 254.377285 241.070216
5125 57.6294224 257 254.635229 240.989168
5126 57.6387176 225 254.909626 240.908151
5127 57.6480128 224 255.199148 240.827164
5128 57.657308 250 255.505077 240.746208
5129 57.6666032 240 255.839665 240.665282
5130 57.6758984 260 256.198044 240.584388
5131 57.6851936 230 256.582402 240.503525
5132 57.6944888 249 256.993985 240.422693
5133 57.703784 227 257.43529 240.341893
5134 57.7130792 235 257.911104 240.261124
5135 57.7223744 220 258.433861 240.180388
5136 57.7316696 266 259.023775 240.099683
5137 57.7409648 229 259.66493 240.01901
5138 57.75026 244 260.307134 239.938369
5139 57.7595552 264 260.987406 239.857761
5140 57.7688504 262 261.720949 239.777186
5141 57.7781456 252 262.514029 239.696643
5142 57.7874408 260 263.372989 239.616133
5143 57.796736 276 264.305071 239.535656
5144 57.8060312 227 265.318591 239.455212
5145 57.8153264 272 266.423126 239.374801
5146 57.8246216 260 267.629761 239.294424
5147 57.8339168 266 268.951366 239.214081
5148 57.843212 277 270.402906 239.133771
5149 57.8525072 286 272.001651 239.053495
5150 57.8618024 297 273.767035 238.973254
5151 57.8710976 279 275.722399 238.893046
5152 57.8803928 253 277.901813 238.812873
5153 57.889688 245 280.345571 238.732734
5154 57.8989832 280 283.0943 238.652631
5155 57.9082784 272 286.205924 238.572562
5156 57.9175736 254 289.7489 238.492528
5157 57.9268688 254 293.788344 238.412529
5158 57.936164 267 298.428631 238.332565
5159 57.9454592 260 303.807193 238.252637
5160 57.9547544 260 310.094887 238.172745
5161 57.9640496 316 317.513046 238.092888
5162 57.9733448 293 326.354319 238.013067
5163 57.98264 313 337.011576 237.933282
5164 57.9919352 355 350.020644 237.853534
5165 58.0012304 395 366.124527 237.773822
5166 58.0105256 426 386.370881 237.694146
5167 58.0198208 437 412.26006 237.614508
5168 58.029116 507 445.965806 237.534906
5169 58.0384112 575 490.643386 237.455341
5170 58.0477064 695 550.782828 237.375813
5171 58.0570016 771 632.355897 237.296323
5172 58.0662968 844 741.953052 237.21687
5173 58.075592 1100 883.121971 237.137455
5174 58.0848872 1149 1047.74689 237.058077
5175 58.0941824 1258 1204.64815 236.978738
5176 58.1034776 1358 1300.08883 236.899437
5177 58.1127728 1394 1288.68206 236.820174
5178 58.122068 1443 1175.69181 236.740949
5179 58.1313632 1431 1014.61247 236.661763
5180 58.1406584 1276 859.67784 236.582616
5181 58.1499536 995 736.343118 236.503508
5182 58.1592488 876 647.253283 236.424438
5183 58.168544 782 586.551536 236.345408
5184 58.1778392 643 547.774502 236.266418
5185 58.1871344 568 526.266902 236.187467
5186 58.1964296 572 519.445454 236.108555
5187 58.2057248 540 526.501592 236.029684
5188 58.21502 578 547.942615 235.950852
5189 58.2243152 648 585.256937 235.872061
5190 58.2336104 642 639.202401 235.79331
5191 58.2429056 746 706.595553 235.7146
5192 58.2522008 768 775.80263 235.63593
5193 58.261496 809 825.275043 235.557301
5194 58.2707912 902 832.660747 235.478713
5195 58.2800864 891 792.057268 235.400166
5196 58.2893816 866 720.278118 235.321661
5197 58.2986768 807 642.264334 235.243197
5198 58.307972 693 574.490677 235.164775
5199 58.3172672 623 522.116871 235.086394
5200 58.3265624 528 484.070286 235.008055
5201 58.3358576 446 457.504226 234.929759
5202 58.3451528 434 439.75761 234.851505
5203 58.354448 410 428.863577 234.773293
5204 58.3637432 377 423.534079 234.695124
5205 58.3730384 423 422.960882 234.616997
5206 58.3823336 381 426.67836 234.538914
5207 58.3916288 404 434.763962 234.460873
5208 58.400924 456 447.605603 234.382876
5209 58.4102192 477 465.948595 234.304922
5210 58.4195144 540 491.037214 234.227012
5211 58.4288096 591 524.786742 234.149146
5212 58.4381048 695 570.071679 234.071323
5213 58.4474 823 631.153285 233.993545
5214 58.4566952 937 714.243808 233.915811
5215 58.4659904 1042 828.020071 233.838121
5216 58.4752856 1196 983.307665 233.760475
5217 58.4845808 1322 1189.79795 233.682875
5218 58.493876 1591 1445.85277 233.605319
5219 58.5031712 1741 1719.23752 233.527808
5220 58.5124664 1880 1932.34154 233.450343
5221 58.5217616 1942 1990.43211 233.372923
5222 58.5310568 1942 1861.54103 233.295548
5223 58.540352 1790 1613.40137 233.218219
5224 58.5496472 1475 1345.73716 233.140936
5225 58.5589424 1292 1119.16574 233.0637
5226 58.5682376 1015 949.274884 232.986509
5227 58.5775328 907 829.853513 232.909364
5228 58.586828 825 750.023676 232.832266
5229 58.5961232 741 700.835632 232.755215
5230 58.6054184 732 676.620968 232.678211
5231 58.6147136 694 674.771539 232.601254
5232 58.6240088 749 695.261857 232.524343
5233 58.633304 809 740.008349 232.447481
5234 58.6425992 892 811.408881 232.370665
5235 58.6518944 995 908.743893 232.293898
5236 58.6611896 1010 1021.40523 232.217178
5237 58.6704848 1102 1122.00301 232.140506
5238 58.67978 1074 1170.80363 232.063883
5239 58.6890752 1177 1140.59604 231.987307
5240 58.6983704 1065 1041.35341 231.910781
5241 58.7076656 954 910.992234 231.834302
5242 58.7169608 822 784.844684 231.757873
5243 58.726256 722 680.012758 231.681493
5244 58.7355512 648 599.044514 231.605162
5245 58.7448464 544 538.275066 231.52888
5246 58.7541416 527 492.93094 231.452648
5247 58.7634368 408 458.961161 231.376466
5248 58.772732 429 433.28729 231.300333
5249 58.7820272 389 413.75253 231.22425
5250 58.7913224 366 398.878116 231.148218
5251 58.8006176 351 387.621502 231.072236
5252 58.8099128 361 379.251426 230.996304
5253 58.819208 342 373.259572 230.920423
5254 58.8285032 363 369.298934 230.844593
5255 58.8377984 361 367.143396 230.768814
5256 58.8470936 341 366.662191 230.693086
5257 58.8563888 363 367.804942 230.61741
5258 58.865684 327 370.594563 230.541784
5259 58.8749792 349 375.125962 230.466211
5260 58.8842744 360 381.572831 230.39069
5261 58.8935696 376 390.218126 230.31522
5262 58.9028648 373 401.486612 230.239803
5263 58.91216 420 415.925142 230.164438
5264 58.9214552 414 434.323272 230.089126
5265 58.9307504 433 457.785344 230.013866
5266 58.9400456 445 487.878312 229.938659
5267 58.9493408 546 526.840165 229.863505
5268 58.958636 624 577.884347 229.788405
5269 58.9679312 737 645.707529 229.713358
5270 58.9772264 845 737.085875 229.638364
5271 58.9865216 1221 861.403841 229.563424
5272 58.9958168 1439 1030.2754 229.488538
5273 59.005112 1844 1253.91622 229.413706
5274 59.0144072 2308 1529.96386 229.338928
5275 59.0237024 2540 1822.60882 229.264205
5276 59.0329976 2661 2047.15564 229.189536
5277 59.0422928 2468 2101.93136 229.114922
5278 59.051588 2132 1955.53366 229.040363
5279 59.0608832 1911 1684.65528 228.965859
5280 59.0701784 1643 1397.32903 228.89141
5281 59.0794736 1439 1156.47444 228.817016
5282 59.0887688 1214 976.59565 228.742678
5283 59.098064 1188 850.044606 228.668396
5284 59.1073592 968 764.9769 228.59417
5285 59.1166544 871 711.85316 228.52
5286 59.1259496 853 684.627109 228.445886
5287 59.1352448 831 680.43844 228.371829
5288 59.14454 857 699.121868 228.297828
5289 59.1538352 976 742.648383 228.223884
5290 59.1631304 1095 813.910759 228.149997
5291 59.1724256 1262 913.547003 228.076167
5292 59.1817208 1377 1033.3305 228.002394
5293 59.191016 1467 1147.76029 227.928679
5294 59.2003112 1371 1214.43408 227.855021
5295 59.2096064 1305 1197.2104 227.781421
5296 59.2189016 1159 1098.58652 227.70788
5297 59.2281968 964 958.277774 227.634396
5298 59.237492 923 818.223446 227.560971
5299 59.2467872 790 700.082822 227.487604
5300 59.2560824 729 607.918723 227.414296
5301 59.2653776 618 538.09445 227.341046
5302 59.2746728 539 485.364773 227.267856
5303 59.283968 494 445.176697 227.194725
5304 59.2932632 493 414.107476 227.121653
5305 59.3025584 411 389.708793 227.04864
5306 59.3118536 337 370.254346 226.975688
5307 59.3211488 379 354.53099 226.902795
5308 59.330444 319 341.674031 226.829962
5309 59.3397392 312 331.009234 226.75719
5310 59.3490344 288 322.058033 226.684477
5311 59.3583296 301 314.492912 226.611826
5312 59.3676248 312 308.056884 226.539235
5313 59.37692 300 302.550273 226.466705
5314 59.3862152 270 297.819124 226.394236
5315 59.3955104 280 293.744609 226.321828
5316 59.4048056 266 290.237221 226.249482
5317 59.4141008 286 287.238776 226.177197
5318 59.423396 261 284.710913 226.104974
5319 59.4326912 255 282.569048 226.032813
5320 59.4419864 292 280.746949 225.960714
5321 59.4512816 271 279.256338 225.888678
5322 59.4605768 314 278.095791 225.816704
5323 59.469872 263 277.265017 225.744792
5324 59.4791672 259 276.77354 225.672943
5325 59.4884624 272 276.642786 225.601157
5326 59.4977576 242 276.908579 225.529435
5327 59.5070528 257 277.625034 225.457775
5328 59.516348 274 278.870456 225.38618
5329 59.5256432 297 280.756182 225.314647
5330 59.5349384 270 283.439861 225.243179
5331 59.5442336 288 287.146023 225.171775
5332 59.5535288 314 292.197928 225.100435
5333 59.562824 323 299.062141 225.029159
5334 59.5721192 327 308.415833 224.957947
5335 59.5814144 371 321.23533 224.886801
5336 59.5907096 370 338.874764 224.815719
5337 59.6000048 440 363.019862 224.744702
5338 59.6093 441 395.194312 224.673751
5339 59.6185952 487 435.221937 224.602865
5340 59.6278904 475 478.301244 224.532044
5341 59.6371856 517 512.652464 224.46129
5342 59.6464808 542 523.451324 224.390601
5343 59.655776 523 504.766791 224.319978
5344 59.6650712 541 466.054765 224.249421
5345 59.6743664 449 422.86373 224.178931
5346 59.6836616 431 385.435031 224.108508
5347 59.6929568 381 356.848914 224.038151
5348 59.702252 367 336.382669 223.967862
5349 59.7115472 332 322.345982 223.897639
5350 59.7208424 312 313.262257 223.827484
5351 59.7301376 283 308.144621 223.757396
5352 59.7394328 287 306.478418 223.687376
5353 59.748728 324 308.153242 223.617423
5354 59.7580232 318 313.390452 223.547539
5355 59.7673184 336 322.606862 223.477723
5356 59.7766136 340 336.055188 223.407975
5357 59.7859088 384 353.017825 223.338296
5358 59.795204 376 370.596779 223.268685
5359 59.8044992 383 383.199689 223.199144
5360 59.8137944 393 384.82436 223.129671
5361 59.8230896 407 373.763987 223.060267
5362 59.8323848 380 354.324799 222.990933
5363 59.84168 297 332.923047 222.921669
5364 59.8509752 356 313.852466 222.852474
5365 59.8602704 295 298.543964 222.783349
5366 59.8695656 276 286.790492 222.714294
5367 59.8788608 280 277.868646 222.64531
5368 59.888156 275 271.059644 222.576396
5369 59.8974512 274 265.795659 222.507552
5370 59.9067464 245 261.662217 222.43878
5371 59.9160416 247 258.364539 222.370078
5372 59.9253368 267 255.693622 222.301447
5373 59.934632 246 253.500185 222.232888
5374 59.9439272 227 251.676315 222.1644
5375 59.9532224 229 250.142913 222.095984
5376 59.9625176 233 248.841163 222.02764
5377 59.9718128 250 247.726715 221.959368
5378 59.981108 234 246.765676 221.891168
5379 59.9904032 257 245.931817 221.82304
5380 59.9996984 264 245.204604 221.754985
5381 60.0089936 202 244.567787 221.687002
5382 60.0182888 257 244.008377 221.619092
5383 60.027584 233 243.515902 221.551256
5384 60.0368792 241 243.081848 221.483492
5385 60.0461744 221 242.699245 221.415802
5386 60.0554696 211 242.362347 221.348186
5387 60.0647648 213 242.066394 221.280643
5388 60.07406 233 241.807422 221.213174
5389 60.0833552 235 241.58212 221.14578
5390 60.0926504 236 241.387713 221.078459
5391 60.1019456 239 241.221871 221.011213
5392 60.1112408 231 241.082642 220.944042
5393 60.120536 221 240.968387 220.876945
5394 60.1298312 237 240.877737 220.809924
5395 60.1391264 225 240.809557 220.742977
5396 60.1484216 227 240.762911 220.676106
5397 60.1577168 269 240.737041 220.60931
5398 60.167012 262 240.731346 220.54259
5399 60.1763072 218 240.745363 220.475946
5400 60.1856024 206 240.778758 220.409378
5401 60.1948976 241 240.83131 220.342886
5402 60.2041928 238 240.90291 220.27647
5403 60.213488 244 240.993546 220.210131
5404 60.2227832 229 241.103305 220.143869
5405 60.2320784 227 241.23238 220.077683
5406 60.2413736 226 241.381135 220.011575
5407 60.2506688 241 241.550455 219.945543
5408 60.259964 210 241.742896 219.87959
5409 60.2692592 244 241.960936 219.813713
5410 60.2785544 231 242.197415 219.747915
5411 60.2878496 238 242.451991 219.682194
5412 60.2971448 245 242.728566 219.616551
5413 60.30644 228 243.028661 219.550987
5414 60.3157352 214 243.353959 219.485501
5415 60.3250304 243 243.70609 219.420094
5416 60.3343256 244 244.085856 219.354766
5417 60.3436208 236 244.494703 219.289516
5418 60.352916 240 244.934238 219.224346
5419 60.3622112 235 245.406749 219.159255
5420 60.3715064 243 245.917055 219.094243
5421 60.3808016 248 246.478677 219.029311
5422 60.3900968 243 247.105204 218.964459
5423 60.399392 245 247.759819 218.899687
5424 60.4086872 237 248.433349 218.834995
5425 60.4179824 258 249.148901 218.770383
5426 60.4272776 243 249.91525 218.705852
5427 60.4365728 244 250.737093 218.641402
5428 60.445868 259 251.620103 218.577032
5429 60.4551632 290 252.569638 218.512744
5430 60.4644584 274 253.588596 218.448536
5431 60.4737536 248 254.696499 218.38441
5432 60.4830488 278 255.920763 218.320366
5433 60.492344 276 257.247618 218.256403
5434 60.5016392 293 258.623021 218.192523
5435 60.5109344 273 260.093991 218.128724
5436 60.5202296 280 261.683377 218.065008
5437 60.5295248 269 263.404453 218.001374
5438 60.53882 309 265.271433 217.937822
5439 60.5481152 312 267.300574 217.874353
5440 60.5574104 260 269.510553 217.810968
5441 60.5667056 307 271.922909 217.747665
5442 60.5760008 300 274.562593 217.684446
5443 60.585296 308 277.458639 217.62131
5444 60.5945912 306 280.644996 217.558257
5445 60.6038864 317 284.161569 217.495289
5446 60.6131816 317 288.05552 217.432404
5447 60.6224768 284 292.382917 217.369604
5448 60.631772 314 297.210844 217.306888
5449 60.6410672 302 302.620098 217.244256
5450 60.6503624 299 308.708704 217.181709
5451 60.6596576 292 315.596516 217.119247
5452 60.6689528 326 323.431305 217.05687
5453 60.678248 342 332.396906 216.994578
5454 60.6875432 370 342.72425 216.932371
5455 60.6968384 355 354.70648 216.87025
5456 60.7061336 365 368.719943 216.808215
5457 60.7154288 418 385.25373 216.746265
5458 60.724724 404 404.951851 216.684401
5459 60.7340192 466 428.674303 216.622624
5460 60.7433144 490 457.586753 216.560933
5461 60.7526096 526 493.293853 216.499328
5462 60.7619048 586 538.039096 216.43781
5463 60.7712 702 595.004354 216.376379
5464 60.7804952 812 668.750364 216.315035
5465 60.7897904 907 765.8252 216.253779
5466 60.7990856 1086 895.462744 216.192609
5467 60.8083808 1353 1069.91167 216.131528
5468 60.817676 1539 1302.91192 216.070534
5469 60.8269712 1767 1602.92912 216.009627
5470 60.8362664 2087 1956.64682 215.948809
5471 60.8455616 2327 2305.16809 215.888079
5472 60.8548568 2573 2538.80131 215.827438
5473 60.864152 2681 2551.75137 215.766885
5474 60.8734472 2490 2335.349 215.706421
5475 60.8827424 2241 1992.81651 215.646046
5476 60.8920376 1961 1645.36363 215.585759
5477 60.9013328 1674 1358.18144 215.525562
5478 60.910628 1389 1143.98752 215.465455
5479 60.9199232 1130 992.703486 215.405437
5480 60.9292184 993 890.385335 215.345509
5481 60.9385136 906 825.902186 215.285671
5482 60.9478088 931 792.098629 215.225922
5483 60.957104 872 785.417456 215.166264
5484 60.9663992 839 805.354265 215.106697
5485 60.9756944 974 853.909722 215.04722
5486 60.9849896 1083 934.52998 214.987834
5487 60.9942848 1131 1049.32362 214.928539
5488 61.00358 1261 1192.92933 214.869335
5489 61.0128752 1343 1343.37977 214.810222
5490 61.0221704 1415 1457.65451 214.751201
5491 61.0314656 1476 1486.92881 214.692271
5492 61.0407608 1424 1411.80986 214.633433
5493 61.050056 1355 1261.47191 214.574687
5494 61.0593512 1215 1088.36296 214.516033
5495 61.0686464 994 931.307476 214.457471
5496 61.0779416 907 805.08888 214.399002
5497 61.0872368 701 709.446031 214.340625
5498 61.096532 654 638.896844 214.282341
5499 61.1058272 577 587.630911 214.22415
5500 61.1151224 504 551.02321 214.166053
5501 61.1244176 454 525.782237 214.108048
5502 61.1337128 457 509.729208 214.050137
5503 61.143008 446 501.558724 213.992319
5504 61.1523032 442 500.674238 213.934596
5505 61.1615984 450 507.113272 213.876966
5506 61.1708936 487 521.562917 213.81943
5507 61.1801888 567 545.471038 213.761989
5508 61.189484 600 581.26446 213.704642
5509 61.1987792 688 632.671873 213.647389
5510 61.2080744 763 705.06338 213.590232
5511 61.2173696 893 805.429694 213.533169
5512 61.2266648 1084 940.911567 213.476201
5513 61.23596 1284 1113.67549 213.419329
5514 61.2452552 1390 1310.08796 213.362552
5515 61.2545504 1421 1488.67248 213.305871
5516 61.2638456 1497 1585.74274 213.249285
5517 61.2731408 1421 1555.2538 213.192796
5518 61.282436 1365 1411.46512 213.136402
5519 61.2917312 1305 1216.9312 213.080105
5520 61.3010264 1102 1030.97421 213.023904
5521 61.3103216 964 881.464545 212.967799
5522 61.3196168 850 771.764066 212.911792
5523 61.328912 775 695.661786 212.855881
5524 61.3382072 774 645.913675 212.800067
5525 61.3475024 716 617.06693 212.744351
5526 61.3567976 684 605.870166 212.688732
5527 61.3660928 761 611.091978 212.63321
5528 61.375388 763 633.291019 212.577786
5529 61.3846832 781 674.582803 212.52246
5530 61.3939784 833 738.084755 212.467232
5531 61.4032736 956 826.275857 212.412103
5532 61.4125688 1089 937.275934 212.357071
5533 61.421864 1182 1059.27333 212.302138
5534 61.4311592 1191 1167.48574 212.247304
5535 61.4404544 1207 1231.15205 212.192569
5536 61.4497496 1218 1229.5218 212.137933
5537 61.4590448 1231 1162.50995 212.083395
5538 61.46834 1157 1048.94262 212.028958
5539 61.4776352 1086 917.562834 211.974619
5540 61.4869304 966 794.119703 211.92038
5541 61.4962256 855 692.244283 211.866242
5542 61.5055208 778 614.206719 211.812203
5543 61.514816 616 556.69411 211.758264
5544 61.5241112 573 515.240867 211.704425
5545 61.5334064 546 486.014403 211.650687
5546 61.5427016 518 466.289131 211.59705
5547 61.5519968 459 454.31392 211.543513
5548 61.561292 428 449.128604 211.490077
5549 61.5705872 489 450.406379 211.436743
5550 61.5798824 478 458.313113 211.383509
5551 61.5891776 474 473.262777 211.330377
5552 61.5984728 525 495.346542 211.277346
5553 61.607768 580 523.212047 211.224418
5554 61.6170632 582 552.707698 211.171591
5555 61.6263584 603 576.990027 211.118866
5556 61.6356536 638 590.188563 211.066243
5557 61.6449488 638 592.640043 211.013723
5558 61.654244 628 591.445147 210.961305
5559 61.6635392 658 595.602213 210.90899
5560 61.6728344 665 611.982617 210.856777
5561 61.6821296 738 645.238119 210.804668
5562 61.6914248 793 699.670234 210.752661
5563 61.70072 966 780.945204 210.700758
5564 61.7100152 1109 896.932949 210.648959
5565 61.7193104 1275 1056.97363 210.597263
5566 61.7286056 1597 1267.55352 210.545671
5567 61.7379008 1777 1521.16579 210.494182
5568 61.747196 1948 1778.79766 210.442798
5569 61.7564912 2114 1962.27621 210.391518
5570 61.7657864 2024 1988.52277 210.340342
5571 61.7750816 1932 1840.40624 210.289271
5572 61.7843768 1811 1588.54606 210.238305
5573 61.793672 1561 1325.10698 210.187443
5574 61.8029672 1313 1103.13454 210.136686
5575 61.8122624 1041 935.047665 210.086035
5576 61.8215576 868 814.536496 210.035488
5577 61.8308528 827 731.247198 209.985048
5578 61.840148 742 676.57384 209.934712
5579 61.8494432 701 644.754294 209.884483
5580 61.8587384 631 632.651202 209.834359
5581 61.8680336 702 639.350049 209.784342
5582 61.8773288 725 665.825726 209.73443
5583 61.886624 820 714.461486 209.684625
5584 61.8959192 829 787.767484 209.634927
5585 61.9052144 907 885.133002 209.585335
5586 61.9145096 1080 996.691493 209.53585
5587 61.9238048 1111 1096.83883 209.486472
5588 61.9331 1167 1147.47829 209.437201
5589 61.9423952 1121 1120.62735 209.388038
5590 61.9516904 1052 1023.87631 209.338981
5591 61.9609856 903 894.018137 209.290033
5592 61.9702808 843 766.691576 209.241192
5593 61.979576 714 659.351582 209.192459
5594 61.9888712 596 575.006017 209.143834
5595 61.9981664 472 510.440416 209.095317
5596 62.0074616 471 461.160025 209.046908
5597 62.0167568 389 423.229649 208.998608
5598 62.026052 391 393.645657 208.950416
5599 62.0353472 342 370.226325 208.902334
5600 62.0446424 345 351.410004 208.85436
5601 62.0539376 289 336.077599 208.806495
5602 62.0632328 303 323.420246 208.758739
5603 62.072528 276 312.846283 208.711093
5604 62.0818232 265 303.91714 208.663556
5605 62.0911184 244 296.303311 208.616129
5606 62.1004136 264 289.753953 208.568811
5607 62.1097088 267 284.075706 208.521604
5608 62.119004 251 279.117607 208.474506
5609 62.1282992 277 274.760305 208.427519
5610 62.1375944 256 270.908979 208.380642
5611 62.1468896 222 267.487217 208.333876
5612 62.1561848 250 264.432914 208.28722
5613 62.16548 279 261.695188 208.240675
5614 62.1747752 231 259.232031 208.194241
5615 62.1840704 260 257.008512 208.147918
5616 62.1933656 226 254.995391 208.101706
5617 62.2026608 264 253.168043 208.055606
5618 62.211956 283 251.505609 208.009617
5619 62.2212512 229 249.990331 207.96374
5620 62.2305464 229 248.607018 207.917975
5621 62.2398416 250 247.342619 207.872321
5622 62.2491368 223 246.18588 207.82678
5623 62.258432 228 245.12706 207.781351
5624 62.2677272 217 244.157704 207.736034
5625 62.2770224 217 243.270457 207.69083
5626 62.2863176 227 242.458905 207.645738
5627 62.2956128 235 241.717447 207.600759
5628 62.304908 241 241.041191 207.555893
5629 62.3142032 219 240.42586 207.51114
5630 62.3234984 213 239.867718 207.466501
5631 62.3327936 212 239.363511 207.421974
5632 62.3420888 236 238.910409 207.377561
5633 62.351384 210 238.505963 207.333262
5634 62.3606792 214 238.148069 207.289077
5635 62.3699744 233 237.834937 207.245005
5636 62.3792696 236 237.565062 207.201047
5637 62.3885648 249 237.3372 207.157204
5638 62.39786 222 237.150315 207.113475
5639 62.4071552 217 237.003426 207.06986
5640 62.4164504 237 236.894922 207.02636
5641 62.4257456 241 236.820672 206.982975
5642 62.4350408 232 236.778856 206.939704
5643 62.444336 224 236.78498 206.896549
5644 62.4536312 222 236.833026 206.853508
5645 62.4629264 226 236.911899 206.810583
5646 62.4722216 231 236.994343 206.767773
5647 62.4815168 215 237.07539 206.725079
5648 62.490812 238 237.277187 206.6825
5649 62.5001072 231 237.529135 206.640038
5650 62.5094024 200 237.836884 206.597691
5651 62.5186976 210 238.194334 206.55546
5652 62.5279928 220 238.602324 206.513345
5653 62.537288 260 239.063469 206.471347
5654 62.5465832 246 239.580768 206.429465
5655 62.5558784 256 240.157638 206.3877
5656 62.5651736 223 240.797958 206.346051
5657 62.5744688 243 241.506123 206.304519
5658 62.583764 215 242.287112 206.263104
5659 62.5930592 251 243.146565 206.221807
5660 62.6023544 255 244.090878 206.180626
5661 62.6116496 281 245.12731 206.139563
5662 62.6209448 272 246.264114 206.098618
5663 62.63024 281 247.510695 206.05779
5664 62.6395352 272 248.877793 206.017079
5665 62.6488304 297 250.377709 205.976487
5666 62.6581256 268 252.024579 205.936013
5667 62.6674208 266 253.834701 205.895657
5668 62.676716 267 255.826945 205.855419
5669 62.6860112 272 258.023244 205.815299
5670 62.6953064 291 260.449219 205.775298
5671 62.7046016 245 263.134944 205.735416
5672 62.7138968 267 266.115919 205.695652
5673 62.723192 285 269.434293 205.656007
5674 62.7324872 301 273.14044 205.616482
5675 62.7417824 285 277.294977 205.577075
5676 62.7510776 290 281.971405 205.537788
5677 62.7603728 306 287.25958 205.49862
5678 62.769668 331 293.270327 205.459572
5679 62.7789632 310 300.141664 205.420643
5680 62.7882584 333 308.047272 205.381834
5681 62.7975536 302 317.208211 205.343145
5682 62.8068488 338 327.909303 205.304576
5683 62.816144 353 340.522421 205.266127
5684 62.8254392 390 355.539991 205.227798
5685 62.8347344 394 373.623872 205.189589
5686 62.8440296 490 395.677356 205.151502
5687 62.8533248 468 422.951751 205.113534
5688 62.86262 543 457.20289 205.075688
5689 62.8719152 650 500.913099 205.037962
5690 62.8812104 750 557.575453 205.000357
5691 62.8905056 759 631.954297 204.962874
5692 62.8998008 958 729.980294 204.925511
5693 62.909096 1046 857.346265 204.88827
5694 62.9183912 1177 1015.04969 204.85115
5695 62.9276864 1291 1190.65117 204.814152
5696 62.9369816 1433 1349.94806 204.777276
5697 62.9462768 1540 1444.6155 204.740521
5698 62.955572 1778 1445.36998 204.703888
5699 62.9648672 1732 1371.08396 204.667378
5700 62.9741624 1745 1274.60724 204.630989
5701 62.9834576 1652 1204.68297 204.594723
5702 62.9927528 1546 1188.12674 204.558579
5703 63.002048 1498 1235.46281 204.522557
5704 63.0113432 1597 1348.97359 204.486658
5705 63.0206384 1678 1520.91306 204.450882
5706 63.0299336 1712 1721.33505 204.415229
5707 63.0392288 1796 1887.99105 204.379698
5708 63.048524 1815 1946.17717 204.344291
5709 63.0578192 1849 1865.18788 204.309007
5710 63.0671144 1729 1689.47275 204.273846
5711 63.0764096 1582 1496.84094 204.238808
5712 63.0857048 1497 1342.60823 204.203894
5713 63.095 1344 1244.95812 204.169104
5714 63.1042952 1287 1195.83174 204.134437
5715 63.1135904 1223 1172.06198 204.099894
5716 63.1228856 1194 1145.10059 204.065475
5717 63.1321808 1195 1095.2363 204.03118
5718 63.141476 1181 1023.38658 203.997009
5719 63.1507712 1073 947.156048 203.962962
5720 63.1600664 1040 886.066409 203.92904
5721 63.1693616 1014 852.237955 203.895242
5722 63.1786568 952 850.533997 203.861569
5723 63.187952 934 881.190476 203.82802
5724 63.1972472 938 939.356422 203.794596
5725 63.2065424 978 1010.87326 203.761297
5726 63.2158376 990 1069.0004 203.728123
5727 63.2251328 950 1081.83251 203.695074
5728 63.234428 953 1032.9227 203.662151
5729 63.2437232 900 935.056006 203.629352
5730 63.2530184 794 818.232136 203.596679
5731 63.2623136 686 707.739653 203.564132
5732 63.2716088 594 615.19819 203.53171
5733 63.280904 507 542.062688 203.499414
5734 63.2901992 423 485.461379 203.467244
5735 63.2994944 432 441.691842 203.435199
5736 63.3087896 366 407.53748 203.403281
5737 63.3180848 338 380.53135 203.371488
5738 63.32738 325 358.866339 203.339822
5739 63.3366752 287 341.236286 203.308282
5740 63.3459704 278 326.69562 203.276869
5741 63.3552656 244 314.553857 203.245582
5742 63.3645608 237 304.300771 203.214422
5743 63.373856 272 295.554358 203.183388
5744 63.3831512 261 288.024788 203.152481
5745 63.3924464 262 281.48929 203.121701
5746 63.4017416 231 275.774504 203.091048
5747 63.4110368 234 270.743942 203.060522
5748 63.420332 249 266.288968 203.030124
5749 63.4296272 267 262.322236 202.999852
5750 63.4389224 247 258.772874 202.969708
5751 63.4482176 225 255.582982 202.939691
5752 63.4575128 206 252.705513 202.909802
5753 63.466808 223 250.10418 202.880041
5754 63.4761032 247 247.747983 202.850407
5755 63.4853984 219 245.592519 202.820901
5756 63.4946936 249 243.620768 202.791523
5757 63.5039888 249 241.815047 202.762273
5758 63.513284 213 240.158271 202.733151
5759 63.5225792 239 238.635615 202.704157
5760 63.5318744 211 237.23431 202.675292
5761 63.5411696 222 235.943346 202.646554
5762 63.5504648 210 234.753208 202.617946
5763 63.55976 215 233.655672 202.589465
5764 63.5690552 225 232.64364 202.561114
5765 63.5783504 225 231.710997 202.532891
5766 63.5876456 224 230.852506 202.504797
5767 63.5969408 219 230.063715 202.476832
5768 63.606236 202 229.340892 202.448995
5769 63.6155312 199 228.680972 202.421288
5770 63.6248264 225 228.081522 202.39371
5771 63.6341216 205 227.540716 202.366261
5772 63.6434168 239 227.057328 202.338941
5773 63.652712 194 226.630648 202.311751
5774 63.6620072 210 226.260017 202.28469
5775 63.6713024 216 225.942617 202.257759
5776 63.6805976 240 225.665007 202.230957
5777 63.6898928 229 225.398003 202.204285
5778 63.699188 211 225.164901 202.177743
5779 63.7084832 209 225.085463 202.151331
5780 63.7177784 220 225.102965 202.125048
5781 63.7270736 237 225.204507 202.098896
5782 63.7363688 232 225.398385 202.072873
5783 63.745664 216 225.69697 202.046981
5784 63.7549592 203 226.116058 202.021219
5785 63.7642544 222 226.675884 201.995587
5786 63.7735496 223 227.402535 201.970086
5787 63.7828448 215 228.329865 201.944715
5788 63.79214 211 229.502279 201.919475
5789 63.8014352 213 230.978651 201.894365
5790 63.8107304 247 232.838006 201.869386
5791 63.8200256 238 235.187837 201.844538
5792 63.8293208 258 238.176382 201.819821
5793 63.838616 234 242.010778 201.795234
5794 63.8479112 227 246.983616 201.770779
5795 63.8572064 259 253.510207 201.746454
5796 63.8665016 255 262.175077 201.722261
5797 63.8757968 259 273.770669 201.698199
5798 63.885092 310 289.264772 201.674268
5799 63.8943872 345 309.528975 201.650468
5800 63.9036824 361 334.525207 201.6268
5801 63.9129776 354 361.773627 201.603263
5802 63.9222728 366 385.01098 201.579857
5803 63.931568 407 395.761985 201.556584
5804 63.9408632 389 389.152533 201.533442
5805 63.9501584 402 368.472842 201.510431
5806 63.9594536 365 342.208599 201.487553
5807 63.9687488 333 317.590989 201.464806
5808 63.978044 307 297.847068 201.442191
5809 63.9873392 305 283.309849 201.419708
5810 63.9966344 296 273.19413 201.397357
5811 64.0059296 273 266.593417 201.375138
5812 64.0152248 282 262.818671 201.353052
5813 64.02452 280 261.449899 201.331097
5814 64.0338152 274 262.331618 201.309275
5815 64.0431104 292 265.545153 201.287585
5816 64.0524056 309 271.400325 201.266028
5817 64.0617008 301 280.419765 201.244603
5818 64.070996 306 293.249083 201.22331
5819 64.0802912 358 310.357908 201.20215
5820 64.0895864 357 331.353239 201.181123
5821 64.0988816 371 353.92801 201.160228
5822 64.1081768 446 373.173797 201.139466
5823 64.117472 403 382.72659 201.118837
5824 64.1267672 421 378.312319 201.09834
5825 64.1360624 387 361.11502 201.077977
5826 64.1453576 418 337.131658 201.057746
5827 64.1546528 339 312.89564 201.037649
5828 64.163948 317 292.171212 201.017684
5829 64.1732432 289 275.921846 200.997852
5830 64.1825384 261 263.685379 200.978154
5831 64.1918336 234 254.626061 200.958589
5832 64.2011288 266 247.985961 200.939157
5833 64.210424 262 243.198698 200.919858
5834 64.2197192 256 239.882097 200.900693
5835 64.2290144 244 237.80528 200.881661
5836 64.2383096 243 236.859842 200.862762
5837 64.2476048 262 237.037809 200.843997
5838 64.2569 230 238.404562 200.825366
5839 64.2661952 282 241.037482 200.806868
5840 64.2754904 248 244.880471 200.788503
5841 64.2847856 270 249.47766 200.770273
5842 64.2940808 268 253.69862 200.752176
5843 64.303376 280 255.875588 200.734212
5844 64.3126712 271 254.71405 200.716383
5845 64.3219664 294 250.350005 200.698687
5846 64.3312616 270 244.245195 200.681125
5847 64.3405568 266 237.995678 200.663697
5848 64.349852 228 232.538198 200.646403
5849 64.3591472 238 228.146899 200.629242
5850 64.3684424 259 224.732708 200.612216
5851 64.3777376 213 222.076537 200.595324
5852 64.3870328 208 220.021585 200.578566
5853 64.396328 203 218.544164 200.561942
5854 64.4056232 226 217.469507 200.545452
5855 64.4149184 215 216.738908 200.529097
5856 64.4242136 208 216.31168 200.512875
5857 64.4335088 187 216.181492 200.496788
5858 64.442804 223 216.370502 200.480835
5859 64.4520992 209 216.930891 200.465016
5860 64.4613944 174 217.948323 200.449332
5861 64.4706896 227 219.538749 200.433782
5862 64.4799848 219 221.819117 200.418367
5863 64.48928 215 224.814506 200.403085
5864 64.4985752 207 228.269182 200.387939
5865 64.5078704 207 231.438945 200.372927
5866 64.5171656 206 233.176595 200.358049
5867 64.5264608 250 232.595349 200.343306
5868 64.535756 218 229.838604 200.328697
5869 64.5450512 227 225.978441 200.314223
5870 64.5543464 220 222.138256 200.299884
5871 64.5636416 208 218.913449 200.285679
5872 64.5729368 198 216.426132 200.271609
5873 64.582232 196 214.584875 200.257673
5874 64.5915272 212 213.257417 200.243872
5875 64.6008224 213 212.331623 200.230206
5876 64.6101176 208 211.710937 200.216675
5877 64.6194128 200 211.350962 200.203278
5878 64.628708 213 211.216939 200.190016
5879 64.6380032 202 211.298334 200.176889
5880 64.6472984 203 211.686997 200.163897
5881 64.6565936 226 212.436282 200.15104
5882 64.6658888 208 213.536063 200.138317
5883 64.675184 211 214.929374 200.125729
5884 64.6844792 215 216.412577 200.113276
5885 64.6937744 201 217.582423 200.100958
5886 64.7030696 214 217.957867 200.088775
5887 64.7123648 204 217.288052 200.076727
5888 64.72166 215 215.765686 200.064813
5889 64.7309552 200 213.871261 200.053035
5890 64.7402504 195 212.034613 200.041391
5891 64.7495456 208 210.469413 200.029883
5892 64.7588408 172 209.215463 200.018509
5893 64.768136 186 208.233101 200.007271
5894 64.7774312 204 207.463402 199.996167
5895 64.7867264 207 206.850018 199.985198
5896 64.7960216 203 206.337184 199.974364
5897 64.8053168 184 205.885185 199.963665
5898 64.814612 186 205.536951 199.953102
5899 64.8239072 193 205.277095 199.942673
5900 64.8332024 184 205.052213 199.932379
5901 64.8424976 233 204.851967 199.92222
5902 64.8517928 206 204.675943 199.912196
5903 64.861088 205 204.52086 199.902307
5904 64.8703832 200 204.383123 199.892553
5905 64.8796784 210 204.259865 199.882934
5906 64.8889736 195 204.148833 199.87345
5907 64.8982688 215 204.048243 199.864101
5908 64.907564 211 203.956669 199.854887
5909 64.9168592 184 203.872958 199.845808
5910 64.9261544 179 203.796171 199.836864
5911 64.9354496 183 203.725539 199.828055
5912 64.9447448 178 203.660428 199.819381
5913 64.95404 172 203.600312 199.810842
5914 64.9633352 209 203.544749 199.802437
5915 64.9726304 196 203.493331 199.794168
5916 64.9819256 214 203.445518 199.786033
5917 64.9912208 180 203.399873 199.778034
5918 65.000516 214 203.351774 199.770169
5919 65.0098112 206 203.298392 199.762439
5920 65.0191064 188 203.257383 199.754844
5921 65.0284016 202 203.224113 199.747384
5922 65.0376968 193 203.195308 199.740059
5923 65.046992 186 203.169971 199.732868
5924 65.0562872 208 203.147452 199.725813
5925 65.0655824 186 203.127651 199.718892
5926 65.0748776 176 203.110562 199.712106
5927 65.0841728 191 203.09624 199.705455
5928 65.093468 173 203.08487 199.698938
5929 65.1027632 183 203.076483 199.692556
5930 65.1120584 179 203.070466 199.686309
5931 65.1213536 215 203.067245 199.680196
5932 65.1306488 185 203.067296 199.674218
5933 65.139944 194 203.07195 199.668375
5934 65.1492392 191 203.082259 199.662667
5935 65.1585344 182 203.09286 199.657092
5936 65.1678296 199 203.105694 199.651653
5937 65.1771248 187 203.122028 199.646348
5938 65.18642 206 203.142225 199.641177
5939 65.1957152 181 203.166538 199.636141
5940 65.2050104 206 203.195252 199.63124
5941 65.2143056 220 203.228708 199.626472
5942 65.2236008 213 203.267421 199.621839
5943 65.232896 190 203.312637 199.617341
5944 65.2421912 194 203.36765 199.612977
5945 65.2514864 211 203.433982 199.608747
5946 65.2607816 205 203.499986 199.604651
5947 65.2700768 206 203.571842 199.60069
5948 65.279372 187 203.652271 199.596862
5949 65.2886672 189 203.742284 199.593169
5950 65.2979624 208 203.842437 199.58961
5951 65.3072576 194 203.951173 199.586185
5952 65.3165528 191 204.058244 199.582894
5953 65.325848 179 204.14374 199.579737
5954 65.3351432 196 204.232408 199.576714
5955 65.3444384 189 204.40782 199.573824
5956 65.3537336 189 204.624261 199.571069
5957 65.3630288 222 204.864329 199.568447
5958 65.372324 237 205.127169 199.565959
5959 65.3816192 176 205.424495 199.563605
5960 65.3909144 186 205.764402 199.561385
5961 65.4002096 181 206.155059 199.559298
5962 65.4095048 218 206.606666 199.557345
5963 65.4188 196 207.132198 199.555525
5964 65.4280952 168 207.747499 199.553839
5965 65.4373904 186 208.472421 199.552286
5966 65.4466856 196 209.334668 199.550866
5967 65.4559808 216 210.370286 199.54958
5968 65.465276 225 211.627315 199.548427
5969 65.4745712 219 213.170969 199.547408
5970 65.4838664 214 215.091053 199.546521
5971 65.4931616 239 217.513053 199.545768
5972 65.5024568 209 220.614665 199.545147
5973 65.511752 239 224.645284 199.54466
5974 65.5210472 228 229.94245 199.544305
5975 65.5303424 242 236.967148 199.544084
5976 65.5396376 271 246.256979 199.543995
5977 65.5489328 319 258.233278 199.544039
5978 65.558228 327 272.678666 199.544216
5979 65.5675232 309 287.836685 199.544525
5980 65.5768184 361 299.811949 199.544967
5981 65.5861136 315 303.91087 199.545541
5982 65.5954088 326 298.198918 199.546248
5983 65.604704 337 285.433665 199.547087
5984 65.6139992 326 270.507837 199.548058
5985 65.6232944 318 256.985275 199.549162
5986 65.6325896 280 246.215222 199.550397
5987 65.6418848 293 238.182075 199.551765
5988 65.65118 238 232.402752 199.553265
5989 65.6604752 277 228.372193 199.554897
5990 65.6697704 253 225.701887 199.55666
5991 65.6790656 223 224.135277 199.558556
5992 65.6883608 238 223.531176 199.560583
5993 65.697656 252 223.846615 199.562741
5994 65.7069512 282 225.125079 199.565032
5995 65.7162464 256 227.483565 199.567453
5996 65.7255416 254 231.077708 199.570007
5997 65.7348368 253 236.001763 199.572691
5998 65.744132 267 242.064256 199.575507
5999 65.7534272 266 248.444944 199.578454
6000 65.7627224 307 253.501017 199.581532
6001 65.7720176 298 255.2865 199.584741
6002 65.7813128 289 252.865629 199.588081
6003 65.790608 243 247.141911 199.591551
6004 65.7999032 251 240.084082 199.595153
6005 65.8091984 297 233.361157 199.598885
6006 65.8184936 218 227.782664 199.602747
6007 65.8277888 228 223.507689 199.60674
6008 65.837084 213 220.401857 199.610864
6009 65.8463792 220 218.243387 199.615118
6010 65.8556744 197 216.772775 199.619501
6011 65.8649696 208 215.685755 199.624016
6012 65.8742648 214 214.694701 199.62866
6013 65.88356 207 213.557866 199.633433
6014 65.8928552 215 212.209666 199.638337
6015 65.9021504 189 210.792164 199.643371
6016 65.9114456 185 209.48377 199.648534
6017 65.9207408 190 208.378198 199.653826
6018 65.930036 223 207.485194 199.659248
6019 65.9393312 211 206.775231 199.6648
6020 65.9486264 242 206.209601 199.67048
6021 65.9579216 190 205.747412 199.67629
6022 65.9672168 210 205.355748 199.682229
6023 65.976512 193 205.059245 199.688296
6024 65.9858072 189 204.87147 199.694492
6025 65.9951024 200 204.742231 199.700817
6026 66.0043976 194 204.676493 199.707271
6027 66.0136928 194 204.681486 199.713853
6028 66.022988 184 204.761827 199.720564
6029 66.0322832 184 204.915059 199.727402
6030 66.0415784 199 205.118744 199.734369
6031 66.0508736 202 205.316202 199.741464
6032 66.0601688 204 205.419596 199.748687
6033 66.069464 195 205.350301 199.756037
6034 66.0787592 178 205.096559 199.763515
6035 66.0880544 188 204.724985 199.771121
6036 66.0973496 187 204.327622 199.778854
6037 66.1066448 199 203.967694 199.786714
6038 66.11594 218 203.668733 199.794702
6039 66.1252352 190 203.429863 199.802817
6040 66.1345304 211 203.241232 199.811059
6041 66.1438256 225 203.091982 199.819427
6042 66.1531208 192 202.972975 199.827922
6043 66.162416 180 202.877204 199.836544
6044 66.1717112 185 202.799479 199.845292
6045 66.1810064 194 202.735991 199.854167
6046 66.1903016 180 202.683932 199.863167
6047 66.1995968 188 202.641215 199.872294
6048 66.208892 190 202.606289 199.881547
6049 66.2181872 167 202.578154 199.890925
6050 66.2274824 193 202.557282 199.900429
6051 66.2367776 193 202.549383 199.910059
6052 66.2460728 196 202.560755 199.919814
6053 66.255368 188 202.564183 199.929694
6054 66.2646632 201 202.560536 199.9397
6055 66.2739584 185 202.558157 199.94983
6056 66.2832536 188 202.558676 199.960085
6057 66.2925488 184 202.562014 199.970465
6058 66.301844 200 202.568017 199.98097
6059 66.3111392 188 202.576562 199.991599
6060 66.3204344 189 202.587551 200.002352
6061 66.3297296 182 202.600908 200.013229
6062 66.3390248 179 202.61658 200.02423
6063 66.34832 211 202.634528 200.035355
6064 66.3576152 200 202.654732 200.046604
6065 66.3669104 171 202.677187 200.057976
6066 66.3762056 200 202.701903 200.069472
6067 66.3855008 197 202.728902 200.081091
6068 66.394796 193 202.758223 200.092833
6069 66.4040912 157 202.789919 200.104697
6070 66.4133864 184 202.824056 200.116685
6071 66.4226816 191 202.860719 200.128795
6072 66.4319768 227 202.900008 200.141028
6073 66.441272 198 202.942042 200.153383
6074 66.4505672 208 202.986959 200.16586
6075 66.4598624 178 203.034921 200.178459
6076 66.4691576 196 203.086134 200.191179
6077 66.4784528 183 203.140994 200.204022
6078 66.487748 214 203.200975 200.216986
6079 66.4970432 200 203.271892 200.230071
6080 66.5063384 180 203.359741 200.243277
6081 66.5156336 187 203.442096 200.256605
6082 66.5249288 174 203.520542 200.270053
6083 66.534224 197 203.602833 200.283621
6084 66.5435192 189 203.6906 200.297311
6085 66.5528144 160 203.781777 200.31112
6086 66.5621096 194 203.865961 200.32505
6087 66.5714048 202 203.933886 200.339099
6088 66.5807 186 204.027451 200.353269
6089 66.5899952 167 204.153096 200.367557
6090 66.5992904 211 204.295619 200.381966
6091 66.6085856 221 204.455274 200.396493
6092 66.6178808 168 204.632004 200.41114
6093 66.627176 213 204.828287 200.425905
6094 66.6364712 191 205.047499 200.440789
6095 66.6457664 190 205.293493 200.455792
6096 66.6550616 192 205.569316 200.470913
6097 66.6643568 186 205.871785 200.486152
6098 66.673652 171 206.189934 200.501509
6099 66.6829472 212 206.552318 200.516984
6100 66.6922424 216 207.041322 200.532576
6101 66.7015376 193 207.628875 200.548286
6102 66.7108328 188 208.342711 200.564113
6103 66.720128 213 209.2136 200.580056
6104 66.7294232 198 210.290565 200.596117
6105 66.7387184 204 211.64322 200.612294
6106 66.7480136 238 213.369141 200.628588
6107 66.7573088 203 215.603885 200.644998
6108 66.766604 228 218.529122 200.661523
6109 66.7758992 198 222.365659 200.678165
6110 66.7851944 215 227.317101 200.694922
6111 66.7944896 221 233.401805 200.711795
6112 66.8037848 238 240.12982 200.728782
6113 66.81308 242 246.181511 200.745885
6114 66.8223752 230 249.617915 200.763103
6115 66.8316704 243 249.02342 200.780435
6116 66.8409656 261 244.714771 200.797881
6117 66.8502608 252 238.498608 200.815442
6118 66.859556 232 232.251625 200.833116
6119 66.8688512 267 226.996038 200.850904
6120 66.8781464 194 222.969124 200.868806
6121 66.8874416 218 220.035566 200.886821
6122 66.8967368 204 217.981234 200.904949
6123 66.906032 192 216.611543 200.92319
6124 66.9153272 217 215.782433 200.941544
6125 66.9246224 211 215.404874 200.960009
6126 66.9339176 201 215.435357 200.978588
6127 66.9432128 196 215.869007 200.997278
6128 66.952508 221 216.735159 201.01608
6129 66.9618032 212 218.090739 201.034993
6130 66.9710984 227 220.001019 201.054018
6131 66.9803936 225 222.488482 201.073153
6132 66.9896888 226 225.429293 201.0924
6133 66.998984 249 228.417587 201.111757
6134 67.0082792 211 230.730022 201.131224
6135 67.0175744 208 231.592861 201.150802
6136 67.0268696 206 230.697537 201.17049
6137 67.0361648 234 228.462827 201.190287
6138 67.04546 197 225.707181 201.210193
6139 67.0547552 224 223.119804 201.230209
6140 67.0640504 236 221.0378 201.250334
6141 67.0733456 225 219.527342 201.270567
6142 67.0826408 208 218.530977 201.290909
6143 67.091936 214 217.963334 201.311359
6144 67.1012312 202 217.755597 201.331918
6145 67.1105264 224 217.85291 201.352583
6146 67.1198216 210 218.222261 201.373357
6147 67.1291168 201 218.85135 201.394237
6148 67.138412 226 219.746245 201.415225
6149 67.1477072 222 220.921028 201.436319
6150 67.1570024 211 222.397387 201.45752
6151 67.1662976 201 224.234146 201.478827
6152 67.1755928 201 226.508435 201.50024
6153 67.184888 222 229.325528 201.521758
6154 67.1941832 214 232.831695 201.543383
6155 67.2034784 229 237.230762 201.565112
6156 67.2127736 272 242.808178 201.586946
6157 67.2220688 252 249.965308 201.608885
6158 67.231364 282 259.264976 201.630928
6159 67.2406592 305 271.481356 201.653076
6160 67.2499544 354 287.620648 201.675327
6161 67.2592496 311 308.808357 201.697682
6162 67.2685448 346 335.801039 201.72014
6163 67.27784 363 367.762464 201.742702
6164 67.2871352 437 400.324837 201.765366
6165 67.2964304 445 424.629849 201.788132
6166 67.3057256 464 430.844949 201.811001
6167 67.3150208 506 415.951926 201.833972
6168 67.324316 420 386.953546 201.857045
6169 67.3336112 415 354.473742 201.880219
6170 67.3429064 356 325.615158 201.903494
6171 67.3522016 329 302.778805 201.92687
6172 67.3614968 295 285.721989 201.950346
6173 67.370792 236 273.3753 201.973923
6174 67.3800872 233 264.676249 201.9976
6175 67.3893824 231 258.812016 202.021377
6176 67.3986776 244 255.238674 202.045253
6177 67.4079728 259 253.647511 202.069228
6178 67.417268 240 253.924241 202.093302
6179 67.4265632 246 256.092432 202.117475
6180 67.4358584 244 260.356998 202.141745
6181 67.4451536 247 267.043705 202.166114
6182 67.4544488 290 276.461166 202.190581
6183 67.463744 312 288.586133 202.215145
6184 67.4730392 302 302.458661 202.239806
6185 67.4823344 279 315.497795 202.264563
6186 67.4916296 325 323.63642 202.289418
6187 67.5009248 351 323.313193 202.314368
6188 67.51022 297 314.269116 202.339414
6189 67.5195152 295 299.848342 202.364556
6190 67.5288104 280 284.276493 202.389793
6191 67.5381056 257 270.291705 202.415125
6192 67.5474008 266 258.85892 202.440552
6193 67.556696 249 249.914752 202.466073
6194 67.5659912 229 243.03147 202.491687
6195 67.5752864 242 237.746065 202.517396
6196 67.5845816 218 233.670227 202.543198
6197 67.5938768 211 230.505513 202.569093
6198 67.603172 213 228.03175 202.595081
6199 67.6124672 226 226.098042 202.621161
6200 67.6217624 204 224.588326 202.647334
6201 67.6310576 181 223.416026 202.673598
6202 67.6403528 202 222.519305 202.699953
6203 67.649648 174 221.852986 202.7264
6204 67.6589432 202 221.384649 202.752937
6205 67.6682384 205 221.091469 202.779565
6206 67.6775336 186 220.958225 202.806283
6207 67.6868288 183 220.976058 202.833091
6208 67.696124 225 221.141757 202.859989
6209 67.7054192 230 221.45751 202.886975
6210 67.7147144 221 221.931074 202.91405
6211 67.7240096 205 222.576408 202.941214
6212 67.7333048 205 223.414834 202.968466
6213 67.7426 181 224.476908 202.995806
6214 67.7518952 203 225.805259 203.023233
6215 67.7611904 209 227.458795 203.050747
6216 67.7704856 212 229.518887 203.078348
6217 67.7797808 224 232.098331 203.106035
6218 67.789076 222 235.353918 203.133808
6219 67.7983712 231 239.502829 203.161667
6220 67.8076664 216 244.842447 203.189612
6221 67.8169616 221 251.764335 203.217641
6222 67.8262568 238 260.710544 203.245755
6223 67.835552 260 272.014243 203.273954
6224 67.8448472 266 285.483559 203.302236
6225 67.8541424 314 299.720324 203.330602
6226 67.8634376 306 311.737159 203.359051
6227 67.8727328 315 318.096784 203.387582
6228 67.882028 300 317.644172 203.416197
6229 67.8913232 336 312.880615 203.444893
6230 67.9006184 325 307.984722 203.473671
6231 67.9099136 338 306.249552 203.502531
6232 67.9192088 317 309.461992 203.531472
6233 67.928504 367 318.493848 203.560493
6234 67.9377992 383 333.709828 203.589594
6235 67.9470944 379 354.57888 203.618776
6236 67.9563896 364 378.480897 203.648036
6237 67.9656848 345 399.630517 203.677377
6238 67.97498 362 410.365179 203.706795
6239 67.9842752 366 405.898679 203.736292
6240 67.9935704 372 388.40566 203.765868
6241 68.0028656 366 365.178835 203.79552
6242 68.0121608 325 343.2163 203.82525
6243 68.021456 345 326.218758 203.855057
6244 68.0307512 336 314.998858 203.88494
6245 68.0400464 341 308.803792 203.9149
6246 68.0493416 330 306.063637 203.944935
6247 68.0586368 328 304.718305 203.975045
6248 68.067932 296 302.825323 204.00523
6249 68.0772272 291 299.564606 204.03549
6250 68.0865224 327 295.681567 204.065824
6251 68.0958176 309 292.75756 204.096231
6252 68.1051128 299 292.208301 204.126712
6253 68.114408 278 294.924701 204.157265
6254 68.1237032 330 301.361841 204.187891
6255 68.1329984 311 311.541536 204.218589
6256 68.1422936 340 324.703168 204.249359
6257 68.1515888 362 338.775138 204.2802
6258 68.160884 354 350.395214 204.311112
6259 68.1701792 351 356.268254 204.342095
6260 68.1794744 372 355.312103 204.373147
6261 68.1887696 352 349.620912 204.404269
6262 68.1980648 325 343.209522 204.43546
6263 68.20736 394 339.786402 204.46672
6264 68.2166552 336 341.310202 204.498048
6265 68.2259504 324 347.48992 204.529444
6266 68.2352456 354 355.526859 204.560908
6267 68.2445408 357 360.460012 204.592439
6268 68.253836 368 357.446856 204.624036
6269 68.2631312 328 345.342415 204.6557
6270 68.2724264 356 327.638729 204.687429
6271 68.2817216 331 309.273279 204.719224
6272 68.2910168 307 293.45049 204.751083
6273 68.300312 289 281.198708 204.783007
6274 68.3096072 331 272.338049 204.814996
6275 68.3189024 282 266.300607 204.847047
6276 68.3281976 301 262.469122 204.879162
6277 68.3374928 254 260.223074 204.91134
6278 68.346788 270 258.923421 204.94358
6279 68.3560832 259 258.019009 204.975882
6280 68.3653784 280 257.283858 205.008245
6281 68.3746736 252 256.9325 205.040669
6282 68.3839688 246 257.441431 205.073154
6283 68.393264 259 259.279239 205.105699
6284 68.4025592 262 262.756138 205.138303
6285 68.4118544 266 267.925684 205.170966
6286 68.4211496 280 274.380236 205.203688
6287 68.4304448 265 280.951397 205.236469
6288 68.43974 278 285.676939 205.269307
6289 68.4490352 259 286.58606 205.302202
6290 68.4583304 270 283.097653 205.335154
6291 68.4676256 260 276.547193 205.368163
6292 68.4769208 266 269.080824 205.401227
6293 68.486216 297 262.304601 205.434347
6294 68.4955112 256 256.908238 205.467522
6295 68.5048064 246 252.970121 205.500751
6296 68.5141016 209 250.325858 205.534034
6297 68.5233968 227 248.754893 205.567371
6298 68.532692 233 248.079866 205.600761
6299 68.5419872 226 248.176924 205.634203
6300 68.5512824 203 248.973606 205.667698
6301 68.5605776 225 250.442924 205.701244
6302 68.5698728 239 252.599144 205.734841
6303 68.579168 253 255.496986 205.768489
6304 68.5884632 267 259.234832 205.802187
6305 68.5977584 252 263.962477 205.835935
6306 68.6070536 239 269.894227 205.869732
6307 68.6163488 276 277.332306 205.903578
6308 68.625644 303 286.706622 205.937471
6309 68.6349392 310 298.607296 205.971413
6310 68.6442344 331 313.862167 206.005401
6311 68.6535296 372 333.628566 206.039437
6312 68.6628248 404 359.494094 206.073518
6313 68.67212 503 393.528823 206.107645
6314 68.6814152 544 438.101291 206.141818
6315 68.6907104 653 495.016129 206.176035
6316 68.7000056 736 563.277241 206.210296
6317 68.7093008 775 635.32517 206.244601
6318 68.718596 795 694.43409 206.278949
6319 68.7278912 791 719.689688 206.313339
6320 68.7371864 729 700.245266 206.347772
6321 68.7464816 683 645.044143 206.382246
6322 68.7557768 612 574.963656 206.416762
6323 68.765072 590 507.873888 206.451318
6324 68.7743672 473 452.260557 206.485913
6325 68.7836624 475 409.498275 206.520549
6326 68.7929576 433 377.888271 206.555223
6327 68.8022528 378 355.121423 206.589936
6328 68.811548 342 339.226104 206.624687
6329 68.8208432 336 328.778966 206.659475
6330 68.8301384 362 322.869936 206.6943
6331 68.8394336 298 321.023506 206.729161
6332 68.8487288 345 323.138174 206.764058
6333 68.858024 324 329.449426 206.79899
6334 68.8673192 367 340.488917 206.833957
6335 68.8766144 429 356.966167 206.868958
6336 68.8859096 448 379.418494 206.903992
6337 68.8952048 479 407.398484 206.93906
6338 68.9045 532 438.12329 206.97416
6339 68.9137952 555 465.336876 207.009292
6340 68.9230904 496 480.423829 207.044456
6341 68.9323856 523 477.080657 207.07965
6342 68.9416808 440 456.151042 207.114875
6343 68.950976 402 424.967541 207.150129
6344 68.9602712 406 391.986197 207.185412
6345 68.9695664 398 362.668864 207.220724
6346 68.9788616 376 339.021888 207.256065
6347 68.9881568 350 320.922635 207.291432
6348 68.997452 307 307.315223 207.326827
6349 69.0067472 306 296.837816 207.362247
6350 69.0160424 269 288.214461 207.397694
6351 69.0253376 252 280.646041 207.433166
6352 69.0346328 252 273.953854 207.468662
6353 69.043928 250 268.282789 207.504182
6354 69.0532232 246 263.737146 207.539726
6355 69.0625184 244 260.275143 207.575293
6356 69.0718136 215 257.773434 207.610882
6357 69.0811088 216 256.100526 207.646492
6358 69.090404 241 255.151734 207.682124
6359 69.0996992 221 254.858097 207.717777
6360 69.1089944 227 255.185754 207.753449
6361 69.1182896 236 256.133305 207.78914
6362 69.1275848 258 257.731269 207.824851
6363 69.13688 229 260.044451 207.860579
6364 69.1461752 258 263.17669 207.896325
6365 69.1554704 260 267.278987 207.932088
6366 69.1647656 280 272.560367 207.967868
6367 69.1740608 276 279.299969 208.003663
6368 69.183356 308 287.858007 208.039473
6369 69.1926512 281 298.687676 208.075298
6370 69.2019464 343 312.36918 208.111136
6371 69.2112416 359 329.714044 208.146988
6372 69.2205368 387 351.958771 208.182853
6373 69.229832 451 380.914717 208.21873
6374 69.2391272 517 418.7778 208.254618
6375 69.2484224 531 467.247027 208.290517
6376 69.2577176 594 525.510792 208.326426
6377 69.2670128 668 587.036376 208.362345
6378 69.276308 762 637.425647 208.398273
6379 69.2856032 840 658.744282 208.434209
6380 69.2948984 804 641.684699 208.470153
6381 69.3041936 825 593.831508 208.506104
6382 69.3134888 700 533.0146 208.542062
6383 69.322784 640 474.597708 208.578025
6384 69.3320792 552 425.966732 208.613993
6385 69.3413744 500 388.392677 208.649966
6386 69.3506696 432 360.468213 208.685943
6387 69.3599648 343 340.214168 208.721923
6388 69.36926 355 325.923271 208.757906
6389 69.3785552 351 316.349892 208.79389
6390 69.3878504 318 310.684944 208.829876
6391 69.3971456 309 308.488801 208.865863
6392 69.4064408 319 309.638244 208.901849
6393 69.415736 291 314.294688 208.937835
6394 69.4250312 322 322.875034 208.97382
6395 69.4343264 364 335.972628 209.009803
6396 69.4436216 379 354.114126 209.045783
6397 69.4529168 445 377.165099 209.081759
6398 69.462212 406 403.260588 209.117732
6399 69.4715072 455 427.690032 209.1537
6400 69.4808024 477 443.265911 209.189663
6401 69.4900976 533 443.705872 209.22562
6402 69.4993928 501 428.168021 209.26157
6403 69.508688 505 401.954361 209.297512
6404 69.5179832 434 372.454142 209.333447
6405 69.5272784 409 345.041574 209.369373
6406 69.5365736 382 322.033767 209.40529
6407 69.5458688 309 303.677462 209.441197
6408 69.555164 303 289.333974 209.477093
6409 69.5644592 297 278.17374 209.512977
6410 69.5737544 264 269.454002 209.548849
6411 69.5830496 225 262.587006 209.584709
6412 69.5923448 219 257.130175 209.620555
6413 69.60164 233 252.756362 209.656387
6414 69.6109352 223 249.224653 209.692204
6415 69.6202304 220 246.357057 209.728005
6416 69.6295256 213 244.021212 209.76379
6417 69.6388208 229 242.117953 209.799558
6418 69.648116 230 240.572526 209.835308
6419 69.6574112 234 239.328583 209.87104
6420 69.6667064 206 238.343368 209.906753
6421 69.6760016 243 237.584577 209.942446
6422 69.6852968 224 237.028333 209.978118
6423 69.694592 225 236.657524 210.013769
6424 69.7038872 215 236.460746 210.049398
6425 69.7131824 200 236.431599 210.085004
6426 69.7224776 222 236.568308 210.120587
6427 69.7317728 206 236.873624 210.156145
6428 69.741068 190 237.354985 210.191679
6429 69.7503632 203 238.024976 210.227187
6430 69.7596584 207 238.902114 210.262668
6431 69.7689536 208 240.012039 210.298123
6432 69.7782488 221 241.389266 210.333549
6433 69.787544 205 243.079661 210.368947
6434 69.7968392 238 245.143967 210.404316
6435 69.8061344 240 247.662806 210.439655
6436 69.8154296 220 250.74382 210.474962
6437 69.8247248 258 254.531928 210.510238
6438 69.83402 242 259.224108 210.545482
6439 69.8433152 264 265.090638 210.580693
6440 69.8526104 285 272.505139 210.61587
6441 69.8619056 342 281.98515 210.651012
6442 69.8712008 328 294.240703 210.686119
6443 69.880496 318 310.212993 210.72119
6444 69.8897912 378 331.042286 210.756224
6445 69.8990864 396 357.81028 210.791221
6446 69.9083816 436 390.769722 210.826179
6447 69.9176768 412 427.80741 210.861097
6448 69.926972 436 462.693597 210.895976
6449 69.9362672 438 485.436282 210.930814
6450 69.9455624 457 487.272084 210.965611
6451 69.9548576 486 467.603996 211.000365
6452 69.9641528 483 434.833222 211.035077
6453 69.973448 391 399.586396 211.069744
6454 69.9827432 408 368.659253 211.104367
6455 69.9920384 387 344.325752 211.138944
6456 70.0013336 315 326.323909 211.173475
